# Supplementary material for: Dawn of the Delphinidans: New Remains of Kentriodon from the Lower Miocene of Italy Shed Light on the Early Radiation of the Most Diverse Extant Cetacean Clade
Source: Biology (Basel). 2024 Feb 11;13(2):114. doi: 10.3390/biology13020114 (PMC10887126; doi:10.3390/biology13020114)
Supplement: Supplementary file 1 [file biology-13-00114-s001.zip]

Archive with 19 entries (14 files):
- Supplementary File S1. BiostratigraphicData.xlsx
- Supplementary File S2. Measurements.xlsx
- Supplementary File S3/
- Supplementary File S3/1_Cranium/
- Supplementary File S3/1_Cranium/Cranium.jpg
- Supplementary File S3/1_Cranium/Cranium.mtl
- Supplementary File S3/1_Cranium/Cranium.obj
- Supplementary File S3/2_Periotic/
- Supplementary File S3/2_Periotic/Periotic.jpg
- Supplementary File S3/2_Periotic/Periotic.mtl
- Supplementary File S3/2_Periotic/Periotic.obj
- Supplementary File S3/3_Bulla/
- Supplementary File S3/3_Bulla/BullaModel.jpg
- Supplementary File S3/3_Bulla/BullaModel.mtl
- Supplementary File S3/3_Bulla/BullaModel.obj
- Supplementary File S3/4_Malleus/
- Supplementary File S3/4_Malleus/MalleusModel_S2.jpg
- Supplementary File S3/4_Malleus/MalleusModel_S2.obj
- Supplementary File S3/4_Malleus/MalleusModel_S2.obj.mtl
