# Supplementary material for: Dawn of the Delphinidans: New Remains of Kentriodon from the Lower Miocene of Italy Shed Light on the Early Radiation of the Most Diverse Extant Cetacean Clade
Source: Biology (Basel). 2024 Feb 11;13(2):114. doi: 10.3390/biology13020114 (PMC10887126; doi:10.3390/biology13020114)
Supplement: Supplementary file 1 [file biology-13-00114-s001.zip › Supplementary File S1. BiostratigraphicData.xlsx]

## Sheet: MB2
SAMPLE	C. pelagicus	C. abisectus <10 um	C. floridanus	Dictyococcites	D. antaricus	D. bisectus	D. hesslanddi	Discoaster	D. deflandrei	Pontosphaera spp.	Reticulofenestra	R. daviesii	Sphenolithus	S. dissimilis	S. conicus	S. cf belemnos	S. disbelemnos	S. delphix	Thoracosphaera	T. carinatus	Z. bjugatus	Reworked		H. ampliaperta	H. carteri	H. euphratis/carteri	H. euphratis	H. intermedia	H. mediterranea	H. obliqua	H. perchnielseniae	H. vedderi/walb	Helicosphaera spp.		Sphenolithus spp	S. cf belemnos	S. belemnos	S. disbelemnos	S. delphix		tot elicoliti	tot sfenoliti		SAMPLE	H. ampliaperta	H. carteri	H. euphratis/carteri	H. euphratis	H. intermedia
MB2	C		R	C		2	6		10	2	C	8	28			2			R			P		17	27							4	2		28	2					50	30		MB2	34	54	0	0	0
MB2	nanno R	preservazione M																																										Preservation M; Nanno R			M = Medium, R = Rare
[truncated: 8 more columns]
