# Supplementary material for: Dawn of the Delphinidans: New Remains of Kentriodon from the Lower Miocene of Italy Shed Light on the Early Radiation of the Most Diverse Extant Cetacean Clade
Source: Biology (Basel). 2024 Feb 11;13(2):114. doi: 10.3390/biology13020114 (PMC10887126; doi:10.3390/biology13020114)
Supplement: Supplementary file 1 [file biology-13-00114-s001.zip › Supplementary File S2. Measurements.xlsx]

## Sheet: 1_Measurements of MB2
CRANIUM Measurements of the cranium of MCAF-MB2, Kentriodon sp.		* = estimated measurement	PERIOTIC Measurements of the periotic of MCAF-MB2, Kentriodon sp.			TYMPANIC BULLA Measurements of the periotic of MCAF-MB2, Kentriodon sp.			MALLEUS Measurements of the periotic of MCAF-MB2, Kentriodon sp.			STAPES Measurements of the stapes of MCAF-MB2, Kentriodon sp.			PERIOTIC	Geisler 2011 (in mm)		BULLA	Geisler 2011 (in mm)
Total preserved length	240 mm		Maximum anteroposterior length	28,82 mm		Total length as preserved	33.21 mm	Kimura and Hasegawa 2019	Maximum dorsoventral length	5,35 mm		Observable length, Head to base	3.15 mm		1	28.82		1	30.5
Anterior tip of the preserved rostrum length to rostrum base	164 mm		Maximum mediolateral width = Width at pars cochlearis	17,28 mm		Total width as preserved	16.36 mm	Kimura and Hasegawa 2019	Maximum mediolateral width	3,15 mm					2	18.2		2	31.45
Right antorbital notch to right margin of mesorostral groove (measured perpendicularly to the mesorostral groove midline)	39 mm		Maximum dorsoventral length	15,78 mm		Width of inner posterior prominence	7.26 mm	Kimura and Hasegawa 2019							3	17		3	30.6
Distance of antorbital notches	75+ mm	*	Length of pars cochlearis, from anterior to posterior margin	13,15 mm		Width of outer posterior prominence	8.59 mm								4	14		4	12.9	(min width)
Mesorostral groove width at anterior margin of the opening of external bony nares	4.33 mm		Width of posterior bullar facet	7,23 mm		Dorsoventral height at sigmoid process as preserved	23.26 mm	Kimura and Hasegawa 2019							5	12.35		5	16.3	(max width)
Right antorbital notch to right preorbital process	32.35 mm		Length of anterior process	15,24 mm											6	14.7
Ventral infraorbital foramen to midline of the mesorostral groove	25.75 mm		Width at pars cochlearis	17,28 mm											7	11.15
Distance between ventral infraorbital foramina	55.65 mm	*	Length of posterior bullar facet	9,95 + mm											8	17.05
Distance between premaxillary foramina	28.85 mm		Minimum length of whole posterior bullar facet	12,87 (e)											9	-
Distance between dorsal infraorbital maxillary foramina	57 mm														10	13.2
Maximum Anteroposterior length of pterygoid sinus fossa	Left 18.37 mm Right 15.89 mm														11	8.15
Maximum Width of pterygoid sinus fossa	Left 9 mm Right 10.16 mm														12	8.1
Maximum anteroposterior length of choana	Left 7 mm Right 9 mm	*													13	6.1
Maximum anteroposterior length of choana	Left 16.75 mm Right 13.6 mm	*													14	-
Right ventral infraorbital maxillary foramen to right preorbital process	46.41 mm														15	9.9
Posteromedial sulcus length	Left 11.75 mm Right 15.94 mm														16	2.45
Width at preorbital process (doubled)	75.29 * 2 =150.58														17	2.5
Width at preorbital process (estimated)	144														18	1.1
Width of exposed maxilla at rostrum base	Left 12.97 mm Right 18.79 mm														19	2.75
Width of premaxilla at rostrum base	Left 21.24 mm Right 20.5 mm														20	1.45
Width of Pmx sac fossa at anterior margin of external bony nare	14. 86 mm L 17.34 R														21	11.4
width of medial exposure of maxilla at anterior margin of external bony nare	8.36 mm L 10.55 R														22	6.4
width of premaxilla at anterior margin of external bony nare	21.2 mm L 21.97 R														23	-
Distance from anterior margin of external bony nare to maximum observable constriction of mesorostral groove	21.56 mm														24	8.45
Maximum measurable length of left orbit	41.16 mm														25	6.25
Dorsoventral lenght of right antorbital process	14.81 mm														26	90 degrees
Alveoli															27	92 D 20' degrees
	Width (maximum, internal measurement)	Anteroposterior length	Width (maximum, internal
DX Posteriormost preserved	2.56 mm	2.26 mm	2.56	3.15917
DX 4th from tip, tooth encased	3.32 mm	-	3.32
DX 3rd from tip	2.79 mm	2.85 mm	2.79
DX 2nd from tip	2.56 mm	-	2.56
DX anteriormost preserved	2.52 mm	-	2.52
SX anteriormost preserved	2.91 mm	2.93 mm	2.91
SX 2nd from tip, tooth encased?	3.77 mm	2.59 mm	3.77
SX 3rd from tip	3.29 mm	2.8 mm	3.29
SX 4th from tip	3.43 mm	3.11 mm	3.43
SX 5th from tip	2.78 mm	2.26 mm	2.78
SX 6th from tip	3.78 mm	2.38 mm	3.78
SX 7th from tip	4.20 mm	2.62 mm	4.2
length of interalveolar septa
1-2 DX	2.82 mm
2-3 DX	3.54 mm
3-4 DX	3.07 mm
1-2 SX	2.93 mm
2-3 SX	2.65 mm
3-4 SX	2.56 mm
4-5 SX	3.30 mm
5-6 SX	5.06 mm
6-7 SX	4.52 mm

## Sheet: 2_Comparisons with Delphinida
Species	Specimen	Anterior process / length of pars cochlearis (APL/PCL) ratio
Kentriodon sp.	MB2	1.15913
K. pernix	Holotype	1.13468
K. nakajimai	Holotype	1.08377
K. sugawarai	Holotype	1.1164
K. obscurus CAS 4349	Holotype	1.12194
Kampholophos	Holotype	1.12236
Wimahl	Holotype	1.07625
			Boxplots left to right
			>>	MB2	Kentriodon spp.	Kampholophos	Wimahl
	Specimens	Minimum estimate of mean alveolar diameter	Maximum estimate of mean alveolar diameter	RWB	(MAD/ RWB=) Range of mean alveolar diameter / rostrum width at base		POW	(MAD/POW=) Range of mean alveolar diameter / preorbital width		(RWB/POW=) Rostrum base width / Postorbital width
1	MB2	3.16	3.16	75.1	0.0420772303595206	0.0420772303595206	144	0.0219444444444444	0.0219444444444444	0.521527777777778
2	Kentriodon pernix (holotype)	3	4	68	0.0441176470588235	0.0588235294117647	116.4	0.0257731958762887	0.0343642611683849	0.584192439862543
3	Kentriodon nakajimai (holotype)	3	4	79	0.0379746835443038	0.0506329113924051	141	0.0212765957446809	0.0283687943262411	0.560283687943262
4	Kentriodon sugawarai	-	-	107.2	-	-	181.2	-	-	0.591611479028698
5	Kentriodon hobetsu	-	-	68	-	-	108	-	-	0.62962962962963
6	Kentriodon schneideri	4.9	4.9	94.6	0.0517970401691332	0.0517970401691332	170	0.0288235294117647	0.0288235294117647	0.556470588235294
7	Kentriodon diusinus	3	3	72	0.0416666666666667	0.0416666666666667	142	0.0211267605633803	0.0211267605633803	0.507042253521127
8	"Kentriodon obscurus" LACM 21256	1.5	1.5	69	0.0217391304347826	0.0217391304347826	122	0.0122950819672131	0.0122950819672131	0.565573770491803
9	STACK Kentriodon	-	-	-	0.0217391304347826	0.0588235294117647	-	-	-	-
10	Rudicetus squalodontoides (holotype)	5	10	100	0.05	0.1	165	0.0303030303030303	0.0606060606060606	0.606060606060606		POW Median value of Kentriodon	141.5
11	Kampholophos serrulus (holotype)	11	12	139	0.079136690647482	0.0863309352517986	234	0.047008547008547	0.0512820512820513	0.594017094017094		POW Median value of Wimahl Kampholophos and Rudicetus	165
12	Wimahl chinookensis (holotype)	5	6	96.7	0.0517063081695967	0.062047569803516	165	0.0303030303030303	0.0363636363636364	0.586060606060606
13	STACK Wimahl+Kampholophos+Rudicetus	-	-	-	0.0454545454545455	0.1	-	-	-	-
	MAD/RWB		MAD/POW	RWB/POW			RWB/POW
1	0.0420772	1	0.0209855	0.498738		1	0.498738	MB2	MB2	150.58
1	0.0420772	1	0.0209855	0.498738		2	0.584192	Kentriodon pernix (holotype)	Kentriodon spp.	116.4
2	0.0441176	2	0.0257732	0.584192		3	0.560284	Kentriodon nakajimai (holotype)	Kentriodon spp.	141
2	0.0588235	2	0.0343643	0.584192		4	0.591611	Kentriodon sugawarai	Kentriodon spp.	181.2
3	0.0379747	3	0.0212766	0.560284		5	0.62963	Kentriodon hobetsu	Kentriodon spp.	108
3	0.0506329	3	0.0283688	0.560284		6	0.556471	Kentriodon schneideri	Kentriodon spp.	170
4	-	4	-	0.591611		7	0.507042	Kentriodon diusinus	Kentriodon spp.	142
4	-	4	-	0.591611		8	0.565574	Kentriodon "obscurus" LACM 21256	Kentriodon spp.	122
5	-	5	-	0.62963		10	0.606061	Rudicetus squalodontoides (holotype)	Rudicetus	165
5	-	5	-	0.62963		11	0.681373	Kampholophos serrulus (holotype)	Kampholophos	204
6	0.051797	6	0.0288235	0.556471		12	0.586061	Wimahl chinookensis (holotype)	Wimahl	165
6	0.051797	6	0.0288235	0.556471
7	0.0416667	7	0.0211268	0.556338
7	0.0416667	7	0.0211268	0.556338
8	0.0217391	8	0.0122951	0.565574
8	0.0217391	8	0.0122951	0.565574
9	0.0217391	9	0.0122951	-
9	0.0588235	9	0.0343643	-
10	0.05	11	0.030303	0.606061
10	0.1	11	0.0606061	0.606061
11	0.0791367	12	0.0539216	0.681373
11	0.0863309	12	0.0588235	0.681373
12	0.0517063	13	0.030303	0.586061
12	0.0620476	13	0.0363636	0.586061
13	0.0454545	14	0.030303	-
13	0.1	14	0.0606061	-
						White rectangle Kentriodon spp.			Grey rectangle Rudicetus, Kampholophos, Wimahl

## Sheet: 3_DataSources
Specimen	ID	Holotype	Source for measurements				POW	MAD	RWB	APL/PCL
MCAF-MB2	Kentriodon sp.						This work, own measurements by FN and GB	This work, own measurements by FN and GB	This work, own measurements by FN and GB	This work, own measurements by FN and GB
USNM 8060	Kentriodon pernix (holotype)	H					Kellogg (1927) Tab. P.22	Kellogg (1927) Main text pag.33	Kellogg (1927) Tab. at pag.22	Measured from Kellogg (1927) pl. 3, 2
GMNH-PV-3244	Kentriodon nakajimai (holotype)	H					Kimura & Hasegawa (2019), Tab. 1	Kimura & Hasegawa (2019), main text	Kimura & Hasegawa (2019), Tab. 1	Remeasured from Kimura & Hasegawa (2019), fig. 5
NMHF 999	Kentriodon sugawarai	H					Guo & Kohno (2021), Tab. 1	-	Guo & Kohno (2021), Tab. 1	Guo & Kohno (2021), remeasured from fig. 7
HMG 387	Kentriodon hobetsu	H					Ichishima (1994), Tab.1	-	Ichishima (1994), Tab.1	-
	Kentriodon schneideri	H					Whitmore & Kaltenbach (2008), main text	Whitmore & Kaltenbach (2008), main text	Whitmore & Kaltenbach (2008), main text	-
FCMM 2387	Kentriodon diusinus	H					Salinas-Màrquez et al. (2014), Tab. 1	Salinas-Màrquez et al. (2014), main text	Salinas-Màrquez et al. (2014), Tab. 1	-
LACM 21256	Kentriodon "obscurus"	NO (the holotype is the periotic under inventory number CAS 4349)					Ichishima (1994), tab.1	Barnes & Mitchell, 1984 Tab. 1	Ichishima (1994), tab.1	Barnes & Mitchell, 1984 Remeasured from fig. 8
MB Specimen	Rudicetus squalodontoides (holotype)	NO (the holotype is the skull under referred as to "MB" specimen)					Bianucci (2001), Tab. 1	Bianucci (2001), main text	Bianucci (2001), Tab. 1	-
UCMP 36045	Kampholophos serrulus (holotype)	H					Resenberger (1969), Tab. 1	Resenberger (1969), Tab. 5	Resenberger (1969), Tab. 1	Resenberger (1969), remeasured from Pl. 4
	Wimahl chinookensis (holotype)	H					Peredo et al. (2018), remeasured from fig. 3	Peredo et al. (2018), main text	Peredo et al. (2018), Tab. 1	Peredo et al. (2018), remeasured from fig. 6
