# Supplementary material for: Dawn of the Delphinidans: New Remains of Kentriodon from the Lower Miocene of Italy Shed Light on the Early Radiation of the Most Diverse Extant Cetacean Clade
Source: Biology (Basel). 2024 Feb 11;13(2):114. doi: 10.3390/biology13020114 (PMC10887126; doi:10.3390/biology13020114)
Supplement: Supplementary file 1 [file biology-13-00114-s001.zip › Supplementary File S3/1_Cranium/Cranium.obj]

# Blender 3.5.1
# www.blender.org
mtllib Prova.mtl
o Cranium
v 0.042396 0.003480 0.066848
v 0.042426 0.003635 0.066698
v 0.041919 0.003375 0.066691
v 0.042116 0.003324 0.066854
v 0.042261 0.003225 0.066973
v 0.041917 0.003184 0.066881
v 0.041579 0.003322 0.066557
v 0.042020 0.003021 0.067007
v 0.042369 0.003054 0.067077
v 0.042229 0.002815 0.067130
v 0.041743 0.003001 0.066898
v 0.041846 0.002825 0.067020
v 0.041515 0.003111 0.066672
v 0.041489 0.002663 0.066894
v 0.025877 0.010337 0.065643
v 0.026127 0.010390 0.065530
v 0.025896 0.010630 0.065490
v 0.025585 0.010740 0.065454
v 0.025575 0.010608 0.065558
v 0.025714 0.010480 0.065610
v 0.025370 0.010669 0.065538
v 0.025302 0.010466 0.065711
v 0.026024 0.010127 0.065667
v 0.026287 0.010142 0.065515
v 0.026435 0.009667 0.065586
v 0.025769 0.009994 0.065818
v 0.025411 0.009950 0.065953
v 0.025645 0.009838 0.065949
v 0.024017 0.011044 0.065558
v 0.024358 0.011011 0.065545
v 0.024139 0.011290 0.065339
v 0.024001 0.011251 0.065385
v 0.023840 0.011391 0.065259
v 0.023840 0.011094 0.065477
v 0.023690 0.011155 0.065362
v 0.025121 0.010783 0.065451
v 0.025139 0.010608 0.065632
v 0.025034 0.010467 0.065781
v 0.024813 0.010768 0.065569
v 0.024665 0.010641 0.065718
v 0.024795 0.010401 0.065860
v 0.024728 0.011265 0.065181
v 0.024324 0.010762 0.065731
v 0.024148 0.010808 0.065716
v 0.024599 0.010408 0.065875
v 0.024237 0.010624 0.065820
v 0.025197 0.010195 0.065922
v 0.025017 0.010076 0.066081
v 0.024730 0.010176 0.066001
v 0.025186 0.009780 0.066219
v 0.024889 0.010089 0.066084
v 0.025031 0.009826 0.066237
v 0.024855 0.009893 0.066217
v 0.024565 0.010147 0.066002
v 0.024243 0.010182 0.065992
v 0.024026 0.010390 0.065882
v 0.024556 0.009799 0.066244
v 0.024214 0.009806 0.066229
v 0.023905 0.010866 0.065658
v 0.023680 0.010912 0.065553
v 0.023538 0.010889 0.065484
v 0.023694 0.010666 0.065714
v 0.023541 0.010626 0.065679
v 0.023800 0.010572 0.065785
v 0.023662 0.010427 0.065846
v 0.023522 0.010384 0.065848
v 0.023259 0.010775 0.065345
v 0.023336 0.010456 0.065708
v 0.023109 0.010565 0.065424
v 0.023785 0.010118 0.066012
v 0.023474 0.009925 0.066059
v 0.023322 0.010286 0.065848
v 0.023037 0.010304 0.065691
v 0.022758 0.010400 0.065411
v 0.023074 0.010152 0.065845
v 0.022928 0.010141 0.065765
v 0.023211 0.010000 0.065970
v 0.022872 0.009815 0.066001
v 0.026697 0.008756 0.065872
v 0.026791 0.008869 0.065651
v 0.026590 0.009124 0.065611
v 0.026877 0.008674 0.065740
v 0.026443 0.009046 0.065877
v 0.026577 0.008623 0.066233
v 0.026218 0.009587 0.065715
v 0.025922 0.009737 0.065833
v 0.026008 0.009593 0.065838
v 0.026450 0.009424 0.065612
v 0.026280 0.009431 0.065729
v 0.026389 0.009273 0.065712
v 0.026527 0.009273 0.065587
v 0.026257 0.009265 0.065868
v 0.026107 0.009432 0.065869
v 0.026052 0.009388 0.065982
v 0.025825 0.009656 0.065958
v 0.025632 0.009382 0.066386
v 0.025362 0.009688 0.066219
v 0.025958 0.009306 0.066185
v 0.025432 0.009418 0.066449
v 0.026463 0.009129 0.065752
v 0.026240 0.009060 0.066203
v 0.026401 0.008897 0.066191
v 0.026107 0.008868 0.066475
v 0.025859 0.009022 0.066474
v 0.026254 0.008780 0.066468
v 0.026421 0.008559 0.066490
v 0.025854 0.008856 0.066650
v 0.026093 0.008725 0.066672
v 0.025881 0.008728 0.066802
v 0.025623 0.009033 0.066651
v 0.025458 0.009023 0.066736
v 0.025282 0.009091 0.066698
v 0.025629 0.008882 0.066814
v 0.025691 0.008869 0.066788
v 0.025769 0.008731 0.066853
v 0.025594 0.008731 0.066878
v 0.025452 0.008869 0.066834
v 0.025136 0.008722 0.066773
v 0.027167 0.008086 0.065994
v 0.027374 0.008067 0.065605
v 0.027326 0.008224 0.065554
v 0.027105 0.008382 0.065789
v 0.026852 0.008537 0.065952
v 0.026970 0.008395 0.065966
v 0.026846 0.008342 0.066106
v 0.026712 0.008545 0.066095
v 0.026716 0.008377 0.066201
v 0.026865 0.008102 0.066212
v 0.027018 0.008101 0.066135
v 0.026738 0.008109 0.066308
v 0.026472 0.008409 0.066543
v 0.026600 0.008248 0.066433
v 0.026639 0.008112 0.066426
v 0.026550 0.008115 0.066499
v 0.027337 0.007906 0.065742
v 0.027183 0.007947 0.066020
v 0.027158 0.007791 0.066008
v 0.027283 0.007778 0.065831
v 0.027237 0.007463 0.065775
v 0.027033 0.007951 0.066159
v 0.026858 0.007952 0.066269
v 0.027025 0.007797 0.066125
v 0.026726 0.007805 0.066324
v 0.026886 0.007518 0.066010
v 0.026466 0.007783 0.066411
v 0.026530 0.007436 0.066036
v 0.026680 0.007960 0.066410
v 0.026551 0.007951 0.066477
v 0.026244 0.008585 0.066703
v 0.026326 0.008424 0.066689
v 0.026231 0.008428 0.066752
v 0.026040 0.008586 0.066817
v 0.026077 0.008429 0.066804
v 0.025921 0.008446 0.066813
v 0.026485 0.008269 0.066561
v 0.026396 0.008121 0.066582
v 0.026390 0.008272 0.066629
v 0.026233 0.008283 0.066721
v 0.025882 0.008102 0.066659
v 0.025597 0.008578 0.066841
v 0.024861 0.008112 0.066476
v 0.026163 0.007635 0.066294
v 0.026399 0.007964 0.066533
v 0.026242 0.007967 0.066554
v 0.026197 0.007805 0.066453
v 0.025439 0.007843 0.066402
v 0.025143 0.007470 0.066111
v 0.025771 0.008580 0.066856
v 0.025164 0.009563 0.066369
v 0.024969 0.009595 0.066359
v 0.024554 0.009455 0.066377
v 0.024942 0.009432 0.066435
v 0.024893 0.009076 0.066632
v 0.024172 0.009487 0.066348
v 0.024340 0.009203 0.066497
v 0.024895 0.008869 0.066719
v 0.024720 0.008710 0.066721
v 0.024370 0.008973 0.066598
v 0.024047 0.008919 0.066607
v 0.024366 0.008699 0.066691
v 0.023760 0.009709 0.066223
v 0.023798 0.009521 0.066322
v 0.023567 0.009586 0.066274
v 0.023839 0.009163 0.066482
v 0.023356 0.009314 0.066352
v 0.023248 0.009717 0.066177
v 0.023158 0.009568 0.066249
v 0.022971 0.009623 0.066175
v 0.023016 0.009260 0.066343
v 0.022993 0.009430 0.066277
v 0.023530 0.008946 0.066527
v 0.023515 0.008832 0.066571
v 0.023706 0.008687 0.066629
v 0.023228 0.008871 0.066522
v 0.022916 0.008851 0.066452
v 0.023217 0.008683 0.066546
v 0.022925 0.008673 0.066484
v 0.024888 0.008399 0.066630
v 0.024424 0.008401 0.066648
v 0.023995 0.008392 0.066607
v 0.023886 0.008127 0.066423
v 0.024510 0.007714 0.066179
v 0.024340 0.007483 0.066068
v 0.023819 0.008544 0.066636
v 0.023516 0.008538 0.066594
v 0.023248 0.008388 0.066493
v 0.023206 0.008175 0.066374
v 0.022669 0.008362 0.066430
v 0.023368 0.007717 0.066138
v 0.022529 0.008092 0.066330
v 0.022992 0.007508 0.066102
v 0.026834 0.007203 0.065791
v 0.026031 0.007120 0.065781
v 0.024760 0.007230 0.065894
v 0.025190 0.006675 0.065428
v 0.024554 0.006827 0.065641
v 0.024132 0.007182 0.065904
v 0.024106 0.006996 0.065830
v 0.023578 0.007149 0.065858
v 0.024006 0.006841 0.065743
v 0.023585 0.006827 0.065731
v 0.023245 0.007060 0.065841
v 0.022894 0.007307 0.066064
v 0.022823 0.007155 0.066002
v 0.022971 0.006949 0.065864
v 0.023800 0.006580 0.065592
v 0.023190 0.006482 0.065622
v 0.022985 0.006499 0.065677
v 0.022639 0.010072 0.065637
v 0.022495 0.010270 0.065346
v 0.022396 0.010029 0.065516
v 0.022348 0.010286 0.065253
v 0.022840 0.009954 0.065860
v 0.022633 0.009705 0.065970
v 0.022375 0.009834 0.065655
v 0.022198 0.010201 0.065288
v 0.022204 0.009734 0.065660
v 0.022021 0.010137 0.065321
v 0.021968 0.009926 0.065459
v 0.021559 0.009835 0.065503
v 0.021459 0.010214 0.065275
v 0.021292 0.010169 0.065272
v 0.021280 0.009730 0.065470
v 0.021147 0.010003 0.065282
v 0.022472 0.009576 0.066002
v 0.022738 0.009453 0.066195
v 0.022484 0.009261 0.066244
v 0.022422 0.009395 0.066143
v 0.022319 0.009256 0.066196
v 0.021950 0.009604 0.065681
v 0.022100 0.009556 0.065792
v 0.021668 0.009520 0.065689
v 0.021894 0.009378 0.065867
v 0.021733 0.009370 0.065803
v 0.022085 0.009157 0.066157
v 0.021629 0.009069 0.065986
v 0.022618 0.009096 0.066324
v 0.022449 0.008872 0.066366
v 0.022277 0.009111 0.066256
v 0.022442 0.008687 0.066394
v 0.022114 0.008963 0.066256
v 0.021735 0.008933 0.066131
v 0.022022 0.008653 0.066275
v 0.021657 0.008816 0.066177
v 0.021611 0.008652 0.066204
v 0.021458 0.009519 0.065637
v 0.021288 0.009511 0.065583
v 0.020989 0.009395 0.065448
v 0.021505 0.009365 0.065718
v 0.021501 0.009213 0.065799
v 0.021140 0.009357 0.065567
v 0.021174 0.009200 0.065660
v 0.020996 0.009779 0.065286
v 0.020801 0.009569 0.065260
v 0.020704 0.009183 0.065448
v 0.020510 0.009219 0.065307
v 0.021361 0.008884 0.065990
v 0.021291 0.009057 0.065789
v 0.020896 0.009051 0.065620
v 0.021043 0.008913 0.065792
v 0.021150 0.008777 0.066029
v 0.021416 0.008770 0.066121
v 0.021334 0.008648 0.066182
v 0.021273 0.008715 0.066129
v 0.021064 0.008649 0.066168
v 0.020583 0.009018 0.065530
v 0.020574 0.008900 0.065658
v 0.020895 0.008793 0.065915
v 0.020570 0.008824 0.065780
v 0.020608 0.008757 0.065923
v 0.020822 0.008630 0.066114
v 0.020673 0.008625 0.066076
v 0.020438 0.008621 0.066058
v 0.022289 0.008358 0.066360
v 0.021785 0.008337 0.066237
v 0.021882 0.008007 0.066239
v 0.022711 0.007425 0.066126
v 0.022388 0.007546 0.066148
v 0.021738 0.007760 0.066184
v 0.022031 0.007396 0.066060
v 0.021442 0.008453 0.066211
v 0.021074 0.008490 0.066216
v 0.021191 0.008139 0.066203
v 0.020821 0.008482 0.066181
v 0.020824 0.008330 0.066167
v 0.020479 0.008324 0.066154
v 0.020674 0.008327 0.066149
v 0.020729 0.008180 0.066130
v 0.020831 0.008025 0.066149
v 0.020582 0.008031 0.066128
v 0.020985 0.007680 0.066185
v 0.021300 0.007377 0.066114
v 0.020816 0.007870 0.066179
v 0.020741 0.007723 0.066197
v 0.020528 0.007745 0.066190
v 0.020237 0.007383 0.066216
v 0.020321 0.008984 0.065374
v 0.020355 0.008867 0.065575
v 0.020105 0.008880 0.065346
v 0.020395 0.008729 0.065905
v 0.020143 0.008797 0.065608
v 0.019969 0.008891 0.065236
v 0.020172 0.008693 0.065931
v 0.019925 0.008702 0.065913
v 0.020171 0.008619 0.066071
v 0.019918 0.008627 0.066080
v 0.019653 0.008854 0.065253
v 0.019698 0.008786 0.065565
v 0.019740 0.008683 0.065879
v 0.019275 0.008776 0.065249
v 0.019310 0.008682 0.065561
v 0.019527 0.008621 0.065857
v 0.019263 0.008509 0.065831
v 0.019780 0.008608 0.066057
v 0.019039 0.008627 0.065328
v 0.020220 0.008324 0.066184
v 0.019916 0.008471 0.066165
v 0.019853 0.008324 0.066197
v 0.020226 0.008057 0.066197
v 0.020375 0.008023 0.066172
v 0.019894 0.008036 0.066238
v 0.019766 0.008468 0.066149
v 0.019470 0.008460 0.066058
v 0.019617 0.008464 0.066117
v 0.019616 0.008317 0.066188
v 0.019462 0.008311 0.066168
v 0.019227 0.008321 0.066053
v 0.019317 0.008310 0.066119
v 0.019615 0.008192 0.066229
v 0.019474 0.008016 0.066321
v 0.019304 0.008172 0.066201
v 0.019235 0.008016 0.066285
v 0.019922 0.007721 0.066272
v 0.019847 0.007298 0.066327
v 0.019607 0.007874 0.066383
v 0.019497 0.007739 0.066451
v 0.019457 0.007885 0.066417
v 0.019303 0.007883 0.066414
v 0.019309 0.007726 0.066469
v 0.019591 0.007421 0.066398
v 0.019311 0.007571 0.066471
v 0.018918 0.008398 0.065677
v 0.018799 0.008231 0.065860
v 0.018564 0.008378 0.065133
v 0.018466 0.008186 0.065462
v 0.018905 0.008142 0.066049
v 0.018938 0.008006 0.066195
v 0.018668 0.008013 0.066056
v 0.018301 0.007903 0.065708
v 0.018492 0.007975 0.065893
v 0.018190 0.008120 0.065267
v 0.018098 0.007964 0.065437
v 0.019078 0.007862 0.066386
v 0.019157 0.007724 0.066470
v 0.019008 0.007721 0.066444
v 0.018715 0.007865 0.066204
v 0.018712 0.007709 0.066308
v 0.019157 0.007569 0.066492
v 0.019008 0.007572 0.066486
v 0.019013 0.007417 0.066486
v 0.018712 0.007413 0.066408
v 0.018141 0.007879 0.065570
v 0.018250 0.007722 0.065928
v 0.018507 0.007707 0.066174
v 0.018396 0.007416 0.066257
v 0.017948 0.007935 0.065222
v 0.017866 0.007621 0.065563
v 0.017619 0.007658 0.065083
v 0.017857 0.007345 0.065875
v 0.017548 0.007311 0.065571
v 0.017179 0.007292 0.065093
v 0.022667 0.007187 0.066031
v 0.022671 0.006816 0.065858
v 0.022206 0.006818 0.065877
v 0.021654 0.006985 0.065935
v 0.021762 0.006679 0.065795
v 0.022346 0.006482 0.065702
v 0.021929 0.006507 0.065705
v 0.021674 0.006493 0.065654
v 0.021955 0.006321 0.065546
v 0.021126 0.007127 0.066087
v 0.021618 0.006696 0.065792
v 0.021442 0.006921 0.065949
v 0.020782 0.006793 0.066093
v 0.020743 0.007112 0.066159
v 0.021455 0.006647 0.065773
v 0.021460 0.006498 0.065657
v 0.021294 0.006527 0.065729
v 0.021152 0.006700 0.065932
v 0.021490 0.006368 0.065510
v 0.021292 0.006326 0.065497
v 0.020978 0.006476 0.065786
v 0.020792 0.006672 0.066047
v 0.020801 0.006515 0.065911
v 0.020800 0.006094 0.065444
v 0.020662 0.006280 0.065697
v 0.020398 0.006657 0.066110
v 0.020268 0.006201 0.065672
v 0.020219 0.007115 0.066222
v 0.019763 0.007100 0.066327
v 0.020279 0.006820 0.066178
v 0.019863 0.006817 0.066283
v 0.019322 0.006936 0.066433
v 0.019633 0.006812 0.066312
v 0.020156 0.006501 0.066059
v 0.019955 0.006219 0.065756
v 0.019843 0.006422 0.066037
v 0.019933 0.006656 0.066222
v 0.019666 0.006521 0.066176
v 0.019468 0.006300 0.066049
v 0.019325 0.005954 0.065736
v 0.019553 0.006659 0.066274
v 0.019278 0.006610 0.066320
v 0.019250 0.006356 0.066163
v 0.019002 0.007116 0.066465
v 0.018706 0.007092 0.066423
v 0.019133 0.006835 0.066423
v 0.018816 0.006811 0.066428
v 0.018416 0.007055 0.066338
v 0.018165 0.007068 0.066205
v 0.018423 0.006801 0.066333
v 0.018274 0.006796 0.066281
v 0.018123 0.006812 0.066237
v 0.018744 0.006650 0.066357
v 0.018947 0.006495 0.066279
v 0.018977 0.006320 0.066190
v 0.018783 0.005955 0.065909
v 0.018443 0.006476 0.066305
v 0.018277 0.006496 0.066309
v 0.018075 0.006495 0.066297
v 0.018430 0.006357 0.066269
v 0.018351 0.006197 0.066192
v 0.018166 0.006329 0.066292
v 0.018135 0.006186 0.066218
v 0.020039 0.006011 0.065555
v 0.019467 0.005666 0.065453
v 0.019008 0.005677 0.065557
v 0.018853 0.005470 0.065312
v 0.019271 0.005475 0.065298
v 0.018416 0.005807 0.065810
v 0.018173 0.006040 0.066112
v 0.018047 0.005876 0.065983
v 0.018315 0.005543 0.065475
v 0.017974 0.005652 0.065717
v 0.017531 0.007052 0.065875
v 0.017828 0.007079 0.066044
v 0.017826 0.006785 0.066173
v 0.017530 0.006774 0.066058
v 0.017678 0.006780 0.066131
v 0.017089 0.007145 0.065397
v 0.017113 0.007045 0.065555
v 0.016952 0.007033 0.065410
v 0.017258 0.006751 0.065833
v 0.017015 0.006742 0.065556
v 0.017687 0.006626 0.066178
v 0.017863 0.006483 0.066241
v 0.017530 0.006627 0.066116
v 0.017550 0.006483 0.066141
v 0.017768 0.006169 0.066166
v 0.017984 0.006185 0.066218
v 0.017946 0.006317 0.066269
v 0.017883 0.006337 0.066251
v 0.017539 0.006170 0.066049
v 0.016940 0.006452 0.065445
v 0.017097 0.006318 0.065676
v 0.017268 0.006459 0.065910
v 0.016965 0.006016 0.065479
v 0.017097 0.006052 0.065627
v 0.017278 0.006298 0.065919
v 0.017365 0.006153 0.065936
v 0.016827 0.007022 0.065253
v 0.016721 0.006720 0.065263
v 0.016778 0.006411 0.065279
v 0.016827 0.006041 0.065320
v 0.017849 0.005874 0.065969
v 0.017780 0.005725 0.065808
v 0.017656 0.005878 0.065926
v 0.017565 0.005706 0.065761
v 0.017721 0.005576 0.065664
v 0.017575 0.005559 0.065640
v 0.017993 0.006029 0.066128
v 0.017841 0.006030 0.066109
v 0.017618 0.005991 0.065989
v 0.017405 0.005878 0.065820
v 0.017249 0.005891 0.065713
v 0.017027 0.005821 0.065483
v 0.017387 0.005692 0.065689
v 0.017420 0.005530 0.065566
v 0.017300 0.005535 0.065505
v 0.017019 0.005679 0.065398
v 0.017070 0.005490 0.065316
v 0.017999 0.005347 0.065292
v 0.017645 0.005371 0.065426
v 0.017427 0.005355 0.065388
v 0.017291 0.005375 0.065362
v 0.016808 0.005712 0.065213
v 0.004927 0.003530 0.065029
v 0.005096 0.003527 0.064871
v 0.004933 0.003622 0.064849
v 0.004793 0.003658 0.064818
v 0.004794 0.003561 0.065097
v 0.004649 0.003666 0.064770
v 0.004641 0.003617 0.065004
v 0.004618 0.003558 0.065233
v 0.004274 0.003635 0.064776
v 0.004487 0.003608 0.065083
v 0.004196 0.003599 0.065110
v 0.004433 0.003546 0.065318
v 0.003932 0.003577 0.065301
v 0.003840 0.003645 0.064874
v 0.003567 0.003573 0.065171
v 0.003969 0.003534 0.065444
v 0.005095 0.003396 0.065038
v 0.005222 0.003394 0.064860
v 0.004939 0.003413 0.065232
v 0.005232 0.003245 0.064943
v 0.005086 0.003255 0.065188
v 0.004949 0.003260 0.065396
v 0.005221 0.003002 0.065098
v 0.005339 0.002925 0.064935
v 0.005094 0.003095 0.065279
v 0.004951 0.003127 0.065515
v 0.005078 0.002958 0.065364
v 0.005011 0.002969 0.065513
v 0.004919 0.003017 0.065679
v 0.005257 0.002804 0.065143
v 0.005427 0.002644 0.064950
v 0.005340 0.002647 0.065094
v 0.005234 0.002678 0.065340
v 0.005137 0.002812 0.065377
v 0.005073 0.002816 0.065525
v 0.005168 0.002670 0.065538
v 0.005407 0.002504 0.065127
v 0.005531 0.002426 0.064968
v 0.005568 0.002265 0.065140
v 0.005337 0.002450 0.065440
v 0.005259 0.002530 0.065547
v 0.005310 0.002375 0.065569
v 0.004917 0.002717 0.065823
v 0.005043 0.002390 0.065856
v 0.005024 0.002538 0.065834
v 0.004759 0.003424 0.065388
v 0.004825 0.003138 0.065659
v 0.004422 0.003440 0.065536
v 0.004617 0.003196 0.065725
v 0.004443 0.003265 0.065770
v 0.004280 0.003288 0.065792
v 0.004777 0.002986 0.065814
v 0.004619 0.002959 0.065940
v 0.004450 0.003128 0.065921
v 0.004287 0.003143 0.065929
v 0.004450 0.002991 0.066009
v 0.004298 0.002991 0.066031
v 0.003463 0.003477 0.065394
v 0.004074 0.003453 0.065600
v 0.003861 0.003309 0.065747
v 0.003859 0.003437 0.065599
v 0.003381 0.003374 0.065543
v 0.003852 0.003106 0.065897
v 0.004063 0.002972 0.066037
v 0.003920 0.002925 0.066078
v 0.003693 0.002953 0.066029
v 0.004692 0.002685 0.065971
v 0.004298 0.002865 0.066089
v 0.004428 0.002658 0.066118
v 0.004581 0.002395 0.066117
v 0.004146 0.002924 0.066078
v 0.004296 0.002697 0.066168
v 0.004294 0.002551 0.066258
v 0.004421 0.002399 0.066241
v 0.004275 0.002404 0.066394
v 0.004145 0.002844 0.066132
v 0.003989 0.002823 0.066175
v 0.004144 0.002702 0.066242
v 0.003980 0.002629 0.066403
v 0.003685 0.002830 0.066214
v 0.003833 0.002697 0.066371
v 0.003697 0.002702 0.066373
v 0.004130 0.002548 0.066398
v 0.004133 0.002412 0.066510
v 0.003982 0.002416 0.066565
v 0.003836 0.002410 0.066559
v 0.003573 0.002565 0.066442
v 0.003679 0.002409 0.066529
v 0.042239 0.002687 0.067192
v 0.041726 0.002613 0.067048
v 0.041862 0.002417 0.067189
v 0.042409 0.002531 0.067389
v 0.041424 0.002314 0.067015
v 0.042034 0.002273 0.067390
v 0.042230 0.002192 0.067543
v 0.041111 0.002573 0.066697
v 0.041115 0.002264 0.066842
v 0.041630 0.001970 0.067312
v 0.041993 0.002159 0.067455
v 0.042113 0.002017 0.067581
v 0.042206 0.001782 0.067703
v 0.041692 0.001711 0.067451
v 0.041127 0.001729 0.067019
v 0.041405 0.001687 0.067263
v 0.040838 0.002210 0.066657
v 0.040812 0.001990 0.066697
v 0.040822 0.001656 0.066836
v 0.040648 0.001733 0.066746
v 0.040410 0.001618 0.066710
v 0.042022 0.001232 0.067693
v 0.042434 0.001176 0.067974
v 0.041699 0.001403 0.067515
v 0.041703 0.001101 0.067514
v 0.041058 0.001061 0.067115
v 0.041505 0.001095 0.067404
v 0.041725 0.000481 0.067241
v 0.041872 0.000315 0.067165
v 0.041718 0.000794 0.067431
v 0.042004 0.000452 0.067311
v 0.042097 0.000514 0.067464
v 0.042005 0.000808 0.067606
v 0.042193 0.000842 0.067788
v 0.042330 0.000516 0.067777
v 0.041416 0.000784 0.067314
v 0.041079 0.000782 0.067142
v 0.041426 0.000475 0.067199
v 0.041253 0.000479 0.067162
v 0.040837 0.001190 0.066958
v 0.040383 0.001357 0.066723
v 0.040486 0.001041 0.066793
v 0.040727 0.000733 0.066945
v 0.040527 0.000665 0.066728
v 0.040827 0.000603 0.066988
v 0.040836 0.000458 0.066932
v 0.040979 0.000345 0.067004
v 0.040824 0.000184 0.066813
v 0.042038 0.000240 0.067170
v 0.042150 0.000358 0.067344
v 0.042177 0.000159 0.067197
v 0.042414 0.000055 0.067368
v 0.042376 0.000202 0.067495
v 0.041909 0.000118 0.067064
v 0.042207 -0.000125 0.067066
v 0.042387 -0.000114 0.067214
v 0.042048 -0.000010 0.067024
v 0.041903 -0.000145 0.066915
v 0.041776 -0.000181 0.066862
v 0.041492 0.000174 0.067076
v 0.041339 0.000351 0.067134
v 0.041127 0.000257 0.067038
v 0.041309 0.000042 0.066993
v 0.041609 -0.000388 0.066696
v 0.041307 -0.000145 0.066864
v 0.041144 0.000002 0.066916
v 0.041078 -0.000151 0.066790
v 0.042052 -0.000381 0.066866
v 0.042519 -0.000661 0.067071
v 0.040935 0.000002 0.066813
v 0.005754 0.002050 0.065025
v 0.005705 0.002048 0.065145
v 0.005545 0.002207 0.065280
v 0.005611 0.002057 0.065292
v 0.005495 0.002064 0.065437
v 0.005766 0.001900 0.065157
v 0.005874 0.001894 0.065012
v 0.005643 0.001902 0.065303
v 0.005886 0.001696 0.065054
v 0.005764 0.001673 0.065178
v 0.005563 0.001768 0.065381
v 0.005459 0.002214 0.065427
v 0.005358 0.002232 0.065570
v 0.005363 0.002080 0.065571
v 0.005395 0.001871 0.065520
v 0.005471 0.001496 0.065442
v 0.005229 0.002066 0.065677
v 0.005000 0.002233 0.065891
v 0.005045 0.001794 0.065766
v 0.005246 0.001695 0.065598
v 0.005963 0.001436 0.065022
v 0.005731 0.001362 0.065187
v 0.005986 0.001282 0.064991
v 0.005527 0.001300 0.065332
v 0.005856 0.001144 0.065023
v 0.005509 0.001115 0.065240
v 0.005116 0.001271 0.065590
v 0.005255 0.001182 0.065461
v 0.004960 0.001161 0.065657
v 0.004969 0.001457 0.065755
v 0.004828 0.001545 0.065888
v 0.004595 0.002245 0.066129
v 0.004589 0.002046 0.066114
v 0.004682 0.001817 0.065999
v 0.004434 0.001799 0.066195
v 0.004630 0.001634 0.066025
v 0.004672 0.001385 0.066021
v 0.004452 0.001634 0.066176
v 0.004760 0.001277 0.065913
v 0.004629 0.001130 0.066066
v 0.004404 0.001363 0.066296
v 0.004521 0.001183 0.066200
v 0.004438 0.002226 0.066275
v 0.004294 0.002259 0.066425
v 0.004211 0.001817 0.066459
v 0.004138 0.002244 0.066565
v 0.003979 0.002266 0.066615
v 0.003981 0.002115 0.066623
v 0.003707 0.002167 0.066640
v 0.003828 0.002115 0.066657
v 0.004001 0.001963 0.066618
v 0.003974 0.001740 0.066629
v 0.003829 0.001908 0.066686
v 0.003670 0.001933 0.066709
v 0.003742 0.001822 0.066727
v 0.004265 0.001274 0.066488
v 0.004380 0.001111 0.066342
v 0.004159 0.001634 0.066505
v 0.003827 0.001549 0.066757
v 0.004143 0.001212 0.066616
v 0.003960 0.001360 0.066698
v 0.003676 0.001669 0.066815
v 0.003645 0.001519 0.066881
v 0.003668 0.001250 0.066901
v 0.005794 0.000931 0.064929
v 0.005173 0.000986 0.065390
v 0.005331 0.000763 0.065074
v 0.004941 0.000998 0.065594
v 0.004981 0.000612 0.065271
v 0.005215 0.000551 0.065002
v 0.004972 0.000259 0.064949
v 0.004796 0.000730 0.065564
v 0.004771 0.000464 0.065397
v 0.004580 0.000593 0.065762
v 0.004776 0.001007 0.065770
v 0.004628 0.000874 0.065916
v 0.004497 0.001033 0.066203
v 0.004334 0.000876 0.066341
v 0.004544 0.000848 0.066062
v 0.004300 0.000638 0.066243
v 0.004399 0.000549 0.066010
v 0.004823 0.000187 0.065075
v 0.004642 0.000177 0.065394
v 0.004783 -0.000083 0.065007
v 0.004674 -0.000072 0.065219
v 0.004541 -0.000162 0.065357
v 0.004351 -0.000097 0.065596
v 0.004309 0.000238 0.065899
v 0.004087 0.000175 0.066132
v 0.003962 -0.000069 0.066130
v 0.004207 0.001061 0.066561
v 0.003990 0.001066 0.066787
v 0.003994 0.000909 0.066782
v 0.004016 0.000581 0.066569
v 0.003956 0.000765 0.066798
v 0.003838 0.000454 0.066810
v 0.003833 0.001070 0.066876
v 0.003831 0.000921 0.066932
v 0.003678 0.000925 0.067007
v 0.003820 0.000727 0.066940
v 0.003690 0.000637 0.067013
v 0.003998 0.000402 0.066452
v 0.003815 0.000190 0.066628
v 0.003690 0.000024 0.066666
v 0.003697 0.000208 0.066817
v 0.003701 0.000462 0.066976
v 0.004686 -0.000303 0.065093
v 0.004633 -0.000225 0.065224
v 0.004546 -0.000391 0.065233
v 0.004294 -0.000386 0.065464
v 0.004556 -0.000616 0.065094
v 0.004299 -0.000689 0.065244
v 0.004181 -0.000622 0.065382
v 0.004062 -0.000568 0.065547
v 0.003956 -0.000357 0.065859
v 0.003937 -0.000205 0.066043
v 0.003721 -0.000204 0.066321
v 0.003618 -0.000636 0.065936
v 0.004399 -0.000878 0.065068
v 0.004270 -0.001003 0.065048
v 0.003649 -0.001077 0.065358
v 0.003611 -0.000970 0.065509
v 0.003939 -0.001256 0.065038
v -0.006956 0.000926 -0.123472
v -0.006976 0.000969 -0.123120
v -0.006813 0.000942 -0.123232
v -0.007139 0.000975 -0.122787
v -0.006988 0.000986 -0.122773
v -0.008208 0.001294 -0.119431
v -0.007983 0.001182 -0.119532
v -0.008186 0.001093 -0.119794
v -0.008350 0.001107 -0.119827
v -0.008346 0.001287 -0.119453
v -0.008493 0.001155 -0.119728
v -0.008494 0.001246 -0.119482
v -0.008647 0.001139 -0.119637
v -0.008059 0.001292 -0.119329
v -0.007639 0.001157 -0.119199
v -0.007850 0.001188 -0.119392
v -0.007630 0.001205 -0.118925
v -0.007838 0.001290 -0.118738
v -0.007626 0.001217 -0.118759
v -0.007656 0.001204 -0.118616
v -0.007796 0.001275 -0.118622
v -0.007962 0.001326 -0.118630
v -0.007800 0.001222 -0.118468
v -0.007954 0.001276 -0.118478
v -0.007887 0.001189 -0.118336
v -0.008220 0.001342 -0.119251
v -0.008090 0.001345 -0.118986
v -0.008220 0.001360 -0.119068
v -0.008368 0.001333 -0.119256
v -0.008516 0.001289 -0.119261
v -0.008550 0.001324 -0.118940
v -0.008385 0.001362 -0.118958
v -0.008246 0.001380 -0.118644
v -0.008203 0.001315 -0.118495
v -0.008198 0.001201 -0.118332
v -0.008400 0.001386 -0.118672
v -0.008549 0.001343 -0.118663
v -0.008408 0.001333 -0.118506
v -0.008411 0.001219 -0.118344
v -0.008557 0.001312 -0.118510
v -0.008564 0.001229 -0.118355
v -0.008703 0.001177 -0.119438
v -0.008687 0.001263 -0.119057
v -0.008810 0.001161 -0.119124
v -0.008836 0.001172 -0.118837
v -0.008700 0.001274 -0.118666
v -0.008707 0.001259 -0.118514
v -0.008717 0.001179 -0.118293
v -0.008831 0.001167 -0.118505
v -0.006223 -0.000044 -0.129061
v -0.006700 0.000032 -0.128986
v -0.006239 0.000149 -0.128541
v -0.006641 0.000206 -0.128435
v -0.006420 0.000206 -0.128432
v -0.007000 0.000111 -0.128861
v -0.006952 0.000188 -0.128635
v -0.006975 0.000326 -0.128316
v -0.006884 0.000418 -0.127905
v -0.006673 0.000356 -0.127863
v -0.006259 0.000229 -0.128319
v -0.006132 0.000339 -0.127991
v -0.006694 0.000273 -0.128275
v -0.006473 0.000335 -0.127964
v -0.006968 -0.000004 -0.129230
v -0.007134 0.000021 -0.129214
v -0.007124 0.000153 -0.128748
v -0.007271 0.000014 -0.129195
v -0.007282 0.000140 -0.128745
v -0.007412 -0.000017 -0.129095
v -0.007436 0.000103 -0.128721
v -0.007178 0.000386 -0.128240
v -0.007170 0.000520 -0.127921
v -0.007322 0.000386 -0.128232
v -0.007490 0.000390 -0.128151
v -0.007488 0.000484 -0.127868
v -0.007341 0.000513 -0.127936
v -0.007161 0.000555 -0.127789
v -0.006886 0.000476 -0.127584
v -0.006632 0.000388 -0.127511
v -0.006606 0.000447 -0.127189
v -0.006957 0.000539 -0.127253
v -0.006439 0.000353 -0.127622
v -0.006193 0.000382 -0.127306
v -0.006431 0.000411 -0.127162
v -0.006318 0.000416 -0.127122
v -0.006209 0.000463 -0.126870
v -0.006641 0.000529 -0.126887
v -0.006470 0.000555 -0.126715
v -0.006871 0.000538 -0.127045
v -0.006872 0.000641 -0.126573
v -0.007197 0.000569 -0.127009
v -0.007203 0.000577 -0.127466
v -0.007345 0.000553 -0.127778
v -0.007353 0.000564 -0.127634
v -0.007503 0.000507 -0.127638
v -0.007518 0.000529 -0.127341
v -0.007368 0.000579 -0.127333
v -0.007240 0.000698 -0.126604
v -0.007384 0.000572 -0.127013
v -0.007532 0.000540 -0.127074
v -0.007464 0.000660 -0.126741
v -0.007549 0.000578 -0.126913
v -0.007537 -0.000014 -0.128833
v -0.007616 0.000347 -0.128114
v -0.007761 0.000020 -0.128501
v -0.007709 0.000378 -0.127846
v -0.007780 0.000246 -0.128046
v -0.007850 0.000046 -0.128233
v -0.007947 0.000067 -0.127960
v -0.007907 0.000216 -0.127781
v -0.007548 -0.000158 -0.129111
v -0.007586 -0.000141 -0.128970
v -0.007705 -0.000164 -0.128784
v -0.007591 -0.000312 -0.129233
v -0.007711 -0.000304 -0.128900
v -0.007856 -0.000123 -0.128470
v -0.007769 -0.000447 -0.128891
v -0.007902 -0.000343 -0.128491
v -0.007642 -0.000456 -0.129248
v -0.007762 -0.000613 -0.129004
v -0.007870 -0.000753 -0.128730
v -0.007924 -0.000103 -0.128192
v -0.007996 -0.000567 -0.128152
v -0.007677 0.000473 -0.127183
v -0.007820 0.000396 -0.127230
v -0.008085 0.000074 -0.127417
v -0.007981 0.000256 -0.127336
v -0.007851 0.000459 -0.126990
v -0.007847 0.000575 -0.126751
v -0.007698 0.000644 -0.126748
v -0.007994 0.000442 -0.126860
v -0.008143 0.000272 -0.126957
v -0.008277 0.000071 -0.126860
v -0.008257 0.000277 -0.126665
v -0.008064 -0.000119 -0.127694
v -0.008212 -0.000527 -0.127492
v -0.008341 -0.000630 -0.127174
v -0.008380 -0.000305 -0.126860
v -0.007759 -0.000802 -0.129036
v -0.007879 -0.001129 -0.128811
v -0.007970 -0.001136 -0.128496
v -0.007789 -0.001461 -0.129009
v -0.008064 -0.001137 -0.128228
v -0.008174 -0.001139 -0.127826
v -0.007858 -0.001481 -0.128829
v -0.007923 -0.001759 -0.128536
v -0.007841 -0.001919 -0.128969
v -0.008105 -0.001638 -0.128074
v -0.008351 -0.001139 -0.127228
v -0.008456 -0.000887 -0.126969
v -0.008561 -0.000764 -0.126614
v -0.008512 -0.001163 -0.126820
v -0.008244 -0.001711 -0.127584
v -0.008325 -0.001687 -0.127166
v -0.008375 -0.001654 -0.126988
v -0.008546 -0.001485 -0.126541
v -0.008509 -0.001674 -0.126552
v -0.006547 0.000656 -0.126459
v -0.006212 0.000564 -0.126528
v -0.006347 0.000641 -0.126356
v -0.006576 0.000709 -0.126219
v -0.006368 0.000687 -0.126038
v -0.006959 0.000703 -0.126288
v -0.006686 0.000787 -0.125953
v -0.006981 0.000743 -0.125986
v -0.006553 0.000784 -0.125836
v -0.006393 0.000755 -0.125651
v -0.006700 0.000800 -0.125737
v -0.006703 0.000747 -0.125495
v -0.006553 0.000765 -0.125489
v -0.006990 0.000732 -0.125811
v -0.006840 0.000784 -0.125807
v -0.006873 0.000736 -0.125593
v -0.007105 0.000708 -0.126197
v -0.007300 0.000717 -0.126408
v -0.007291 0.000683 -0.126050
v -0.007556 0.000711 -0.126593
v -0.007565 0.000725 -0.126378
v -0.007578 0.000729 -0.126142
v -0.007142 0.000691 -0.125893
v -0.007237 0.000643 -0.125486
v -0.007118 0.000652 -0.125462
v -0.007492 0.000675 -0.125638
v -0.007669 0.000728 -0.125882
v -0.006411 0.000685 -0.125146
v -0.006569 0.000718 -0.125259
v -0.006577 0.000697 -0.124991
v -0.006957 0.000637 -0.125088
v -0.006959 0.000633 -0.124832
v -0.006591 0.000734 -0.124594
v -0.006445 0.000716 -0.124640
v -0.006780 0.000696 -0.124597
v -0.006609 0.000783 -0.124249
v -0.006460 0.000744 -0.124295
v -0.006772 0.000765 -0.124149
v -0.007027 0.000637 -0.124393
v -0.007221 0.000595 -0.124670
v -0.007683 0.000652 -0.125333
v -0.007212 0.000602 -0.124366
v -0.007362 0.000585 -0.124361
v -0.007872 0.000679 -0.124978
v -0.007522 0.000591 -0.124373
v -0.007706 0.000692 -0.126600
v -0.007725 0.000716 -0.126365
v -0.007860 0.000641 -0.126561
v -0.007740 0.000740 -0.126089
v -0.007871 0.000700 -0.126306
v -0.007892 0.000737 -0.126077
v -0.007993 0.000633 -0.126384
v -0.008202 0.000470 -0.126463
v -0.008033 0.000716 -0.126076
v -0.008178 0.000643 -0.126125
v -0.007894 0.000771 -0.125857
v -0.007862 0.000767 -0.125727
v -0.008045 0.000779 -0.125865
v -0.008195 0.000745 -0.125870
v -0.008052 0.000796 -0.125715
v -0.008068 0.000782 -0.125482
v -0.007931 0.000750 -0.125485
v -0.008203 0.000773 -0.125721
v -0.008213 0.000782 -0.125489
v -0.008430 0.000488 -0.126052
v -0.008579 0.000188 -0.126062
v -0.008470 0.000303 -0.126202
v -0.008358 0.000657 -0.125868
v -0.008519 0.000492 -0.125829
v -0.008352 0.000704 -0.125725
v -0.008369 0.000740 -0.125378
v -0.008431 0.000636 -0.125721
v -0.008541 0.000526 -0.125485
v -0.008565 0.000345 -0.125913
v -0.008670 -0.000006 -0.125777
v -0.008605 0.000340 -0.125440
v -0.008517 -0.000172 -0.126497
v -0.008684 -0.000679 -0.126316
v -0.008735 -0.000568 -0.126027
v -0.008804 -0.000713 -0.125828
v -0.008729 -0.000332 -0.125692
v -0.008671 0.000067 -0.125255
v -0.008718 -0.000278 -0.125369
v -0.008238 0.000773 -0.125161
v -0.008085 0.000742 -0.125020
v -0.007965 0.000696 -0.124107
v -0.008275 0.000769 -0.124429
v -0.008468 0.000663 -0.125368
v -0.008539 0.000676 -0.125055
v -0.008385 0.000768 -0.125048
v -0.008621 0.000492 -0.125106
v -0.008610 0.000540 -0.124806
v -0.008667 0.000273 -0.124873
v -0.008544 0.000690 -0.124517
v -0.008416 0.000765 -0.124433
v -0.008626 0.000559 -0.124471
v -0.008676 0.000373 -0.124192
v -0.008767 -0.000173 -0.124676
v -0.008840 -0.000329 -0.124100
v -0.008596 -0.001121 -0.126537
v -0.008709 -0.001246 -0.126122
v -0.008759 -0.000890 -0.126043
v -0.008822 -0.000665 -0.125640
v -0.008628 -0.001545 -0.126330
v -0.008847 -0.001273 -0.125782
v -0.008806 -0.001680 -0.125988
v -0.008831 -0.000962 -0.125801
v -0.008877 -0.000874 -0.125268
v -0.008898 -0.000752 -0.124823
v -0.008859 -0.000910 -0.125661
v -0.008889 -0.000991 -0.125502
v -0.008907 -0.001367 -0.125629
v -0.008943 -0.001388 -0.125379
v -0.008914 -0.001859 -0.125452
v -0.008942 -0.000967 -0.124351
v -0.008966 -0.001367 -0.125202
v -0.009023 -0.001567 -0.125003
v -0.008977 -0.001557 -0.125226
v -0.009024 -0.001453 -0.124578
v -0.009041 -0.001550 -0.124135
v -0.007929 -0.001962 -0.128541
v -0.007907 -0.002146 -0.128755
v -0.007780 -0.002266 -0.129223
v -0.007878 -0.002458 -0.128965
v -0.007967 -0.002278 -0.128660
v -0.008147 -0.001986 -0.128027
v -0.008222 -0.002113 -0.127888
v -0.007908 -0.002627 -0.129028
v -0.007980 -0.002622 -0.128843
v -0.008102 -0.003066 -0.128990
v -0.008213 -0.002615 -0.128411
v -0.008186 -0.002868 -0.128603
v -0.008384 -0.002581 -0.127956
v -0.008276 -0.003079 -0.128504
v -0.008473 -0.002980 -0.128013
v -0.008421 -0.003097 -0.128244
v -0.008307 -0.001848 -0.127367
v -0.008396 -0.002164 -0.127349
v -0.008398 -0.002376 -0.127666
v -0.008370 -0.001854 -0.127059
v -0.008440 -0.001844 -0.126725
v -0.008472 -0.002078 -0.126813
v -0.008572 -0.002038 -0.126499
v -0.008520 -0.002441 -0.126992
v -0.008705 -0.002337 -0.126408
v -0.008481 -0.002602 -0.127411
v -0.008498 -0.002814 -0.127614
v -0.008624 -0.002844 -0.127246
v -0.008604 -0.002630 -0.126944
v -0.008264 -0.003381 -0.128829
v -0.008167 -0.003400 -0.129069
v -0.008342 -0.003373 -0.128635
v -0.008527 -0.003347 -0.128276
v -0.008348 -0.003714 -0.128834
v -0.008516 -0.003762 -0.128543
v -0.008580 -0.003379 -0.128149
v -0.008587 -0.003089 -0.127697
v -0.008641 -0.003326 -0.127789
v -0.008591 -0.003803 -0.128339
v -0.008678 -0.003701 -0.127904
v -0.008323 -0.004033 -0.129014
v -0.008427 -0.004009 -0.128761
v -0.008341 -0.004343 -0.129033
v -0.008596 -0.004185 -0.128385
v -0.008456 -0.004492 -0.128666
v -0.008763 -0.002994 -0.127095
v -0.008535 -0.001826 -0.126488
v -0.008638 -0.001969 -0.126341
v -0.008780 -0.002044 -0.126071
v -0.008878 -0.002979 -0.126834
v -0.008877 -0.002664 -0.126402
v -0.008935 -0.002864 -0.126504
v -0.008728 -0.003602 -0.127733
v -0.008649 -0.004310 -0.128229
v -0.008908 -0.003727 -0.127426
v -0.008843 -0.004176 -0.127685
v -0.008820 -0.003309 -0.127317
v -0.008966 -0.003626 -0.127162
v -0.008962 -0.003288 -0.126938
v -0.009044 -0.003273 -0.126485
v -0.009026 -0.003469 -0.126892
v -0.008953 -0.003988 -0.127374
v -0.008998 -0.004211 -0.127200
v -0.009061 -0.004056 -0.126929
v -0.009101 -0.003973 -0.126598
v -0.008900 -0.002340 -0.126007
v -0.008849 -0.001928 -0.125851
v -0.008879 -0.002111 -0.125850
v -0.008999 -0.002093 -0.125209
v -0.008969 -0.002446 -0.125892
v -0.008981 -0.002739 -0.126245
v -0.009020 -0.002643 -0.125811
v -0.009055 -0.002950 -0.126131
v -0.009064 -0.003001 -0.125673
v -0.009040 -0.002229 -0.125053
v -0.009072 -0.002133 -0.124758
v -0.009037 -0.001883 -0.124307
v -0.009049 -0.002287 -0.124425
v -0.009041 -0.002457 -0.125051
v -0.009027 -0.002600 -0.124758
v -0.009058 -0.002780 -0.125222
v -0.009049 -0.002916 -0.124892
v -0.009056 -0.002751 -0.124370
v -0.009097 -0.003379 -0.125935
v -0.009050 -0.003331 -0.125256
v -0.009140 -0.003834 -0.125927
v -0.009133 -0.004384 -0.125928
v -0.009142 -0.003955 -0.125613
v -0.009106 -0.004010 -0.125254
v -0.009067 -0.003342 -0.124764
v -0.009102 -0.004031 -0.124970
v -0.009090 -0.003420 -0.124248
v -0.009172 -0.003936 -0.124394
v -0.009095 -0.003574 -0.123841
v -0.006493 0.000741 -0.123886
v -0.006630 0.000799 -0.123903
v -0.006779 0.000814 -0.123863
v -0.006553 0.000788 -0.123515
v -0.006645 0.000846 -0.123598
v -0.006794 0.000888 -0.123589
v -0.007143 0.000643 -0.124157
v -0.007126 0.000693 -0.124006
v -0.007016 0.000879 -0.123629
v -0.006655 0.000864 -0.123382
v -0.006807 0.000928 -0.123393
v -0.006659 0.000843 -0.123182
v -0.006422 0.000657 -0.123553
v -0.006390 0.000504 -0.123165
v -0.007320 0.000875 -0.123383
v -0.007373 0.000618 -0.124073
v -0.007394 0.000718 -0.123764
v -0.007518 0.000610 -0.124111
v -0.007696 0.000663 -0.123960
v -0.007543 0.000690 -0.123796
v -0.007694 0.000715 -0.123695
v -0.007551 0.000768 -0.123534
v -0.007506 0.000879 -0.122962
v -0.007704 0.000770 -0.123338
v -0.006702 0.000820 -0.122736
v -0.006841 0.000937 -0.122717
v -0.006340 0.000408 -0.122763
v -0.006855 0.000870 -0.122334
v -0.006576 0.000640 -0.122569
v -0.007001 0.000968 -0.122498
v -0.007152 0.000965 -0.122505
v -0.006578 0.000515 -0.122175
v -0.006885 0.000853 -0.122072
v -0.006705 0.000632 -0.122004
v -0.006859 0.000749 -0.121859
v -0.007168 0.000955 -0.122205
v -0.007016 0.000952 -0.122195
v -0.007022 0.000922 -0.122042
v -0.007030 0.000857 -0.121885
v -0.007173 0.000936 -0.122051
v -0.007206 0.000862 -0.121815
v -0.006595 0.000458 -0.121383
v -0.007396 0.000917 -0.122108
v -0.007352 0.000882 -0.121857
v -0.007588 0.000879 -0.121805
v -0.007803 0.000871 -0.122245
v -0.007806 0.000870 -0.121805
v -0.007906 0.000702 -0.123837
v -0.008283 0.000741 -0.123948
v -0.007961 0.000763 -0.123285
v -0.008294 0.000770 -0.123384
v -0.008323 0.000816 -0.122986
v -0.008058 0.000808 -0.122940
v -0.008430 0.000733 -0.124091
v -0.008577 0.000634 -0.124120
v -0.008451 0.000757 -0.123754
v -0.008601 0.000692 -0.123704
v -0.008621 0.000577 -0.124089
v -0.008676 0.000602 -0.123695
v -0.008741 0.000470 -0.123502
v -0.008756 0.000106 -0.123763
v -0.008466 0.000766 -0.123450
v -0.008624 0.000720 -0.123174
v -0.008483 0.000795 -0.123143
v -0.008703 0.000627 -0.123204
v -0.008836 0.000281 -0.123075
v -0.008781 0.000492 -0.123046
v -0.008829 -0.000006 -0.123391
v -0.008952 -0.000563 -0.123752
v -0.008960 -0.000317 -0.122782
v -0.007959 0.000827 -0.122656
v -0.008363 0.000792 -0.122432
v -0.008171 0.000810 -0.122318
v -0.008374 0.000793 -0.122095
v -0.008490 0.000778 -0.122758
v -0.008671 0.000678 -0.122716
v -0.008681 0.000690 -0.122281
v -0.008806 0.000518 -0.122465
v -0.008859 0.000340 -0.122612
v -0.008519 0.000764 -0.122271
v -0.008684 0.000711 -0.122026
v -0.008497 0.000789 -0.121961
v -0.008829 0.000536 -0.122023
v -0.008906 0.000373 -0.121887
v -0.008944 -0.000119 -0.122376
v -0.008946 0.000141 -0.122083
v -0.006886 0.000719 -0.121680
v -0.007026 0.000788 -0.121681
v -0.007051 0.000729 -0.121399
v -0.006736 0.000600 -0.121626
v -0.006904 0.000689 -0.121402
v -0.006771 0.000569 -0.120967
v -0.006912 0.000657 -0.120976
v -0.006787 0.000517 -0.120334
v -0.006935 0.000666 -0.120680
v -0.007066 0.000708 -0.121080
v -0.007311 0.000764 -0.121294
v -0.007079 0.000720 -0.120693
v -0.007343 0.000775 -0.120930
v -0.007483 0.000848 -0.121588
v -0.007647 0.000891 -0.121336
v -0.007636 0.000880 -0.121557
v -0.007904 0.000927 -0.121371
v -0.007864 0.000926 -0.121268
v -0.007611 0.000869 -0.121026
v -0.007498 0.000789 -0.120628
v -0.007698 0.000862 -0.120833
v -0.007665 0.000788 -0.120493
v -0.006948 0.000637 -0.120379
v -0.006970 0.000646 -0.119931
v -0.006878 0.000553 -0.119780
v -0.007073 0.000682 -0.120336
v -0.007358 0.000747 -0.120352
v -0.007411 0.000829 -0.119768
v -0.006965 0.000613 -0.119396
v -0.007136 0.000751 -0.119687
v -0.007275 0.000808 -0.119698
v -0.007139 0.000770 -0.119386
v -0.007305 0.000877 -0.119392
v -0.007602 0.000780 -0.120242
v -0.007606 0.000822 -0.120024
v -0.008005 0.000796 -0.120572
v -0.008079 0.000777 -0.120433
v -0.008026 0.000786 -0.120283
v -0.007871 0.000831 -0.120122
v -0.007553 0.000882 -0.119700
v -0.007578 0.000979 -0.119487
v -0.007905 0.000957 -0.119822
v -0.006577 0.000262 -0.120077
v -0.006755 0.000359 -0.119538
v -0.006856 0.000428 -0.119204
v -0.008026 0.000859 -0.121699
v -0.008559 0.000873 -0.121383
v -0.008349 0.000900 -0.121150
v -0.008096 0.000882 -0.120937
v -0.008420 0.000894 -0.120866
v -0.008328 0.000860 -0.120676
v -0.008704 0.000802 -0.121551
v -0.008783 0.000718 -0.121661
v -0.008803 0.000750 -0.121109
v -0.008885 0.000581 -0.121494
v -0.008764 0.000804 -0.120743
v -0.008592 0.000878 -0.120804
v -0.008898 0.000586 -0.120898
v -0.008984 0.000137 -0.121292
v -0.008231 0.000901 -0.120151
v -0.008439 0.000862 -0.120465
v -0.008424 0.000882 -0.120294
v -0.008484 0.000946 -0.120130
v -0.008608 0.000858 -0.120466
v -0.008762 0.000795 -0.120357
v -0.008615 0.000870 -0.120302
v -0.008623 0.000909 -0.120154
v -0.008769 0.000821 -0.120023
v -0.008902 0.000625 -0.120545
v -0.008961 0.000452 -0.120468
v -0.008861 0.000652 -0.120164
v -0.008961 0.000427 -0.120089
v -0.008642 0.001010 -0.119901
v -0.008788 0.000845 -0.119852
v -0.008822 0.001001 -0.119574
v -0.008886 0.000818 -0.119561
v -0.008880 0.000654 -0.119921
v -0.008907 0.000689 -0.119594
v -0.009065 0.000019 -0.120357
v -0.009092 -0.000044 -0.119960
v -0.009022 0.000319 -0.119567
v -0.009168 -0.000169 -0.119603
v -0.009026 -0.001308 -0.123900
v -0.008954 -0.000519 -0.123297
v -0.009016 -0.000964 -0.123356
v -0.009060 -0.001324 -0.123222
v -0.009077 -0.001016 -0.122726
v -0.009113 -0.002172 -0.122738
v -0.009020 -0.000534 -0.122245
v -0.009079 -0.000492 -0.121846
v -0.009149 -0.001495 -0.122186
v -0.009172 -0.001196 -0.121684
v -0.009096 -0.000517 -0.121453
v -0.009131 -0.000488 -0.121020
v -0.009081 -0.000212 -0.120661
v -0.009194 -0.001320 -0.121208
v -0.009217 -0.001195 -0.120779
v -0.009241 -0.001667 -0.120825
v -0.009134 -0.000388 -0.119993
v -0.009193 -0.000761 -0.120261
v -0.009213 -0.000830 -0.119774
v -0.009260 -0.001395 -0.119765
v -0.009260 -0.000843 -0.119121
v -0.009047 -0.002981 -0.123803
v -0.009081 -0.003200 -0.123334
v -0.009134 -0.002999 -0.122919
v -0.009145 -0.001852 -0.122352
v -0.009158 -0.001624 -0.121461
v -0.009182 -0.001950 -0.121200
v -0.009136 -0.002787 -0.122561
v -0.009142 -0.002606 -0.122081
v -0.009155 -0.004138 -0.123742
v -0.009139 -0.003826 -0.123416
v -0.009084 -0.003450 -0.123161
v -0.009096 -0.003650 -0.123114
v -0.009097 -0.003326 -0.122644
v -0.009169 -0.004268 -0.122948
v -0.009086 -0.003659 -0.122604
v -0.009142 -0.002630 -0.121652
v -0.009120 -0.003263 -0.122046
v -0.009164 -0.004174 -0.122330
v -0.009138 -0.003681 -0.121968
v -0.009165 -0.003997 -0.122034
v -0.009255 -0.001759 -0.120444
v -0.009165 -0.002957 -0.120882
v -0.009205 -0.002633 -0.120578
v -0.009223 -0.002265 -0.120376
v -0.009295 -0.001837 -0.119633
v -0.009285 -0.001987 -0.120095
v -0.009327 -0.001513 -0.119376
v -0.009276 -0.002338 -0.119873
v -0.009281 -0.002439 -0.119186
v -0.009161 -0.003915 -0.120932
v -0.009190 -0.003345 -0.120196
v -0.009233 -0.002969 -0.119426
v -0.009228 -0.003946 -0.120142
v -0.009204 -0.003541 -0.119829
v -0.009275 -0.003153 -0.118880
v -0.009202 -0.003884 -0.119334
v -0.008379 -0.004586 -0.128902
v -0.008573 -0.004555 -0.128342
v -0.008352 -0.004899 -0.128876
v -0.008410 -0.005082 -0.128624
v -0.008479 -0.004806 -0.128554
v -0.008586 -0.004949 -0.128110
v -0.008397 -0.005270 -0.128731
v -0.008443 -0.005266 -0.128499
v -0.008480 -0.005585 -0.128714
v -0.008595 -0.005334 -0.128102
v -0.008537 -0.005480 -0.128308
v -0.008520 -0.005851 -0.128591
v -0.008545 -0.005931 -0.128366
v -0.008390 -0.005875 -0.129022
v -0.008476 -0.006065 -0.128846
v -0.008598 -0.005543 -0.128012
v -0.008589 -0.005752 -0.127954
v -0.008549 -0.006144 -0.128093
v -0.008586 -0.006118 -0.127917
v -0.008557 -0.006205 -0.128594
v -0.008570 -0.006266 -0.128138
v -0.008627 -0.006290 -0.127907
v -0.008749 -0.004550 -0.127905
v -0.008794 -0.004747 -0.127739
v -0.008828 -0.004977 -0.127612
v -0.008691 -0.005231 -0.127847
v -0.008686 -0.005472 -0.127673
v -0.008886 -0.004445 -0.127446
v -0.009048 -0.004585 -0.127128
v -0.008926 -0.004772 -0.127385
v -0.009036 -0.004769 -0.127112
v -0.009090 -0.004654 -0.126984
v -0.009105 -0.004658 -0.126780
v -0.009114 -0.004649 -0.126337
v -0.008803 -0.005434 -0.127389
v -0.008974 -0.005177 -0.127002
v -0.009033 -0.005096 -0.126683
v -0.009026 -0.005197 -0.126739
v -0.008967 -0.005336 -0.126992
v -0.009091 -0.005163 -0.126277
v -0.008650 -0.005673 -0.127737
v -0.008670 -0.005829 -0.127730
v -0.008646 -0.006558 -0.128688
v -0.008470 -0.006285 -0.129166
v -0.008695 -0.006669 -0.128409
v -0.008749 -0.006580 -0.127848
v -0.008767 -0.006049 -0.127571
v -0.008708 -0.006303 -0.127713
v -0.008718 -0.006433 -0.127753
v -0.008783 -0.006425 -0.127536
v -0.008845 -0.005789 -0.127321
v -0.009007 -0.005673 -0.126980
v -0.008921 -0.006037 -0.127092
v -0.009078 -0.005549 -0.126729
v -0.009115 -0.005498 -0.126488
v -0.009045 -0.005774 -0.126837
v -0.009027 -0.006145 -0.126739
v -0.009098 -0.005901 -0.126489
v -0.008848 -0.006386 -0.127255
v -0.008877 -0.006551 -0.127242
v -0.008973 -0.006539 -0.126938
v -0.009079 -0.006345 -0.126605
v -0.009105 -0.006247 -0.126416
v -0.008974 -0.006382 -0.126867
v -0.009110 -0.006523 -0.126606
v -0.009221 -0.006495 -0.126235
v -0.009137 -0.004691 -0.125974
v -0.009091 -0.004446 -0.125347
v -0.009118 -0.005426 -0.125977
v -0.009109 -0.004731 -0.125123
v -0.009163 -0.004476 -0.124456
v -0.009120 -0.004997 -0.124661
v -0.009123 -0.005117 -0.124975
v -0.009166 -0.005327 -0.124498
v -0.009156 -0.005025 -0.124289
v -0.009165 -0.004976 -0.123587
v -0.009138 -0.005796 -0.126233
v -0.009149 -0.005691 -0.125941
v -0.009146 -0.005611 -0.125315
v -0.009173 -0.005946 -0.126106
v -0.009210 -0.005979 -0.125977
v -0.009237 -0.006072 -0.125836
v -0.009174 -0.005842 -0.125441
v -0.009154 -0.005814 -0.125186
v -0.009263 -0.006474 -0.126050
v -0.009285 -0.006465 -0.125710
v -0.009263 -0.006217 -0.125435
v -0.009164 -0.005985 -0.125157
v -0.009176 -0.006119 -0.124963
v -0.009303 -0.006431 -0.125496
v -0.009343 -0.006581 -0.125409
v -0.009173 -0.005448 -0.124804
v -0.009184 -0.005524 -0.124276
v -0.009145 -0.005963 -0.124722
v -0.009163 -0.006090 -0.124660
v -0.009249 -0.006414 -0.124774
v -0.009228 -0.006258 -0.124258
v -0.009222 -0.006085 -0.124037
v -0.009307 -0.006491 -0.124315
v -0.009311 -0.006401 -0.124041
v -0.008851 -0.007031 -0.128740
v -0.008818 -0.006925 -0.128389
v -0.008961 -0.007247 -0.128626
v -0.009081 -0.007346 -0.128245
v -0.008886 -0.006847 -0.127652
v -0.008986 -0.007049 -0.127683
v -0.009029 -0.007376 -0.128558
v -0.008975 -0.007447 -0.128910
v -0.009026 -0.007578 -0.128800
v -0.009140 -0.007545 -0.128401
v -0.009241 -0.007535 -0.128028
v -0.009106 -0.008107 -0.128917
v -0.009208 -0.007303 -0.127546
v -0.009309 -0.007696 -0.128053
v -0.009381 -0.007689 -0.127826
v -0.009510 -0.007866 -0.127761
v -0.009391 -0.007401 -0.127123
v -0.009041 -0.006736 -0.126947
v -0.009033 -0.006895 -0.127309
v -0.009267 -0.007036 -0.126896
v -0.009086 -0.006699 -0.126806
v -0.009349 -0.006900 -0.126497
v -0.009190 -0.006664 -0.126539
v -0.009422 -0.007127 -0.126626
v -0.009520 -0.007164 -0.126284
v -0.009711 -0.007914 -0.127318
v -0.009616 -0.007685 -0.127013
v -0.009578 -0.007384 -0.126613
v -0.009660 -0.007676 -0.126841
v -0.009717 -0.007558 -0.126401
v -0.009311 -0.008097 -0.128395
v -0.009379 -0.008359 -0.128442
v -0.009275 -0.008514 -0.128865
v -0.009476 -0.008123 -0.128111
v -0.009634 -0.008650 -0.128262
v -0.009702 -0.008109 -0.127700
v -0.009633 -0.008270 -0.127998
v -0.009774 -0.008236 -0.127679
v -0.009723 -0.008502 -0.128002
v -0.009438 -0.009011 -0.128988
v -0.009546 -0.008808 -0.128557
v -0.009622 -0.008960 -0.128452
v -0.009607 -0.009210 -0.128766
v -0.009698 -0.009011 -0.128246
v -0.009674 -0.009147 -0.128376
v -0.009834 -0.008695 -0.127858
v -0.009834 -0.008067 -0.127187
v -0.009757 -0.007905 -0.127046
v -0.009811 -0.007983 -0.126801
v -0.009884 -0.008151 -0.126621
v -0.009847 -0.007875 -0.126281
v -0.009946 -0.008707 -0.127475
v -0.009851 -0.008913 -0.127873
v -0.009967 -0.008850 -0.127485
v -0.009928 -0.009229 -0.127577
v -0.009881 -0.008197 -0.127183
v -0.009953 -0.008577 -0.127100
v -0.009946 -0.008456 -0.126764
v -0.010003 -0.008194 -0.126208
v -0.009973 -0.008477 -0.126564
v -0.009969 -0.008872 -0.127140
v -0.010004 -0.008991 -0.126804
v -0.009967 -0.009144 -0.127164
v -0.010032 -0.008895 -0.126433
v -0.009296 -0.006629 -0.126150
v -0.009320 -0.006622 -0.125751
v -0.009391 -0.006799 -0.126026
v -0.009438 -0.006811 -0.125458
v -0.009489 -0.006938 -0.125932
v -0.009597 -0.007144 -0.125841
v -0.009329 -0.006590 -0.124795
v -0.009501 -0.006911 -0.124941
v -0.009596 -0.007195 -0.125287
v -0.009669 -0.007404 -0.126022
v -0.009710 -0.007421 -0.125628
v -0.009823 -0.007792 -0.125906
v -0.009996 -0.008086 -0.125594
v -0.009791 -0.007565 -0.125101
v -0.009602 -0.007113 -0.124968
v -0.009726 -0.007149 -0.124303
v -0.009496 -0.006719 -0.123943
v -0.009637 -0.006948 -0.123730
v -0.009769 -0.007308 -0.124543
v -0.009850 -0.007605 -0.124669
v -0.009877 -0.007430 -0.124235
v -0.009927 -0.007592 -0.124227
v -0.009951 -0.007671 -0.123677
v -0.009934 -0.007967 -0.124939
v -0.009955 -0.008021 -0.124720
v -0.009978 -0.007930 -0.124313
v -0.009936 -0.008029 -0.126180
v -0.010072 -0.008420 -0.125726
v -0.010072 -0.008513 -0.125275
v -0.010108 -0.008904 -0.125954
v -0.010074 -0.008673 -0.124955
v -0.010000 -0.008296 -0.124613
v -0.010022 -0.007993 -0.123905
v -0.010001 -0.008579 -0.124307
v -0.010075 -0.008990 -0.125176
v -0.010002 -0.008926 -0.124463
v -0.010013 -0.008739 -0.124033
v -0.009164 -0.004535 -0.123843
v -0.009203 -0.004445 -0.123377
v -0.009181 -0.004918 -0.123012
v -0.009198 -0.005308 -0.123539
v -0.009173 -0.005059 -0.122455
v -0.009194 -0.004986 -0.121858
v -0.009176 -0.004573 -0.121584
v -0.009221 -0.005097 -0.121371
v -0.009208 -0.005671 -0.123550
v -0.009222 -0.005432 -0.122798
v -0.009233 -0.005766 -0.122961
v -0.009253 -0.005603 -0.122565
v -0.009273 -0.006001 -0.123397
v -0.009313 -0.006229 -0.123698
v -0.009446 -0.006370 -0.123274
v -0.009316 -0.006044 -0.122890
v -0.009501 -0.006454 -0.122881
v -0.009255 -0.005415 -0.121506
v -0.009314 -0.005823 -0.122178
v -0.009313 -0.005690 -0.121759
v -0.009372 -0.006012 -0.122464
v -0.009522 -0.006359 -0.122457
v -0.009436 -0.006077 -0.121819
v -0.009582 -0.006377 -0.121809
v -0.009190 -0.004260 -0.121180
v -0.009205 -0.004345 -0.120569
v -0.009226 -0.004675 -0.121110
v -0.009219 -0.004626 -0.120587
v -0.009210 -0.005090 -0.120613
v -0.009199 -0.004347 -0.119807
v -0.009226 -0.004382 -0.119056
v -0.009210 -0.004837 -0.119690
v -0.009243 -0.005041 -0.119385
v -0.009238 -0.005303 -0.121129
v -0.009304 -0.005531 -0.121173
v -0.009239 -0.005264 -0.120755
v -0.009220 -0.005210 -0.120023
v -0.009287 -0.005442 -0.120261
v -0.009398 -0.005586 -0.120803
v -0.009397 -0.005986 -0.121473
v -0.009441 -0.006036 -0.121282
v -0.009496 -0.005893 -0.120882
v -0.009571 -0.006363 -0.121347
v -0.009463 -0.005791 -0.120431
v -0.009651 -0.006264 -0.120576
v -0.009649 -0.006297 -0.120380
v -0.009661 -0.006392 -0.120948
v -0.009255 -0.005420 -0.119898
v -0.009291 -0.005627 -0.119863
v -0.009287 -0.005789 -0.119625
v -0.009298 -0.005703 -0.119220
v -0.009232 -0.005215 -0.119003
v -0.009381 -0.005814 -0.120052
v -0.009343 -0.005967 -0.119732
v -0.009428 -0.006122 -0.119753
v -0.009325 -0.005952 -0.119377
v -0.009315 -0.006042 -0.119056
v -0.009395 -0.006103 -0.119459
v -0.009340 -0.006094 -0.119182
v -0.009482 -0.006560 -0.123617
v -0.009633 -0.006906 -0.123229
v -0.009612 -0.006836 -0.122908
v -0.009844 -0.007411 -0.123543
v -0.009710 -0.007113 -0.123313
v -0.009715 -0.007222 -0.123155
v -0.009651 -0.007066 -0.122860
v -0.009709 -0.007440 -0.122943
v -0.009659 -0.007440 -0.122607
v -0.009706 -0.007629 -0.122734
v -0.009619 -0.006721 -0.122592
v -0.009573 -0.006481 -0.122238
v -0.009622 -0.006759 -0.122248
v -0.009626 -0.006535 -0.121734
v -0.009651 -0.006748 -0.121446
v -0.009629 -0.007302 -0.122405
v -0.009617 -0.007572 -0.122239
v -0.009632 -0.007460 -0.121779
v -0.009649 -0.007034 -0.121491
v -0.009630 -0.007282 -0.121317
v -0.009997 -0.007870 -0.123747
v -0.009845 -0.007782 -0.123128
v -0.009977 -0.008232 -0.123531
v -0.009717 -0.007886 -0.122630
v -0.009871 -0.008226 -0.122974
v -0.009840 -0.008489 -0.122657
v -0.010002 -0.008637 -0.123495
v -0.009921 -0.008750 -0.122955
v -0.009954 -0.008859 -0.123135
v -0.009653 -0.007763 -0.122415
v -0.009662 -0.007839 -0.122193
v -0.009778 -0.008216 -0.122469
v -0.009673 -0.007710 -0.121454
v -0.009807 -0.008262 -0.121976
v -0.009820 -0.008447 -0.122283
v -0.009834 -0.008749 -0.122330
v -0.009866 -0.008484 -0.121765
v -0.009884 -0.008719 -0.121751
v -0.009930 -0.008696 -0.121429
v -0.009994 -0.008914 -0.123552
v -0.009623 -0.006525 -0.121361
v -0.009735 -0.006707 -0.120936
v -0.009742 -0.006579 -0.120585
v -0.009782 -0.006897 -0.120669
v -0.009731 -0.006689 -0.120349
v -0.009769 -0.006891 -0.120448
v -0.009691 -0.006988 -0.121159
v -0.009631 -0.007426 -0.121240
v -0.009643 -0.007353 -0.121082
v -0.009761 -0.006996 -0.120821
v -0.009771 -0.007091 -0.120658
v -0.009750 -0.007121 -0.120472
v -0.009708 -0.007379 -0.120797
v -0.009721 -0.007458 -0.120646
v -0.009723 -0.007438 -0.120485
v -0.009686 -0.007075 -0.120130
v -0.009701 -0.007405 -0.120266
v -0.009586 -0.006368 -0.120012
v -0.009509 -0.006259 -0.119706
v -0.009581 -0.006422 -0.119748
v -0.009505 -0.006256 -0.119488
v -0.009613 -0.006415 -0.119479
v -0.009467 -0.006250 -0.119332
v -0.009413 -0.006246 -0.119177
v -0.009468 -0.006372 -0.119037
v -0.009606 -0.006426 -0.119328
v -0.009650 -0.006560 -0.119129
v -0.009630 -0.006640 -0.120001
v -0.009617 -0.006567 -0.119746
v -0.009666 -0.007069 -0.119949
v -0.009666 -0.006927 -0.119708
v -0.009677 -0.006581 -0.119472
v -0.009680 -0.006560 -0.119323
v -0.009722 -0.006734 -0.119309
v -0.009722 -0.006702 -0.119166
v -0.009719 -0.007459 -0.119813
v -0.009716 -0.007161 -0.119547
v -0.009760 -0.006853 -0.119160
v -0.009803 -0.007207 -0.119204
v -0.009651 -0.007590 -0.121127
v -0.009715 -0.007870 -0.121036
v -0.009688 -0.007644 -0.120895
v -0.009779 -0.008095 -0.121372
v -0.009767 -0.007895 -0.120636
v -0.009812 -0.008093 -0.120830
v -0.009750 -0.007682 -0.120476
v -0.009844 -0.008212 -0.120235
v -0.009917 -0.008424 -0.121126
v -0.010013 -0.008723 -0.121015
v -0.010005 -0.008594 -0.120809
v -0.009833 -0.008209 -0.120487
v -0.010024 -0.008743 -0.120480
v -0.009808 -0.007998 -0.119897
v -0.009829 -0.007838 -0.119424
v -0.009864 -0.007463 -0.118925
v -0.009846 -0.008267 -0.119828
v -0.009838 -0.008205 -0.119505
v -0.010000 -0.008748 -0.120028
v -0.009820 -0.008174 -0.119016
v -0.009882 -0.008502 -0.119372
v -0.009831 -0.008344 -0.119000
v -0.007298 0.000903 -0.119176
v -0.007193 0.000797 -0.119133
v -0.007311 0.000933 -0.118766
v -0.007134 0.000690 -0.118877
v -0.007003 0.000468 -0.118569
v -0.007193 0.000674 -0.118482
v -0.007431 0.000974 -0.118436
v -0.007360 0.000850 -0.118044
v -0.007486 0.000994 -0.119367
v -0.007461 0.001039 -0.119197
v -0.007458 0.001091 -0.118947
v -0.007468 0.001095 -0.118716
v -0.007661 0.001121 -0.118352
v -0.007508 0.000971 -0.118011
v -0.006551 0.000035 -0.118942
v -0.006529 -0.000066 -0.118268
v -0.006729 0.000111 -0.117991
v -0.007374 0.000823 -0.117822
v -0.007146 0.000603 -0.117858
v -0.007381 0.000756 -0.117664
v -0.007247 0.000645 -0.117648
v -0.007387 0.000637 -0.117511
v -0.007646 0.001035 -0.118037
v -0.007677 0.000950 -0.117836
v -0.008024 0.001079 -0.118013
v -0.008102 0.000977 -0.117837
v -0.007527 0.000911 -0.117832
v -0.007528 0.000820 -0.117676
v -0.008037 0.000815 -0.117624
v -0.007580 0.000560 -0.117368
v -0.008137 0.000660 -0.117399
v -0.007118 0.000510 -0.117635
v -0.006908 0.000308 -0.117682
v -0.007074 0.000391 -0.117475
v -0.007236 0.000524 -0.117493
v -0.007421 0.000389 -0.117256
v -0.007271 0.000372 -0.117296
v -0.006772 0.000155 -0.117541
v -0.006904 0.000260 -0.117468
v -0.007005 0.000263 -0.117328
v -0.006784 0.000074 -0.117293
v -0.006943 0.000095 -0.117151
v -0.007039 0.000052 -0.117020
v -0.007261 0.000115 -0.117002
v -0.007956 0.000543 -0.117241
v -0.007919 0.000338 -0.116990
v -0.008149 0.000419 -0.116982
v -0.007584 0.000231 -0.117036
v -0.008853 0.001016 -0.119433
v -0.008977 0.000675 -0.119074
v -0.008968 0.000879 -0.118810
v -0.008919 0.001035 -0.118803
v -0.008879 0.001087 -0.118359
v -0.008916 0.001050 -0.118512
v -0.008968 0.000900 -0.118434
v -0.009016 0.000565 -0.118765
v -0.008992 0.000753 -0.118379
v -0.009030 0.000453 -0.118430
v -0.009074 0.000327 -0.119126
v -0.009109 0.000104 -0.119307
v -0.009181 -0.000275 -0.119095
v -0.009158 -0.000102 -0.118204
v -0.008574 0.001086 -0.118089
v -0.008389 0.000857 -0.117709
v -0.008712 0.000921 -0.117895
v -0.008579 0.000639 -0.117409
v -0.008746 0.000767 -0.117645
v -0.008719 0.001048 -0.118079
v -0.008859 0.001045 -0.118225
v -0.008874 0.000923 -0.118040
v -0.008929 0.000917 -0.118203
v -0.008888 0.000788 -0.117740
v -0.008987 0.000765 -0.118197
v -0.008983 0.000774 -0.118046
v -0.009024 0.000657 -0.118097
v -0.008965 0.000783 -0.117895
v -0.009043 0.000673 -0.117898
v -0.009052 0.000667 -0.117739
v -0.008897 0.000692 -0.117581
v -0.009036 0.000619 -0.117596
v -0.008304 0.000422 -0.116974
v -0.008530 0.000405 -0.116987
v -0.008645 0.000517 -0.117235
v -0.009122 0.000446 -0.117750
v -0.008899 0.000497 -0.117342
v -0.008723 0.000335 -0.116862
v -0.008935 0.000340 -0.116992
v -0.009046 0.000462 -0.117440
v -0.009097 0.000498 -0.117582
v -0.009142 0.000347 -0.117576
v -0.009107 0.000356 -0.117423
v -0.009054 0.000357 -0.117257
v -0.009180 0.000187 -0.117567
v -0.009167 0.000208 -0.117411
v -0.009214 0.000084 -0.117331
v -0.009147 0.000222 -0.117115
v -0.009224 0.000097 -0.117092
v -0.006717 -0.000052 -0.117122
v -0.006829 -0.000045 -0.116974
v -0.007716 -0.000091 -0.116761
v -0.007860 -0.000027 -0.116724
v -0.008002 0.000126 -0.116749
v -0.008173 0.000253 -0.116767
v -0.008323 0.000298 -0.116777
v -0.008320 0.000214 -0.116615
v -0.008152 0.000130 -0.116599
v -0.008457 0.000251 -0.116620
v -0.008750 0.000267 -0.116604
v -0.008644 0.000213 -0.116354
v -0.008343 0.000130 -0.116312
v -0.008482 0.000172 -0.116298
v -0.008648 0.000135 -0.116177
v -0.008932 0.000284 -0.116727
v -0.008881 0.000196 -0.116328
v -0.009090 0.000262 -0.116954
v -0.009087 0.000243 -0.116705
v -0.009237 0.000108 -0.116833
v -0.009104 0.000112 -0.116227
v -0.009235 0.000107 -0.116653
v -0.008815 0.000133 -0.116149
v -0.008975 0.000118 -0.116152
v -0.006941 -0.000102 -0.116811
v -0.007109 -0.000045 -0.116873
v -0.006795 -0.000190 -0.116646
v -0.007274 -0.000024 -0.116876
v -0.007263 -0.000188 -0.116701
v -0.007535 -0.000198 -0.116710
v -0.006981 -0.000338 -0.116418
v -0.006675 -0.000307 -0.116372
v -0.007198 -0.000283 -0.116536
v -0.007185 -0.000346 -0.116382
v -0.007532 -0.000267 -0.116558
v -0.007486 -0.000306 -0.116410
v -0.006683 -0.000387 -0.116095
v -0.007027 -0.000388 -0.116221
v -0.006716 -0.000418 -0.115770
v -0.007316 -0.000360 -0.116185
v -0.007056 -0.000375 -0.115677
v -0.007520 -0.000320 -0.115939
v -0.007560 -0.000038 -0.116847
v -0.007736 -0.000199 -0.116578
v -0.008009 -0.000002 -0.116566
v -0.007874 -0.000114 -0.116580
v -0.007880 -0.000178 -0.116373
v -0.007950 -0.000169 -0.116278
v -0.008028 -0.000191 -0.116171
v -0.007723 -0.000272 -0.116028
v -0.007942 -0.000261 -0.115813
v -0.007894 -0.000236 -0.116120
v -0.008020 -0.000252 -0.115973
v -0.006917 -0.000415 -0.115484
v -0.007407 -0.000304 -0.115514
v -0.007084 -0.000413 -0.115322
v -0.007447 -0.000328 -0.115337
v -0.007433 -0.000397 -0.115184
v -0.007811 -0.000255 -0.115486
v -0.007842 -0.000260 -0.115347
v -0.007839 -0.000313 -0.115200
v -0.008360 -0.000139 -0.115710
v -0.008107 -0.000222 -0.115372
v -0.008086 -0.000287 -0.115231
v -0.007829 -0.000414 -0.115062
v -0.008241 -0.000403 -0.115089
v -0.006708 -0.000567 -0.115223
v -0.006882 -0.000553 -0.115127
v -0.007037 -0.000587 -0.114999
v -0.006780 -0.000640 -0.114753
v -0.007043 -0.000641 -0.114845
v -0.007180 -0.000570 -0.115012
v -0.007196 -0.000675 -0.114820
v -0.006844 -0.000688 -0.114501
v -0.007353 -0.000538 -0.115027
v -0.007350 -0.000675 -0.114830
v -0.007608 -0.000611 -0.114886
v -0.007007 -0.000727 -0.114513
v -0.007206 -0.000771 -0.114536
v -0.007387 -0.000805 -0.114539
v -0.007807 -0.000583 -0.114914
v -0.007742 -0.000692 -0.114764
v -0.008074 -0.000707 -0.114816
v -0.008249 -0.000661 -0.114905
v -0.007774 -0.000800 -0.114552
v -0.008161 -0.000010 -0.116294
v -0.008348 0.000010 -0.116156
v -0.008171 -0.000152 -0.116119
v -0.008228 -0.000187 -0.115990
v -0.008506 -0.000007 -0.116012
v -0.008665 -0.000022 -0.115884
v -0.008513 -0.000070 -0.115857
v -0.008348 -0.000143 -0.115845
v -0.008820 -0.000055 -0.115778
v -0.008961 -0.000032 -0.115878
v -0.009243 -0.000040 -0.116219
v -0.009123 -0.000014 -0.116021
v -0.009115 -0.000106 -0.115885
v -0.009248 -0.000172 -0.116047
v -0.009125 -0.000191 -0.115737
v -0.009263 -0.000318 -0.115880
v -0.008602 -0.000087 -0.115707
v -0.008490 -0.000122 -0.115551
v -0.008683 -0.000112 -0.115550
v -0.008363 -0.000253 -0.115235
v -0.008506 -0.000157 -0.115394
v -0.008540 -0.000267 -0.115243
v -0.008684 -0.000167 -0.115407
v -0.008697 -0.000284 -0.115284
v -0.008442 -0.000394 -0.115126
v -0.008833 -0.000131 -0.115560
v -0.008965 -0.000159 -0.115603
v -0.008908 -0.000254 -0.115415
v -0.008986 -0.000520 -0.115286
v -0.009125 -0.000297 -0.115576
v -0.009267 -0.000372 -0.115743
v -0.009139 -0.000450 -0.115451
v -0.008540 -0.000578 -0.115052
v -0.008470 -0.000718 -0.114923
v -0.008357 -0.000881 -0.114646
v -0.008799 -0.000961 -0.114906
v -0.008526 -0.001022 -0.114608
v -0.008392 -0.000973 -0.114558
v -0.008703 -0.001029 -0.114777
v -0.009303 -0.000689 -0.115545
v -0.009147 -0.000819 -0.115213
v -0.009302 -0.000854 -0.115392
v -0.009303 -0.001112 -0.115226
v -0.008996 -0.000822 -0.115094
v -0.009142 -0.001156 -0.115035
v -0.009226 -0.000044 -0.117531
v -0.009237 -0.000512 -0.118664
v -0.009279 -0.000815 -0.118407
v -0.009319 -0.001210 -0.119037
v -0.009269 -0.000531 -0.118050
v -0.009327 -0.001458 -0.118284
v -0.009215 -0.000252 -0.117798
v -0.009284 -0.000819 -0.117424
v -0.009257 -0.000408 -0.117314
v -0.009271 -0.000073 -0.117070
v -0.009312 -0.000789 -0.117017
v -0.009359 -0.001363 -0.117447
v -0.009308 -0.000064 -0.116804
v -0.009321 -0.000207 -0.116837
v -0.009315 -0.000055 -0.116632
v -0.009348 -0.000201 -0.116619
v -0.009311 -0.000511 -0.116842
v -0.009339 -0.000337 -0.116564
v -0.009313 -0.000659 -0.116519
v -0.009289 -0.000160 -0.116295
v -0.009316 -0.000346 -0.116269
v -0.009325 -0.000503 -0.116179
v -0.009328 -0.000523 -0.115882
v -0.009392 -0.001163 -0.116533
v -0.009398 -0.000844 -0.115779
v -0.009370 -0.000734 -0.115709
v -0.009375 -0.000898 -0.115549
v -0.009410 -0.001024 -0.115572
v -0.009376 -0.001040 -0.115390
v -0.008893 -0.001207 -0.114820
v -0.008579 -0.001253 -0.114500
v -0.009290 -0.001361 -0.115063
v -0.009007 -0.001441 -0.114755
v -0.009010 -0.001836 -0.114451
v -0.009318 -0.001693 -0.114886
v -0.009311 -0.001886 -0.114751
v -0.009177 -0.001966 -0.114517
v -0.009313 -0.002129 -0.114555
v -0.009344 -0.001802 -0.118748
v -0.009336 -0.001927 -0.118320
v -0.009332 -0.002085 -0.118917
v -0.009284 -0.002632 -0.118746
v -0.009327 -0.002327 -0.118091
v -0.009372 -0.001894 -0.117954
v -0.009367 -0.002176 -0.117411
v -0.009343 -0.002568 -0.117480
v -0.009373 -0.002409 -0.117133
v -0.009364 -0.002416 -0.116577
v -0.009282 -0.002834 -0.119038
v -0.009262 -0.003160 -0.118324
v -0.009221 -0.003634 -0.118987
v -0.009223 -0.003743 -0.118393
v -0.009332 -0.002728 -0.117869
v -0.009287 -0.003217 -0.117805
v -0.009307 -0.002876 -0.117330
v -0.009342 -0.002754 -0.116867
v -0.009295 -0.003343 -0.117482
v -0.009254 -0.003676 -0.117613
v -0.009298 -0.003178 -0.117141
v -0.009293 -0.003508 -0.116871
v -0.009251 -0.003887 -0.117061
v -0.009430 -0.001396 -0.116027
v -0.009410 -0.001776 -0.116553
v -0.009407 -0.002192 -0.116269
v -0.009424 -0.002048 -0.115857
v -0.009468 -0.001575 -0.115383
v -0.009407 -0.002346 -0.115675
v -0.009452 -0.001343 -0.115529
v -0.009429 -0.001261 -0.115380
v -0.009423 -0.001491 -0.115211
v -0.009454 -0.001634 -0.115207
v -0.009436 -0.001763 -0.115047
v -0.009478 -0.001912 -0.115251
v -0.009473 -0.001786 -0.115201
v -0.009436 -0.002040 -0.114879
v -0.009467 -0.001928 -0.115041
v -0.009472 -0.002184 -0.115018
v -0.009469 -0.002364 -0.115089
v -0.009475 -0.002329 -0.114874
v -0.009378 -0.002060 -0.114727
v -0.009435 -0.002226 -0.114730
v -0.009376 -0.002814 -0.115992
v -0.009317 -0.003427 -0.116225
v -0.009408 -0.002832 -0.115596
v -0.009433 -0.002530 -0.115372
v -0.009420 -0.002781 -0.115160
v -0.009479 -0.002535 -0.114877
v -0.009376 -0.002373 -0.114465
v -0.009468 -0.002362 -0.114714
v -0.009455 -0.002491 -0.114553
v -0.009487 -0.002513 -0.114706
v -0.009424 -0.002948 -0.115013
v -0.009484 -0.002679 -0.114696
v -0.009475 -0.002710 -0.114551
v -0.009392 -0.003386 -0.115273
v -0.009339 -0.003740 -0.115931
v -0.009438 -0.003128 -0.114470
v -0.009419 -0.003495 -0.114855
v -0.007013 -0.000842 -0.114323
v -0.007222 -0.000961 -0.114289
v -0.007071 -0.000941 -0.114222
v -0.006783 -0.000922 -0.113923
v -0.007355 -0.000969 -0.114333
v -0.007515 -0.000943 -0.114384
v -0.007750 -0.000942 -0.114406
v -0.007074 -0.001088 -0.114070
v -0.006906 -0.001080 -0.113912
v -0.007031 -0.001254 -0.113911
v -0.007222 -0.001367 -0.113934
v -0.007533 -0.001135 -0.114254
v -0.007416 -0.001324 -0.114055
v -0.007067 -0.001439 -0.113759
v -0.006951 -0.001357 -0.113729
v -0.006944 -0.001432 -0.113577
v -0.007091 -0.001545 -0.113585
v -0.007280 -0.001552 -0.113751
v -0.006949 -0.001477 -0.113233
v -0.007585 -0.001530 -0.113855
v -0.007919 -0.001243 -0.114247
v -0.008242 -0.001110 -0.114409
v -0.008112 -0.001331 -0.114243
v -0.007878 -0.001404 -0.114097
v -0.007900 -0.001557 -0.113937
v -0.008176 -0.001555 -0.114096
v -0.007240 -0.001617 -0.113589
v -0.007243 -0.001662 -0.113390
v -0.007390 -0.001651 -0.113593
v -0.007627 -0.001622 -0.113704
v -0.007415 -0.001714 -0.113434
v -0.007404 -0.001729 -0.113288
v -0.007834 -0.001804 -0.113300
v -0.008371 -0.001773 -0.113922
v -0.007934 -0.001682 -0.113735
v -0.007967 -0.001807 -0.113466
v -0.008163 -0.001801 -0.113671
v -0.008005 -0.001851 -0.113311
v -0.008149 -0.001883 -0.113467
v -0.008160 -0.001928 -0.113315
v -0.007037 -0.001549 -0.112983
v -0.007257 -0.001673 -0.113134
v -0.007255 -0.001642 -0.112983
v -0.007336 -0.001622 -0.112893
v -0.007063 -0.001533 -0.112755
v -0.007119 -0.001517 -0.112617
v -0.007647 -0.001707 -0.113001
v -0.007435 -0.001549 -0.112695
v -0.007586 -0.001576 -0.112701
v -0.007439 -0.001515 -0.112467
v -0.007095 -0.001488 -0.112295
v -0.007212 -0.001552 -0.112042
v -0.006751 -0.001477 -0.111916
v -0.007524 -0.001550 -0.112282
v -0.007595 -0.001557 -0.112464
v -0.007594 -0.001669 -0.111961
v -0.007874 -0.001767 -0.112980
v -0.007707 -0.001628 -0.112700
v -0.007925 -0.001771 -0.112696
v -0.008013 -0.001848 -0.113160
v -0.008026 -0.001840 -0.112973
v -0.008169 -0.001944 -0.113161
v -0.008165 -0.001948 -0.113007
v -0.008081 -0.001923 -0.112736
v -0.008274 -0.002085 -0.113050
v -0.008142 -0.002079 -0.112630
v -0.007728 -0.001622 -0.112450
v -0.007899 -0.001745 -0.112329
v -0.007773 -0.001668 -0.112223
v -0.007926 -0.001796 -0.111991
v -0.008028 -0.001906 -0.112448
v -0.008080 -0.002059 -0.112337
v -0.008007 -0.001888 -0.111986
v -0.008081 -0.002027 -0.111842
v -0.008386 -0.001262 -0.114373
v -0.008496 -0.001534 -0.114255
v -0.008754 -0.001640 -0.114366
v -0.008503 -0.001711 -0.114101
v -0.008565 -0.001921 -0.113923
v -0.008865 -0.001960 -0.114166
v -0.008676 -0.002139 -0.113821
v -0.008353 -0.001954 -0.113623
v -0.008293 -0.001995 -0.113469
v -0.008400 -0.002127 -0.113422
v -0.008582 -0.002233 -0.113623
v -0.009000 -0.002175 -0.114090
v -0.009170 -0.002255 -0.114217
v -0.008151 -0.002312 -0.112399
v -0.008124 -0.002307 -0.112228
v -0.008149 -0.002423 -0.112015
v -0.008212 -0.002628 -0.112165
v -0.008660 -0.002467 -0.113528
v -0.008458 -0.002291 -0.113342
v -0.008479 -0.002416 -0.113282
v -0.008829 -0.002814 -0.113472
v -0.008543 -0.002734 -0.113191
v -0.008467 -0.002539 -0.113202
v -0.009346 -0.002618 -0.114222
v -0.009029 -0.002578 -0.113897
v -0.009200 -0.002630 -0.114035
v -0.009313 -0.002786 -0.114076
v -0.008902 -0.002496 -0.113791
v -0.009216 -0.003011 -0.113791
v -0.009326 -0.003065 -0.113909
v -0.009054 -0.003080 -0.113530
v -0.008782 -0.003057 -0.113137
v -0.008997 -0.003408 -0.113182
v -0.009247 -0.003323 -0.113597
v -0.009335 -0.003311 -0.113749
v -0.008312 -0.002228 -0.112973
v -0.008438 -0.002711 -0.113020
v -0.008301 -0.002535 -0.112765
v -0.008336 -0.002690 -0.112721
v -0.008454 -0.002847 -0.112879
v -0.008600 -0.002864 -0.113130
v -0.008586 -0.002969 -0.112914
v -0.008480 -0.002970 -0.112649
v -0.008714 -0.003152 -0.112903
v -0.008627 -0.003190 -0.112647
v -0.008858 -0.003428 -0.112909
v -0.008305 -0.002821 -0.112269
v -0.008475 -0.003032 -0.112446
v -0.008312 -0.002855 -0.112114
v -0.008521 -0.003102 -0.112136
v -0.008707 -0.003350 -0.112531
v -0.006953 -0.001579 -0.111646
v -0.007355 -0.001639 -0.111713
v -0.007117 -0.001641 -0.111313
v -0.007635 -0.001679 -0.111480
v -0.007435 -0.001640 -0.110959
v -0.007137 -0.001617 -0.111002
v -0.007566 -0.001654 -0.110713
v -0.007782 -0.001719 -0.111926
v -0.007788 -0.001725 -0.111486
v -0.007959 -0.001848 -0.111469
v -0.008042 -0.001990 -0.111380
v -0.007825 -0.001730 -0.111051
v -0.007970 -0.001813 -0.111023
v -0.008079 -0.001991 -0.111190
v -0.008103 -0.001982 -0.110992
v -0.007157 -0.001532 -0.110531
v -0.007306 -0.001548 -0.110288
v -0.007589 -0.001659 -0.110015
v -0.007692 -0.001688 -0.110419
v -0.007208 -0.001485 -0.109936
v -0.006987 -0.001423 -0.109893
v -0.007058 -0.001508 -0.109574
v -0.007411 -0.001612 -0.109665
v -0.007654 -0.001689 -0.109680
v -0.007830 -0.001746 -0.110618
v -0.008022 -0.001893 -0.110582
v -0.007859 -0.001749 -0.110281
v -0.008000 -0.001842 -0.110286
v -0.008133 -0.001958 -0.110237
v -0.007853 -0.001772 -0.109877
v -0.008043 -0.001887 -0.109878
v -0.008116 -0.002169 -0.111804
v -0.008122 -0.002166 -0.111389
v -0.008181 -0.002440 -0.111515
v -0.008225 -0.002623 -0.111784
v -0.008323 -0.002443 -0.111014
v -0.008211 -0.002172 -0.110983
v -0.008160 -0.002098 -0.110628
v -0.008273 -0.002350 -0.110569
v -0.008223 -0.002100 -0.110248
v -0.008314 -0.002425 -0.110168
v -0.008173 -0.002063 -0.109901
v -0.008278 -0.002346 -0.109973
v -0.008105 -0.001901 -0.109453
v -0.008291 -0.002294 -0.109528
v -0.008351 -0.002758 -0.111366
v -0.008431 -0.002674 -0.110776
v -0.008468 -0.003016 -0.111848
v -0.008528 -0.003044 -0.111290
v -0.008718 -0.003339 -0.112171
v -0.008668 -0.003318 -0.111816
v -0.008615 -0.003214 -0.111360
v -0.008481 -0.002919 -0.111090
v -0.008425 -0.002754 -0.111042
v -0.008580 -0.003192 -0.111061
v -0.008510 -0.002981 -0.110752
v -0.008625 -0.003300 -0.110726
v -0.008420 -0.002694 -0.110367
v -0.008370 -0.002466 -0.109333
v -0.008520 -0.003088 -0.110376
v -0.008455 -0.002711 -0.109734
v -0.008558 -0.003257 -0.109889
v -0.008525 -0.002993 -0.109358
v -0.009442 -0.002648 -0.114410
v -0.009420 -0.002914 -0.114224
v -0.009450 -0.002795 -0.114386
v -0.009429 -0.003088 -0.114217
v -0.009365 -0.002928 -0.114071
v -0.009401 -0.003079 -0.114064
v -0.009434 -0.003494 -0.114219
v -0.009415 -0.003272 -0.114047
v -0.009384 -0.003272 -0.113907
v -0.009276 -0.004835 -0.114175
v -0.009269 -0.004776 -0.114756
v -0.009225 -0.004885 -0.115288
v -0.009206 -0.005132 -0.115045
v -0.009222 -0.005134 -0.114496
v -0.009241 -0.005652 -0.115367
v -0.009201 -0.005471 -0.114869
v -0.009217 -0.005361 -0.114420
v -0.009258 -0.005577 -0.114423
v -0.009215 -0.004262 -0.118251
v -0.009226 -0.004556 -0.117932
v -0.009268 -0.004815 -0.118636
v -0.009227 -0.004093 -0.117345
v -0.009227 -0.004454 -0.116959
v -0.009221 -0.004180 -0.116508
v -0.009232 -0.004960 -0.117316
v -0.009267 -0.004866 -0.116847
v -0.009243 -0.005310 -0.118807
v -0.009255 -0.005324 -0.118276
v -0.009287 -0.005860 -0.118705
v -0.009331 -0.006070 -0.118229
v -0.009269 -0.005409 -0.117900
v -0.009246 -0.005444 -0.117336
v -0.009228 -0.005212 -0.117113
v -0.009244 -0.005323 -0.116801
v -0.009340 -0.006107 -0.117619
v -0.009331 -0.006088 -0.117223
v -0.009310 -0.005758 -0.116977
v -0.009276 -0.005582 -0.116729
v -0.009237 -0.003940 -0.116676
v -0.009298 -0.003935 -0.116087
v -0.009236 -0.004241 -0.116135
v -0.009365 -0.004029 -0.115766
v -0.009430 -0.003890 -0.115406
v -0.009219 -0.004537 -0.116513
v -0.009228 -0.004542 -0.116196
v -0.009258 -0.004937 -0.116518
v -0.009263 -0.004502 -0.115925
v -0.009393 -0.004241 -0.115492
v -0.009268 -0.004734 -0.115938
v -0.009320 -0.004532 -0.115546
v -0.009286 -0.004694 -0.115684
v -0.009426 -0.003785 -0.115071
v -0.009424 -0.004045 -0.114777
v -0.009364 -0.004464 -0.114969
v -0.009291 -0.004620 -0.115369
v -0.009248 -0.004775 -0.115168
v -0.009391 -0.004442 -0.114497
v -0.009302 -0.005251 -0.116224
v -0.009280 -0.005647 -0.116499
v -0.009282 -0.004815 -0.115676
v -0.009297 -0.005580 -0.116086
v -0.009245 -0.005368 -0.115620
v -0.009300 -0.006134 -0.116665
v -0.009342 -0.005924 -0.115847
v -0.009278 -0.005497 -0.115831
v -0.009316 -0.006014 -0.115598
v -0.009283 -0.005892 -0.115089
v -0.009286 -0.005778 -0.114797
v -0.009338 -0.005821 -0.114562
v -0.009345 -0.005808 -0.114293
v -0.009145 -0.007261 -0.116197
v -0.009166 -0.007261 -0.115839
v -0.009159 -0.007087 -0.115936
v -0.009175 -0.007104 -0.115703
v -0.009154 -0.007395 -0.116061
v -0.009370 -0.006200 -0.118616
v -0.009379 -0.006237 -0.119024
v -0.009368 -0.006228 -0.118873
v -0.009431 -0.006370 -0.118840
v -0.009476 -0.006474 -0.118574
v -0.009506 -0.006472 -0.118868
v -0.009702 -0.006704 -0.118986
v -0.009530 -0.006558 -0.118704
v -0.009381 -0.006358 -0.117829
v -0.009566 -0.006746 -0.118422
v -0.009534 -0.006663 -0.118166
v -0.009552 -0.006744 -0.117883
v -0.009616 -0.006813 -0.118568
v -0.009656 -0.006980 -0.118419
v -0.009639 -0.007059 -0.118230
v -0.009611 -0.007048 -0.118028
v -0.009667 -0.007270 -0.118059
v -0.009634 -0.007226 -0.117858
v -0.009762 -0.006843 -0.119011
v -0.009729 -0.006835 -0.118856
v -0.009779 -0.006986 -0.118850
v -0.009808 -0.007069 -0.118998
v -0.009836 -0.007251 -0.118836
v -0.009809 -0.007207 -0.118691
v -0.009807 -0.007374 -0.118418
v -0.009371 -0.006211 -0.117484
v -0.009436 -0.006483 -0.117758
v -0.009579 -0.006707 -0.117532
v -0.009419 -0.006315 -0.117354
v -0.009566 -0.006685 -0.117346
v -0.009370 -0.006270 -0.117139
v -0.009330 -0.006270 -0.116833
v -0.009458 -0.006470 -0.117132
v -0.009405 -0.006544 -0.116894
v -0.009338 -0.006406 -0.116744
v -0.009356 -0.006623 -0.116759
v -0.009482 -0.006617 -0.117043
v -0.009630 -0.006980 -0.117375
v -0.009647 -0.007197 -0.117325
v -0.009504 -0.006870 -0.116999
v -0.009332 -0.006858 -0.116718
v -0.009559 -0.006764 -0.117196
v -0.009406 -0.006965 -0.116802
v -0.009572 -0.007075 -0.117036
v -0.009618 -0.007120 -0.117164
v -0.009579 -0.007408 -0.116840
v -0.009406 -0.007141 -0.116734
v -0.009688 -0.007385 -0.117886
v -0.009849 -0.007426 -0.118613
v -0.009863 -0.007578 -0.118567
v -0.009867 -0.007790 -0.118561
v -0.009822 -0.007564 -0.118263
v -0.009789 -0.007585 -0.117997
v -0.009849 -0.007731 -0.118307
v -0.009875 -0.007970 -0.118402
v -0.009829 -0.007675 -0.117980
v -0.009871 -0.007853 -0.118012
v -0.009853 -0.008283 -0.118653
v -0.009861 -0.008489 -0.118848
v -0.009864 -0.008543 -0.118508
v -0.009898 -0.008126 -0.118079
v -0.009921 -0.008515 -0.117883
v -0.009684 -0.007354 -0.117356
v -0.009631 -0.007325 -0.117023
v -0.009704 -0.007479 -0.117077
v -0.009456 -0.007414 -0.116696
v -0.009578 -0.007607 -0.116685
v -0.009758 -0.007729 -0.116863
v -0.009715 -0.007775 -0.116685
v -0.009865 -0.007662 -0.117591
v -0.009837 -0.007639 -0.117319
v -0.009903 -0.007824 -0.117638
v -0.009901 -0.007813 -0.117378
v -0.009865 -0.007763 -0.117156
v -0.009931 -0.008040 -0.117537
v -0.009926 -0.008057 -0.117248
v -0.009934 -0.008288 -0.117274
v -0.009883 -0.007914 -0.117051
v -0.009848 -0.008059 -0.116745
v -0.009808 -0.007925 -0.116719
v -0.009896 -0.008638 -0.117056
v -0.009858 -0.008218 -0.116715
v -0.009295 -0.006459 -0.116429
v -0.009305 -0.006164 -0.116187
v -0.009310 -0.006504 -0.116593
v -0.009262 -0.006491 -0.116005
v -0.009309 -0.006232 -0.115608
v -0.009323 -0.006526 -0.115285
v -0.009217 -0.006957 -0.116409
v -0.009252 -0.006974 -0.116552
v -0.009254 -0.007150 -0.116546
v -0.009191 -0.007139 -0.116392
v -0.009259 -0.006639 -0.115793
v -0.009196 -0.006949 -0.115624
v -0.009213 -0.007087 -0.115489
v -0.009312 -0.006241 -0.115327
v -0.009327 -0.006248 -0.115151
v -0.009328 -0.006000 -0.114952
v -0.009387 -0.006189 -0.114931
v -0.009361 -0.006362 -0.115076
v -0.009436 -0.006453 -0.114931
v -0.009375 -0.005992 -0.114805
v -0.009421 -0.005975 -0.114651
v -0.009450 -0.006144 -0.114798
v -0.009540 -0.006135 -0.114652
v -0.009439 -0.005946 -0.114361
v -0.009460 -0.005976 -0.114506
v -0.009548 -0.006068 -0.114505
v -0.009606 -0.006120 -0.114357
v -0.009604 -0.006128 -0.114504
v -0.009513 -0.006276 -0.114772
v -0.009513 -0.006547 -0.114868
v -0.009620 -0.006288 -0.114647
v -0.009707 -0.006597 -0.114692
v -0.009705 -0.006271 -0.114501
v -0.009731 -0.006252 -0.114351
v -0.009776 -0.006444 -0.114490
v -0.009819 -0.006424 -0.114347
v -0.009321 -0.006672 -0.115254
v -0.009352 -0.006736 -0.115154
v -0.009367 -0.006875 -0.115157
v -0.009250 -0.006928 -0.115349
v -0.009261 -0.007079 -0.115340
v -0.009422 -0.007045 -0.115173
v -0.009689 -0.006971 -0.114904
v -0.009876 -0.006641 -0.114346
v -0.009777 -0.006869 -0.114718
v -0.009825 -0.007082 -0.114750
v -0.009852 -0.007004 -0.114540
v -0.009262 -0.007303 -0.116537
v -0.009177 -0.007290 -0.116383
v -0.009181 -0.007440 -0.116374
v -0.009281 -0.007432 -0.116525
v -0.009143 -0.007435 -0.116223
v -0.009219 -0.007597 -0.116366
v -0.009426 -0.007615 -0.116572
v -0.009301 -0.007712 -0.116357
v -0.009168 -0.007582 -0.116214
v -0.009209 -0.007574 -0.116066
v -0.009257 -0.007733 -0.116204
v -0.009577 -0.007756 -0.116526
v -0.009198 -0.007414 -0.115923
v -0.009291 -0.007483 -0.115832
v -0.009231 -0.007247 -0.115632
v -0.009281 -0.007242 -0.115480
v -0.009335 -0.007396 -0.115662
v -0.009492 -0.007518 -0.115597
v -0.009504 -0.007707 -0.115786
v -0.009642 -0.007759 -0.115629
v -0.009644 -0.007555 -0.115427
v -0.009767 -0.007712 -0.115400
v -0.009586 -0.007935 -0.116205
v -0.009582 -0.007910 -0.116052
v -0.009594 -0.007877 -0.116371
v -0.009733 -0.007904 -0.116518
v -0.009748 -0.008039 -0.116364
v -0.009695 -0.008041 -0.116214
v -0.009683 -0.008032 -0.116062
v -0.009745 -0.008141 -0.116059
v -0.009727 -0.008036 -0.115766
v -0.009628 -0.007846 -0.115764
v -0.009787 -0.008045 -0.115610
v -0.009752 -0.008165 -0.115907
v -0.009806 -0.008060 -0.116521
v -0.009842 -0.008222 -0.116486
v -0.009876 -0.008358 -0.116402
v -0.009814 -0.008325 -0.115906
v -0.009839 -0.007802 -0.115306
v -0.009816 -0.008318 -0.115750
v -0.009888 -0.008311 -0.115526
v -0.009351 -0.007228 -0.115338
v -0.009634 -0.007240 -0.115103
v -0.009495 -0.007347 -0.115332
v -0.009652 -0.007376 -0.115192
v -0.009798 -0.007287 -0.114942
v -0.009772 -0.007539 -0.115187
v -0.009856 -0.007444 -0.114959
v -0.009895 -0.007752 -0.115032
v -0.009926 -0.007470 -0.114776
v -0.009887 -0.007177 -0.114402
v -0.009962 -0.007454 -0.114187
v -0.009937 -0.007688 -0.114737
v -0.009982 -0.007589 -0.113879
v -0.009880 -0.007967 -0.115279
v -0.009916 -0.007971 -0.114961
v -0.009937 -0.008248 -0.115306
v -0.009929 -0.008135 -0.115128
v -0.009947 -0.007996 -0.114415
v -0.009945 -0.008163 -0.114716
v -0.010007 -0.008334 -0.114357
v -0.009983 -0.008162 -0.113965
v -0.009326 -0.003561 -0.113588
v -0.009201 -0.003482 -0.113430
v -0.009203 -0.003736 -0.113278
v -0.009347 -0.003811 -0.113525
v -0.009327 -0.003954 -0.113405
v -0.009273 -0.003932 -0.113221
v -0.009328 -0.004098 -0.113241
v -0.008873 -0.003538 -0.112266
v -0.009057 -0.003611 -0.113109
v -0.008997 -0.003628 -0.112891
v -0.009038 -0.003707 -0.112693
v -0.009189 -0.003814 -0.113112
v -0.009238 -0.003919 -0.112921
v -0.009123 -0.003890 -0.112426
v -0.008830 -0.003541 -0.111943
v -0.009047 -0.003745 -0.112452
v -0.008946 -0.003701 -0.112097
v -0.009031 -0.003923 -0.112141
v -0.009299 -0.004067 -0.112932
v -0.009335 -0.004228 -0.112999
v -0.009284 -0.004207 -0.112702
v -0.009324 -0.004538 -0.113120
v -0.009288 -0.004559 -0.112758
v -0.009344 -0.004371 -0.113035
v -0.009260 -0.004348 -0.112447
v -0.009267 -0.004507 -0.112504
v -0.009217 -0.004133 -0.112449
v -0.009212 -0.004481 -0.112260
v -0.009088 -0.004294 -0.112013
v -0.009095 -0.004428 -0.111869
v -0.009187 -0.005175 -0.113982
v -0.009267 -0.004753 -0.113525
v -0.009343 -0.004402 -0.113438
v -0.009265 -0.004813 -0.113161
v -0.009247 -0.005183 -0.113201
v -0.009193 -0.005377 -0.113979
v -0.009193 -0.005350 -0.113742
v -0.009265 -0.005643 -0.114156
v -0.009288 -0.005928 -0.113890
v -0.009258 -0.005879 -0.113766
v -0.009240 -0.005702 -0.113587
v -0.009244 -0.005619 -0.113137
v -0.009237 -0.005914 -0.113543
v -0.009252 -0.004913 -0.112792
v -0.009235 -0.004697 -0.112366
v -0.009201 -0.004673 -0.112136
v -0.009229 -0.005283 -0.112396
v -0.009230 -0.005116 -0.112070
v -0.009175 -0.004844 -0.111799
v -0.009262 -0.005519 -0.112784
v -0.009260 -0.005699 -0.112507
v -0.009277 -0.005573 -0.111817
v -0.008807 -0.003621 -0.111717
v -0.008715 -0.003447 -0.111628
v -0.008855 -0.003790 -0.111579
v -0.008667 -0.003485 -0.111084
v -0.008710 -0.003594 -0.110741
v -0.008868 -0.003869 -0.110977
v -0.008952 -0.003881 -0.111874
v -0.008941 -0.003992 -0.111542
v -0.009110 -0.004544 -0.111711
v -0.008936 -0.004000 -0.111027
v -0.009103 -0.004540 -0.111272
v -0.008990 -0.004140 -0.110818
v -0.009107 -0.004476 -0.110843
v -0.008731 -0.003754 -0.110310
v -0.008634 -0.003539 -0.110202
v -0.008684 -0.003525 -0.109499
v -0.008804 -0.003862 -0.109813
v -0.008758 -0.003728 -0.109429
v -0.008932 -0.004100 -0.110478
v -0.009072 -0.004508 -0.110274
v -0.009007 -0.004304 -0.110254
v -0.008976 -0.004210 -0.109849
v -0.009046 -0.004377 -0.109576
v -0.008976 -0.004152 -0.109479
v -0.009163 -0.004869 -0.111436
v -0.009208 -0.004782 -0.110926
v -0.009254 -0.005225 -0.111254
v -0.009251 -0.005298 -0.111738
v -0.009306 -0.005567 -0.111445
v -0.009235 -0.005130 -0.110580
v -0.009324 -0.005609 -0.111081
v -0.009333 -0.005731 -0.110642
v -0.009143 -0.004617 -0.110576
v -0.009145 -0.004920 -0.110241
v -0.009056 -0.004509 -0.110016
v -0.009087 -0.004768 -0.109943
v -0.009045 -0.004531 -0.109213
v -0.009090 -0.005014 -0.109931
v -0.009046 -0.004992 -0.109501
v -0.009090 -0.005325 -0.109900
v -0.009239 -0.005662 -0.110222
v -0.009111 -0.005579 -0.109778
v -0.009042 -0.005638 -0.109273
v -0.009443 -0.003600 -0.114028
v -0.009431 -0.003595 -0.113883
v -0.009455 -0.004126 -0.113956
v -0.009391 -0.003582 -0.113736
v -0.009400 -0.003886 -0.113689
v -0.009432 -0.004311 -0.114009
v -0.009381 -0.004313 -0.113678
v -0.009360 -0.004111 -0.113479
v -0.009350 -0.004245 -0.113332
v -0.009294 -0.005796 -0.114054
v -0.009288 -0.006079 -0.113749
v -0.009235 -0.006068 -0.113487
v -0.009194 -0.006022 -0.113185
v -0.009291 -0.006218 -0.113577
v -0.009246 -0.006212 -0.113423
v -0.009290 -0.006379 -0.113418
v -0.009217 -0.006252 -0.113263
v -0.009184 -0.006272 -0.113088
v -0.009322 -0.006499 -0.113381
v -0.009247 -0.006505 -0.113255
v -0.009151 -0.006474 -0.113021
v -0.009279 -0.006661 -0.113273
v -0.009172 -0.006732 -0.113079
v -0.009269 -0.006965 -0.113248
v -0.009156 -0.006947 -0.113073
v -0.009188 -0.006009 -0.112869
v -0.009250 -0.005842 -0.112355
v -0.009195 -0.005985 -0.112518
v -0.009145 -0.006178 -0.112808
v -0.009157 -0.006258 -0.112956
v -0.009118 -0.006160 -0.112438
v -0.009081 -0.006289 -0.112450
v -0.009264 -0.005805 -0.111735
v -0.009216 -0.005974 -0.111777
v -0.009085 -0.006288 -0.112116
v -0.009093 -0.006274 -0.111789
v -0.009071 -0.006544 -0.112774
v -0.009112 -0.006694 -0.112927
v -0.009067 -0.006417 -0.112253
v -0.009084 -0.006845 -0.112536
v -0.009110 -0.006924 -0.112891
v -0.009053 -0.006577 -0.112118
v -0.009048 -0.006412 -0.111801
v -0.009016 -0.006571 -0.111788
v -0.009057 -0.006734 -0.112045
v -0.009290 -0.007108 -0.113225
v -0.009178 -0.007097 -0.113067
v -0.009283 -0.007254 -0.113067
v -0.009139 -0.007089 -0.112925
v -0.009148 -0.007082 -0.112721
v -0.009216 -0.007240 -0.112909
v -0.009204 -0.007229 -0.112700
v -0.009180 -0.007296 -0.112387
v -0.009310 -0.007384 -0.112908
v -0.009299 -0.007438 -0.112752
v -0.009322 -0.007564 -0.112586
v -0.009128 -0.007180 -0.112017
v -0.009015 -0.006867 -0.111763
v -0.009184 -0.007350 -0.112098
v -0.009031 -0.007371 -0.111616
v -0.009196 -0.007456 -0.111973
v -0.009303 -0.007627 -0.112143
v -0.009359 -0.007712 -0.112429
v -0.009334 -0.007788 -0.112139
v -0.009257 -0.007650 -0.111973
v -0.009286 -0.007850 -0.111985
v -0.009115 -0.007740 -0.111674
v -0.009337 -0.007978 -0.112165
v -0.009131 -0.007979 -0.111685
v -0.009347 -0.008160 -0.112243
v -0.009317 -0.005784 -0.111264
v -0.009286 -0.005943 -0.111225
v -0.009172 -0.006208 -0.111371
v -0.009245 -0.006112 -0.110961
v -0.009330 -0.005769 -0.110927
v -0.009339 -0.005912 -0.110731
v -0.009293 -0.006080 -0.110672
v -0.009050 -0.006424 -0.111537
v -0.009003 -0.006556 -0.111577
v -0.009001 -0.006560 -0.111381
v -0.008981 -0.006709 -0.111630
v -0.008926 -0.006892 -0.111363
v -0.008946 -0.006681 -0.111320
v -0.008915 -0.006827 -0.111218
v -0.008992 -0.006641 -0.110520
v -0.008921 -0.006826 -0.110592
v -0.009330 -0.005897 -0.110572
v -0.009258 -0.005866 -0.110150
v -0.009302 -0.006051 -0.110560
v -0.009282 -0.006034 -0.110350
v -0.009231 -0.006182 -0.110323
v -0.009240 -0.006018 -0.110046
v -0.009210 -0.006171 -0.110034
v -0.009186 -0.005958 -0.109754
v -0.009177 -0.006060 -0.109518
v -0.009184 -0.006149 -0.109747
v -0.009109 -0.006434 -0.110165
v -0.009158 -0.006317 -0.109997
v -0.009112 -0.006478 -0.109821
v -0.009050 -0.006756 -0.109733
v -0.009169 -0.006265 -0.109714
v -0.009178 -0.006401 -0.109476
v -0.009114 -0.006707 -0.109431
v -0.008919 -0.007236 -0.111095
v -0.008901 -0.007075 -0.111027
v -0.008885 -0.007039 -0.110680
v -0.008887 -0.007258 -0.110727
v -0.008915 -0.007410 -0.110800
v -0.008959 -0.007549 -0.110519
v -0.009081 -0.007792 -0.111509
v -0.009060 -0.007766 -0.111267
v -0.009121 -0.008225 -0.111562
v -0.009109 -0.008008 -0.111096
v -0.009064 -0.007950 -0.110711
v -0.008955 -0.006968 -0.110230
v -0.008992 -0.006995 -0.109890
v -0.008935 -0.007335 -0.110412
v -0.008967 -0.007328 -0.109980
v -0.009085 -0.006933 -0.109481
v -0.009130 -0.007444 -0.109491
v -0.008968 -0.007559 -0.110162
v -0.009047 -0.007940 -0.110140
v -0.009009 -0.007636 -0.110006
v -0.009097 -0.008085 -0.110407
v -0.009101 -0.007972 -0.109959
v -0.009175 -0.007840 -0.109680
v -0.009235 -0.007695 -0.109290
v -0.009285 -0.008217 -0.109612
v -0.009288 -0.007902 -0.109142
v -0.009414 -0.005957 -0.114203
v -0.009432 -0.006071 -0.114049
v -0.009559 -0.006111 -0.114201
v -0.009706 -0.006282 -0.114048
v -0.009419 -0.006231 -0.113781
v -0.009726 -0.006396 -0.113737
v -0.009728 -0.006254 -0.114199
v -0.009843 -0.006417 -0.114200
v -0.009813 -0.006398 -0.113989
v -0.009438 -0.006372 -0.113574
v -0.009552 -0.006403 -0.113589
v -0.009891 -0.006534 -0.114030
v -0.009881 -0.006546 -0.113884
v -0.009845 -0.006540 -0.113736
v -0.009881 -0.006692 -0.113727
v -0.009440 -0.006519 -0.113460
v -0.009743 -0.006525 -0.113562
v -0.009440 -0.006681 -0.113408
v -0.009571 -0.006699 -0.113447
v -0.009737 -0.006677 -0.113520
v -0.009798 -0.006681 -0.113575
v -0.009542 -0.007027 -0.113395
v -0.009766 -0.006813 -0.113545
v -0.009894 -0.007026 -0.113712
v -0.009766 -0.006977 -0.113543
v -0.009891 -0.006567 -0.114191
v -0.009923 -0.006711 -0.114085
v -0.009920 -0.006745 -0.113888
v -0.009923 -0.006985 -0.114006
v -0.009931 -0.007134 -0.113896
v -0.009464 -0.007272 -0.113234
v -0.009789 -0.007117 -0.113530
v -0.009731 -0.007297 -0.113403
v -0.009871 -0.007320 -0.113543
v -0.009441 -0.007391 -0.113102
v -0.009895 -0.007439 -0.113516
v -0.009775 -0.007426 -0.113347
v -0.009887 -0.007571 -0.113376
v -0.009739 -0.007492 -0.113223
v -0.009731 -0.007573 -0.113083
v -0.009822 -0.007567 -0.113222
v -0.009947 -0.007403 -0.113689
v -0.009947 -0.007599 -0.113630
v -0.009910 -0.007708 -0.113202
v -0.009845 -0.007709 -0.113064
v -0.009908 -0.007856 -0.113045
v -0.009977 -0.007854 -0.113744
v -0.009998 -0.007983 -0.113499
v -0.009941 -0.007703 -0.113451
v -0.009955 -0.007870 -0.113211
v -0.009979 -0.008121 -0.113202
v -0.009945 -0.008061 -0.113048
v -0.009458 -0.007538 -0.112894
v -0.009458 -0.007686 -0.112744
v -0.009737 -0.007716 -0.112931
v -0.009596 -0.007843 -0.112744
v -0.009459 -0.007909 -0.112577
v -0.009790 -0.007841 -0.112875
v -0.009413 -0.008012 -0.112420
v -0.009609 -0.008028 -0.112670
v -0.009463 -0.008125 -0.112490
v -0.009581 -0.008294 -0.112580
v -0.009746 -0.008066 -0.112741
v -0.009911 -0.008206 -0.112872
v 0.008266 -0.006409 -0.108642
v 0.007985 -0.006208 -0.108547
v 0.008143 -0.006297 -0.108441
v 0.007967 -0.006201 -0.108329
v 0.008406 -0.006516 -0.108328
v 0.008154 -0.006327 -0.108085
v 0.007960 -0.006251 -0.107920
v 0.008363 -0.006437 -0.107796
v 0.008230 -0.006334 -0.107572
v 0.008420 -0.006395 -0.107324
v 0.008088 -0.006297 -0.107837
v 0.008052 -0.006253 -0.107423
v 0.007856 -0.006165 -0.108669
v 0.007830 -0.006156 -0.108348
v 0.007698 -0.006143 -0.108841
v 0.007687 -0.006149 -0.108436
v 0.007655 -0.006176 -0.108220
v 0.007536 -0.006150 -0.108665
v 0.007809 -0.006220 -0.107895
v 0.007652 -0.006225 -0.107869
v 0.007218 -0.006291 -0.108274
v 0.007287 -0.006330 -0.107966
v 0.007812 -0.006209 -0.107200
v 0.007621 -0.006221 -0.107120
v 0.007500 -0.006262 -0.107869
v 0.007265 -0.006345 -0.107752
v 0.007437 -0.006265 -0.107251
v 0.008364 -0.006288 -0.106901
v 0.008508 -0.006373 -0.106774
v 0.008226 -0.006236 -0.106989
v 0.008074 -0.006199 -0.106927
v 0.008384 -0.006339 -0.106285
v 0.008183 -0.006253 -0.106295
v 0.007938 -0.006189 -0.106390
v 0.007802 -0.006167 -0.106830
v 0.007870 -0.006176 -0.106682
v 0.007603 -0.006198 -0.106853
v 0.007389 -0.006280 -0.106923
v 0.007577 -0.006177 -0.106503
v 0.007712 -0.006153 -0.106246
v 0.007414 -0.006233 -0.106543
v 0.007484 -0.006201 -0.106122
v 0.008815 -0.006835 -0.108763
v 0.008510 -0.006621 -0.108706
v 0.008814 -0.006831 -0.108005
v 0.008614 -0.006623 -0.107826
v 0.009198 -0.007076 -0.108352
v 0.008942 -0.006920 -0.108348
v 0.008954 -0.006941 -0.108081
v 0.009166 -0.007094 -0.107907
v 0.009164 -0.006996 -0.107255
v 0.008828 -0.006721 -0.107319
v 0.009519 -0.007418 -0.108638
v 0.009349 -0.007213 -0.108338
v 0.009515 -0.007404 -0.108242
v 0.009455 -0.007385 -0.107856
v 0.009768 -0.007836 -0.108017
v 0.009344 -0.007229 -0.107381
v 0.009684 -0.007651 -0.107550
v 0.009495 -0.007450 -0.106904
v 0.008635 -0.006558 -0.107164
v 0.008811 -0.006643 -0.106859
v 0.009006 -0.006845 -0.107019
v 0.009039 -0.006877 -0.106589
v 0.008790 -0.006655 -0.106316
v 0.009007 -0.006898 -0.106237
v 0.009278 -0.007261 -0.106376
v 0.009371 -0.007408 -0.105933
v 0.009483 -0.007571 -0.106359
v 0.008323 -0.006292 -0.105756
v 0.008142 -0.006153 -0.105359
v 0.007865 -0.006113 -0.105826
v 0.008010 -0.006160 -0.106022
v 0.007973 -0.006103 -0.105391
v 0.008283 -0.006218 -0.105244
v 0.008403 -0.006296 -0.105123
v 0.007824 -0.006091 -0.105307
v 0.007521 -0.006165 -0.105711
v 0.007684 -0.006094 -0.105435
v 0.007261 -0.006280 -0.105959
v 0.007216 -0.006307 -0.105664
v 0.007528 -0.006135 -0.105381
v 0.007662 -0.006128 -0.104951
v 0.007512 -0.006171 -0.104979
v 0.007134 -0.006332 -0.105389
v 0.007259 -0.006282 -0.104948
v 0.008271 -0.006227 -0.104617
v 0.008109 -0.006161 -0.104788
v 0.008060 -0.006118 -0.104322
v 0.008231 -0.006201 -0.104032
v 0.007893 -0.006121 -0.104786
v 0.007932 -0.006087 -0.104377
v 0.007796 -0.006090 -0.104379
v 0.008055 -0.006149 -0.103919
v 0.007928 -0.006130 -0.104000
v 0.007777 -0.006200 -0.103661
v 0.007914 -0.006172 -0.103661
v 0.007650 -0.006124 -0.104638
v 0.007421 -0.006197 -0.104639
v 0.007626 -0.006140 -0.104358
v 0.007598 -0.006206 -0.104066
v 0.008586 -0.006531 -0.105773
v 0.008783 -0.006682 -0.105792
v 0.008987 -0.006905 -0.105172
v 0.008719 -0.006608 -0.105403
v 0.008840 -0.006770 -0.104766
v 0.009507 -0.007639 -0.105709
v 0.009346 -0.007452 -0.105055
v 0.009142 -0.007165 -0.104828
v 0.008660 -0.006578 -0.104325
v 0.008395 -0.006325 -0.104448
v 0.008966 -0.006988 -0.104112
v 0.008361 -0.006292 -0.103862
v 0.008634 -0.006546 -0.103687
v 0.009356 -0.007404 -0.104038
v 0.009086 -0.007089 -0.103494
v 0.007095 -0.006381 -0.104433
v 0.007371 -0.006324 -0.103778
v 0.007176 -0.006390 -0.104061
v 0.008202 -0.006192 -0.103637
v 0.008047 -0.006171 -0.103644
v 0.008347 -0.006277 -0.103396
v 0.008626 -0.006503 -0.103425
v 0.008583 -0.006462 -0.103120
v 0.008334 -0.006282 -0.103121
v 0.008912 -0.006858 -0.103517
v 0.008778 -0.006627 -0.103036
v 0.008933 -0.006745 -0.102709
v 0.008332 -0.006227 -0.102688
v 0.008467 -0.006292 -0.102734
v 0.008682 -0.006460 -0.102685
v 0.008456 -0.006280 -0.102572
v 0.008610 -0.006384 -0.102480
v 0.008757 -0.006537 -0.102363
v 0.008871 -0.006696 -0.102376
v 0.009258 -0.007339 -0.103280
v 0.009247 -0.007270 -0.102956
v 0.009106 -0.007013 -0.102607
v 0.008964 -0.006849 -0.102318
v 0.009212 -0.007141 -0.102519
v 0.009392 -0.007346 -0.102424
v 0.008898 -0.006703 -0.101838
v 0.008843 -0.006502 -0.101325
v 0.008952 -0.006666 -0.101374
v 0.008269 -0.006267 -0.102242
v 0.008434 -0.006322 -0.102204
v 0.008603 -0.006402 -0.102187
v 0.008750 -0.006508 -0.101761
v 0.008584 -0.006367 -0.101549
v 0.008402 -0.006301 -0.101735
v 0.008541 -0.006355 -0.101381
v 0.008127 -0.006292 -0.101378
v 0.008700 -0.006437 -0.101573
v 0.008696 -0.006401 -0.101260
v 0.009057 -0.006971 -0.102118
v 0.008988 -0.006845 -0.101855
v 0.009253 -0.007146 -0.102087
v 0.009434 -0.007287 -0.101930
v 0.009024 -0.006805 -0.101453
v 0.009161 -0.006984 -0.101490
v 0.009273 -0.007115 -0.101572
v 0.009455 -0.007301 -0.101585
v 0.009432 -0.007264 -0.101081
v 0.008190 -0.006231 -0.103344
v 0.008177 -0.006234 -0.103132
v 0.008017 -0.006232 -0.103253
v 0.007727 -0.006244 -0.103228
v 0.007951 -0.006183 -0.102663
v 0.008121 -0.006198 -0.102660
v 0.007791 -0.006236 -0.103012
v 0.007673 -0.006185 -0.102604
v 0.007567 -0.006264 -0.103350
v 0.007194 -0.006360 -0.103633
v 0.007239 -0.006343 -0.103286
v 0.007271 -0.006277 -0.102762
v 0.007048 -0.006295 -0.102706
v 0.008102 -0.006249 -0.101920
v 0.007745 -0.006200 -0.102115
v 0.007848 -0.006272 -0.101760
v 0.007593 -0.006307 -0.101703
v 0.007748 -0.006321 -0.101465
v 0.007522 -0.006215 -0.102237
v 0.007489 -0.006267 -0.101958
v 0.007235 -0.006293 -0.102286
v 0.007071 -0.006306 -0.102473
v 0.007121 -0.006352 -0.102043
v 0.007185 -0.006422 -0.101700
v 0.007264 -0.006463 -0.101353
v 0.008921 -0.006625 -0.100819
v 0.008793 -0.006480 -0.100669
v 0.008843 -0.006589 -0.100272
v 0.008321 -0.006323 -0.100951
v 0.008520 -0.006347 -0.100871
v 0.008671 -0.006403 -0.100681
v 0.008491 -0.006411 -0.100192
v 0.008641 -0.006465 -0.100117
v 0.008783 -0.006582 -0.099862
v 0.008385 -0.006373 -0.100542
v 0.008265 -0.006379 -0.100042
v 0.008048 -0.006389 -0.100671
v 0.008148 -0.006376 -0.100324
v 0.009071 -0.006897 -0.101104
v 0.009092 -0.006912 -0.100732
v 0.009252 -0.007106 -0.100673
v 0.009270 -0.007178 -0.100163
v 0.009134 -0.007053 -0.099901
v 0.008616 -0.006479 -0.099713
v 0.008452 -0.006407 -0.099660
v 0.008600 -0.006545 -0.099272
v 0.008302 -0.006366 -0.099660
v 0.008156 -0.006349 -0.099722
v 0.008065 -0.006350 -0.099481
v 0.008450 -0.006464 -0.099324
v 0.008441 -0.006512 -0.098875
v 0.008269 -0.006427 -0.099263
v 0.008109 -0.006435 -0.099135
v 0.008283 -0.006488 -0.098871
v 0.008961 -0.006850 -0.099648
v 0.008744 -0.006657 -0.099319
v 0.009244 -0.007121 -0.099244
v 0.008890 -0.006799 -0.098746
v 0.008709 -0.006654 -0.098775
v 0.009200 -0.007105 -0.098940
v 0.008054 -0.006307 -0.101106
v 0.007743 -0.006382 -0.101027
v 0.007583 -0.006395 -0.100949
v 0.007866 -0.006404 -0.100607
v 0.007677 -0.006346 -0.100255
v 0.007373 -0.006360 -0.100763
v 0.007500 -0.006359 -0.100452
v 0.007309 -0.006408 -0.100981
v 0.007059 -0.006479 -0.101252
v 0.006882 -0.006440 -0.100861
v 0.007288 -0.006359 -0.100640
v 0.006902 -0.006479 -0.100233
v 0.006854 -0.006430 -0.100696
v 0.006896 -0.006431 -0.100517
v 0.007674 -0.006376 -0.099901
v 0.007964 -0.006335 -0.099624
v 0.007677 -0.006370 -0.099575
v 0.007681 -0.006397 -0.099309
v 0.007768 -0.006461 -0.098991
v 0.007512 -0.006422 -0.099271
v 0.007280 -0.006456 -0.099801
v 0.006865 -0.006510 -0.099908
v 0.006850 -0.006519 -0.099517
v 0.007107 -0.006472 -0.099179
v 0.006797 -0.006543 -0.099103
v 0.007174 -0.006492 -0.098760
v 0.003184 -0.005277 -0.108336
v 0.002963 -0.005224 -0.107799
v 0.003471 -0.005377 -0.107962
v 0.003265 -0.005388 -0.109269
v 0.002912 -0.005274 -0.109043
v 0.003007 -0.005258 -0.108567
v 0.002847 -0.005261 -0.108736
v 0.002837 -0.005273 -0.108501
v 0.002842 -0.005238 -0.108134
v 0.002704 -0.005279 -0.108926
v 0.002566 -0.005355 -0.108552
v 0.002549 -0.005351 -0.109054
v 0.002573 -0.005320 -0.108344
v 0.002963 -0.005230 -0.108077
v 0.002800 -0.005204 -0.107826
v 0.002669 -0.005224 -0.107984
v 0.002649 -0.005227 -0.107756
v 0.002424 -0.005281 -0.107853
v 0.002957 -0.005250 -0.107592
v 0.002777 -0.005235 -0.107584
v 0.003004 -0.005304 -0.107404
v 0.002629 -0.005263 -0.107593
v 0.006993 -0.006304 -0.108563
v 0.006872 -0.006354 -0.108158
v 0.007003 -0.006391 -0.107904
v 0.006941 -0.006448 -0.107776
v 0.007094 -0.006413 -0.107612
v 0.006684 -0.006473 -0.107860
v 0.006496 -0.006423 -0.108448
v 0.006213 -0.006477 -0.108859
v 0.006537 -0.006437 -0.108217
v 0.006211 -0.006442 -0.108429
v 0.006282 -0.006439 -0.108272
v 0.006464 -0.006482 -0.107982
v 0.006296 -0.006474 -0.107974
v 0.007016 -0.006467 -0.107166
v 0.007008 -0.006488 -0.106699
v 0.005008 -0.005900 -0.108817
v 0.004945 -0.005820 -0.108025
v 0.005197 -0.006004 -0.108274
v 0.005996 -0.006462 -0.108725
v 0.005709 -0.006384 -0.108493
v 0.005916 -0.006380 -0.108278
v 0.005909 -0.006362 -0.108154
v 0.005850 -0.006461 -0.109031
v 0.005599 -0.006375 -0.108903
v 0.005586 -0.006351 -0.108554
v 0.005537 -0.006238 -0.108201
v 0.006110 -0.006443 -0.107839
v 0.005703 -0.006255 -0.107907
v 0.005938 -0.006357 -0.107362
v 0.005410 -0.006174 -0.107989
v 0.005369 -0.006200 -0.107520
v 0.005414 -0.006266 -0.108730
v 0.005411 -0.006174 -0.108203
v 0.005219 -0.006130 -0.107484
v 0.005027 -0.005914 -0.107764
v 0.005080 -0.006009 -0.107518
v 0.006180 -0.006431 -0.107270
v 0.006215 -0.006450 -0.106984
v 0.005956 -0.006352 -0.106774
v 0.005708 -0.006251 -0.106673
v 0.005568 -0.006245 -0.107016
v 0.006044 -0.006433 -0.106393
v 0.005702 -0.006239 -0.106496
v 0.005863 -0.006376 -0.106148
v 0.005474 -0.006116 -0.106539
v 0.005565 -0.006149 -0.106344
v 0.004803 -0.005719 -0.107353
v 0.005042 -0.005992 -0.107181
v 0.005209 -0.006107 -0.107165
v 0.004892 -0.005855 -0.107014
v 0.005027 -0.005982 -0.106992
v 0.005297 -0.006138 -0.106968
v 0.005038 -0.005956 -0.106848
v 0.004962 -0.005805 -0.106575
v 0.005191 -0.005912 -0.106381
v 0.004881 -0.005816 -0.106810
v 0.004930 -0.005772 -0.106401
v 0.006884 -0.006500 -0.107575
v 0.006735 -0.006511 -0.107603
v 0.006556 -0.006486 -0.107760
v 0.006370 -0.006468 -0.107395
v 0.006857 -0.006537 -0.106763
v 0.006708 -0.006530 -0.106967
v 0.006972 -0.006445 -0.106210
v 0.006578 -0.006549 -0.106676
v 0.006689 -0.006547 -0.106490
v 0.006804 -0.006516 -0.106243
v 0.006662 -0.006546 -0.106088
v 0.006399 -0.006528 -0.106684
v 0.006517 -0.006562 -0.106189
v 0.006367 -0.006544 -0.106323
v 0.006244 -0.006508 -0.106390
v 0.006910 -0.006468 -0.105821
v 0.005333 -0.005995 -0.106187
v 0.005376 -0.006078 -0.105752
v 0.005576 -0.006222 -0.105635
v 0.005701 -0.006314 -0.105348
v 0.005421 -0.006171 -0.105457
v 0.005576 -0.006252 -0.105312
v 0.005484 -0.006240 -0.105169
v 0.005322 -0.006181 -0.105316
v 0.004971 -0.005816 -0.106090
v 0.004878 -0.005846 -0.105762
v 0.005126 -0.006066 -0.105435
v 0.004951 -0.006015 -0.105373
v 0.004811 -0.005912 -0.105389
v 0.005095 -0.006190 -0.105168
v 0.005257 -0.006227 -0.105152
v 0.004943 -0.006180 -0.105041
v 0.005708 -0.006285 -0.104902
v 0.005520 -0.006259 -0.105005
v 0.005699 -0.006278 -0.104567
v 0.005547 -0.006269 -0.104379
v 0.005250 -0.006296 -0.104835
v 0.005895 -0.006294 -0.104326
v 0.005766 -0.006185 -0.103850
v 0.005989 -0.006233 -0.103863
v 0.005249 -0.006277 -0.104448
v 0.005350 -0.006111 -0.103534
v 0.005250 -0.006272 -0.104998
v 0.005099 -0.006252 -0.105007
v 0.005083 -0.006268 -0.104831
v 0.005080 -0.006216 -0.104553
v 0.004785 -0.006038 -0.105034
v 0.004925 -0.006190 -0.104868
v 0.004761 -0.006028 -0.104884
v 0.004919 -0.006167 -0.104725
v 0.004739 -0.005937 -0.104588
v 0.004955 -0.006102 -0.104453
v 0.004780 -0.005939 -0.104439
v 0.004746 -0.005893 -0.104039
v 0.004944 -0.006044 -0.104058
v 0.005048 -0.006126 -0.104158
v 0.005207 -0.006167 -0.104002
v 0.005042 -0.006087 -0.103810
v 0.006641 -0.006600 -0.105630
v 0.006806 -0.006542 -0.105526
v 0.006816 -0.006530 -0.105280
v 0.006653 -0.006592 -0.105111
v 0.006949 -0.006479 -0.104861
v 0.006491 -0.006623 -0.105800
v 0.006359 -0.006626 -0.105812
v 0.006067 -0.006514 -0.106040
v 0.006210 -0.006560 -0.106093
v 0.006197 -0.006593 -0.105742
v 0.006003 -0.006517 -0.105620
v 0.006484 -0.006613 -0.105443
v 0.006334 -0.006608 -0.105457
v 0.006318 -0.006618 -0.104978
v 0.006182 -0.006575 -0.105424
v 0.005996 -0.006501 -0.105181
v 0.006178 -0.006572 -0.104983
v 0.006439 -0.006624 -0.104967
v 0.006927 -0.006461 -0.104613
v 0.006950 -0.006433 -0.104424
v 0.006620 -0.006586 -0.104897
v 0.006622 -0.006496 -0.104493
v 0.007013 -0.006424 -0.104089
v 0.006797 -0.006450 -0.104307
v 0.006908 -0.006424 -0.103854
v 0.006499 -0.006426 -0.104146
v 0.006750 -0.006417 -0.103637
v 0.006293 -0.006515 -0.104615
v 0.006118 -0.006414 -0.104418
v 0.006248 -0.006419 -0.104236
v 0.006384 -0.006377 -0.103923
v 0.005844 -0.006339 -0.104866
v 0.005833 -0.006310 -0.104619
v 0.004702 -0.005609 -0.109121
v 0.004504 -0.005537 -0.108642
v 0.004655 -0.005602 -0.108601
v 0.004508 -0.005554 -0.108981
v 0.004295 -0.005506 -0.108439
v 0.004665 -0.005625 -0.108284
v 0.004480 -0.005535 -0.108179
v 0.004893 -0.005806 -0.108688
v 0.004626 -0.005559 -0.107755
v 0.004438 -0.005486 -0.107682
v 0.004766 -0.005670 -0.107669
v 0.003955 -0.005537 -0.108842
v 0.003823 -0.005467 -0.108538
v 0.003755 -0.005519 -0.108951
v 0.003830 -0.005461 -0.108238
v 0.003949 -0.005450 -0.107845
v 0.004274 -0.005462 -0.107388
v 0.004595 -0.005556 -0.107419
v 0.004430 -0.005490 -0.107180
v 0.004571 -0.005538 -0.106877
v 0.004132 -0.005475 -0.107209
v 0.004721 -0.005659 -0.106946
v 0.004440 -0.005508 -0.106876
v 0.004175 -0.005526 -0.106931
v 0.004436 -0.005527 -0.106595
v 0.004738 -0.005631 -0.106583
v 0.004563 -0.005548 -0.106543
v 0.004710 -0.005637 -0.106420
v 0.004263 -0.005576 -0.106497
v 0.003844 -0.005467 -0.107251
v 0.003573 -0.005427 -0.107532
v 0.003994 -0.005505 -0.107052
v 0.003433 -0.005415 -0.107069
v 0.003819 -0.005530 -0.106914
v 0.004104 -0.005594 -0.106655
v 0.004210 -0.005636 -0.106220
v 0.003933 -0.005667 -0.106466
v 0.003809 -0.005660 -0.106489
v 0.003694 -0.005560 -0.106713
v 0.003639 -0.005663 -0.106327
v 0.003478 -0.005423 -0.108912
v 0.003518 -0.005411 -0.108632
v 0.003265 -0.005359 -0.107355
v 0.003341 -0.005493 -0.106496
v 0.003209 -0.005404 -0.106969
v 0.002827 -0.005392 -0.107041
v 0.002846 -0.005433 -0.106748
v 0.003109 -0.005453 -0.106519
v 0.002852 -0.005330 -0.107290
v 0.002546 -0.005346 -0.107402
v 0.002527 -0.005441 -0.107044
v 0.002879 -0.005489 -0.106047
v 0.002764 -0.005498 -0.106226
v 0.002554 -0.005502 -0.106667
v 0.004539 -0.005662 -0.106149
v 0.004697 -0.005706 -0.106110
v 0.004692 -0.005748 -0.105677
v 0.004521 -0.005669 -0.105653
v 0.004391 -0.005634 -0.106181
v 0.004390 -0.005648 -0.105957
v 0.004172 -0.005652 -0.106060
v 0.004119 -0.005643 -0.105916
v 0.004609 -0.005749 -0.105291
v 0.004375 -0.005635 -0.105675
v 0.004313 -0.005626 -0.105031
v 0.003794 -0.005691 -0.106225
v 0.003592 -0.005666 -0.106185
v 0.003717 -0.005658 -0.106005
v 0.003898 -0.005576 -0.105656
v 0.003844 -0.005581 -0.105244
v 0.003655 -0.005558 -0.105527
v 0.003526 -0.005608 -0.105863
v 0.003491 -0.005518 -0.105223
v 0.004679 -0.005862 -0.105127
v 0.004481 -0.005691 -0.104860
v 0.004316 -0.005630 -0.104721
v 0.004460 -0.005703 -0.104624
v 0.004351 -0.005717 -0.104351
v 0.004076 -0.005642 -0.104314
v 0.003844 -0.005550 -0.105004
v 0.003907 -0.005547 -0.104718
v 0.003561 -0.005445 -0.104836
v 0.003497 -0.005432 -0.104684
v 0.003781 -0.005550 -0.104487
v 0.003697 -0.005647 -0.104013
v 0.003589 -0.005571 -0.104264
v 0.004637 -0.005854 -0.104900
v 0.004675 -0.005900 -0.104743
v 0.004619 -0.005825 -0.104448
v 0.004571 -0.005801 -0.104355
v 0.004342 -0.005740 -0.104198
v 0.004583 -0.005811 -0.103945
v 0.004223 -0.005755 -0.104024
v 0.003179 -0.005507 -0.106244
v 0.003071 -0.005545 -0.105769
v 0.003485 -0.005623 -0.106030
v 0.003326 -0.005584 -0.105991
v 0.003351 -0.005579 -0.105700
v 0.003095 -0.005546 -0.105436
v 0.002933 -0.005548 -0.105587
v 0.002700 -0.005530 -0.105808
v 0.002227 -0.005601 -0.106415
v 0.002229 -0.005626 -0.106152
v 0.002488 -0.005569 -0.105940
v 0.002785 -0.005575 -0.105463
v 0.002929 -0.005528 -0.105304
v 0.002606 -0.005626 -0.105307
v 0.002413 -0.005610 -0.105777
v 0.002529 -0.005603 -0.105633
v 0.002470 -0.005659 -0.105473
v 0.002298 -0.005755 -0.105367
v 0.003341 -0.005421 -0.104878
v 0.003263 -0.005418 -0.104589
v 0.003130 -0.005434 -0.105008
v 0.002966 -0.005459 -0.105022
v 0.003122 -0.005415 -0.104839
v 0.002950 -0.005456 -0.104787
v 0.003401 -0.005445 -0.104516
v 0.003246 -0.005451 -0.104387
v 0.003277 -0.005517 -0.104119
v 0.003099 -0.005447 -0.104444
v 0.002841 -0.005477 -0.104589
v 0.002828 -0.005472 -0.104370
v 0.003105 -0.005496 -0.104053
v 0.002641 -0.005595 -0.105068
v 0.002305 -0.005768 -0.105157
v 0.002476 -0.005612 -0.104559
v 0.002640 -0.005514 -0.104352
v 0.002598 -0.005580 -0.103968
v 0.002778 -0.005523 -0.103947
v 0.002481 -0.005605 -0.104257
v 0.002297 -0.005736 -0.104577
v 0.002359 -0.005706 -0.104235
v 0.005948 -0.006190 -0.103403
v 0.005750 -0.006147 -0.103484
v 0.005576 -0.006111 -0.103147
v 0.006159 -0.006256 -0.103007
v 0.005764 -0.006156 -0.102472
v 0.005529 -0.006103 -0.102784
v 0.005265 -0.006077 -0.102772
v 0.004829 -0.005928 -0.103480
v 0.004597 -0.005808 -0.103588
v 0.005174 -0.006082 -0.103478
v 0.005035 -0.006023 -0.103352
v 0.004640 -0.005883 -0.102797
v 0.005106 -0.006048 -0.102747
v 0.005443 -0.006155 -0.102209
v 0.005045 -0.006054 -0.102223
v 0.005343 -0.006148 -0.101748
v 0.004524 -0.005845 -0.102245
v 0.004755 -0.005941 -0.102019
v 0.005073 -0.006006 -0.101531
v 0.004889 -0.005973 -0.101645
v 0.004559 -0.005882 -0.101678
v 0.006685 -0.006337 -0.103103
v 0.006441 -0.006361 -0.103424
v 0.006393 -0.006284 -0.102849
v 0.006511 -0.006277 -0.102599
v 0.006615 -0.006295 -0.102425
v 0.006817 -0.006369 -0.102110
v 0.006598 -0.006414 -0.101798
v 0.006160 -0.006251 -0.102181
v 0.006372 -0.006356 -0.101781
v 0.006609 -0.006439 -0.101510
v 0.006836 -0.006472 -0.101483
v 0.006062 -0.006216 -0.102404
v 0.005941 -0.006230 -0.101957
v 0.006195 -0.006289 -0.101654
v 0.006029 -0.006250 -0.101647
v 0.005705 -0.006235 -0.101588
v 0.005541 -0.006213 -0.101668
v 0.005387 -0.006134 -0.101243
v 0.005293 -0.006043 -0.100999
v 0.005076 -0.005952 -0.100992
v 0.005523 -0.006066 -0.100653
v 0.005079 -0.005927 -0.100502
v 0.005281 -0.005996 -0.100377
v 0.004742 -0.005891 -0.101147
v 0.004589 -0.005845 -0.100893
v 0.004575 -0.005830 -0.100278
v 0.004728 -0.005888 -0.100369
v 0.004938 -0.005959 -0.100173
v 0.005045 -0.006051 -0.099898
v 0.004709 -0.005902 -0.100137
v 0.004427 -0.005748 -0.100016
v 0.004650 -0.005909 -0.099903
v 0.004777 -0.006032 -0.099655
v 0.004446 -0.005887 -0.099605
v 0.004575 -0.006017 -0.099280
v 0.006317 -0.006262 -0.101232
v 0.006277 -0.006253 -0.101020
v 0.006678 -0.006398 -0.100966
v 0.006516 -0.006369 -0.100855
v 0.006884 -0.006481 -0.101212
v 0.006771 -0.006448 -0.101181
v 0.006722 -0.006425 -0.100772
v 0.006691 -0.006482 -0.100427
v 0.006544 -0.006446 -0.100597
v 0.006397 -0.006417 -0.100582
v 0.006494 -0.006470 -0.100407
v 0.006090 -0.006212 -0.101262
v 0.006166 -0.006258 -0.100795
v 0.006100 -0.006215 -0.100921
v 0.005920 -0.006190 -0.100985
v 0.006242 -0.006382 -0.100463
v 0.006069 -0.006332 -0.100300
v 0.005876 -0.006191 -0.100619
v 0.005716 -0.006164 -0.100872
v 0.005723 -0.006149 -0.100734
v 0.005766 -0.006181 -0.100458
v 0.005754 -0.006235 -0.100235
v 0.006265 -0.006407 -0.100255
v 0.006599 -0.006481 -0.100046
v 0.006575 -0.006507 -0.099541
v 0.006600 -0.006542 -0.099225
v 0.006609 -0.006547 -0.098862
v 0.006223 -0.006448 -0.099079
v 0.005923 -0.006304 -0.100044
v 0.005819 -0.006307 -0.099761
v 0.006210 -0.006377 -0.099975
v 0.006144 -0.006375 -0.099513
v 0.005518 -0.006316 -0.099351
v 0.005876 -0.006415 -0.098882
v 0.005651 -0.006201 -0.101160
v 0.005513 -0.006178 -0.101169
v 0.005506 -0.006181 -0.100018
v 0.004985 -0.006142 -0.099327
v 0.005309 -0.006291 -0.099224
v 0.005437 -0.006404 -0.098944
v 0.005134 -0.006328 -0.098947
v 0.003755 -0.005645 -0.103203
v 0.003413 -0.005629 -0.103394
v 0.003708 -0.005600 -0.102932
v 0.003474 -0.005527 -0.102853
v 0.004433 -0.005786 -0.103856
v 0.004404 -0.005768 -0.103519
v 0.004171 -0.005783 -0.103856
v 0.004257 -0.005752 -0.103486
v 0.004124 -0.005780 -0.103720
v 0.004036 -0.005752 -0.103590
v 0.003999 -0.005703 -0.103360
v 0.004194 -0.005732 -0.103268
v 0.003972 -0.005683 -0.103081
v 0.004101 -0.005747 -0.102618
v 0.003914 -0.005737 -0.103881
v 0.003892 -0.005749 -0.103732
v 0.003705 -0.005711 -0.103591
v 0.003636 -0.005687 -0.103743
v 0.003657 -0.005682 -0.103446
v 0.003486 -0.005656 -0.103597
v 0.003617 -0.005545 -0.102646
v 0.003452 -0.005479 -0.102516
v 0.003602 -0.005531 -0.102357
v 0.003540 -0.005473 -0.102101
v 0.003732 -0.005540 -0.102069
v 0.003816 -0.005568 -0.101527
v 0.003599 -0.005501 -0.101575
v 0.003317 -0.005439 -0.102179
v 0.003413 -0.005483 -0.101708
v 0.004309 -0.005785 -0.102045
v 0.004027 -0.005697 -0.102092
v 0.004056 -0.005686 -0.101693
v 0.003768 -0.005620 -0.102392
v 0.003300 -0.005553 -0.103833
v 0.003261 -0.005586 -0.103449
v 0.002930 -0.005508 -0.103744
v 0.003069 -0.005529 -0.103346
v 0.002872 -0.005496 -0.103295
v 0.003112 -0.005521 -0.103161
v 0.003252 -0.005506 -0.102883
v 0.002896 -0.005520 -0.102945
v 0.002744 -0.005497 -0.103394
v 0.002600 -0.005553 -0.103409
v 0.002446 -0.005672 -0.103891
v 0.002473 -0.005655 -0.103437
v 0.002738 -0.005532 -0.103129
v 0.002591 -0.005621 -0.103127
v 0.002733 -0.005612 -0.102781
v 0.002318 -0.005823 -0.103756
v 0.002373 -0.005789 -0.103427
v 0.002557 -0.005759 -0.102778
v 0.002422 -0.005821 -0.103142
v 0.002286 -0.006004 -0.103206
v 0.002385 -0.005947 -0.102741
v 0.002278 -0.006064 -0.102910
v 0.003302 -0.005449 -0.102446
v 0.003089 -0.005495 -0.102703
v 0.003143 -0.005458 -0.102340
v 0.002914 -0.005534 -0.102674
v 0.003001 -0.005506 -0.102430
v 0.002977 -0.005546 -0.102197
v 0.002861 -0.005618 -0.102305
v 0.003137 -0.005480 -0.102122
v 0.003283 -0.005482 -0.101856
v 0.003129 -0.005534 -0.101914
v 0.003267 -0.005541 -0.101631
v 0.003124 -0.005663 -0.101596
v 0.002935 -0.005860 -0.101562
v 0.002780 -0.005850 -0.101983
v 0.002646 -0.005738 -0.102530
v 0.002600 -0.005978 -0.102234
v 0.002407 -0.005975 -0.102624
v 0.002236 -0.006215 -0.102691
v 0.002386 -0.006124 -0.102456
v 0.002638 -0.006034 -0.101830
v 0.002392 -0.006302 -0.102002
v 0.002634 -0.006129 -0.101593
v 0.002254 -0.006379 -0.102257
v 0.002386 -0.006403 -0.101635
v 0.002254 -0.006511 -0.101633
v 0.003563 -0.005512 -0.101357
v 0.003419 -0.005530 -0.101381
v 0.004073 -0.005502 -0.100873
v 0.003840 -0.005435 -0.100891
v 0.003960 -0.005449 -0.100708
v 0.003813 -0.005423 -0.100708
v 0.003690 -0.005509 -0.101178
v 0.003681 -0.005434 -0.100888
v 0.003674 -0.005429 -0.100737
v 0.003815 -0.005454 -0.100418
v 0.003676 -0.005473 -0.100455
v 0.003507 -0.005474 -0.100908
v 0.003539 -0.005495 -0.101040
v 0.003523 -0.005476 -0.100742
v 0.004309 -0.005726 -0.101152
v 0.004042 -0.005610 -0.101249
v 0.004291 -0.005606 -0.100792
v 0.004465 -0.005757 -0.100784
v 0.004261 -0.005589 -0.100224
v 0.004127 -0.005507 -0.100711
v 0.004110 -0.005508 -0.100222
v 0.003957 -0.005474 -0.100177
v 0.003761 -0.005538 -0.101332
v 0.003847 -0.005527 -0.101177
v 0.003546 -0.005520 -0.101192
v 0.003393 -0.005568 -0.101195
v 0.003381 -0.005561 -0.100896
v 0.003374 -0.005584 -0.100742
v 0.003514 -0.005562 -0.100393
v 0.003403 -0.005638 -0.100441
v 0.004118 -0.005592 -0.099850
v 0.003929 -0.005519 -0.099868
v 0.003923 -0.005613 -0.099583
v 0.004072 -0.005696 -0.099534
v 0.004225 -0.005872 -0.099275
v 0.004044 -0.005851 -0.099161
v 0.003914 -0.005746 -0.099347
v 0.003922 -0.005855 -0.099126
v 0.003797 -0.005479 -0.100068
v 0.003655 -0.005510 -0.100117
v 0.003782 -0.005524 -0.099819
v 0.003622 -0.005563 -0.099883
v 0.003269 -0.005803 -0.100194
v 0.003459 -0.005727 -0.099763
v 0.003775 -0.005603 -0.099599
v 0.003621 -0.005661 -0.099607
v 0.003751 -0.005846 -0.099173
v 0.003599 -0.005939 -0.099105
v 0.003456 -0.005939 -0.099329
v 0.003191 -0.006091 -0.099608
v 0.003224 -0.006107 -0.099412
v 0.003280 -0.005646 -0.101187
v 0.003011 -0.005840 -0.101320
v 0.002771 -0.006084 -0.101320
v 0.002920 -0.005934 -0.101042
v 0.002648 -0.006276 -0.101023
v 0.003194 -0.005735 -0.100843
v 0.003151 -0.005883 -0.100521
v 0.002904 -0.006006 -0.100830
v 0.002838 -0.006167 -0.100657
v 0.002905 -0.006196 -0.100397
v 0.002967 -0.006152 -0.100162
v 0.003209 -0.005970 -0.099858
v 0.002929 -0.006227 -0.099932
v 0.003079 -0.006254 -0.099254
v 0.002763 -0.006379 -0.100426
v 0.002512 -0.006354 -0.101353
v 0.002509 -0.006412 -0.100965
v 0.002385 -0.006447 -0.101478
v 0.002278 -0.006560 -0.100981
v 0.002631 -0.006389 -0.100734
v 0.002279 -0.006625 -0.100735
v 0.002614 -0.006511 -0.100456
v 0.002470 -0.006615 -0.100375
v 0.002310 -0.006687 -0.100339
v 0.002737 -0.006438 -0.099890
v 0.002870 -0.006427 -0.099391
v 0.002714 -0.006600 -0.099350
v 0.002619 -0.006533 -0.100275
v 0.002599 -0.006549 -0.099984
v 0.002417 -0.006671 -0.099980
v 0.002588 -0.006639 -0.099578
v 0.002299 -0.006715 -0.100020
v 0.002097 -0.006749 -0.100104
v 0.002023 -0.006868 -0.099792
v 0.002348 -0.006792 -0.099495
v 0.002561 -0.006727 -0.099338
v 0.002362 -0.006926 -0.099160
v 0.002064 -0.006925 -0.099469
v 0.002022 -0.006999 -0.099214
v 0.008266 -0.006582 -0.098534
v 0.008891 -0.006845 -0.098587
v 0.008666 -0.006683 -0.098602
v 0.009241 -0.007200 -0.098713
v 0.008658 -0.006913 -0.098179
v 0.008861 -0.007037 -0.098184
v 0.009050 -0.007186 -0.098194
v 0.008932 -0.007244 -0.097783
v 0.008295 -0.006932 -0.097701
v 0.008432 -0.006603 -0.098567
v 0.008278 -0.006755 -0.098177
v 0.007932 -0.006581 -0.098524
v 0.008091 -0.006679 -0.098259
v 0.008065 -0.006930 -0.097502
v 0.008265 -0.007047 -0.097297
v 0.007885 -0.006988 -0.096930
v 0.007425 -0.006458 -0.098783
v 0.007519 -0.006493 -0.098616
v 0.007344 -0.006530 -0.098416
v 0.007201 -0.006524 -0.098434
v 0.006943 -0.006559 -0.098614
v 0.007711 -0.006763 -0.097844
v 0.007498 -0.006664 -0.098135
v 0.007041 -0.006541 -0.098270
v 0.007228 -0.006554 -0.098272
v 0.007165 -0.006608 -0.097981
v 0.007259 -0.006715 -0.097532
v 0.007036 -0.006560 -0.098088
v 0.006754 -0.006555 -0.098096
v 0.007016 -0.006608 -0.097803
v 0.006845 -0.006568 -0.097907
v 0.006924 -0.006633 -0.097282
v 0.007187 -0.006751 -0.097122
v 0.006817 -0.006671 -0.096921
v 0.007241 -0.006877 -0.096729
v 0.007602 -0.006964 -0.096738
v 0.007396 -0.006977 -0.096507
v 0.006986 -0.006825 -0.096586
v 0.007140 -0.006937 -0.096299
v 0.006736 -0.006838 -0.096412
v 0.006962 -0.006936 -0.096162
v 0.006783 -0.006932 -0.096076
v 0.006613 -0.006547 -0.098429
v 0.006197 -0.006443 -0.098564
v 0.006353 -0.006498 -0.098087
v 0.006020 -0.006430 -0.098340
v 0.005655 -0.006431 -0.098013
v 0.006234 -0.006537 -0.097745
v 0.005599 -0.006399 -0.098363
v 0.006770 -0.006571 -0.098672
v 0.006659 -0.006556 -0.097611
v 0.005441 -0.006516 -0.097602
v 0.006672 -0.006651 -0.096917
v 0.006351 -0.006620 -0.097222
v 0.006530 -0.006685 -0.096829
v 0.006275 -0.006694 -0.096940
v 0.006383 -0.006871 -0.096373
v 0.006172 -0.006785 -0.096770
v 0.005911 -0.006584 -0.097424
v 0.005782 -0.006608 -0.097329
v 0.005959 -0.006660 -0.097162
v 0.005775 -0.006784 -0.096994
v 0.005659 -0.006863 -0.096838
v 0.006069 -0.006937 -0.096499
v 0.005908 -0.006923 -0.096622
v 0.005405 -0.006424 -0.098742
v 0.005206 -0.006375 -0.098798
v 0.005017 -0.006326 -0.098647
v 0.005272 -0.006347 -0.098228
v 0.005199 -0.006370 -0.098013
v 0.004837 -0.006295 -0.098415
v 0.004674 -0.006288 -0.098251
v 0.004656 -0.006157 -0.098937
v 0.004239 -0.006028 -0.098728
v 0.004882 -0.006277 -0.098771
v 0.004641 -0.006241 -0.098481
v 0.004498 -0.006240 -0.098310
v 0.004889 -0.006362 -0.098009
v 0.004633 -0.006380 -0.097995
v 0.004470 -0.006394 -0.097976
v 0.005203 -0.006472 -0.097665
v 0.004850 -0.006458 -0.097724
v 0.004545 -0.006490 -0.097756
v 0.005366 -0.006686 -0.097144
v 0.004956 -0.006584 -0.097388
v 0.004950 -0.006730 -0.096938
v 0.005271 -0.006898 -0.096581
v 0.004895 -0.006905 -0.096561
v 0.004684 -0.006632 -0.097303
v 0.004245 -0.006617 -0.097617
v 0.004628 -0.006723 -0.097061
v 0.004353 -0.006733 -0.097226
v 0.004665 -0.006919 -0.096646
v 0.006588 -0.006928 -0.096072
v 0.006302 -0.007113 -0.095685
v 0.005903 -0.007021 -0.096372
v 0.005390 -0.007022 -0.096225
v 0.005042 -0.007037 -0.096230
v 0.004750 -0.007105 -0.096187
v 0.004583 -0.007036 -0.096464
v 0.004041 -0.005939 -0.098847
v 0.003903 -0.005965 -0.098786
v 0.003749 -0.006024 -0.098737
v 0.004238 -0.006122 -0.098434
v 0.004264 -0.006224 -0.098228
v 0.003924 -0.006082 -0.098436
v 0.003799 -0.006181 -0.098263
v 0.004212 -0.006325 -0.098078
v 0.004275 -0.006496 -0.097835
v 0.003637 -0.006331 -0.098118
v 0.003883 -0.006511 -0.097909
v 0.003525 -0.006136 -0.098708
v 0.003371 -0.006148 -0.098952
v 0.003289 -0.006276 -0.098700
v 0.003725 -0.006114 -0.098428
v 0.003451 -0.006222 -0.098418
v 0.003568 -0.006235 -0.098273
v 0.003655 -0.006654 -0.097779
v 0.003261 -0.006341 -0.098426
v 0.003269 -0.006377 -0.098283
v 0.003417 -0.006285 -0.098281
v 0.003412 -0.006381 -0.098124
v 0.003406 -0.006528 -0.097968
v 0.003261 -0.006469 -0.098121
v 0.003256 -0.006592 -0.097969
v 0.004096 -0.006798 -0.097238
v 0.003834 -0.006738 -0.097597
v 0.003808 -0.006978 -0.097118
v 0.004272 -0.006908 -0.096960
v 0.004051 -0.007177 -0.096660
v 0.003387 -0.006859 -0.097671
v 0.003115 -0.006765 -0.097856
v 0.003604 -0.006900 -0.097447
v 0.003254 -0.006971 -0.097546
v 0.003226 -0.007091 -0.097209
v 0.003139 -0.006333 -0.098913
v 0.003153 -0.006414 -0.098639
v 0.002772 -0.006723 -0.098962
v 0.002879 -0.006706 -0.098595
v 0.003032 -0.006587 -0.098274
v 0.003120 -0.006566 -0.098135
v 0.002583 -0.006921 -0.098703
v 0.003108 -0.006662 -0.097965
v 0.002891 -0.006728 -0.098130
v 0.002887 -0.006806 -0.097961
v 0.002514 -0.006979 -0.098386
v 0.002631 -0.007026 -0.097876
v 0.002549 -0.006875 -0.099011
v 0.002398 -0.007014 -0.098699
v 0.002262 -0.006994 -0.099012
v 0.002195 -0.007052 -0.098716
v 0.002367 -0.007080 -0.098191
v 0.002519 -0.007019 -0.098131
v 0.002517 -0.007106 -0.097859
v 0.002222 -0.007082 -0.098355
v 0.002214 -0.007127 -0.098099
v 0.001886 -0.007095 -0.098166
v 0.001862 -0.007139 -0.097993
v 0.002950 -0.006867 -0.097817
v 0.002952 -0.006990 -0.097609
v 0.002791 -0.006983 -0.097747
v 0.002771 -0.007091 -0.097446
v 0.002619 -0.007153 -0.097431
v -0.004630 -0.002647 -0.109845
v -0.004620 -0.002798 -0.109386
v -0.004341 -0.002971 -0.109130
v -0.004545 -0.002987 -0.108702
v -0.004943 -0.002772 -0.109163
v -0.006313 -0.001552 -0.109650
v -0.006522 -0.001494 -0.109449
v -0.006339 -0.001588 -0.109452
v -0.005923 -0.001898 -0.109619
v -0.006250 -0.001865 -0.108920
v -0.006553 -0.001631 -0.109099
v -0.006394 -0.001726 -0.109055
v -0.006357 -0.001825 -0.108724
v -0.006560 -0.001686 -0.108863
v -0.006570 -0.001692 -0.108711
v -0.006401 -0.001842 -0.108545
v -0.006574 -0.001726 -0.108559
v -0.006607 -0.001823 -0.108346
v -0.006676 -0.001434 -0.109569
v -0.006692 -0.001500 -0.109334
v -0.006700 -0.001395 -0.109757
v -0.006838 -0.001498 -0.109366
v -0.006718 -0.001575 -0.109126
v -0.006856 -0.001587 -0.109038
v -0.007110 -0.001563 -0.109285
v -0.006996 -0.001570 -0.109124
v -0.007194 -0.001594 -0.108948
v -0.006870 -0.001633 -0.108730
v -0.006719 -0.001644 -0.108722
v -0.006734 -0.001689 -0.108531
v -0.007137 -0.001632 -0.108688
v -0.007001 -0.001711 -0.108425
v -0.006756 -0.001870 -0.108199
v -0.006958 -0.001799 -0.108247
v -0.005412 -0.002266 -0.109815
v -0.005825 -0.002144 -0.109189
v -0.005406 -0.002400 -0.109403
v -0.005565 -0.002373 -0.109171
v -0.005788 -0.002378 -0.108602
v -0.005487 -0.002571 -0.108866
v -0.006041 -0.002127 -0.108578
v -0.004906 -0.002567 -0.109663
v -0.005090 -0.002638 -0.109309
v -0.005145 -0.002740 -0.109007
v -0.005341 -0.002634 -0.109004
v -0.005329 -0.002718 -0.108646
v -0.005021 -0.002842 -0.108675
v -0.004472 -0.003135 -0.108290
v -0.005166 -0.002868 -0.108343
v -0.005486 -0.002706 -0.108330
v -0.005642 -0.002559 -0.108454
v -0.005427 -0.002808 -0.108121
v -0.004765 -0.003111 -0.108046
v -0.005250 -0.002963 -0.107863
v -0.005775 -0.002714 -0.107897
v -0.005831 -0.002554 -0.108179
v -0.006014 -0.002376 -0.108235
v -0.006076 -0.002473 -0.107882
v -0.005876 -0.002780 -0.107705
v -0.005631 -0.002833 -0.107841
v -0.005517 -0.002976 -0.107689
v -0.005684 -0.002913 -0.107693
v -0.005849 -0.002963 -0.107550
v -0.006120 -0.002924 -0.107378
v -0.006301 -0.002021 -0.108358
v -0.006496 -0.002247 -0.107860
v -0.006282 -0.002211 -0.108124
v -0.006196 -0.002491 -0.107709
v -0.006733 -0.002310 -0.107685
v -0.006927 -0.002105 -0.107887
v -0.007289 -0.001913 -0.108113
v -0.007484 -0.002042 -0.107906
v -0.007081 -0.002218 -0.107693
v -0.007071 -0.002378 -0.107494
v -0.006344 -0.002514 -0.107598
v -0.006332 -0.002687 -0.107451
v -0.006814 -0.002534 -0.107414
v -0.006332 -0.003003 -0.107236
v -0.006509 -0.002845 -0.107298
v -0.006573 -0.003040 -0.107181
v -0.007136 -0.002576 -0.107331
v -0.006842 -0.002878 -0.107203
v -0.007154 -0.002776 -0.107227
v -0.006995 -0.003000 -0.107147
v 0.002259 -0.005337 -0.108104
v 0.000219 -0.005030 -0.109238
v 0.000112 -0.004929 -0.109097
v 0.000253 -0.005062 -0.108760
v 0.000115 -0.004899 -0.108722
v 0.000142 -0.004991 -0.108436
v 0.000304 -0.005138 -0.108507
v 0.000478 -0.005366 -0.109042
v 0.000288 -0.005126 -0.108349
v 0.000192 -0.005064 -0.108189
v 0.000444 -0.005313 -0.108279
v -0.000036 -0.005028 -0.107715
v 0.000126 -0.005178 -0.107768
v 0.000397 -0.005385 -0.107923
v 0.000480 -0.005509 -0.107703
v 0.000062 -0.005163 -0.107519
v -0.000244 -0.004982 -0.106794
v 0.000318 -0.005393 -0.106834
v 0.000115 -0.005242 -0.106412
v -0.001173 -0.004023 -0.109250
v -0.001043 -0.004154 -0.108747
v -0.000906 -0.004204 -0.109029
v -0.001337 -0.004025 -0.108771
v -0.001163 -0.004137 -0.108605
v -0.001408 -0.004051 -0.108631
v -0.001569 -0.003891 -0.109265
v -0.001730 -0.003895 -0.108980
v -0.001895 -0.003935 -0.108743
v -0.001372 -0.004134 -0.108477
v -0.001852 -0.004034 -0.108500
v -0.001690 -0.004161 -0.108337
v -0.002000 -0.003781 -0.109281
v -0.002236 -0.003755 -0.109110
v -0.002411 -0.003700 -0.109275
v -0.002060 -0.003900 -0.108690
v -0.002482 -0.003714 -0.108884
v -0.002502 -0.003736 -0.108621
v -0.002281 -0.003860 -0.108466
v -0.002034 -0.004008 -0.108369
v -0.001900 -0.004152 -0.108219
v -0.002297 -0.004000 -0.108064
v -0.002167 -0.004150 -0.107952
v -0.002442 -0.003977 -0.107917
v -0.002399 -0.004141 -0.107766
v -0.000107 -0.004749 -0.109325
v -0.000015 -0.004790 -0.108831
v -0.000198 -0.004676 -0.108966
v -0.000308 -0.004624 -0.108801
v -0.000092 -0.004768 -0.108600
v -0.000453 -0.004445 -0.109392
v -0.000484 -0.004462 -0.109037
v -0.000637 -0.004424 -0.108802
v -0.000436 -0.004637 -0.108528
v -0.000354 -0.004761 -0.108286
v -0.000494 -0.004737 -0.108239
v -0.000594 -0.004643 -0.107888
v -0.000378 -0.004719 -0.107824
v -0.000376 -0.004758 -0.108078
v -0.000838 -0.004175 -0.109388
v -0.000938 -0.004277 -0.108586
v -0.000654 -0.004495 -0.108566
v -0.000655 -0.004608 -0.108390
v -0.001062 -0.004296 -0.108443
v -0.001005 -0.004469 -0.108286
v -0.000657 -0.004689 -0.108251
v -0.000806 -0.004605 -0.108263
v -0.000681 -0.004686 -0.108105
v -0.000849 -0.004582 -0.107940
v -0.000936 -0.004580 -0.108119
v -0.001118 -0.004511 -0.108133
v -0.001125 -0.004533 -0.107981
v -0.000075 -0.004866 -0.108338
v -0.000204 -0.004830 -0.108175
v -0.000079 -0.004918 -0.108013
v -0.000207 -0.004838 -0.107931
v -0.000529 -0.004643 -0.107794
v -0.000385 -0.004715 -0.107631
v -0.000663 -0.004528 -0.107645
v -0.000298 -0.004799 -0.107462
v -0.000667 -0.004511 -0.107464
v -0.000599 -0.004686 -0.106935
v -0.000859 -0.004473 -0.107703
v -0.000847 -0.004450 -0.107518
v -0.000873 -0.004463 -0.107288
v -0.001133 -0.004508 -0.107831
v -0.001159 -0.004466 -0.107662
v -0.000997 -0.004438 -0.107526
v -0.001005 -0.004431 -0.107376
v -0.001147 -0.004407 -0.107339
v -0.001009 -0.004419 -0.107187
v -0.001032 -0.004374 -0.106803
v -0.001186 -0.004318 -0.106837
v -0.000765 -0.004548 -0.107000
v -0.000869 -0.004479 -0.106996
v -0.000890 -0.004474 -0.106719
v -0.000219 -0.004833 -0.107767
v -0.000195 -0.004976 -0.107187
v -0.000418 -0.004849 -0.106872
v -0.000548 -0.004770 -0.106554
v -0.001336 -0.004296 -0.108302
v -0.001282 -0.004447 -0.108137
v -0.001664 -0.004297 -0.108164
v -0.001482 -0.004448 -0.108001
v -0.001866 -0.004442 -0.107881
v -0.001276 -0.004508 -0.107989
v -0.001283 -0.004504 -0.107839
v -0.001440 -0.004475 -0.107701
v -0.001434 -0.004494 -0.107847
v -0.001413 -0.004455 -0.107551
v -0.001315 -0.004385 -0.107277
v -0.001509 -0.004403 -0.107284
v -0.001736 -0.004481 -0.107862
v -0.001743 -0.004506 -0.107710
v -0.001768 -0.004501 -0.107496
v -0.001660 -0.004387 -0.107088
v -0.001333 -0.004295 -0.106818
v -0.001462 -0.004263 -0.106690
v -0.001937 -0.004404 -0.106944
v -0.001789 -0.004302 -0.106816
v -0.002131 -0.004309 -0.107837
v -0.002057 -0.004447 -0.107735
v -0.002294 -0.004431 -0.107589
v -0.001893 -0.004504 -0.107717
v -0.001900 -0.004523 -0.107565
v -0.001908 -0.004519 -0.107415
v -0.002051 -0.004509 -0.107573
v -0.002058 -0.004528 -0.107421
v -0.002202 -0.004473 -0.107583
v -0.002209 -0.004516 -0.107430
v -0.002360 -0.004475 -0.107439
v -0.002116 -0.004370 -0.106855
v -0.001922 -0.004488 -0.107216
v -0.002066 -0.004515 -0.107271
v -0.002188 -0.004491 -0.107125
v -0.002216 -0.004522 -0.107278
v -0.002367 -0.004513 -0.107286
v -0.002374 -0.004507 -0.107136
v -0.002382 -0.004449 -0.106988
v -0.002492 -0.004379 -0.106869
v -0.001817 -0.004080 -0.106281
v -0.001966 -0.004068 -0.106298
v -0.001824 -0.004028 -0.106078
v -0.002038 -0.003988 -0.106087
v -0.001842 -0.003997 -0.105838
v -0.001994 -0.003957 -0.105861
v -0.002268 -0.004032 -0.106237
v -0.002138 -0.003945 -0.105946
v -0.001984 -0.003957 -0.105554
v -0.002143 -0.003912 -0.105733
v -0.002288 -0.003938 -0.105974
v -0.002444 -0.003908 -0.105861
v -0.002294 -0.003890 -0.105762
v -0.002469 -0.003865 -0.105574
v -0.002204 -0.003897 -0.105455
v -0.002109 -0.004009 -0.104911
v -0.002634 -0.003846 -0.105332
v -0.002390 -0.003946 -0.104899
v -0.001193 -0.004305 -0.106636
v -0.001168 -0.004319 -0.106410
v -0.000795 -0.004613 -0.106244
v -0.001137 -0.004348 -0.106085
v -0.000975 -0.004499 -0.105612
v -0.001221 -0.004330 -0.105834
v -0.001205 -0.004402 -0.105324
v -0.000175 -0.005079 -0.106099
v -0.000510 -0.004839 -0.106211
v -0.000004 -0.005225 -0.106043
v -0.000643 -0.004760 -0.105580
v -0.000279 -0.005123 -0.105347
v -0.000501 -0.004856 -0.105874
v -0.000491 -0.004902 -0.105490
v -0.000095 -0.005182 -0.105788
v -0.000791 -0.004636 -0.105541
v -0.000863 -0.004587 -0.105215
v -0.001369 -0.004289 -0.105005
v -0.001112 -0.004465 -0.105079
v -0.000963 -0.004628 -0.104648
v -0.001274 -0.004383 -0.104762
v -0.001334 -0.004485 -0.104309
v -0.000630 -0.004715 -0.105226
v -0.000454 -0.004853 -0.105203
v -0.000639 -0.004721 -0.105026
v -0.000454 -0.004841 -0.105061
v -0.000485 -0.004836 -0.104909
v -0.000322 -0.005026 -0.105063
v -0.000239 -0.005125 -0.104894
v -0.000554 -0.004834 -0.104745
v -0.000359 -0.005052 -0.104630
v -0.000581 -0.005008 -0.104288
v -0.000823 -0.004862 -0.104248
v -0.000403 -0.005147 -0.104177
v -0.000848 -0.004684 -0.104721
v -0.001347 -0.004252 -0.106582
v -0.001514 -0.004191 -0.106410
v -0.001420 -0.004197 -0.106094
v -0.001813 -0.004181 -0.106526
v -0.001638 -0.004164 -0.106405
v -0.001669 -0.004108 -0.106217
v -0.001557 -0.004119 -0.105792
v -0.001493 -0.004206 -0.105385
v -0.001686 -0.004067 -0.106002
v -0.002317 -0.004322 -0.106712
v -0.002065 -0.004165 -0.106510
v -0.002406 -0.004214 -0.106543
v -0.002430 -0.004063 -0.106263
v -0.001661 -0.004156 -0.105237
v -0.001554 -0.004210 -0.104933
v -0.001832 -0.004111 -0.104974
v -0.001452 -0.004265 -0.104765
v -0.001557 -0.004220 -0.104611
v -0.001731 -0.004148 -0.104633
v -0.001687 -0.004230 -0.104275
v -0.001913 -0.004112 -0.104373
v -0.002460 -0.003945 -0.104603
v 0.002302 -0.005477 -0.108969
v 0.001993 -0.005553 -0.108605
v 0.002288 -0.005420 -0.108437
v 0.002043 -0.005549 -0.109042
v 0.001831 -0.005625 -0.108914
v 0.001967 -0.005523 -0.108325
v 0.002174 -0.005371 -0.107854
v 0.002052 -0.005444 -0.108069
v 0.001850 -0.005572 -0.108058
v 0.001960 -0.005575 -0.107565
v 0.001702 -0.005623 -0.108543
v 0.001526 -0.005755 -0.108970
v 0.001416 -0.005729 -0.108429
v 0.001358 -0.005788 -0.108997
v 0.001306 -0.005795 -0.108766
v 0.001526 -0.005693 -0.108219
v 0.001650 -0.005722 -0.107673
v 0.001179 -0.005780 -0.108239
v 0.001365 -0.005799 -0.107833
v 0.002322 -0.005374 -0.107485
v 0.002190 -0.005409 -0.107572
v 0.002160 -0.005546 -0.107183
v 0.002063 -0.005606 -0.107188
v 0.001835 -0.005654 -0.107477
v 0.002276 -0.005538 -0.106961
v 0.002084 -0.005614 -0.106777
v 0.001590 -0.005748 -0.107010
v 0.001779 -0.005675 -0.106462
v 0.001587 -0.005746 -0.107306
v 0.001367 -0.005819 -0.107507
v 0.001252 -0.005803 -0.107201
v 0.001550 -0.005745 -0.106722
v 0.000989 -0.005803 -0.107051
v 0.001314 -0.005785 -0.106844
v 0.001132 -0.005833 -0.106476
v 0.001052 -0.005800 -0.108442
v 0.001043 -0.005821 -0.108795
v 0.000913 -0.005782 -0.109110
v 0.000894 -0.005818 -0.108796
v 0.000743 -0.005704 -0.109062
v 0.000739 -0.005724 -0.108875
v 0.000881 -0.005780 -0.108475
v 0.000727 -0.005670 -0.108515
v 0.001005 -0.005790 -0.108195
v 0.001141 -0.005848 -0.107515
v 0.000983 -0.005829 -0.107516
v 0.000867 -0.005758 -0.108138
v 0.000697 -0.005649 -0.108112
v 0.000841 -0.005774 -0.107562
v 0.000597 -0.005558 -0.108870
v 0.000587 -0.005500 -0.108341
v 0.000527 -0.005515 -0.108005
v 0.000684 -0.005688 -0.107062
v 0.000809 -0.005765 -0.107146
v 0.000943 -0.005830 -0.106617
v 0.000787 -0.005810 -0.106597
v 0.000632 -0.005706 -0.106605
v 0.002108 -0.005725 -0.105732
v 0.001739 -0.005710 -0.106143
v 0.001538 -0.005876 -0.105732
v 0.001142 -0.005861 -0.106299
v 0.001801 -0.005835 -0.105634
v 0.002040 -0.005871 -0.105339
v 0.001635 -0.005956 -0.105182
v 0.001352 -0.005991 -0.105575
v 0.002068 -0.005885 -0.105109
v 0.002055 -0.005888 -0.104800
v 0.001924 -0.005936 -0.105076
v 0.001913 -0.005981 -0.104810
v 0.001785 -0.005979 -0.104995
v 0.001675 -0.006157 -0.104508
v 0.002209 -0.005819 -0.104472
v 0.002045 -0.006040 -0.104218
v 0.002181 -0.005955 -0.104107
v 0.001884 -0.006146 -0.104213
v 0.001786 -0.006226 -0.104051
v 0.001451 -0.006079 -0.104943
v 0.001266 -0.006077 -0.105318
v 0.001077 -0.006126 -0.105303
v 0.001494 -0.006292 -0.104072
v 0.001201 -0.006164 -0.104710
v 0.000769 -0.005909 -0.106148
v 0.000631 -0.005811 -0.106146
v 0.000254 -0.005369 -0.106340
v 0.000188 -0.005480 -0.105838
v 0.000388 -0.005558 -0.106188
v 0.000434 -0.005779 -0.105801
v -0.000047 -0.005333 -0.105302
v 0.000409 -0.005869 -0.105148
v 0.000928 -0.005931 -0.106163
v 0.001062 -0.006001 -0.105901
v 0.000913 -0.006019 -0.105884
v 0.000756 -0.005984 -0.105892
v 0.001047 -0.006082 -0.105507
v 0.000891 -0.006090 -0.105549
v 0.000606 -0.005935 -0.105764
v 0.000734 -0.006125 -0.105300
v 0.000616 -0.006039 -0.105342
v 0.000888 -0.006152 -0.105308
v 0.000155 -0.005535 -0.105181
v 0.000090 -0.005458 -0.104853
v -0.000036 -0.005317 -0.104752
v 0.000114 -0.005503 -0.104699
v -0.000227 -0.005287 -0.104189
v 0.000123 -0.005622 -0.104441
v 0.000286 -0.005805 -0.104514
v 0.000118 -0.005672 -0.104247
v 0.000876 -0.006186 -0.105032
v 0.000974 -0.006242 -0.104582
v 0.000862 -0.006247 -0.104609
v 0.000697 -0.006214 -0.104703
v 0.000519 -0.006098 -0.104740
v 0.000822 -0.006273 -0.104440
v 0.001006 -0.006326 -0.104293
v 0.000816 -0.006331 -0.104076
v 0.000586 -0.006151 -0.104304
v 0.000680 -0.006224 -0.104404
v 0.000389 -0.005941 -0.104717
v 0.000445 -0.005990 -0.104132
v 0.000132 -0.005750 -0.103569
v -0.000491 -0.005132 -0.103844
v -0.000686 -0.005043 -0.103680
v -0.001257 -0.004565 -0.104175
v -0.000919 -0.004897 -0.103797
v -0.001369 -0.004500 -0.103868
v -0.001162 -0.004707 -0.103765
v -0.001380 -0.004521 -0.103558
v -0.001055 -0.004819 -0.103260
v -0.001386 -0.004590 -0.103057
v -0.000832 -0.004981 -0.103451
v -0.000762 -0.005079 -0.103001
v -0.001115 -0.004772 -0.102880
v -0.001314 -0.004703 -0.102328
v -0.000699 -0.005201 -0.102617
v -0.001093 -0.004876 -0.102285
v -0.001372 -0.004756 -0.101869
v -0.001039 -0.004975 -0.101731
v -0.001727 -0.004253 -0.104062
v -0.001904 -0.004153 -0.103930
v -0.001635 -0.004292 -0.103631
v -0.001784 -0.004219 -0.103797
v -0.001802 -0.004201 -0.103509
v -0.001938 -0.004147 -0.103430
v -0.001649 -0.004313 -0.103477
v -0.001503 -0.004487 -0.103238
v -0.001809 -0.004315 -0.103019
v -0.002086 -0.004061 -0.104132
v -0.002144 -0.004053 -0.103774
v -0.002522 -0.003913 -0.104295
v -0.002384 -0.003995 -0.104006
v -0.002676 -0.003923 -0.104005
v -0.002520 -0.003976 -0.103586
v -0.002250 -0.004152 -0.102959
v -0.002630 -0.004087 -0.103123
v -0.001648 -0.004446 -0.102589
v -0.002102 -0.004195 -0.102945
v -0.001945 -0.004305 -0.102560
v -0.001787 -0.004438 -0.102267
v -0.002649 -0.004124 -0.102892
v -0.002376 -0.004156 -0.102609
v -0.002143 -0.004219 -0.102604
v -0.002463 -0.004141 -0.102417
v -0.002167 -0.004269 -0.102160
v -0.001907 -0.004385 -0.102016
v -0.002077 -0.004318 -0.101868
v -0.002311 -0.004268 -0.101746
v -0.002755 -0.004111 -0.102065
v -0.001778 -0.004469 -0.101790
v -0.001264 -0.004881 -0.101455
v -0.002029 -0.004390 -0.101476
v -0.002703 -0.004124 -0.101667
v -0.002582 -0.004202 -0.101294
v -0.002342 -0.004283 -0.100961
v -0.002702 -0.004128 -0.100667
v -0.002265 -0.004343 -0.100745
v -0.001713 -0.004524 -0.101453
v -0.001547 -0.004638 -0.101388
v -0.001954 -0.004451 -0.101140
v -0.001816 -0.004653 -0.100413
v -0.001374 -0.004940 -0.100592
v -0.002768 -0.004169 -0.100197
v -0.002186 -0.004477 -0.100332
v -0.001810 -0.004689 -0.099874
v -0.001487 -0.004931 -0.099680
v -0.001674 -0.004860 -0.099113
v -0.002419 -0.004435 -0.099860
v -0.002131 -0.004598 -0.099455
v -0.002653 -0.004346 -0.099771
v 0.002231 -0.005972 -0.103802
v 0.002027 -0.006144 -0.103953
v 0.002003 -0.006274 -0.103648
v 0.002161 -0.006093 -0.103794
v 0.002172 -0.006139 -0.103635
v 0.002020 -0.006272 -0.103493
v 0.002156 -0.006177 -0.103491
v 0.002004 -0.006253 -0.103343
v 0.001843 -0.006352 -0.103133
v 0.002142 -0.006183 -0.103189
v 0.002128 -0.006218 -0.102993
v -0.000126 -0.005602 -0.103303
v -0.000108 -0.005510 -0.103869
v 0.000560 -0.006155 -0.103906
v 0.000655 -0.006285 -0.103775
v 0.000419 -0.006013 -0.103709
v 0.000577 -0.006272 -0.103473
v 0.000432 -0.006102 -0.103030
v 0.000485 -0.006223 -0.102823
v 0.000342 -0.005965 -0.103324
v 0.000295 -0.005976 -0.102886
v -0.000197 -0.005563 -0.102883
v -0.000103 -0.005710 -0.102577
v 0.000092 -0.005912 -0.102497
v 0.000483 -0.006297 -0.102425
v 0.000262 -0.006109 -0.102373
v 0.000089 -0.006051 -0.101740
v -0.000349 -0.005594 -0.101718
v 0.001661 -0.006357 -0.103502
v 0.002108 -0.006305 -0.102788
v 0.001651 -0.006393 -0.103248
v 0.001936 -0.006399 -0.102745
v 0.001797 -0.006434 -0.102684
v 0.001193 -0.006376 -0.103871
v 0.001079 -0.006489 -0.103464
v 0.001506 -0.006461 -0.102786
v 0.001113 -0.006501 -0.103070
v 0.001172 -0.006527 -0.102732
v 0.002115 -0.006389 -0.102581
v 0.002101 -0.006516 -0.102118
v 0.001952 -0.006473 -0.102403
v 0.001677 -0.006452 -0.102503
v 0.001813 -0.006500 -0.102223
v 0.001628 -0.006475 -0.102178
v 0.001921 -0.006598 -0.101844
v 0.002075 -0.006609 -0.101502
v 0.001702 -0.006626 -0.101698
v 0.001460 -0.006454 -0.102347
v 0.001208 -0.006511 -0.102353
v 0.001053 -0.006538 -0.102404
v 0.001459 -0.006492 -0.102052
v 0.001476 -0.006629 -0.101681
v 0.001334 -0.006650 -0.101719
v 0.001040 -0.006597 -0.102160
v 0.001051 -0.006730 -0.101812
v 0.000974 -0.006376 -0.103884
v 0.000810 -0.006363 -0.103818
v 0.000954 -0.006474 -0.103561
v 0.000801 -0.006453 -0.103504
v 0.000949 -0.006505 -0.103349
v 0.000775 -0.006486 -0.103080
v 0.000929 -0.006514 -0.102962
v 0.000643 -0.006408 -0.103133
v 0.000907 -0.006531 -0.102534
v 0.000756 -0.006492 -0.102556
v 0.000608 -0.006378 -0.102659
v 0.000748 -0.006532 -0.102329
v 0.000898 -0.006584 -0.102319
v 0.000603 -0.006476 -0.102053
v 0.000469 -0.006375 -0.101776
v 0.000735 -0.006598 -0.102024
v 0.000882 -0.006690 -0.102013
v 0.000736 -0.006630 -0.101804
v 0.000876 -0.006722 -0.101777
v 0.001018 -0.006756 -0.101632
v -0.000160 -0.005882 -0.101120
v -0.000459 -0.005543 -0.101233
v 0.000211 -0.006204 -0.101275
v -0.000416 -0.005732 -0.100674
v -0.000112 -0.006036 -0.100070
v 0.000094 -0.006131 -0.100502
v 0.001867 -0.006650 -0.101395
v 0.001953 -0.006669 -0.101052
v 0.001537 -0.006672 -0.101476
v 0.002032 -0.006727 -0.100749
v 0.001224 -0.006732 -0.101535
v 0.001227 -0.006735 -0.101249
v 0.001380 -0.006778 -0.100887
v 0.000992 -0.006741 -0.101264
v 0.002007 -0.006747 -0.100560
v 0.001782 -0.006780 -0.100571
v 0.001591 -0.006813 -0.100325
v 0.001304 -0.006792 -0.100504
v 0.001139 -0.006789 -0.100842
v 0.000955 -0.006798 -0.100286
v 0.001225 -0.006813 -0.100307
v 0.001682 -0.006921 -0.099835
v 0.001589 -0.006836 -0.100164
v 0.001729 -0.006961 -0.099497
v 0.001210 -0.006927 -0.099842
v 0.000946 -0.006873 -0.099964
v 0.001186 -0.006957 -0.099516
v 0.000899 -0.006889 -0.099612
v 0.001401 -0.007003 -0.099226
v 0.000904 -0.006978 -0.099206
v 0.001046 -0.007076 -0.098884
v 0.000680 -0.006554 -0.101397
v 0.000465 -0.006429 -0.100739
v 0.000854 -0.006691 -0.101369
v 0.000825 -0.006722 -0.100683
v 0.000677 -0.006592 -0.100957
v 0.000651 -0.006686 -0.100152
v 0.000307 -0.006415 -0.099965
v 0.000494 -0.006584 -0.099987
v 0.000274 -0.006421 -0.099255
v 0.000626 -0.006781 -0.099532
v 0.000450 -0.006585 -0.099394
v 0.000033 -0.006209 -0.099552
v -0.000245 -0.005963 -0.099653
v 0.000801 -0.006767 -0.100235
v 0.000804 -0.006818 -0.100007
v 0.000748 -0.006854 -0.099527
v 0.000764 -0.006896 -0.099232
v 0.000624 -0.006764 -0.099315
v -0.000395 -0.005334 -0.103411
v -0.000438 -0.005344 -0.102948
v -0.000472 -0.005386 -0.102591
v -0.000256 -0.005612 -0.102163
v -0.000776 -0.005136 -0.102271
v -0.000477 -0.005396 -0.102058
v -0.000701 -0.005239 -0.101821
v -0.000840 -0.005266 -0.101138
v -0.000613 -0.005531 -0.100674
v -0.001110 -0.005110 -0.100692
v -0.000969 -0.005246 -0.100318
v -0.000583 -0.005608 -0.100056
v -0.001135 -0.005237 -0.099543
v -0.001170 -0.005136 -0.099885
v -0.000545 -0.005689 -0.099706
v -0.000800 -0.005501 -0.099312
v -0.003164 -0.003429 -0.108993
v -0.002808 -0.003580 -0.108749
v -0.003682 -0.003272 -0.108849
v -0.003347 -0.003448 -0.108659
v -0.003053 -0.003562 -0.108498
v -0.003660 -0.003471 -0.108236
v -0.003311 -0.003550 -0.108340
v -0.002767 -0.003561 -0.109640
v -0.002722 -0.003719 -0.108387
v -0.002447 -0.003885 -0.108177
v -0.002715 -0.003838 -0.107937
v -0.003143 -0.003715 -0.108082
v -0.002611 -0.003973 -0.107772
v -0.002647 -0.004134 -0.107612
v -0.002871 -0.003854 -0.107807
v -0.002802 -0.003982 -0.107640
v -0.002981 -0.003986 -0.107504
v -0.002811 -0.004125 -0.107481
v -0.002955 -0.004073 -0.107321
v -0.003166 -0.003834 -0.107697
v -0.003537 -0.003709 -0.107763
v -0.003174 -0.003920 -0.107445
v -0.003493 -0.003849 -0.107206
v -0.003045 -0.004126 -0.106904
v -0.003333 -0.003976 -0.106932
v -0.003512 -0.003914 -0.106804
v -0.003450 -0.003240 -0.109619
v -0.003920 -0.003117 -0.109313
v -0.003923 -0.003228 -0.108606
v -0.004321 -0.003145 -0.108396
v -0.004062 -0.003282 -0.108237
v -0.003894 -0.003537 -0.107863
v -0.004420 -0.003354 -0.107949
v -0.004725 -0.003283 -0.107701
v -0.004081 -0.003528 -0.107722
v -0.004494 -0.003405 -0.107684
v -0.004309 -0.003497 -0.107314
v -0.004711 -0.003376 -0.107359
v -0.004504 -0.003491 -0.107052
v -0.004885 -0.003380 -0.107154
v -0.004603 -0.003512 -0.106930
v -0.004904 -0.003446 -0.107005
v -0.003886 -0.003654 -0.107402
v -0.003872 -0.003809 -0.106806
v -0.002489 -0.004284 -0.107608
v -0.002669 -0.004290 -0.107470
v -0.002501 -0.004423 -0.107445
v -0.002656 -0.004405 -0.107296
v -0.002682 -0.004385 -0.107006
v -0.002692 -0.004315 -0.106860
v -0.002678 -0.004418 -0.107157
v -0.002824 -0.004263 -0.107172
v -0.002989 -0.004128 -0.107036
v -0.002839 -0.004269 -0.107021
v -0.002843 -0.004243 -0.106871
v -0.002518 -0.004477 -0.107296
v -0.002525 -0.004492 -0.107144
v -0.002533 -0.004441 -0.106996
v -0.002670 -0.004064 -0.106141
v -0.002651 -0.003933 -0.105806
v -0.002617 -0.003869 -0.105590
v -0.003019 -0.004036 -0.105836
v -0.003104 -0.004111 -0.106757
v -0.003312 -0.004048 -0.106603
v -0.003168 -0.004096 -0.106569
v -0.003319 -0.004097 -0.106449
v -0.003588 -0.003956 -0.106621
v -0.003489 -0.004082 -0.106432
v -0.002795 -0.003876 -0.105511
v -0.002767 -0.003849 -0.105344
v -0.002796 -0.003917 -0.104866
v -0.003026 -0.003939 -0.105364
v -0.002972 -0.003916 -0.105188
v -0.003162 -0.003963 -0.105230
v -0.003135 -0.003940 -0.105030
v -0.002647 -0.003910 -0.104858
v -0.002821 -0.003894 -0.104480
v -0.002663 -0.003889 -0.104463
v -0.003061 -0.003908 -0.104626
v -0.003227 -0.004033 -0.105519
v -0.003476 -0.003977 -0.105228
v -0.003365 -0.004038 -0.105486
v -0.003646 -0.004052 -0.105705
v -0.003754 -0.004001 -0.105558
v -0.003933 -0.003917 -0.105407
v -0.003485 -0.003928 -0.104973
v -0.003744 -0.003874 -0.105018
v -0.003542 -0.003887 -0.104648
v -0.003074 -0.003901 -0.104182
v -0.003730 -0.003832 -0.104344
v -0.004326 -0.003632 -0.106826
v -0.004231 -0.003743 -0.106653
v -0.003863 -0.003879 -0.106642
v -0.003787 -0.004016 -0.106481
v -0.004090 -0.003943 -0.106492
v -0.004330 -0.003798 -0.106545
v -0.004114 -0.004103 -0.106340
v -0.004292 -0.004048 -0.105905
v -0.004077 -0.003960 -0.105639
v -0.004009 -0.004033 -0.105752
v -0.004608 -0.003631 -0.106691
v -0.004958 -0.003665 -0.106580
v -0.004950 -0.003773 -0.106407
v -0.004463 -0.003945 -0.106363
v -0.004503 -0.004024 -0.106204
v -0.004669 -0.003953 -0.106075
v -0.004273 -0.004118 -0.106044
v -0.004506 -0.003895 -0.105758
v -0.004698 -0.003891 -0.105908
v -0.004731 -0.003949 -0.106230
v -0.004847 -0.003920 -0.106080
v -0.004874 -0.003819 -0.105819
v -0.004857 -0.003877 -0.105932
v -0.004067 -0.003761 -0.105052
v -0.004411 -0.003756 -0.105478
v -0.004379 -0.003703 -0.105322
v -0.004415 -0.003614 -0.105072
v -0.004529 -0.003520 -0.104496
v -0.004168 -0.003680 -0.104347
v -0.003915 -0.003777 -0.104335
v -0.004855 -0.003545 -0.105344
v -0.004696 -0.003541 -0.105168
v -0.005028 -0.003464 -0.105199
v -0.005045 -0.003436 -0.105062
v -0.004996 -0.003433 -0.104722
v -0.002574 -0.004244 -0.106614
v -0.002726 -0.004200 -0.106594
v -0.002717 -0.004127 -0.106336
v -0.002852 -0.004201 -0.106723
v -0.002853 -0.004158 -0.106507
v -0.003001 -0.004130 -0.106491
v -0.002874 -0.004131 -0.106274
v -0.003093 -0.004132 -0.106278
v -0.002927 -0.004112 -0.106138
v -0.003407 -0.004142 -0.106303
v -0.003666 -0.004137 -0.106314
v -0.003242 -0.004127 -0.106149
v -0.003432 -0.004082 -0.105798
v -0.003576 -0.004168 -0.106162
v -0.003801 -0.004161 -0.106013
v -0.003929 -0.004133 -0.106326
v -0.004075 -0.004181 -0.106174
v -0.004107 -0.004149 -0.106001
v -0.004237 -0.004139 -0.106189
v -0.005035 -0.003182 -0.107558
v -0.005235 -0.003089 -0.107603
v -0.005421 -0.003101 -0.107530
v -0.005079 -0.003246 -0.107340
v -0.005280 -0.003208 -0.107339
v -0.005092 -0.003375 -0.107124
v -0.005546 -0.003260 -0.107246
v -0.005379 -0.003406 -0.107095
v -0.005682 -0.003090 -0.107501
v -0.005778 -0.003240 -0.107227
v -0.005852 -0.003101 -0.107387
v -0.006099 -0.003105 -0.107238
v -0.006015 -0.003239 -0.107152
v -0.005803 -0.003387 -0.107055
v -0.006140 -0.003286 -0.107098
v -0.006373 -0.003310 -0.107085
v -0.006656 -0.003203 -0.107125
v -0.005201 -0.003535 -0.106915
v -0.005458 -0.003555 -0.106934
v -0.005835 -0.003568 -0.106904
v -0.006128 -0.003533 -0.106936
v -0.005102 -0.003664 -0.106623
v -0.005181 -0.003775 -0.106418
v -0.005465 -0.003742 -0.106672
v -0.004993 -0.003889 -0.106241
v -0.005014 -0.003920 -0.106088
v -0.005144 -0.003881 -0.106248
v -0.005157 -0.003933 -0.105945
v -0.005161 -0.003782 -0.105767
v -0.005022 -0.003770 -0.105783
v -0.005355 -0.003922 -0.106245
v -0.005301 -0.003997 -0.106098
v -0.005451 -0.004035 -0.106103
v -0.005353 -0.003891 -0.105794
v -0.005308 -0.004002 -0.105947
v -0.005439 -0.004092 -0.105948
v -0.005505 -0.004055 -0.105807
v -0.005592 -0.003712 -0.106753
v -0.005632 -0.003835 -0.106604
v -0.006172 -0.003776 -0.106758
v -0.006001 -0.003893 -0.106565
v -0.005762 -0.004009 -0.106292
v -0.005599 -0.004078 -0.106095
v -0.005817 -0.004094 -0.106183
v -0.006241 -0.003924 -0.106584
v -0.006293 -0.004132 -0.106327
v -0.005206 -0.003408 -0.105069
v -0.005367 -0.003413 -0.105078
v -0.005223 -0.003390 -0.104786
v -0.005378 -0.003373 -0.104797
v -0.005535 -0.003407 -0.104930
v -0.005545 -0.003278 -0.104388
v -0.005707 -0.003405 -0.104800
v -0.005684 -0.003328 -0.104513
v -0.005828 -0.003419 -0.104648
v -0.005045 -0.003528 -0.105376
v -0.005191 -0.003539 -0.105375
v -0.005200 -0.003455 -0.105217
v -0.005462 -0.003745 -0.105515
v -0.005476 -0.003749 -0.105512
v -0.005493 -0.003496 -0.105190
v -0.005350 -0.003466 -0.105224
v -0.005798 -0.003734 -0.105229
v -0.005783 -0.004050 -0.105513
v -0.005967 -0.004340 -0.105483
v -0.005942 -0.003558 -0.104953
v -0.006099 -0.003730 -0.104937
v -0.006008 -0.003540 -0.104809
v -0.006041 -0.003536 -0.104603
v -0.006123 -0.003650 -0.104797
v -0.006198 -0.003680 -0.104639
v -0.006438 -0.003544 -0.106975
v -0.006683 -0.003357 -0.107093
v -0.006915 -0.003453 -0.107099
v -0.007226 -0.003254 -0.107109
v -0.006768 -0.003591 -0.107030
v -0.006544 -0.003666 -0.106937
v -0.006383 -0.003828 -0.106771
v -0.006764 -0.003841 -0.106931
v -0.006826 -0.004010 -0.106820
v -0.006721 -0.004149 -0.106600
v -0.006915 -0.003859 -0.106955
v -0.007102 -0.003610 -0.107050
v -0.007104 -0.003850 -0.106961
v -0.006954 -0.004118 -0.106743
v -0.007087 -0.004031 -0.106850
v -0.007257 -0.004034 -0.106843
v -0.006232 -0.004023 -0.104932
v -0.006415 -0.004023 -0.104609
v -0.006316 -0.003840 -0.104644
v -0.005607 -0.004221 -0.105949
v -0.005641 -0.004217 -0.105799
v -0.005753 -0.004311 -0.105953
v -0.005819 -0.004371 -0.105799
v -0.006007 -0.004249 -0.106115
v -0.005908 -0.004386 -0.105955
v -0.006239 -0.004401 -0.106105
v -0.005958 -0.004470 -0.105799
v -0.006070 -0.004486 -0.105958
v -0.006085 -0.004650 -0.105792
v -0.006110 -0.004658 -0.105494
v -0.006696 -0.004256 -0.106478
v -0.006332 -0.004239 -0.106232
v -0.006482 -0.004266 -0.106307
v -0.006512 -0.004404 -0.106235
v -0.006218 -0.004667 -0.105966
v -0.006354 -0.004519 -0.106119
v -0.006465 -0.004744 -0.106120
v -0.006644 -0.004554 -0.106278
v -0.006631 -0.004746 -0.106232
v -0.006933 -0.004274 -0.106597
v -0.006797 -0.004438 -0.106440
v -0.006931 -0.004492 -0.106504
v -0.007080 -0.004290 -0.106641
v -0.007232 -0.004286 -0.106657
v -0.007083 -0.004431 -0.106581
v -0.007232 -0.004429 -0.106601
v -0.007081 -0.004692 -0.106518
v -0.007253 -0.004624 -0.106558
v -0.006782 -0.004896 -0.106327
v -0.006157 -0.004826 -0.105795
v -0.006301 -0.004848 -0.105960
v -0.006295 -0.004992 -0.105937
v -0.006648 -0.005207 -0.106196
v -0.006299 -0.005301 -0.105927
v -0.006236 -0.005280 -0.105768
v -0.006199 -0.005165 -0.105772
v -0.006475 -0.005257 -0.106080
v -0.006937 -0.004860 -0.106432
v -0.007085 -0.005168 -0.106485
v -0.007266 -0.005020 -0.106544
v -0.006941 -0.005247 -0.106406
v -0.006288 -0.004604 -0.105163
v -0.006469 -0.004411 -0.104806
v -0.006658 -0.004663 -0.104882
v -0.006551 -0.004477 -0.104753
v -0.006713 -0.004482 -0.104575
v -0.007009 -0.004626 -0.104622
v -0.006142 -0.004999 -0.105630
v -0.006220 -0.005029 -0.105462
v -0.006467 -0.004914 -0.105204
v -0.006315 -0.004973 -0.105343
v -0.006227 -0.005252 -0.105616
v -0.006349 -0.005277 -0.105470
v -0.006613 -0.005256 -0.105300
v -0.006783 -0.005096 -0.105156
v -0.006879 -0.005260 -0.105183
v -0.007074 -0.004931 -0.104923
v -0.007492 -0.004778 -0.104652
v -0.007046 -0.005095 -0.105054
v -0.007196 -0.005251 -0.105135
v -0.006343 -0.005443 -0.105916
v -0.006292 -0.005431 -0.105762
v -0.006352 -0.005530 -0.105759
v -0.006637 -0.005607 -0.106077
v -0.006543 -0.005450 -0.106073
v -0.006450 -0.005594 -0.105915
v -0.006393 -0.005583 -0.105758
v -0.006714 -0.005898 -0.106055
v -0.006505 -0.005886 -0.105746
v -0.006637 -0.005630 -0.106068
v -0.007025 -0.005570 -0.106386
v -0.007260 -0.005428 -0.106514
v -0.007101 -0.006161 -0.106381
v -0.006890 -0.005785 -0.106257
v -0.006624 -0.006338 -0.105907
v -0.006513 -0.006187 -0.105729
v -0.006650 -0.006493 -0.105866
v -0.006610 -0.006526 -0.105720
v -0.007384 -0.006378 -0.106531
v -0.007139 -0.006373 -0.106365
v -0.006743 -0.006208 -0.106042
v -0.006865 -0.006523 -0.106077
v -0.006748 -0.006359 -0.106033
v -0.007208 -0.006594 -0.106334
v -0.006361 -0.005513 -0.105609
v -0.006477 -0.005568 -0.105459
v -0.006428 -0.005416 -0.105467
v -0.006521 -0.005413 -0.105406
v -0.006659 -0.005409 -0.105300
v -0.006652 -0.005561 -0.105282
v -0.006429 -0.005868 -0.105441
v -0.006693 -0.005852 -0.105155
v -0.006464 -0.005853 -0.105288
v -0.006832 -0.005406 -0.105217
v -0.006989 -0.005407 -0.105196
v -0.006835 -0.005556 -0.105185
v -0.007141 -0.005549 -0.105171
v -0.006828 -0.005818 -0.105109
v -0.007284 -0.005858 -0.105101
v -0.006419 -0.006169 -0.105423
v -0.006376 -0.006017 -0.105430
v -0.006406 -0.006009 -0.105280
v -0.006522 -0.006006 -0.105209
v -0.006676 -0.006005 -0.105149
v -0.006455 -0.006163 -0.105266
v -0.006699 -0.006146 -0.105161
v -0.006627 -0.006518 -0.105412
v -0.006660 -0.006469 -0.105340
v -0.006957 -0.006470 -0.105119
v -0.006980 -0.006155 -0.105069
v -0.007337 -0.006152 -0.105035
v -0.007277 -0.006460 -0.105061
v -0.006922 -0.006684 -0.106037
v -0.006925 -0.006861 -0.105706
v -0.007072 -0.006672 -0.106182
v -0.007232 -0.006962 -0.106041
v -0.007214 -0.006827 -0.106185
v -0.007333 -0.007099 -0.105711
v -0.006943 -0.006866 -0.105400
v -0.007293 -0.006726 -0.105155
v -0.007252 -0.007041 -0.105414
v -0.002678 -0.003877 -0.104313
v -0.002854 -0.003904 -0.104095
v -0.002929 -0.003902 -0.103762
v -0.003681 -0.003781 -0.104016
v -0.003457 -0.003789 -0.103758
v -0.003611 -0.003737 -0.103683
v -0.002997 -0.003903 -0.103568
v -0.003414 -0.003796 -0.103580
v -0.002988 -0.003957 -0.103294
v -0.003317 -0.003886 -0.103181
v -0.003469 -0.003784 -0.103425
v -0.003627 -0.003708 -0.103311
v -0.003778 -0.003659 -0.103240
v -0.003416 -0.003858 -0.102996
v -0.003644 -0.003708 -0.103091
v -0.003804 -0.003639 -0.102972
v -0.003600 -0.003786 -0.102625
v -0.003978 -0.003665 -0.102157
v -0.003596 -0.003807 -0.102214
v -0.004321 -0.003636 -0.103947
v -0.004004 -0.003721 -0.104022
v -0.004053 -0.003658 -0.103470
v -0.004254 -0.003607 -0.103413
v -0.004555 -0.003545 -0.104160
v -0.004770 -0.003481 -0.104176
v -0.004872 -0.003447 -0.104452
v -0.004894 -0.003367 -0.103816
v -0.004708 -0.003432 -0.103508
v -0.004515 -0.003479 -0.103174
v -0.005105 -0.003327 -0.104060
v -0.004977 -0.003364 -0.103445
v -0.003956 -0.003595 -0.103036
v -0.004254 -0.003499 -0.102865
v -0.004010 -0.003566 -0.102873
v -0.004172 -0.003559 -0.102562
v -0.004518 -0.003449 -0.102687
v -0.004715 -0.003434 -0.102377
v -0.004482 -0.003526 -0.102116
v -0.004960 -0.003386 -0.103037
v -0.004985 -0.003373 -0.102608
v -0.005185 -0.003401 -0.102131
v -0.005007 -0.003447 -0.102006
v -0.003028 -0.004034 -0.102846
v -0.002843 -0.004092 -0.102749
v -0.003095 -0.004048 -0.102503
v -0.003100 -0.004029 -0.101804
v -0.003274 -0.003976 -0.102024
v -0.003570 -0.003887 -0.101836
v -0.003961 -0.003739 -0.101759
v -0.003774 -0.003821 -0.101513
v -0.004288 -0.003671 -0.101727
v -0.004164 -0.003713 -0.101359
v -0.004571 -0.003647 -0.101384
v -0.004200 -0.003694 -0.101058
v -0.004653 -0.003591 -0.101764
v -0.004823 -0.003555 -0.101661
v -0.005160 -0.003420 -0.101721
v -0.004770 -0.003556 -0.101087
v -0.005053 -0.003428 -0.100951
v -0.004490 -0.003582 -0.100633
v -0.003919 -0.003751 -0.100635
v -0.004124 -0.003687 -0.100393
v -0.004576 -0.003580 -0.100200
v -0.004212 -0.003681 -0.100160
v -0.004532 -0.003668 -0.099843
v -0.004897 -0.003442 -0.100610
v -0.005235 -0.003354 -0.100229
v -0.004873 -0.003459 -0.100268
v -0.004978 -0.003514 -0.099841
v -0.005298 -0.003386 -0.099798
v -0.003009 -0.004039 -0.101508
v -0.003414 -0.003945 -0.101185
v -0.003034 -0.004035 -0.101075
v -0.002970 -0.004017 -0.100695
v -0.003406 -0.003957 -0.101689
v -0.003425 -0.003921 -0.100693
v -0.003084 -0.004007 -0.100449
v -0.003074 -0.004116 -0.099942
v -0.002778 -0.004426 -0.099215
v -0.003104 -0.004233 -0.099494
v -0.003443 -0.003987 -0.100178
v -0.003635 -0.003856 -0.100583
v -0.003741 -0.003848 -0.100376
v -0.003457 -0.004127 -0.099519
v -0.004027 -0.003842 -0.099831
v -0.003999 -0.003933 -0.099424
v -0.005080 -0.003364 -0.104428
v -0.005278 -0.003285 -0.104328
v -0.005405 -0.003264 -0.104165
v -0.005399 -0.003271 -0.104362
v -0.005556 -0.003268 -0.104164
v -0.005120 -0.003313 -0.103804
v -0.005382 -0.003303 -0.103729
v -0.005570 -0.003330 -0.103578
v -0.005699 -0.003299 -0.104254
v -0.005831 -0.003369 -0.104388
v -0.005744 -0.003347 -0.103724
v -0.005884 -0.003393 -0.103958
v -0.005677 -0.003328 -0.103443
v -0.005880 -0.003325 -0.103538
v -0.005396 -0.003374 -0.103289
v -0.006101 -0.003522 -0.104192
v -0.006150 -0.003521 -0.104048
v -0.005947 -0.003394 -0.103824
v -0.006116 -0.003422 -0.103796
v -0.006011 -0.003318 -0.103533
v -0.006191 -0.003285 -0.103467
v -0.005691 -0.003303 -0.103287
v -0.005894 -0.003235 -0.103227
v -0.005696 -0.003272 -0.103124
v -0.005867 -0.003184 -0.102976
v -0.005613 -0.003288 -0.102778
v -0.005775 -0.003212 -0.102797
v -0.005909 -0.003165 -0.102793
v -0.006068 -0.003201 -0.103227
v -0.006324 -0.003180 -0.103217
v -0.006414 -0.003152 -0.103050
v -0.006055 -0.003138 -0.102894
v -0.005784 -0.003281 -0.102308
v -0.005952 -0.003199 -0.102322
v -0.006102 -0.003150 -0.102309
v -0.006232 -0.003131 -0.102329
v -0.005446 -0.003340 -0.102713
v -0.005625 -0.003348 -0.102215
v -0.006338 -0.003344 -0.103590
v -0.006502 -0.003339 -0.103517
v -0.006343 -0.003284 -0.103468
v -0.006293 -0.003716 -0.104437
v -0.006317 -0.003665 -0.104187
v -0.006455 -0.003847 -0.104266
v -0.006433 -0.003680 -0.104060
v -0.006520 -0.003992 -0.104343
v -0.006591 -0.003834 -0.104053
v -0.006606 -0.003984 -0.104220
v -0.006783 -0.003994 -0.104074
v -0.006302 -0.003498 -0.103890
v -0.006475 -0.003499 -0.103782
v -0.006679 -0.003648 -0.103803
v -0.006678 -0.003327 -0.103390
v -0.007059 -0.003659 -0.103478
v -0.007256 -0.004119 -0.103828
v -0.007397 -0.003948 -0.103493
v -0.006515 -0.003207 -0.103224
v -0.006663 -0.003208 -0.103090
v -0.006828 -0.003317 -0.103181
v -0.006675 -0.003184 -0.102885
v -0.006921 -0.003292 -0.103005
v -0.006825 -0.003220 -0.102890
v -0.006458 -0.003146 -0.102654
v -0.006441 -0.003115 -0.102296
v -0.006748 -0.003175 -0.102738
v -0.006807 -0.003078 -0.102156
v -0.006872 -0.003116 -0.102399
v -0.007134 -0.003302 -0.102908
v -0.007038 -0.003216 -0.102748
v -0.007067 -0.003167 -0.102549
v -0.007004 -0.003120 -0.102245
v -0.007191 -0.003193 -0.102443
v -0.007322 -0.003300 -0.102777
v -0.007340 -0.003270 -0.102620
v -0.007085 -0.003473 -0.103197
v -0.007361 -0.003650 -0.103209
v -0.007720 -0.003620 -0.102918
v -0.007398 -0.003828 -0.103331
v -0.006589 -0.004294 -0.104497
v -0.006749 -0.004311 -0.104387
v -0.006595 -0.004109 -0.104340
v -0.007196 -0.004277 -0.104102
v -0.007582 -0.004093 -0.103529
v -0.005924 -0.003269 -0.102010
v -0.006110 -0.003176 -0.102084
v -0.006260 -0.003134 -0.102111
v -0.006267 -0.003166 -0.101958
v -0.006018 -0.003298 -0.101792
v -0.006542 -0.003091 -0.101952
v -0.006141 -0.003288 -0.101645
v -0.005452 -0.003361 -0.101776
v -0.005481 -0.003326 -0.101415
v -0.005657 -0.003353 -0.102044
v -0.005238 -0.003370 -0.101046
v -0.005475 -0.003330 -0.101022
v -0.005817 -0.003342 -0.101718
v -0.005903 -0.003322 -0.101189
v -0.005807 -0.003324 -0.101984
v -0.005985 -0.003321 -0.101607
v -0.006190 -0.003284 -0.101368
v -0.006161 -0.003323 -0.101084
v -0.006305 -0.003297 -0.101009
v -0.005284 -0.003334 -0.100585
v -0.005647 -0.003261 -0.100592
v -0.005703 -0.003247 -0.100302
v -0.005699 -0.003299 -0.100855
v -0.005540 -0.003322 -0.099756
v -0.005907 -0.003243 -0.099616
v -0.006001 -0.003317 -0.100836
v -0.005907 -0.003241 -0.100463
v -0.006170 -0.003309 -0.100774
v -0.006328 -0.003274 -0.100658
v -0.006345 -0.003234 -0.100305
v -0.005890 -0.003227 -0.100188
v -0.006147 -0.003217 -0.100152
v -0.006463 -0.003097 -0.102116
v -0.006673 -0.003095 -0.101716
v -0.006719 -0.003071 -0.101961
v -0.006643 -0.003136 -0.101088
v -0.006444 -0.003238 -0.100987
v -0.006912 -0.003074 -0.101172
v -0.006765 -0.003095 -0.101131
v -0.007158 -0.003190 -0.102057
v -0.007044 -0.003091 -0.101629
v -0.007256 -0.003150 -0.101539
v -0.007306 -0.003294 -0.102092
v -0.007424 -0.003267 -0.101677
v -0.007066 -0.003083 -0.101160
v -0.007216 -0.003115 -0.101222
v -0.007468 -0.003200 -0.101154
v -0.007449 -0.003176 -0.100885
v -0.007692 -0.003455 -0.101983
v -0.006534 -0.003226 -0.100738
v -0.006774 -0.003195 -0.100586
v -0.006933 -0.003140 -0.100697
v -0.007079 -0.003110 -0.100844
v -0.007229 -0.003126 -0.100857
v -0.007093 -0.003116 -0.100538
v -0.007244 -0.003102 -0.100532
v -0.007398 -0.003114 -0.100522
v -0.007562 -0.003156 -0.100462
v -0.007094 -0.003133 -0.100331
v -0.007257 -0.003109 -0.100317
v -0.007262 -0.003165 -0.100038
v -0.007401 -0.003118 -0.100353
v -0.007383 -0.003168 -0.100041
v -0.007558 -0.003180 -0.100206
v -0.006524 -0.003241 -0.100610
v -0.006612 -0.003231 -0.100455
v -0.006770 -0.003222 -0.100306
v -0.006630 -0.003254 -0.100109
v -0.006669 -0.003296 -0.099611
v -0.006090 -0.003226 -0.099604
v -0.007030 -0.003223 -0.100001
v -0.006821 -0.003284 -0.099912
v -0.007175 -0.003215 -0.099564
v -0.007706 -0.003211 -0.100176
v -0.007713 -0.003209 -0.099826
v -0.001886 -0.004713 -0.099260
v -0.001712 -0.004903 -0.098786
v -0.002134 -0.004661 -0.098981
v -0.001970 -0.004902 -0.098377
v -0.002375 -0.004592 -0.098890
v -0.002687 -0.004506 -0.098579
v -0.002614 -0.004627 -0.098250
v -0.002091 -0.004909 -0.097996
v -0.002643 -0.004700 -0.097860
v -0.003101 -0.004598 -0.097679
v -0.002608 -0.004754 -0.097469
v -0.002911 -0.004708 -0.097155
v -0.000495 -0.005842 -0.099001
v -0.000022 -0.006246 -0.099014
v 0.001591 -0.007082 -0.098682
v 0.001533 -0.007130 -0.098370
v 0.001625 -0.007144 -0.098119
v 0.001285 -0.007114 -0.098755
v 0.000895 -0.007026 -0.098877
v 0.001173 -0.007193 -0.098467
v 0.001030 -0.007135 -0.098581
v 0.000884 -0.007049 -0.098543
v 0.001303 -0.007226 -0.098265
v 0.000985 -0.007171 -0.097929
v 0.000830 -0.007060 -0.097969
v 0.000862 -0.007138 -0.097492
v 0.000814 -0.007060 -0.096909
v 0.000849 -0.007114 -0.097149
v 0.000472 -0.006623 -0.099032
v 0.000078 -0.006429 -0.098395
v 0.000582 -0.006765 -0.098672
v -0.000451 -0.005985 -0.098521
v -0.000285 -0.006190 -0.097874
v 0.000588 -0.006716 -0.099097
v 0.000749 -0.006905 -0.098902
v 0.000491 -0.006719 -0.098255
v 0.000106 -0.006463 -0.098291
v 0.000309 -0.006554 -0.097787
v 0.000041 -0.006424 -0.097897
v -0.000055 -0.006399 -0.097617
v 0.000142 -0.006559 -0.097248
v -0.000143 -0.006420 -0.097160
v -0.000085 -0.006518 -0.096954
v -0.000522 -0.006237 -0.096809
v -0.000296 -0.006485 -0.096655
v -0.000397 -0.006225 -0.097138
v 0.000540 -0.006730 -0.097790
v 0.000381 -0.006669 -0.097340
v 0.000576 -0.006816 -0.097433
v 0.000546 -0.006793 -0.097065
v 0.000493 -0.006803 -0.096848
v 0.000262 -0.006761 -0.096546
v 0.000694 -0.006909 -0.097044
v 0.000657 -0.006927 -0.096787
v -0.000415 -0.006432 -0.096430
v 0.000787 -0.007084 -0.096662
v 0.000633 -0.007147 -0.096230
v 0.000028 -0.006749 -0.096284
v 0.000057 -0.006917 -0.095995
v 0.000419 -0.007194 -0.095932
v 0.000411 -0.007246 -0.095799
v -0.000124 -0.006643 -0.096357
v -0.000276 -0.006591 -0.096137
v -0.000061 -0.006877 -0.095865
v -0.000558 -0.006504 -0.095392
v -0.000271 -0.006692 -0.095769
v 0.000392 -0.007267 -0.095647
v -0.000433 -0.006627 -0.095278
v 0.000024 -0.006995 -0.095500
v -0.000116 -0.006898 -0.094944
v 0.000173 -0.007099 -0.095139
v -0.000676 -0.006496 -0.095014
v -0.000077 -0.006982 -0.094743
v -0.000640 -0.006576 -0.094839
v -0.000310 -0.006865 -0.094635
v -0.000683 -0.006652 -0.094602
v -0.000502 -0.006819 -0.094516
v -0.001378 -0.005108 -0.099292
v -0.001382 -0.005153 -0.098894
v -0.001041 -0.005359 -0.099102
v -0.001658 -0.005095 -0.098342
v -0.001229 -0.005368 -0.098494
v -0.001392 -0.005364 -0.098124
v -0.000996 -0.005560 -0.098278
v -0.000699 -0.005741 -0.098617
v -0.000816 -0.005691 -0.098177
v -0.000646 -0.005888 -0.097839
v -0.001514 -0.005286 -0.097543
v -0.001734 -0.005129 -0.097401
v -0.001315 -0.005507 -0.097109
v -0.001608 -0.005296 -0.097015
v -0.001147 -0.005552 -0.097852
v -0.000668 -0.005989 -0.097318
v -0.001003 -0.005711 -0.097528
v -0.000908 -0.005855 -0.096954
v -0.001486 -0.005319 -0.097947
v -0.001839 -0.005036 -0.097957
v -0.001910 -0.005026 -0.097477
v -0.002244 -0.004885 -0.097729
v -0.002240 -0.004960 -0.097149
v -0.001847 -0.005107 -0.097184
v -0.000813 -0.006036 -0.096611
v -0.001330 -0.005582 -0.096772
v -0.001154 -0.005856 -0.096375
v -0.001734 -0.005468 -0.095960
v -0.001498 -0.005639 -0.096029
v -0.001229 -0.005931 -0.095588
v -0.001653 -0.005579 -0.095647
v -0.001475 -0.005816 -0.095202
v -0.001829 -0.005576 -0.095114
v -0.001824 -0.005664 -0.094706
v -0.001820 -0.005251 -0.096705
v -0.002372 -0.005018 -0.096653
v -0.002111 -0.005180 -0.096260
v -0.002310 -0.005177 -0.095954
v -0.002147 -0.005258 -0.095867
v -0.002866 -0.004829 -0.096711
v -0.002619 -0.004973 -0.096384
v -0.002976 -0.004933 -0.096083
v -0.002656 -0.005091 -0.095815
v -0.002020 -0.005390 -0.095569
v -0.002350 -0.005193 -0.095400
v -0.002819 -0.005082 -0.095327
v -0.002447 -0.005197 -0.095101
v -0.003145 -0.004933 -0.095588
v -0.002584 -0.005236 -0.094820
v -0.002812 -0.005221 -0.094665
v -0.003123 -0.005084 -0.094967
v -0.003110 -0.005207 -0.094549
v -0.002041 -0.005460 -0.094814
v -0.002248 -0.005376 -0.094717
v -0.000567 -0.006275 -0.096460
v -0.000778 -0.006140 -0.096251
v -0.000873 -0.006144 -0.095647
v -0.000587 -0.006312 -0.096018
v -0.001117 -0.006163 -0.095081
v -0.001033 -0.006340 -0.094584
v -0.001423 -0.006048 -0.094430
v -0.000865 -0.006536 -0.094519
v -0.000281 -0.007026 -0.094299
v -0.000573 -0.006997 -0.094164
v -0.002229 -0.005464 -0.094311
v -0.002372 -0.005429 -0.094078
v -0.002196 -0.005578 -0.094002
v -0.001889 -0.005801 -0.094099
v -0.002153 -0.005751 -0.093691
v -0.002399 -0.005596 -0.093553
v -0.002521 -0.005368 -0.094127
v -0.002736 -0.005327 -0.094054
v -0.003164 -0.005197 -0.094232
v -0.002640 -0.005434 -0.093617
v -0.002839 -0.005329 -0.093782
v -0.002878 -0.005300 -0.093967
v -0.002958 -0.005304 -0.093605
v -0.002899 -0.005496 -0.093092
v -0.002460 -0.005714 -0.092995
v -0.002738 -0.005582 -0.092996
v -0.002603 -0.005693 -0.092772
v -0.003308 -0.005287 -0.093069
v -0.003132 -0.005412 -0.092818
v -0.002767 -0.005641 -0.092467
v -0.003339 -0.005325 -0.092238
v -0.003018 -0.005527 -0.092282
v -0.002907 -0.005646 -0.092084
v -0.001567 -0.006063 -0.094102
v -0.001206 -0.006347 -0.094248
v -0.001398 -0.006245 -0.094108
v -0.001865 -0.005997 -0.093777
v -0.001615 -0.006191 -0.093842
v -0.001720 -0.006158 -0.093693
v -0.001413 -0.006500 -0.093818
v -0.001478 -0.006467 -0.093669
v -0.001605 -0.006362 -0.093435
v -0.001133 -0.006664 -0.093974
v -0.000706 -0.006864 -0.094277
v -0.000861 -0.006824 -0.094133
v -0.000749 -0.006964 -0.094014
v -0.001041 -0.006806 -0.093874
v -0.001030 -0.006920 -0.093541
v -0.001227 -0.006775 -0.093434
v -0.001313 -0.006499 -0.093962
v -0.001535 -0.006536 -0.092960
v -0.001875 -0.006245 -0.092855
v -0.001666 -0.006517 -0.092727
v -0.001319 -0.006769 -0.093117
v -0.001180 -0.006964 -0.093106
v -0.001481 -0.006701 -0.092802
v -0.001361 -0.006885 -0.092841
v -0.001865 -0.006422 -0.092483
v -0.001612 -0.006851 -0.092418
v -0.001913 -0.006596 -0.092022
v -0.002141 -0.005961 -0.092969
v -0.002398 -0.005885 -0.092664
v -0.002216 -0.006178 -0.092296
v -0.002596 -0.005797 -0.092368
v -0.002405 -0.006115 -0.092020
v -0.002054 -0.006406 -0.092100
v -0.003193 -0.005510 -0.091859
v -0.002933 -0.005706 -0.091525
v -0.003126 -0.005603 -0.091464
v -0.001722 -0.006868 -0.091962
v -0.002064 -0.006473 -0.091809
v -0.001776 -0.006805 -0.091552
v -0.002733 -0.005832 -0.091917
v -0.002798 -0.005823 -0.091374
v -0.002437 -0.006181 -0.091445
v -0.002667 -0.005954 -0.091378
v -0.002833 -0.005856 -0.090938
v -0.002971 -0.005713 -0.090956
v -0.003115 -0.005620 -0.091134
v -0.002539 -0.006231 -0.091038
v -0.001898 -0.006756 -0.091114
v -0.002364 -0.006446 -0.090879
v -0.003103 -0.005605 -0.090684
v -0.003209 -0.005551 -0.090443
v -0.003067 -0.005740 -0.090295
v -0.002827 -0.005889 -0.090601
v -0.002853 -0.005918 -0.090312
v -0.002671 -0.006078 -0.090863
v -0.002636 -0.006136 -0.090333
v -0.002589 -0.006169 -0.090566
v -0.002811 -0.006055 -0.090033
v -0.002579 -0.006256 -0.090042
v -0.003150 -0.005858 -0.089864
v -0.002683 -0.006239 -0.089757
v -0.002498 -0.006316 -0.090847
v -0.002370 -0.006461 -0.090671
v -0.002534 -0.006246 -0.090553
v -0.002477 -0.006343 -0.090232
v -0.001956 -0.006808 -0.090739
v -0.002086 -0.006734 -0.090441
v -0.002162 -0.006673 -0.090059
v -0.005055 -0.003587 -0.099578
v -0.004710 -0.003737 -0.099495
v -0.003321 -0.004283 -0.099077
v -0.003648 -0.004135 -0.099271
v -0.003684 -0.004259 -0.098911
v -0.003977 -0.004098 -0.099005
v -0.003847 -0.004240 -0.098592
v -0.004153 -0.004082 -0.098511
v -0.003127 -0.004389 -0.098622
v -0.003299 -0.004473 -0.098075
v -0.003628 -0.004331 -0.098495
v -0.003253 -0.004622 -0.097255
v -0.003648 -0.004467 -0.097740
v -0.003887 -0.004363 -0.097858
v -0.004165 -0.004221 -0.097805
v -0.003755 -0.004477 -0.097302
v -0.004162 -0.004286 -0.097428
v -0.003595 -0.004558 -0.097084
v -0.004548 -0.003953 -0.098924
v -0.004154 -0.004038 -0.098968
v -0.004882 -0.003813 -0.099228
v -0.004363 -0.004016 -0.098804
v -0.004337 -0.004052 -0.098384
v -0.004687 -0.004000 -0.098550
v -0.005049 -0.003763 -0.099231
v -0.004968 -0.003967 -0.098354
v -0.005192 -0.003821 -0.098529
v -0.004611 -0.004146 -0.097843
v -0.004355 -0.004237 -0.097465
v -0.004955 -0.004058 -0.097852
v -0.004775 -0.004075 -0.098143
v -0.004788 -0.004122 -0.097852
v -0.004799 -0.004235 -0.097360
v -0.004965 -0.004196 -0.097290
v -0.005157 -0.003935 -0.097782
v -0.005008 -0.004259 -0.096990
v -0.005488 -0.003914 -0.096780
v -0.003188 -0.004671 -0.096885
v -0.003832 -0.004545 -0.096876
v -0.004180 -0.004382 -0.097076
v -0.003713 -0.004666 -0.096476
v -0.004175 -0.004584 -0.096622
v -0.003989 -0.004628 -0.096509
v -0.003893 -0.004685 -0.096172
v -0.004221 -0.004692 -0.096267
v -0.005031 -0.004325 -0.096632
v -0.004460 -0.004454 -0.096828
v -0.004406 -0.004602 -0.096465
v -0.004475 -0.004709 -0.096185
v -0.004802 -0.004440 -0.096598
v -0.004715 -0.004644 -0.096221
v -0.004794 -0.004685 -0.096041
v -0.004816 -0.004336 -0.097024
v -0.004938 -0.004476 -0.096372
v -0.005197 -0.004236 -0.096537
v -0.005134 -0.004573 -0.096007
v -0.005309 -0.004514 -0.095884
v -0.004903 -0.004581 -0.096220
v -0.004412 -0.004656 -0.095338
v -0.004418 -0.004625 -0.094908
v -0.004323 -0.004620 -0.094852
v -0.004859 -0.004688 -0.095904
v -0.005031 -0.004653 -0.095864
v -0.004901 -0.004696 -0.095712
v -0.005062 -0.004676 -0.095542
v -0.005183 -0.004630 -0.095689
v -0.005258 -0.004618 -0.095460
v -0.005386 -0.004546 -0.095597
v -0.005303 -0.004601 -0.095067
v -0.005418 -0.003386 -0.099638
v -0.005498 -0.003416 -0.099435
v -0.005734 -0.003315 -0.099461
v -0.005736 -0.003372 -0.099254
v -0.005490 -0.003554 -0.099092
v -0.005965 -0.003371 -0.098931
v -0.005491 -0.003604 -0.098831
v -0.005703 -0.003516 -0.098717
v -0.005691 -0.003535 -0.098324
v -0.005940 -0.003288 -0.099265
v -0.006098 -0.003284 -0.099143
v -0.006248 -0.003299 -0.099119
v -0.006107 -0.003360 -0.098785
v -0.006275 -0.003321 -0.098878
v -0.006103 -0.003354 -0.098563
v -0.006284 -0.003316 -0.098439
v -0.006432 -0.003320 -0.098343
v -0.005564 -0.003605 -0.098061
v -0.005825 -0.003451 -0.098067
v -0.005524 -0.003695 -0.097698
v -0.005971 -0.003422 -0.097404
v -0.006137 -0.003304 -0.097939
v -0.006317 -0.003273 -0.097806
v -0.005994 -0.003363 -0.098043
v -0.006478 -0.003289 -0.097861
v -0.006216 -0.003309 -0.097439
v -0.006328 -0.003272 -0.097479
v -0.006477 -0.003252 -0.097514
v -0.006625 -0.003333 -0.098926
v -0.006802 -0.003299 -0.099270
v -0.007023 -0.003260 -0.099340
v -0.006714 -0.003334 -0.098447
v -0.006981 -0.003314 -0.098455
v -0.007271 -0.003217 -0.099166
v -0.007469 -0.003210 -0.099531
v -0.007455 -0.003220 -0.099144
v -0.007662 -0.003246 -0.099452
v -0.007627 -0.003258 -0.099143
v -0.007555 -0.003265 -0.098602
v -0.007481 -0.003253 -0.098888
v -0.006728 -0.003360 -0.098196
v -0.006757 -0.003364 -0.098017
v -0.006901 -0.003367 -0.098202
v -0.006904 -0.003387 -0.098003
v -0.007044 -0.003386 -0.098008
v -0.006636 -0.003251 -0.097381
v -0.006908 -0.003322 -0.097473
v -0.007132 -0.003340 -0.097545
v -0.007076 -0.003327 -0.097237
v -0.007489 -0.003328 -0.098209
v -0.007654 -0.003333 -0.098257
v -0.007666 -0.003349 -0.098077
v -0.007331 -0.003352 -0.097833
v -0.007456 -0.003350 -0.097622
v -0.007672 -0.003376 -0.097780
v -0.007663 -0.003357 -0.097528
v -0.005721 -0.003721 -0.096844
v -0.006347 -0.003271 -0.097199
v -0.006494 -0.003244 -0.097200
v -0.006199 -0.003347 -0.097152
v -0.006237 -0.003431 -0.096686
v -0.006509 -0.003313 -0.096922
v -0.006144 -0.003525 -0.096602
v -0.006379 -0.003395 -0.096594
v -0.006520 -0.003383 -0.096529
v -0.006460 -0.003493 -0.096284
v -0.006532 -0.003427 -0.096360
v -0.006655 -0.003285 -0.097096
v -0.006908 -0.003322 -0.097187
v -0.006933 -0.003336 -0.096979
v -0.006847 -0.003385 -0.096619
v -0.006664 -0.003404 -0.096385
v -0.006689 -0.003439 -0.096216
v -0.006883 -0.003429 -0.096214
v -0.007131 -0.003433 -0.096118
v -0.007321 -0.003297 -0.097177
v -0.007409 -0.003296 -0.097016
v -0.007606 -0.003308 -0.097022
v -0.007490 -0.003310 -0.096878
v -0.007703 -0.003305 -0.096848
v -0.007335 -0.003371 -0.096626
v -0.007733 -0.003335 -0.096462
v -0.006703 -0.003527 -0.096009
v -0.006862 -0.003518 -0.095920
v -0.007384 -0.003438 -0.095934
v -0.007216 -0.003519 -0.095653
v -0.007833 -0.003339 -0.096042
v -0.007704 -0.003408 -0.095598
v -0.007557 -0.003486 -0.095450
v -0.007900 -0.003415 -0.095385
v -0.007670 -0.003545 -0.095184
v -0.005654 -0.003889 -0.096539
v -0.005871 -0.003901 -0.096276
v -0.005566 -0.004098 -0.096238
v -0.005878 -0.004141 -0.095743
v -0.006401 -0.003890 -0.095603
v -0.006692 -0.003626 -0.095686
v -0.006535 -0.003629 -0.095938
v -0.006437 -0.003981 -0.095267
v -0.005593 -0.004375 -0.095701
v -0.005933 -0.004259 -0.095348
v -0.005753 -0.004400 -0.095251
v -0.005941 -0.004350 -0.095023
v -0.005506 -0.004515 -0.095340
v -0.005588 -0.004507 -0.095107
v -0.005705 -0.004482 -0.094791
v -0.005375 -0.004590 -0.094651
v -0.006227 -0.004217 -0.095047
v -0.006114 -0.004347 -0.094762
v -0.006886 -0.003574 -0.095557
v -0.006894 -0.003642 -0.095290
v -0.006743 -0.003833 -0.094959
v -0.006905 -0.003718 -0.094983
v -0.007042 -0.003628 -0.095105
v -0.007186 -0.003616 -0.095046
v -0.007437 -0.003551 -0.095294
v -0.007560 -0.003617 -0.094952
v -0.003242 -0.004856 -0.096212
v -0.003424 -0.004843 -0.095905
v -0.003734 -0.004805 -0.095711
v -0.004010 -0.004771 -0.095818
v -0.003374 -0.004904 -0.095327
v -0.003342 -0.005106 -0.094610
v -0.003503 -0.004902 -0.095056
v -0.003644 -0.004906 -0.094814
v -0.003769 -0.004814 -0.095283
v -0.004345 -0.004752 -0.096014
v -0.004226 -0.004740 -0.095584
v -0.003789 -0.004809 -0.095089
v -0.003791 -0.004813 -0.094959
v -0.004123 -0.004674 -0.095032
v -0.004010 -0.004712 -0.094924
v -0.004190 -0.004653 -0.094789
v -0.004565 -0.004734 -0.096038
v -0.004599 -0.004737 -0.095892
v -0.004478 -0.004734 -0.095752
v -0.004729 -0.004709 -0.095686
v -0.004755 -0.004681 -0.095347
v -0.004725 -0.004684 -0.094839
v -0.004896 -0.004679 -0.094811
v -0.005424 -0.004607 -0.094433
v -0.006062 -0.004463 -0.094262
v -0.005475 -0.004644 -0.094263
v -0.005767 -0.004640 -0.094038
v -0.006102 -0.004554 -0.093892
v -0.006391 -0.004322 -0.094267
v -0.006683 -0.004084 -0.094388
v -0.006479 -0.004201 -0.094539
v -0.006611 -0.004301 -0.093754
v -0.006367 -0.004492 -0.093529
v -0.006691 -0.004344 -0.093524
v -0.006603 -0.004581 -0.093110
v -0.007069 -0.003741 -0.094614
v -0.007225 -0.003713 -0.094523
v -0.006921 -0.003836 -0.094586
v -0.006974 -0.003971 -0.094196
v -0.007329 -0.003879 -0.094040
v -0.007100 -0.003976 -0.094005
v -0.007251 -0.004018 -0.093727
v -0.007345 -0.003704 -0.094466
v -0.007621 -0.003655 -0.094673
v -0.007553 -0.003718 -0.094311
v -0.007929 -0.003535 -0.094924
v -0.007818 -0.003635 -0.094701
v -0.007837 -0.003727 -0.094316
v -0.007540 -0.003789 -0.094120
v -0.007522 -0.003914 -0.093906
v -0.007748 -0.003806 -0.094089
v -0.007833 -0.003816 -0.094097
v -0.007842 -0.004020 -0.093823
v -0.007000 -0.004082 -0.093765
v -0.007065 -0.004114 -0.093621
v -0.006920 -0.004377 -0.093242
v -0.007120 -0.004273 -0.093328
v -0.007351 -0.004166 -0.093487
v -0.007364 -0.004249 -0.093322
v -0.007138 -0.004325 -0.093127
v -0.007328 -0.004294 -0.093154
v -0.006977 -0.004412 -0.092948
v -0.007002 -0.004427 -0.092416
v -0.006593 -0.004646 -0.092327
v -0.007292 -0.004343 -0.092786
v -0.007143 -0.004362 -0.092707
v -0.007158 -0.004400 -0.092302
v -0.007297 -0.004403 -0.092397
v -0.007805 -0.004285 -0.093373
v -0.007718 -0.004377 -0.093090
v -0.007878 -0.004394 -0.093091
v -0.007457 -0.004361 -0.092832
v -0.007484 -0.004449 -0.092359
v -0.007758 -0.004524 -0.092577
v -0.007901 -0.004552 -0.092625
v -0.007040 -0.004477 -0.091856
v -0.007348 -0.004445 -0.091772
v -0.007192 -0.004472 -0.091439
v -0.007382 -0.004480 -0.091547
v -0.007577 -0.004495 -0.091876
v -0.003410 -0.005093 -0.094407
v -0.003693 -0.004912 -0.094610
v -0.003584 -0.004983 -0.093987
v -0.003240 -0.005123 -0.093859
v -0.003275 -0.005127 -0.093650
v -0.003713 -0.004978 -0.093653
v -0.003913 -0.004795 -0.094560
v -0.003747 -0.004881 -0.094159
v -0.003882 -0.004809 -0.094066
v -0.004057 -0.004733 -0.094468
v -0.004181 -0.004701 -0.094437
v -0.004045 -0.004726 -0.094094
v -0.004201 -0.004703 -0.093921
v -0.004079 -0.004792 -0.093689
v -0.004257 -0.004721 -0.093670
v -0.003428 -0.005194 -0.093253
v -0.004362 -0.004811 -0.093255
v -0.004076 -0.005017 -0.093056
v -0.003892 -0.005109 -0.092952
v -0.003900 -0.005121 -0.092812
v -0.004111 -0.005051 -0.092821
v -0.004158 -0.005044 -0.092651
v -0.004386 -0.004946 -0.092773
v -0.003764 -0.005127 -0.092410
v -0.004252 -0.005035 -0.092416
v -0.003410 -0.005271 -0.092878
v -0.003583 -0.005211 -0.092766
v -0.004325 -0.004696 -0.094359
v -0.004550 -0.004704 -0.094423
v -0.004802 -0.004703 -0.094531
v -0.004810 -0.004740 -0.094230
v -0.004370 -0.004686 -0.093837
v -0.004531 -0.004684 -0.093726
v -0.004391 -0.004705 -0.093560
v -0.004664 -0.004706 -0.093546
v -0.004827 -0.004746 -0.093995
v -0.004891 -0.004766 -0.093684
v -0.004984 -0.004748 -0.094079
v -0.004973 -0.004775 -0.093871
v -0.005168 -0.004772 -0.093949
v -0.005133 -0.004805 -0.093702
v -0.005465 -0.004747 -0.093963
v -0.005284 -0.004822 -0.093680
v -0.005446 -0.004833 -0.093532
v -0.004540 -0.004711 -0.093428
v -0.004571 -0.004781 -0.093124
v -0.004696 -0.004726 -0.093322
v -0.004927 -0.004762 -0.093330
v -0.004703 -0.004759 -0.093151
v -0.005015 -0.004774 -0.093180
v -0.004948 -0.004803 -0.093038
v -0.004583 -0.004880 -0.092853
v -0.004629 -0.004935 -0.092637
v -0.004412 -0.005035 -0.092178
v -0.004932 -0.004868 -0.092870
v -0.005004 -0.004913 -0.092664
v -0.004743 -0.004952 -0.092342
v -0.005273 -0.004832 -0.093502
v -0.005230 -0.004801 -0.092989
v -0.005415 -0.004826 -0.093377
v -0.005553 -0.004813 -0.093199
v -0.005457 -0.004804 -0.093003
v -0.005521 -0.004829 -0.092769
v -0.005347 -0.004850 -0.092657
v -0.004035 -0.005102 -0.091816
v -0.003641 -0.005201 -0.092089
v -0.003408 -0.005336 -0.092022
v -0.003830 -0.005176 -0.091770
v -0.003499 -0.005398 -0.091708
v -0.003396 -0.005470 -0.091543
v -0.003406 -0.005449 -0.091161
v -0.003841 -0.005227 -0.091568
v -0.003712 -0.005312 -0.091400
v -0.003630 -0.005310 -0.091056
v -0.003848 -0.005134 -0.091976
v -0.004429 -0.005083 -0.091738
v -0.003951 -0.005220 -0.091447
v -0.003880 -0.005244 -0.091287
v -0.003857 -0.005212 -0.090957
v -0.004103 -0.005203 -0.091273
v -0.004214 -0.005184 -0.091396
v -0.003523 -0.005328 -0.090522
v -0.003768 -0.005242 -0.090653
v -0.003409 -0.005389 -0.090741
v -0.003314 -0.005445 -0.090558
v -0.003640 -0.005275 -0.090306
v -0.003773 -0.005225 -0.090375
v -0.003769 -0.005236 -0.090170
v -0.003463 -0.005383 -0.090312
v -0.003330 -0.005553 -0.090111
v -0.003466 -0.005504 -0.089842
v -0.003633 -0.005397 -0.089760
v -0.003814 -0.005269 -0.089881
v -0.004048 -0.005186 -0.090884
v -0.003980 -0.005197 -0.090597
v -0.004284 -0.005179 -0.090606
v -0.003951 -0.005191 -0.090225
v -0.003964 -0.005203 -0.089986
v -0.004194 -0.005160 -0.089951
v -0.004377 -0.005148 -0.089943
v -0.005009 -0.004924 -0.092100
v -0.005037 -0.005045 -0.091613
v -0.005434 -0.004843 -0.092319
v -0.005691 -0.004811 -0.092243
v -0.005470 -0.004869 -0.091914
v -0.005608 -0.004899 -0.091484
v -0.005269 -0.005018 -0.091250
v -0.004707 -0.005148 -0.091216
v -0.005049 -0.005104 -0.090996
v -0.005704 -0.005037 -0.090819
v -0.004709 -0.005160 -0.090856
v -0.004736 -0.005181 -0.090554
v -0.004759 -0.005193 -0.090199
v -0.004575 -0.005155 -0.089772
v -0.004814 -0.005189 -0.089879
v -0.005184 -0.005172 -0.090550
v -0.005139 -0.005189 -0.090054
v -0.005470 -0.005136 -0.090465
v -0.005381 -0.005155 -0.090026
v -0.003345 -0.005710 -0.089701
v -0.005935 -0.004697 -0.093599
v -0.005592 -0.004809 -0.093522
v -0.005598 -0.004820 -0.093361
v -0.005742 -0.004776 -0.093522
v -0.005749 -0.004811 -0.093369
v -0.005755 -0.004836 -0.093194
v -0.005900 -0.004781 -0.093378
v -0.006061 -0.004761 -0.093224
v -0.005908 -0.004822 -0.093189
v -0.005633 -0.004825 -0.092860
v -0.006085 -0.004837 -0.092852
v -0.005871 -0.004852 -0.092959
v -0.005629 -0.004837 -0.092564
v -0.005942 -0.004848 -0.092576
v -0.006141 -0.004827 -0.092600
v -0.006196 -0.004726 -0.093172
v -0.006275 -0.004771 -0.092935
v -0.006318 -0.004779 -0.092759
v -0.006545 -0.004673 -0.092913
v -0.005716 -0.004811 -0.091933
v -0.006062 -0.004789 -0.092245
v -0.006144 -0.004769 -0.091966
v -0.005786 -0.004820 -0.091672
v -0.005928 -0.004872 -0.091260
v -0.006296 -0.004779 -0.091576
v -0.006438 -0.004766 -0.091289
v -0.006343 -0.004734 -0.092268
v -0.006559 -0.004685 -0.091935
v -0.006776 -0.004601 -0.091942
v -0.006600 -0.004686 -0.091522
v -0.006640 -0.004766 -0.091039
v -0.006279 -0.004838 -0.090967
v -0.006128 -0.004936 -0.090715
v -0.005923 -0.004998 -0.090625
v -0.006112 -0.004965 -0.090507
v -0.006620 -0.004887 -0.090684
v -0.006796 -0.004837 -0.090648
v -0.006464 -0.004981 -0.090309
v -0.006625 -0.004978 -0.090113
v -0.006844 -0.004905 -0.090079
v -0.005767 -0.005050 -0.090088
v -0.006178 -0.005008 -0.089934
v -0.006881 -0.004559 -0.091502
v -0.007038 -0.004517 -0.091345
v -0.007368 -0.004594 -0.091088
v -0.007793 -0.004594 -0.092217
v -0.007918 -0.004634 -0.092275
v -0.007937 -0.004677 -0.092045
v -0.007561 -0.004559 -0.091564
v -0.007502 -0.004606 -0.091284
v -0.007928 -0.004788 -0.091586
v -0.007947 -0.004711 -0.091853
v -0.007888 -0.004797 -0.091370
v -0.007047 -0.004708 -0.090715
v -0.007073 -0.004629 -0.090979
v -0.007227 -0.004609 -0.090977
v -0.007243 -0.004667 -0.090686
v -0.007386 -0.004698 -0.090427
v -0.007108 -0.004729 -0.090278
v -0.007263 -0.004714 -0.090189
v -0.006961 -0.004789 -0.090345
v -0.007416 -0.004719 -0.090129
v -0.007549 -0.004656 -0.091023
v -0.007614 -0.004722 -0.090494
v -0.007778 -0.004745 -0.090894
v -0.008060 -0.004842 -0.091219
v -0.008000 -0.004794 -0.090939
v -0.007916 -0.004764 -0.090767
v -0.008027 -0.004702 -0.090502
v -0.008012 -0.004680 -0.090311
v -0.007964 -0.004705 -0.090132
v -0.007677 -0.004719 -0.090147
v -0.007849 -0.004742 -0.090552
v -0.008096 -0.004720 -0.090653
v -0.031876 -0.010688 0.005472
v -0.031936 -0.010524 0.005899
v -0.031905 -0.010205 0.005940
v -0.031994 -0.011005 0.005774
v -0.031875 -0.010965 0.005306
v -0.031864 -0.011091 0.005290
v -0.031981 -0.011299 0.005737
v -0.031728 -0.011388 0.004950
v -0.031840 -0.011868 0.005369
v -0.032001 -0.011597 0.005757
v -0.031938 -0.012121 0.005656
v -0.031783 -0.012114 0.005268
v -0.032043 -0.011913 0.005992
v -0.032009 -0.012129 0.006032
v -0.031904 -0.012259 0.005670
v -0.031730 -0.012354 0.005281
v -0.031735 -0.012661 0.005829
v -0.032208 -0.009949 0.006991
v -0.031979 -0.009700 0.006593
v -0.032000 -0.010088 0.006343
v -0.031924 -0.009469 0.006712
v -0.032062 -0.009534 0.007073
v -0.032105 -0.009239 0.007532
v -0.031971 -0.008968 0.007603
v -0.031868 -0.009061 0.007191
v -0.032105 -0.009385 0.007331
v -0.032133 -0.009186 0.007744
v -0.032041 -0.008939 0.008156
v -0.032286 -0.009285 0.008156
v -0.032284 -0.009788 0.007294
v -0.032284 -0.009436 0.007626
v -0.032323 -0.009596 0.007513
v -0.032472 -0.009720 0.007733
v -0.032390 -0.009974 0.007415
v -0.032325 -0.009407 0.007831
v -0.032420 -0.009580 0.007754
v -0.032498 -0.009567 0.008181
v -0.032566 -0.009985 0.007848
v -0.032563 -0.009723 0.008124
v -0.031813 -0.009672 0.006224
v -0.032129 -0.010144 0.006665
v -0.032050 -0.010522 0.006262
v -0.032306 -0.010146 0.007085
v -0.032185 -0.010467 0.006675
v -0.032321 -0.010633 0.006956
v -0.032101 -0.011250 0.006224
v -0.032142 -0.011046 0.006490
v -0.032229 -0.011133 0.006725
v -0.032464 -0.010225 0.007513
v -0.032685 -0.010197 0.008042
v -0.032755 -0.010111 0.008329
v -0.032546 -0.010466 0.007711
v -0.032680 -0.010328 0.008004
v -0.032758 -0.010311 0.008281
v -0.032607 -0.010611 0.007926
v -0.032438 -0.010881 0.007328
v -0.032550 -0.010790 0.007652
v -0.032366 -0.011315 0.007010
v -0.032544 -0.011129 0.007434
v -0.032606 -0.011207 0.007631
v -0.032599 -0.010810 0.007933
v -0.032649 -0.010762 0.008275
v -0.032592 -0.011322 0.008100
v -0.032255 -0.009064 0.008558
v -0.032141 -0.008908 0.008750
v -0.032514 -0.009202 0.008858
v -0.032321 -0.008939 0.009179
v -0.031938 -0.008604 0.009290
v -0.032357 -0.009040 0.008863
v -0.032625 -0.009206 0.009300
v -0.032503 -0.009027 0.009459
v -0.032366 -0.008879 0.009490
v -0.032565 -0.009475 0.008512
v -0.032578 -0.009364 0.008783
v -0.032696 -0.009347 0.009230
v -0.032664 -0.009707 0.008492
v -0.032667 -0.009586 0.008837
v -0.032752 -0.010031 0.008727
v -0.032772 -0.009509 0.009287
v -0.032766 -0.010037 0.008916
v -0.032747 -0.009690 0.009067
v -0.032808 -0.009620 0.009286
v -0.032060 -0.008636 0.009650
v -0.032402 -0.008904 0.009898
v -0.032105 -0.008675 0.010023
v -0.032628 -0.009168 0.009778
v -0.032423 -0.008824 0.010453
v -0.032128 -0.008589 0.010460
v -0.032647 -0.009065 0.010422
v -0.032730 -0.009338 0.009572
v -0.032808 -0.009489 0.009477
v -0.032872 -0.009478 0.009714
v -0.032914 -0.009433 0.010284
v -0.032973 -0.009657 0.009738
v -0.032962 -0.009788 0.009565
v -0.033009 -0.009585 0.010347
v -0.032968 -0.009428 0.010541
v -0.033077 -0.009750 0.010305
v -0.033214 -0.010005 0.010466
v -0.032745 -0.010489 0.008530
v -0.032762 -0.010328 0.008717
v -0.032872 -0.010054 0.009257
v -0.032791 -0.010409 0.008937
v -0.032959 -0.010296 0.009496
v -0.032671 -0.011143 0.008644
v -0.032779 -0.010951 0.009109
v -0.032938 -0.010647 0.009535
v -0.033018 -0.009975 0.009643
v -0.033074 -0.009974 0.009879
v -0.033097 -0.010259 0.009907
v -0.033139 -0.010007 0.010214
v -0.033180 -0.010201 0.010259
v -0.033133 -0.010358 0.010124
v -0.033203 -0.010362 0.010322
v -0.033329 -0.010289 0.010607
v -0.033057 -0.010663 0.010090
v -0.032946 -0.010872 0.009603
v -0.033050 -0.010860 0.010134
v -0.033024 -0.011207 0.009890
v -0.033114 -0.010729 0.010300
v -0.033362 -0.010482 0.010660
v -0.033359 -0.010724 0.010770
v -0.033059 -0.011062 0.010278
v -0.033147 -0.010871 0.010468
v -0.032401 -0.008575 0.011120
v -0.031994 -0.008265 0.011145
v -0.032397 -0.008584 0.010941
v -0.032169 -0.008413 0.011367
v -0.032392 -0.008557 0.011593
v -0.032186 -0.008435 0.011648
v -0.032389 -0.008621 0.010803
v -0.032147 -0.008446 0.010788
v -0.032559 -0.008764 0.010882
v -0.032690 -0.008819 0.011184
v -0.032766 -0.008979 0.010954
v -0.032480 -0.008622 0.011357
v -0.032812 -0.008902 0.011452
v -0.032560 -0.008732 0.011842
v -0.033037 -0.009150 0.011229
v -0.033066 -0.009131 0.011430
v -0.032994 -0.009055 0.011575
v -0.032948 -0.009034 0.011923
v -0.033117 -0.009418 0.010877
v -0.033239 -0.009377 0.011388
v -0.033192 -0.009559 0.010832
v -0.033302 -0.009825 0.010902
v -0.033358 -0.009544 0.011458
v -0.033104 -0.009160 0.011943
v -0.033421 -0.009677 0.011463
v -0.033366 -0.009485 0.011932
v -0.032196 -0.008490 0.012031
v -0.032517 -0.008709 0.012456
v -0.032203 -0.008528 0.012708
v -0.032829 -0.008956 0.012471
v -0.032407 -0.008671 0.012873
v -0.032187 -0.008499 0.013001
v -0.032648 -0.008898 0.012862
v -0.032837 -0.008993 0.012636
v -0.033035 -0.009124 0.012575
v -0.033283 -0.009353 0.011971
v -0.033276 -0.009346 0.012349
v -0.033387 -0.009484 0.012225
v -0.032882 -0.009047 0.013060
v -0.033129 -0.009230 0.013221
v -0.033394 -0.009434 0.012649
v -0.033333 -0.009405 0.013144
v -0.033447 -0.009547 0.013015
v -0.033443 -0.009666 0.011785
v -0.033511 -0.009707 0.012099
v -0.033566 -0.009709 0.012371
v -0.033577 -0.009689 0.012691
v -0.033557 -0.010404 0.011268
v -0.033554 -0.010034 0.011556
v -0.033566 -0.009954 0.011804
v -0.033614 -0.010121 0.011835
v -0.033461 -0.010648 0.011020
v -0.033565 -0.010605 0.011304
v -0.033540 -0.010772 0.011302
v -0.033593 -0.010650 0.011460
v -0.033623 -0.010538 0.011687
v -0.033500 -0.011048 0.011368
v -0.033573 -0.010915 0.011523
v -0.033653 -0.009948 0.012159
v -0.033768 -0.010073 0.012352
v -0.033708 -0.010102 0.012132
v -0.033695 -0.010413 0.012017
v -0.033801 -0.010245 0.012323
v -0.033776 -0.010019 0.012776
v -0.033699 -0.009886 0.012967
v -0.033833 -0.010237 0.012568
v -0.033843 -0.010055 0.013144
v -0.033909 -0.010201 0.013135
v -0.033820 -0.010698 0.012442
v -0.033592 -0.011149 0.011690
v -0.033850 -0.010397 0.012614
v -0.033944 -0.010395 0.013112
v -0.033887 -0.010645 0.012799
v -0.032412 -0.008623 0.013305
v -0.032735 -0.008885 0.013559
v -0.032151 -0.008436 0.013678
v -0.032110 -0.008386 0.013869
v -0.032505 -0.008613 0.014162
v -0.032443 -0.008559 0.014238
v -0.032609 -0.008775 0.013882
v -0.032784 -0.008892 0.014082
v -0.033007 -0.009057 0.014175
v -0.033475 -0.009562 0.013290
v -0.033325 -0.009378 0.013411
v -0.033200 -0.009239 0.013615
v -0.033355 -0.009298 0.013920
v -0.033462 -0.009399 0.013813
v -0.032585 -0.008668 0.014439
v -0.032008 -0.008303 0.014472
v -0.032059 -0.008321 0.014839
v -0.032780 -0.008783 0.014806
v -0.032979 -0.008928 0.014742
v -0.032526 -0.008627 0.014921
v -0.033057 -0.008960 0.015014
v -0.032526 -0.008697 0.015275
v -0.032974 -0.008944 0.015254
v -0.032701 -0.008816 0.015463
v -0.033206 -0.009174 0.014470
v -0.033412 -0.009219 0.014841
v -0.033601 -0.009480 0.014388
v -0.033650 -0.009461 0.014635
v -0.033215 -0.009059 0.014937
v -0.033252 -0.009101 0.015323
v -0.033440 -0.009221 0.015144
v -0.033686 -0.009641 0.013780
v -0.033771 -0.009660 0.014149
v -0.033848 -0.009584 0.014948
v -0.033518 -0.009326 0.015616
v -0.033636 -0.009755 0.013345
v -0.033925 -0.010018 0.013543
v -0.034001 -0.010179 0.013470
v -0.033911 -0.009857 0.014011
v -0.034025 -0.010149 0.013808
v -0.033981 -0.009993 0.013967
v -0.033999 -0.010049 0.014281
v -0.034049 -0.010334 0.013539
v -0.034019 -0.010894 0.013260
v -0.034060 -0.010919 0.013550
v -0.034066 -0.010537 0.013850
v -0.034057 -0.010346 0.014311
v -0.033813 -0.009632 0.014563
v -0.033910 -0.009822 0.014384
v -0.033999 -0.009803 0.014731
v -0.033995 -0.009996 0.014445
v -0.034063 -0.009948 0.014806
v -0.034015 -0.009781 0.014948
v -0.033816 -0.009560 0.015545
v -0.034017 -0.009754 0.015600
v -0.034082 -0.009928 0.015225
v -0.034140 -0.010457 0.014913
v -0.034080 -0.010575 0.014433
v -0.034047 -0.011083 0.014218
v -0.034161 -0.010384 0.015233
v -0.034131 -0.010020 0.015493
v -0.034117 -0.010976 0.014861
v -0.034197 -0.010819 0.015323
v -0.034199 -0.010571 0.015319
v -0.032384 -0.008613 0.015578
v -0.032521 -0.008684 0.015869
v -0.032248 -0.008422 0.016006
v -0.032817 -0.008859 0.016034
v -0.032528 -0.008611 0.016473
v -0.032197 -0.008360 0.016589
v -0.032757 -0.008745 0.016526
v -0.033165 -0.009054 0.015576
v -0.033062 -0.009018 0.015906
v -0.033067 -0.008958 0.016498
v -0.033519 -0.009340 0.016059
v -0.033228 -0.009122 0.016098
v -0.033403 -0.009179 0.016415
v -0.033627 -0.009392 0.016367
v -0.032431 -0.008530 0.016729
v -0.032440 -0.008532 0.017061
v -0.032794 -0.008671 0.017469
v -0.032414 -0.008407 0.017575
v -0.033047 -0.008869 0.017099
v -0.033118 -0.008839 0.017532
v -0.033284 -0.009072 0.016839
v -0.033360 -0.009091 0.017036
v -0.033543 -0.009283 0.016767
v -0.033688 -0.009345 0.016985
v -0.033511 -0.009077 0.017455
v -0.032997 -0.008745 0.017995
v -0.033832 -0.009321 0.017326
v -0.033994 -0.009400 0.017568
v -0.034019 -0.009730 0.016174
v -0.034108 -0.009906 0.015575
v -0.034134 -0.009877 0.015972
v -0.033781 -0.009536 0.016372
v -0.034065 -0.009720 0.016567
v -0.033932 -0.009599 0.016816
v -0.034203 -0.009853 0.016596
v -0.034246 -0.010025 0.016162
v -0.034304 -0.009996 0.016642
v -0.034261 -0.010428 0.015625
v -0.034292 -0.010195 0.016110
v -0.034292 -0.010703 0.015641
v -0.034376 -0.010625 0.016325
v -0.034363 -0.010167 0.016691
v -0.034038 -0.009655 0.016988
v -0.034225 -0.009658 0.017373
v -0.034216 -0.009838 0.016951
v -0.034253 -0.009806 0.017139
v -0.034264 -0.009622 0.017636
v -0.033907 -0.009329 0.017953
v -0.034325 -0.010001 0.016988
v -0.034341 -0.009964 0.017164
v -0.034397 -0.009801 0.017557
v -0.034463 -0.009947 0.017512
v -0.034420 -0.009781 0.017751
v -0.034515 -0.009935 0.017800
v -0.034387 -0.010123 0.017171
v -0.034423 -0.010395 0.017132
v -0.034447 -0.010698 0.016637
v -0.034502 -0.010745 0.016945
v -0.034505 -0.010126 0.017476
v -0.034548 -0.010091 0.017670
v -0.034613 -0.010225 0.017831
v -0.034497 -0.010486 0.017332
v -0.034634 -0.010451 0.017757
v -0.032648 -0.008545 0.017918
v -0.032805 -0.008606 0.018235
v -0.032361 -0.008296 0.018363
v -0.032814 -0.008572 0.018662
v -0.032615 -0.008419 0.018742
v -0.032831 -0.008500 0.019243
v -0.032256 -0.008212 0.018895
v -0.033124 -0.008775 0.018547
v -0.033354 -0.008941 0.018056
v -0.033402 -0.008855 0.018973
v -0.033605 -0.009084 0.018359
v -0.033810 -0.009098 0.018888
v -0.032993 -0.008486 0.019700
v -0.032675 -0.008268 0.019795
v -0.032868 -0.008189 0.020320
v -0.033122 -0.008440 0.020040
v -0.033656 -0.008816 0.019784
v -0.033407 -0.008761 0.019372
v -0.033730 -0.008910 0.019351
v -0.033667 -0.008770 0.020091
v -0.033495 -0.008602 0.020330
v -0.033979 -0.009342 0.018314
v -0.033977 -0.009268 0.018606
v -0.034171 -0.009286 0.018947
v -0.033936 -0.009099 0.019160
v -0.034136 -0.009215 0.019358
v -0.033986 -0.009066 0.019582
v -0.034011 -0.009031 0.019922
v -0.033917 -0.008938 0.020296
v -0.034410 -0.009319 0.019649
v -0.034210 -0.009167 0.020220
v -0.034276 -0.009622 0.017996
v -0.034349 -0.009610 0.018387
v -0.034461 -0.009790 0.018162
v -0.034556 -0.009911 0.018172
v -0.034654 -0.009666 0.018884
v -0.034607 -0.009751 0.018556
v -0.034759 -0.009901 0.018568
v -0.034835 -0.009866 0.018967
v -0.034604 -0.010072 0.017969
v -0.034679 -0.010085 0.018200
v -0.034728 -0.010269 0.018180
v -0.034811 -0.010072 0.018487
v -0.034887 -0.010602 0.018520
v -0.034894 -0.010028 0.018852
v -0.034923 -0.010205 0.018813
v -0.034370 -0.009388 0.019163
v -0.034431 -0.009313 0.020200
v -0.034657 -0.009539 0.019554
v -0.034783 -0.009685 0.019527
v -0.034881 -0.009834 0.019526
v -0.034620 -0.009498 0.020117
v -0.034882 -0.009833 0.019809
v -0.034865 -0.009942 0.020291
v -0.034925 -0.010039 0.019252
v -0.034954 -0.009987 0.019611
v -0.034929 -0.009964 0.019907
v -0.034975 -0.010124 0.019900
v -0.034903 -0.010093 0.020297
v -0.034977 -0.010286 0.020026
v -0.034983 -0.010498 0.020021
v -0.034946 -0.010507 0.020158
v -0.034942 -0.010388 0.018864
v -0.034988 -0.010130 0.019599
v -0.034971 -0.010409 0.019236
v -0.034999 -0.010296 0.019645
v -0.034981 -0.010625 0.019358
v -0.035000 -0.010345 0.019835
v -0.032777 -0.007763 0.021181
v -0.032971 -0.007682 0.021460
v -0.032659 -0.007493 0.021454
v -0.032737 -0.007861 0.020910
v -0.032961 -0.007894 0.021147
v -0.033175 -0.007894 0.021371
v -0.032768 -0.007264 0.022003
v -0.032923 -0.007244 0.022168
v -0.032778 -0.007121 0.022307
v -0.032947 -0.007043 0.022487
v -0.033255 -0.007220 0.022404
v -0.032951 -0.007533 0.021769
v -0.033196 -0.007497 0.022036
v -0.033354 -0.007874 0.021725
v -0.033395 -0.007828 0.021826
v -0.033656 -0.007555 0.022226
v -0.033572 -0.007848 0.021906
v -0.033835 -0.007990 0.021885
v -0.034284 -0.008036 0.022128
v -0.033970 -0.007581 0.022455
v -0.034204 -0.007771 0.022399
v -0.032513 -0.006539 0.023325
v -0.032997 -0.006634 0.023422
v -0.032688 -0.006366 0.023795
v -0.033200 -0.006566 0.023676
v -0.033122 -0.006411 0.023928
v -0.032894 -0.006242 0.024132
v -0.033401 -0.006345 0.024207
v -0.033003 -0.006079 0.024583
v -0.032819 -0.006072 0.024492
v -0.032905 -0.005895 0.024848
v -0.033373 -0.006040 0.024814
v -0.033382 -0.006220 0.024445
v -0.033607 -0.006535 0.023989
v -0.033983 -0.006601 0.024134
v -0.033730 -0.006239 0.024573
v -0.034054 -0.006222 0.024748
v -0.034256 -0.006563 0.024296
v -0.034322 -0.006318 0.024720
v -0.034680 -0.006767 0.024236
v -0.034671 -0.006498 0.024678
v -0.033063 -0.007000 0.022648
v -0.032748 -0.006907 0.022643
v -0.032849 -0.006836 0.022895
v -0.032871 -0.006756 0.023096
v -0.033391 -0.007082 0.022787
v -0.033305 -0.006899 0.023180
v -0.033332 -0.006788 0.023420
v -0.033676 -0.007227 0.022729
v -0.033680 -0.006988 0.023260
v -0.034005 -0.007251 0.023001
v -0.033649 -0.006732 0.023716
v -0.033915 -0.006867 0.023641
v -0.034063 -0.007180 0.023202
v -0.033994 -0.007082 0.023352
v -0.034036 -0.006779 0.023892
v -0.034396 -0.007184 0.023400
v -0.034349 -0.006999 0.023677
v -0.034238 -0.007551 0.022741
v -0.034384 -0.007397 0.023119
v -0.034546 -0.007982 0.022507
v -0.034555 -0.007690 0.022871
v -0.034674 -0.007181 0.023610
v -0.034861 -0.007907 0.022808
v -0.034785 -0.007667 0.023123
v -0.034782 -0.007483 0.023339
v -0.035058 -0.007440 0.023581
v -0.035374 -0.007705 0.023458
v -0.034349 -0.006827 0.023987
v -0.034601 -0.006863 0.024060
v -0.034530 -0.006892 0.023965
v -0.034915 -0.007181 0.023792
v -0.035154 -0.006969 0.024217
v -0.035287 -0.007188 0.024011
v -0.034925 -0.006704 0.024531
v -0.034988 -0.006541 0.024804
v -0.035306 -0.006897 0.024453
v -0.035388 -0.006725 0.024862
v -0.035419 -0.007518 0.023717
v -0.035681 -0.007156 0.024406
v -0.035596 -0.006973 0.024631
v -0.035933 -0.007132 0.024620
v -0.035794 -0.006959 0.024756
v -0.036260 -0.007138 0.024754
v -0.035669 -0.007543 0.023893
v -0.035758 -0.007354 0.024248
v -0.035660 -0.007956 0.023374
v -0.035959 -0.007605 0.024169
v -0.035949 -0.007826 0.023833
v -0.036119 -0.007678 0.024201
v -0.035974 -0.007337 0.024445
v -0.036492 -0.007647 0.024430
v -0.036717 -0.007390 0.024771
v -0.036402 -0.007794 0.024183
v -0.036817 -0.007773 0.024427
v -0.037194 -0.007857 0.024513
v -0.037057 -0.007565 0.024737
v -0.037302 -0.007734 0.024632
v -0.037598 -0.007888 0.024473
v -0.037690 -0.007657 0.024718
v -0.032700 -0.007984 0.020528
v -0.032510 -0.008157 0.019808
v -0.032961 -0.008134 0.020652
v -0.033326 -0.008429 0.020517
v -0.033137 -0.008079 0.021052
v -0.033605 -0.008577 0.020665
v -0.033437 -0.008249 0.021208
v -0.033639 -0.008440 0.021157
v -0.033753 -0.008443 0.021309
v -0.033815 -0.008836 0.020448
v -0.034093 -0.008892 0.020748
v -0.033940 -0.008680 0.021146
v -0.033569 -0.008192 0.021465
v -0.033562 -0.008085 0.021619
v -0.033790 -0.008258 0.021530
v -0.033937 -0.008253 0.021605
v -0.034157 -0.009089 0.020428
v -0.034381 -0.009233 0.020580
v -0.034411 -0.009160 0.020827
v -0.034241 -0.008938 0.020987
v -0.034225 -0.008759 0.021333
v -0.034419 -0.008986 0.021168
v -0.034549 -0.008944 0.021301
v -0.034585 -0.009142 0.021020
v -0.034594 -0.009067 0.021164
v -0.034734 -0.009193 0.021013
v -0.034885 -0.009145 0.021119
v -0.034817 -0.008994 0.021293
v -0.035153 -0.009003 0.021302
v -0.034084 -0.008189 0.021776
v -0.034256 -0.008652 0.021456
v -0.034262 -0.008382 0.021684
v -0.034442 -0.008388 0.021799
v -0.034382 -0.008515 0.021612
v -0.034466 -0.008134 0.022149
v -0.034756 -0.008539 0.021727
v -0.034758 -0.008376 0.021998
v -0.034858 -0.008247 0.022285
v -0.035058 -0.008482 0.022093
v -0.035233 -0.008195 0.022664
v -0.034474 -0.008755 0.021448
v -0.034814 -0.008684 0.021571
v -0.034868 -0.008838 0.021437
v -0.035083 -0.008785 0.021571
v -0.034961 -0.008647 0.021713
v -0.035088 -0.008644 0.021872
v -0.035119 -0.008889 0.021430
v -0.034424 -0.009303 0.020430
v -0.034578 -0.009470 0.020431
v -0.034561 -0.009370 0.020719
v -0.034569 -0.009454 0.020589
v -0.034720 -0.009442 0.020719
v -0.034714 -0.009660 0.020297
v -0.034710 -0.009606 0.020430
v -0.034710 -0.009558 0.020582
v -0.034849 -0.009789 0.020437
v -0.034983 -0.009466 0.020715
v -0.034995 -0.009798 0.020434
v -0.035009 -0.009623 0.020541
v -0.035244 -0.009464 0.020707
v -0.034998 -0.009939 0.020393
v -0.034999 -0.010094 0.020445
v -0.034899 -0.010244 0.020310
v -0.034885 -0.010235 0.020461
v -0.034884 -0.010395 0.020319
v -0.034804 -0.010454 0.020482
v -0.034845 -0.010306 0.020467
v -0.035005 -0.010249 0.020599
v -0.034788 -0.010376 0.020625
v -0.034852 -0.010289 0.020617
v -0.034815 -0.010367 0.020775
v -0.034857 -0.010343 0.020783
v -0.035114 -0.010350 0.020744
v -0.035310 -0.009134 0.021117
v -0.035340 -0.008498 0.022286
v -0.035527 -0.008507 0.022445
v -0.035424 -0.008794 0.021903
v -0.035237 -0.008731 0.021870
v -0.035441 -0.008877 0.021677
v -0.035381 -0.008977 0.021407
v -0.035532 -0.008984 0.021486
v -0.035595 -0.009109 0.021254
v -0.035247 -0.008658 0.022023
v -0.035522 -0.008638 0.022262
v -0.035450 -0.008739 0.022049
v -0.035729 -0.008829 0.022107
v -0.035828 -0.008776 0.022344
v -0.035910 -0.008973 0.021804
v -0.035890 -0.009147 0.021264
v -0.036170 -0.009136 0.021340
v -0.035830 -0.008993 0.021614
v -0.036196 -0.009054 0.021606
v -0.036278 -0.009003 0.022088
v -0.036074 -0.008951 0.022146
v -0.036010 -0.008883 0.022295
v -0.036087 -0.008779 0.022532
v -0.036208 -0.008936 0.022285
v -0.037274 -0.009166 0.021039
v -0.037464 -0.009160 0.021018
v -0.037304 -0.009140 0.021182
v -0.037468 -0.009125 0.021238
v -0.036558 -0.009147 0.021354
v -0.036515 -0.009078 0.021581
v -0.036868 -0.009146 0.021492
v -0.036728 -0.009055 0.021806
v -0.036744 -0.009003 0.022104
v -0.036657 -0.008942 0.022318
v -0.036357 -0.008848 0.022476
v -0.037038 -0.009128 0.021673
v -0.036935 -0.008984 0.022483
v -0.037194 -0.009138 0.021552
v -0.037605 -0.009107 0.021529
v -0.037202 -0.009141 0.021983
v -0.037218 -0.009025 0.022564
v -0.037373 -0.009077 0.022401
v -0.035291 -0.009627 0.020486
v -0.035223 -0.009775 0.020397
v -0.035666 -0.009610 0.020509
v -0.035537 -0.009485 0.020689
v -0.035457 -0.009786 0.020393
v -0.035743 -0.009800 0.020401
v -0.035440 -0.009388 0.020849
v -0.035632 -0.009369 0.020893
v -0.036103 -0.009528 0.020551
v -0.036257 -0.009426 0.020651
v -0.035987 -0.009443 0.020669
v -0.035883 -0.009639 0.020477
v -0.036177 -0.009631 0.020482
v -0.036187 -0.009793 0.020448
v -0.035957 -0.009293 0.021021
v -0.035790 -0.009315 0.020999
v -0.036238 -0.009335 0.020807
v -0.036203 -0.009219 0.021136
v -0.035141 -0.009943 0.020401
v -0.035300 -0.009942 0.020396
v -0.035289 -0.010024 0.020433
v -0.035663 -0.009961 0.020406
v -0.035600 -0.010111 0.020477
v -0.035308 -0.010377 0.020703
v -0.035717 -0.010416 0.020727
v -0.036182 -0.009948 0.020470
v -0.036017 -0.010094 0.020535
v -0.036179 -0.010329 0.020725
v -0.036539 -0.009465 0.020624
v -0.036367 -0.009646 0.020507
v -0.036519 -0.009645 0.020553
v -0.036378 -0.009805 0.020492
v -0.036635 -0.009760 0.020608
v -0.036681 -0.009489 0.020630
v -0.036715 -0.009648 0.020621
v -0.036561 -0.009345 0.020779
v -0.036602 -0.009209 0.021216
v -0.036858 -0.009307 0.020908
v -0.036971 -0.009491 0.020713
v -0.036836 -0.009378 0.020770
v -0.036884 -0.009239 0.021104
v -0.036905 -0.009821 0.020751
v -0.036991 -0.009332 0.020842
v -0.037141 -0.009335 0.020822
v -0.037146 -0.009259 0.020899
v -0.036986 -0.009410 0.020765
v -0.037183 -0.009484 0.020755
v -0.036997 -0.009190 0.021275
v -0.037292 -0.009336 0.020825
v -0.037296 -0.009246 0.020891
v -0.037562 -0.009324 0.020872
v -0.037447 -0.009266 0.020885
v -0.037054 -0.009634 0.020735
v -0.037426 -0.009640 0.020842
v -0.037229 -0.009843 0.020871
v -0.037439 -0.009788 0.020885
v -0.036387 -0.009952 0.020542
v -0.036395 -0.010091 0.020624
v -0.036694 -0.010043 0.020768
v -0.036445 -0.010483 0.020936
v -0.036546 -0.010272 0.020832
v -0.036842 -0.010344 0.021005
v -0.037536 -0.009932 0.020964
v -0.037208 -0.010368 0.021107
v -0.037452 -0.010473 0.021205
v -0.037411 -0.009150 0.021924
v -0.037394 -0.009133 0.022122
v -0.037597 -0.009134 0.021918
v -0.035525 -0.008345 0.022699
v -0.035498 -0.007971 0.023172
v -0.035953 -0.008334 0.023074
v -0.035917 -0.008099 0.023453
v -0.036083 -0.008152 0.023497
v -0.036413 -0.008559 0.023062
v -0.036454 -0.008186 0.023610
v -0.036313 -0.008265 0.023460
v -0.036016 -0.008705 0.022581
v -0.036252 -0.008649 0.022815
v -0.036472 -0.008772 0.022691
v -0.036208 -0.007930 0.023893
v -0.036677 -0.008354 0.023494
v -0.037115 -0.008466 0.023532
v -0.036927 -0.008272 0.023768
v -0.036750 -0.008806 0.022762
v -0.036981 -0.008661 0.023104
v -0.037070 -0.008945 0.022701
v -0.037225 -0.008902 0.022872
v -0.037395 -0.008974 0.022743
v -0.037539 -0.009002 0.022631
v -0.037476 -0.008916 0.022986
v -0.037443 -0.008775 0.023243
v -0.037426 -0.008605 0.023568
v -0.037575 -0.008836 0.023196
v -0.037590 -0.008597 0.023699
v -0.036672 -0.008112 0.023859
v -0.036747 -0.007995 0.024122
v -0.036983 -0.007967 0.024298
v -0.037261 -0.008406 0.023748
v -0.037236 -0.008201 0.024082
v -0.037593 -0.008166 0.024193
v -0.037466 -0.008396 0.023876
v -0.037276 -0.008051 0.024316
v -0.037335 -0.007943 0.024442
v -0.041199 -0.007813 0.024104
v -0.041302 -0.007745 0.024184
v -0.040944 -0.007874 0.024298
v -0.041111 -0.007757 0.024401
v -0.040929 -0.007835 0.024408
v -0.041160 -0.007667 0.024488
v -0.040744 -0.007620 0.024853
v -0.041781 -0.007936 0.023072
v -0.042022 -0.007821 0.023434
v -0.041648 -0.007891 0.023252
v -0.042150 -0.007946 0.023027
v -0.041952 -0.007170 0.024208
v -0.041895 -0.006910 0.024462
v -0.041595 -0.007130 0.024505
v -0.041717 -0.007364 0.024208
v -0.042236 -0.006726 0.024435
v -0.042118 -0.006916 0.024291
v -0.042321 -0.006934 0.024193
v -0.042355 -0.006795 0.024291
v -0.042508 -0.006931 0.024155
v -0.042124 -0.007179 0.024130
v -0.042459 -0.007247 0.024030
v -0.041313 -0.007912 0.023432
v -0.041656 -0.007810 0.023584
v -0.041413 -0.007825 0.023812
v -0.041686 -0.007731 0.023773
v -0.041700 -0.007633 0.023925
v -0.041821 -0.007750 0.023665
v -0.041855 -0.007466 0.024038
v -0.041191 -0.007337 0.024770
v -0.041550 -0.007506 0.024233
v -0.041187 -0.007507 0.024632
v -0.041700 -0.007534 0.024058
v -0.042062 -0.007738 0.023599
v -0.042120 -0.007511 0.023876
v -0.042296 -0.007872 0.023248
v -0.042375 -0.007804 0.023430
v -0.042280 -0.007724 0.023585
v -0.042562 -0.007732 0.023579
v -0.042427 -0.007547 0.023815
v -0.037693 -0.009132 0.021294
v -0.037596 -0.009181 0.021030
v -0.037755 -0.009173 0.021168
v -0.037949 -0.009083 0.021447
v -0.037933 -0.009051 0.021612
v -0.038063 -0.009168 0.021303
v -0.038105 -0.009051 0.021592
v -0.038122 -0.009041 0.021736
v -0.038005 -0.009048 0.021970
v -0.038291 -0.008980 0.022391
v -0.037941 -0.009003 0.022308
v -0.038478 -0.009164 0.021428
v -0.038742 -0.009097 0.021711
v -0.038604 -0.009110 0.021577
v -0.038911 -0.009158 0.021566
v -0.038325 -0.009035 0.022048
v -0.038738 -0.009074 0.021941
v -0.038858 -0.009033 0.022146
v -0.039072 -0.009086 0.021716
v -0.039293 -0.009166 0.021570
v -0.039320 -0.009060 0.021688
v -0.039059 -0.009041 0.021855
v -0.039077 -0.008985 0.022292
v -0.039377 -0.008954 0.021828
v -0.039165 -0.008988 0.021995
v -0.039462 -0.008865 0.022000
v -0.039502 -0.008798 0.022328
v -0.039589 -0.009172 0.021504
v -0.039602 -0.008982 0.021667
v -0.039830 -0.008937 0.021653
v -0.039729 -0.009175 0.021487
v -0.039900 -0.009021 0.021585
v -0.039900 -0.009177 0.021502
v -0.039638 -0.008793 0.022045
v -0.039645 -0.008719 0.022280
v -0.039903 -0.008823 0.021872
v -0.039768 -0.008757 0.022041
v -0.039958 -0.008616 0.022222
v -0.039780 -0.008650 0.022244
v -0.039611 -0.008883 0.021816
v -0.037681 -0.009484 0.020890
v -0.037857 -0.009336 0.021024
v -0.037756 -0.009261 0.021021
v -0.037914 -0.009222 0.021162
v -0.038133 -0.009319 0.021155
v -0.037973 -0.009485 0.021035
v -0.037634 -0.009657 0.020896
v -0.038155 -0.009631 0.021110
v -0.038000 -0.009837 0.021090
v -0.038235 -0.009474 0.021131
v -0.038286 -0.009819 0.021226
v -0.037764 -0.009980 0.021052
v -0.037966 -0.010082 0.021141
v -0.037900 -0.010388 0.021284
v -0.038160 -0.010252 0.021279
v -0.038308 -0.010089 0.021275
v -0.038223 -0.009206 0.021298
v -0.038373 -0.009306 0.021255
v -0.038522 -0.009476 0.021256
v -0.038559 -0.009326 0.021315
v -0.038977 -0.009309 0.021421
v -0.038517 -0.009627 0.021265
v -0.038880 -0.009669 0.021340
v -0.038535 -0.010053 0.021326
v -0.038380 -0.010225 0.021342
v -0.038366 -0.010539 0.021508
v -0.038707 -0.010272 0.021438
v -0.038977 -0.009476 0.021366
v -0.039279 -0.009485 0.021404
v -0.039034 -0.009919 0.021385
v -0.039292 -0.009818 0.021417
v -0.039432 -0.009478 0.021418
v -0.039630 -0.009318 0.021434
v -0.039916 -0.009343 0.021473
v -0.039555 -0.009613 0.021429
v -0.039903 -0.009532 0.021489
v -0.039469 -0.009871 0.021479
v -0.039616 -0.009878 0.021545
v -0.039929 -0.009626 0.021532
v -0.038914 -0.010068 0.021405
v -0.039386 -0.010078 0.021524
v -0.038974 -0.010289 0.021552
v -0.039415 -0.010225 0.021612
v -0.039137 -0.010446 0.021743
v -0.039432 -0.010368 0.021747
v -0.039594 -0.010233 0.021709
v -0.039621 -0.010354 0.021839
v -0.039984 -0.009981 0.021831
v -0.040013 -0.010216 0.022017
v -0.040003 -0.010306 0.022108
v -0.037726 -0.008996 0.022595
v -0.038072 -0.008966 0.022801
v -0.037918 -0.008931 0.022968
v -0.038238 -0.008932 0.023025
v -0.037753 -0.008756 0.023453
v -0.037696 -0.008876 0.023138
v -0.038171 -0.008834 0.023300
v -0.038173 -0.008719 0.023531
v -0.038802 -0.008970 0.022582
v -0.038574 -0.008968 0.022785
v -0.038636 -0.008941 0.022947
v -0.038495 -0.008755 0.023427
v -0.038743 -0.008738 0.023385
v -0.038386 -0.008856 0.023247
v -0.038677 -0.008851 0.023179
v -0.037867 -0.008457 0.023979
v -0.037921 -0.008307 0.024133
v -0.038090 -0.008443 0.024018
v -0.038118 -0.008365 0.024094
v -0.038126 -0.008119 0.024316
v -0.037933 -0.007963 0.024426
v -0.038084 -0.007797 0.024591
v -0.038517 -0.008518 0.023823
v -0.038452 -0.008296 0.024131
v -0.039040 -0.008430 0.024006
v -0.038935 -0.008309 0.024161
v -0.038637 -0.008162 0.024280
v -0.038681 -0.007892 0.024547
v -0.038880 -0.008096 0.024392
v -0.037753 -0.008590 0.023787
v -0.037966 -0.008573 0.023851
v -0.038954 -0.008566 0.023748
v -0.039800 -0.008559 0.022474
v -0.039847 -0.008338 0.022922
v -0.039681 -0.008546 0.022673
v -0.039947 -0.008502 0.022494
v -0.039987 -0.008342 0.022778
v -0.039625 -0.008431 0.023045
v -0.039762 -0.008336 0.023127
v -0.039463 -0.008478 0.023322
v -0.039777 -0.008323 0.023281
v -0.039603 -0.008402 0.023480
v -0.040054 -0.008259 0.022962
v -0.040067 -0.008234 0.023113
v -0.040189 -0.008198 0.023305
v -0.039005 -0.008880 0.022823
v -0.039289 -0.008814 0.022725
v -0.039130 -0.008641 0.023345
v -0.039098 -0.008588 0.023602
v -0.038907 -0.008730 0.023334
v -0.039468 -0.008716 0.022732
v -0.039379 -0.008572 0.023171
v -0.039275 -0.008433 0.023947
v -0.039274 -0.008385 0.024073
v -0.039492 -0.008395 0.023904
v -0.039498 -0.008366 0.024059
v -0.039152 -0.008089 0.024522
v -0.039260 -0.007994 0.024662
v -0.038763 -0.007801 0.024656
v -0.039453 -0.008064 0.024632
v -0.039136 -0.008266 0.024282
v -0.039297 -0.008257 0.024347
v -0.039433 -0.008322 0.024213
v -0.039545 -0.008275 0.024369
v -0.039449 -0.008191 0.024507
v -0.039498 -0.008433 0.023640
v -0.039714 -0.008336 0.023993
v -0.039952 -0.008286 0.023628
v -0.039900 -0.008281 0.024161
v -0.039898 -0.008162 0.024487
v -0.039910 -0.008041 0.024627
v -0.039672 -0.008072 0.024631
v -0.040118 -0.008079 0.024476
v -0.040128 -0.007996 0.024614
v -0.039622 -0.008322 0.024194
v -0.039896 -0.008247 0.024342
v -0.039655 -0.008204 0.024495
v -0.040168 -0.008193 0.024155
v -0.039107 -0.008484 0.023882
v -0.039268 -0.008513 0.023665
v -0.040181 -0.009009 0.021631
v -0.040184 -0.009151 0.021595
v -0.040412 -0.009174 0.021643
v -0.040288 -0.008826 0.021848
v -0.040514 -0.008868 0.021770
v -0.040549 -0.008808 0.021916
v -0.040409 -0.008684 0.022109
v -0.040507 -0.009025 0.021634
v -0.040827 -0.008860 0.021910
v -0.040836 -0.008649 0.022318
v -0.040452 -0.008500 0.022431
v -0.041210 -0.008818 0.022134
v -0.040659 -0.009025 0.021664
v -0.040680 -0.008915 0.021768
v -0.040883 -0.009028 0.021742
v -0.040656 -0.009177 0.021657
v -0.040809 -0.009177 0.021683
v -0.040974 -0.008897 0.021902
v -0.041244 -0.009016 0.021897
v -0.041057 -0.009175 0.021785
v -0.041342 -0.009171 0.021899
v -0.041354 -0.008878 0.022090
v -0.041455 -0.009013 0.021991
v -0.041590 -0.008856 0.022172
v -0.041738 -0.009012 0.022113
v -0.041756 -0.008869 0.022195
v -0.041649 -0.009160 0.022067
v -0.041925 -0.009173 0.022183
v -0.041891 -0.009007 0.022180
v -0.040198 -0.009326 0.021588
v -0.040294 -0.009465 0.021668
v -0.040359 -0.009326 0.021652
v -0.040345 -0.009625 0.021756
v -0.040090 -0.009778 0.021718
v -0.040560 -0.009345 0.021692
v -0.040555 -0.009482 0.021754
v -0.040369 -0.009768 0.021823
v -0.040632 -0.009776 0.021900
v -0.040834 -0.009319 0.021735
v -0.041158 -0.009347 0.021893
v -0.040881 -0.009613 0.021929
v -0.040800 -0.009757 0.021966
v -0.041092 -0.009725 0.022085
v -0.040193 -0.009897 0.021846
v -0.040204 -0.010093 0.021997
v -0.040560 -0.009926 0.021947
v -0.040447 -0.010029 0.022000
v -0.040265 -0.010192 0.022165
v -0.040276 -0.010285 0.022366
v -0.040560 -0.010061 0.022109
v -0.040471 -0.010183 0.022334
v -0.040843 -0.009920 0.022101
v -0.040859 -0.010018 0.022270
v -0.041157 -0.009876 0.022289
v -0.041444 -0.009449 0.022051
v -0.041796 -0.009308 0.022170
v -0.041729 -0.009449 0.022203
v -0.041461 -0.009618 0.022165
v -0.041353 -0.009747 0.022230
v -0.040183 -0.008513 0.022415
v -0.040088 -0.008410 0.022591
v -0.040191 -0.008275 0.022807
v -0.040276 -0.008347 0.022652
v -0.040694 -0.008239 0.022802
v -0.040723 -0.008329 0.022662
v -0.040527 -0.008192 0.022955
v -0.040808 -0.008079 0.023084
v -0.040368 -0.008170 0.023106
v -0.040487 -0.008104 0.023230
v -0.040432 -0.008069 0.023582
v -0.040704 -0.008004 0.023421
v -0.040280 -0.008217 0.022955
v -0.040891 -0.008207 0.022855
v -0.041157 -0.008427 0.022634
v -0.041017 -0.008229 0.022815
v -0.041044 -0.008533 0.022473
v -0.040795 -0.008026 0.023225
v -0.040961 -0.007955 0.023470
v -0.041545 -0.008085 0.022880
v -0.041371 -0.007998 0.023119
v -0.041706 -0.008777 0.022292
v -0.040920 -0.007930 0.023715
v -0.040445 -0.008066 0.024116
v -0.040747 -0.007979 0.024087
v -0.040360 -0.007929 0.024594
v -0.040582 -0.007917 0.024434
v -0.040639 -0.007787 0.024645
v -0.040424 -0.008021 0.024308
v -0.041082 -0.007871 0.024001
v -0.041419 -0.008555 0.022491
v -0.041486 -0.008411 0.022622
v -0.041538 -0.008205 0.022750
v -0.041728 -0.008567 0.022448
v -0.042750 -0.008147 0.022601
v -0.042446 -0.008070 0.022711
v -0.042049 -0.008212 0.022647
v -0.042324 -0.008540 0.022370
v -0.042095 -0.008037 0.022839
v -0.042514 -0.007948 0.022839
v -0.042516 -0.007888 0.022973
v -0.042019 -0.008856 0.022260
v -0.042290 -0.008869 0.022281
v -0.042045 -0.009009 0.022225
v -0.042412 -0.008968 0.022289
v -0.040192 -0.010377 0.022435
v -0.040398 -0.010370 0.022807
v -0.040625 -0.010187 0.022593
v -0.040541 -0.010308 0.022839
v -0.041005 -0.010040 0.022546
v -0.041121 -0.010080 0.022772
v -0.040771 -0.010208 0.022793
v -0.040948 -0.010293 0.023051
v -0.041235 -0.010181 0.023014
v -0.041282 -0.010291 0.023168
v -0.041741 -0.009625 0.022320
v -0.041638 -0.009765 0.022456
v -0.042073 -0.009309 0.022223
v -0.041893 -0.009450 0.022239
v -0.042454 -0.009460 0.022324
v -0.041911 -0.009592 0.022354
v -0.041958 -0.009698 0.022509
v -0.042431 -0.009615 0.022469
v -0.042202 -0.009765 0.022754
v -0.042448 -0.009680 0.022630
v -0.041854 -0.009860 0.022847
v -0.041716 -0.009999 0.023035
v -0.041658 -0.010193 0.023258
v -0.041959 -0.010191 0.023398
v -0.042080 -0.010011 0.023198
v -0.042426 -0.009907 0.023210
v -0.042377 -0.010029 0.023414
v -0.042639 -0.010201 0.023739
v -0.045036 -0.005080 0.024150
v -0.044519 -0.005356 0.024288
v -0.044775 -0.005481 0.023955
v -0.045730 -0.004936 0.023773
v -0.045964 -0.004771 0.023944
v -0.045427 -0.004747 0.024262
v -0.046005 -0.004884 0.023697
v -0.045452 -0.005235 0.023591
v -0.045193 -0.005535 0.023493
v -0.045399 -0.005553 0.023345
v -0.045442 -0.004967 0.023936
v -0.045292 -0.004848 0.024200
v -0.045680 -0.005323 0.023397
v -0.046053 -0.005266 0.023321
v -0.045673 -0.005132 0.023569
v -0.046165 -0.004938 0.023559
v -0.046381 -0.004755 0.023741
v -0.046421 -0.004934 0.023485
v -0.046702 -0.004965 0.023383
v -0.046814 -0.004632 0.023830
v -0.046495 -0.004448 0.024230
v -0.046727 -0.004534 0.024012
v -0.047526 -0.004552 0.023782
v -0.046975 -0.004490 0.023991
v -0.047395 -0.004286 0.024038
v -0.046992 -0.004932 0.023399
v -0.047352 -0.004812 0.023560
v -0.047482 -0.004902 0.023435
v -0.046454 -0.005217 0.023213
v -0.046679 -0.005151 0.023223
v -0.046408 -0.005469 0.023022
v -0.047032 -0.005117 0.023198
v -0.046949 -0.005578 0.022864
v -0.047302 -0.005286 0.023065
v -0.047690 -0.005510 0.022933
v -0.047711 -0.004281 0.024021
v -0.047934 -0.004602 0.023728
v -0.047694 -0.005135 0.023205
v -0.048249 -0.004666 0.023685
v -0.048447 -0.004357 0.023971
v -0.048222 -0.004989 0.023416
v -0.048071 -0.005256 0.023171
v -0.048623 -0.005227 0.023282
v -0.048385 -0.005483 0.023084
v -0.048744 -0.004619 0.023720
v -0.048721 -0.004332 0.023985
v -0.048976 -0.004652 0.023715
v -0.049059 -0.004435 0.023967
v -0.049137 -0.004689 0.023725
v -0.048924 -0.004965 0.023463
v -0.049172 -0.004924 0.023541
v -0.049506 -0.004614 0.023978
v -0.049634 -0.005006 0.023649
v -0.049545 -0.004788 0.023852
v -0.049761 -0.004783 0.023935
v -0.049796 -0.004943 0.023826
v -0.049176 -0.005103 0.023424
v -0.049022 -0.005314 0.023318
v -0.048754 -0.005566 0.023135
v -0.049123 -0.005524 0.023260
v -0.049492 -0.005240 0.023423
v -0.049727 -0.005573 0.023392
v -0.049534 -0.005095 0.023520
v -0.049722 -0.005240 0.023519
v -0.049978 -0.005259 0.023681
v -0.050066 -0.004967 0.023917
v -0.050028 -0.005106 0.023833
v -0.050232 -0.005245 0.023804
v -0.050668 -0.005211 0.023887
v -0.049927 -0.005458 0.023523
v -0.050158 -0.005516 0.023610
v -0.050321 -0.005553 0.023638
v -0.050562 -0.005540 0.023681
v -0.050783 -0.004956 0.024045
v -0.051030 -0.005291 0.023877
v -0.050856 -0.005547 0.023752
v -0.051191 -0.005686 0.023724
v -0.051467 -0.005232 0.023902
v -0.051738 -0.005369 0.023895
v -0.043060 -0.006495 0.024248
v -0.043119 -0.006379 0.024386
v -0.042936 -0.006453 0.024383
v -0.042945 -0.006647 0.024171
v -0.042789 -0.006634 0.024254
v -0.042697 -0.006571 0.024398
v -0.043375 -0.006310 0.024351
v -0.043397 -0.006605 0.024067
v -0.043671 -0.006666 0.023923
v -0.043784 -0.006441 0.024020
v -0.043581 -0.006270 0.024270
v -0.044171 -0.005804 0.024103
v -0.044200 -0.005611 0.024245
v -0.043993 -0.005767 0.024302
v -0.043839 -0.005945 0.024326
v -0.044068 -0.006038 0.024088
v -0.045118 -0.005793 0.023347
v -0.044611 -0.005781 0.023828
v -0.045010 -0.005942 0.023333
v -0.044480 -0.005949 0.023826
v -0.044911 -0.006087 0.023353
v -0.044590 -0.005627 0.023959
v -0.044357 -0.006708 0.023511
v -0.044435 -0.006429 0.023634
v -0.043954 -0.006649 0.023751
v -0.043709 -0.006110 0.024317
v -0.044077 -0.006290 0.023955
v -0.044355 -0.006227 0.023819
v -0.044819 -0.006247 0.023397
v -0.044735 -0.006446 0.023399
v -0.044417 -0.006559 0.023559
v -0.044553 -0.006703 0.023423
v -0.044829 -0.006776 0.023264
v -0.045019 -0.006535 0.023219
v -0.042709 -0.007949 0.022832
v -0.042701 -0.007885 0.022969
v -0.042721 -0.007840 0.023172
v -0.042955 -0.007910 0.022982
v -0.042944 -0.007851 0.023137
v -0.043218 -0.007934 0.022957
v -0.043263 -0.007858 0.023081
v -0.043018 -0.007813 0.023252
v -0.043241 -0.007756 0.023276
v -0.043515 -0.007904 0.022912
v -0.043677 -0.007785 0.023070
v -0.043587 -0.007636 0.023259
v -0.043150 -0.007056 0.023967
v -0.042775 -0.006822 0.024136
v -0.042629 -0.006740 0.024234
v -0.043079 -0.006738 0.024088
v -0.042789 -0.007268 0.023997
v -0.043265 -0.007239 0.023838
v -0.043661 -0.007271 0.023625
v -0.043808 -0.007144 0.023651
v -0.043723 -0.006872 0.023790
v -0.043460 -0.006822 0.023937
v -0.042659 -0.007592 0.023747
v -0.042770 -0.007423 0.023894
v -0.043180 -0.007483 0.023697
v -0.042779 -0.007786 0.023424
v -0.042829 -0.007724 0.023535
v -0.043708 -0.007419 0.023447
v -0.043334 -0.007543 0.023519
v -0.043971 -0.007949 0.022610
v -0.044025 -0.007862 0.022756
v -0.043736 -0.007971 0.022645
v -0.044249 -0.007819 0.022755
v -0.044071 -0.007621 0.023139
v -0.044194 -0.007949 0.022593
v -0.044642 -0.007335 0.023176
v -0.044766 -0.007652 0.022854
v -0.044698 -0.007793 0.022725
v -0.044411 -0.007713 0.022879
v -0.044494 -0.007954 0.022578
v -0.044797 -0.007953 0.022561
v -0.044008 -0.007002 0.023602
v -0.043949 -0.007285 0.023486
v -0.044250 -0.007148 0.023448
v -0.044540 -0.007001 0.023371
v -0.044712 -0.007014 0.023297
v -0.044831 -0.007159 0.023149
v -0.044673 -0.007167 0.023266
v -0.045708 -0.006161 0.022836
v -0.045839 -0.005866 0.022959
v -0.045419 -0.006074 0.023052
v -0.045933 -0.006156 0.022732
v -0.045173 -0.006319 0.023147
v -0.045452 -0.006492 0.022847
v -0.045275 -0.006709 0.022950
v -0.045445 -0.006791 0.022779
v -0.045582 -0.006450 0.022781
v -0.045782 -0.006365 0.022702
v -0.046050 -0.006395 0.022592
v -0.045534 -0.006597 0.022755
v -0.045922 -0.006684 0.022539
v -0.045948 -0.006889 0.022484
v -0.045441 -0.005923 0.023104
v -0.046509 -0.005769 0.022830
v -0.046361 -0.006162 0.022618
v -0.046724 -0.006170 0.022527
v -0.046642 -0.005908 0.022677
v -0.046890 -0.005854 0.022661
v -0.047264 -0.005934 0.022622
v -0.047363 -0.005738 0.022772
v -0.046841 -0.006302 0.022449
v -0.047076 -0.006358 0.022427
v -0.047285 -0.006199 0.022531
v -0.046359 -0.006761 0.022338
v -0.046273 -0.006568 0.022438
v -0.046617 -0.006651 0.022285
v -0.046801 -0.006671 0.022241
v -0.046875 -0.006841 0.022124
v -0.047407 -0.006516 0.022343
v -0.047156 -0.006837 0.022103
v -0.045076 -0.006955 0.023013
v -0.045378 -0.006990 0.022795
v -0.044972 -0.007310 0.023017
v -0.045127 -0.007445 0.022830
v -0.045594 -0.007074 0.022668
v -0.045584 -0.007503 0.022563
v -0.045931 -0.007478 0.022345
v -0.045115 -0.007661 0.022710
v -0.045270 -0.007568 0.022700
v -0.045098 -0.007963 0.022527
v -0.045378 -0.007976 0.022455
v -0.045713 -0.007832 0.022340
v -0.045983 -0.007697 0.022187
v -0.045688 -0.007989 0.022313
v -0.046110 -0.007861 0.022042
v -0.046093 -0.007993 0.022037
v -0.045828 -0.007997 0.022217
v -0.046312 -0.007054 0.022250
v -0.046572 -0.007039 0.022111
v -0.046178 -0.007461 0.022171
v -0.046592 -0.007261 0.022036
v -0.046541 -0.007415 0.022040
v -0.046744 -0.007112 0.022020
v -0.046913 -0.007103 0.021995
v -0.047140 -0.007079 0.022009
v -0.046765 -0.007283 0.021977
v -0.046887 -0.007270 0.021966
v -0.046888 -0.007420 0.021987
v -0.047098 -0.007292 0.021988
v -0.046296 -0.007638 0.022060
v -0.046437 -0.007560 0.022050
v -0.046587 -0.007563 0.022032
v -0.046440 -0.007716 0.022029
v -0.046675 -0.007726 0.022039
v -0.046279 -0.007864 0.021991
v -0.046276 -0.008015 0.021983
v -0.046430 -0.007865 0.021994
v -0.046574 -0.007864 0.022025
v -0.046427 -0.008017 0.021984
v -0.046588 -0.008015 0.022029
v -0.046826 -0.007563 0.022019
v -0.047018 -0.007646 0.022067
v -0.047377 -0.007267 0.022057
v -0.047252 -0.007549 0.022116
v -0.047203 -0.007793 0.022144
v -0.046771 -0.007926 0.022075
v -0.047152 -0.008145 0.022160
v -0.043068 -0.008260 0.022503
v -0.042976 -0.008114 0.022671
v -0.042662 -0.008556 0.022349
v -0.042955 -0.008555 0.022343
v -0.043058 -0.008418 0.022398
v -0.043120 -0.008081 0.022739
v -0.043344 -0.008224 0.022495
v -0.043283 -0.008104 0.022673
v -0.043581 -0.008139 0.022496
v -0.043426 -0.008257 0.022446
v -0.043575 -0.008261 0.022416
v -0.043265 -0.008563 0.022339
v -0.043268 -0.008411 0.022379
v -0.043442 -0.008542 0.022373
v -0.042657 -0.008710 0.022302
v -0.042955 -0.008709 0.022310
v -0.043106 -0.008863 0.022339
v -0.042836 -0.009083 0.022344
v -0.043321 -0.008862 0.022391
v -0.043281 -0.008724 0.022341
v -0.043562 -0.008695 0.022424
v -0.043023 -0.009114 0.022406
v -0.043390 -0.009135 0.022579
v -0.043787 -0.008107 0.022477
v -0.043786 -0.008266 0.022405
v -0.044034 -0.008111 0.022460
v -0.044184 -0.008119 0.022470
v -0.044123 -0.008267 0.022420
v -0.043791 -0.008409 0.022407
v -0.043733 -0.008623 0.022455
v -0.043875 -0.008661 0.022505
v -0.044135 -0.008411 0.022441
v -0.044334 -0.008266 0.022472
v -0.044484 -0.008268 0.022480
v -0.044487 -0.008116 0.022489
v -0.044780 -0.008119 0.022476
v -0.044739 -0.008266 0.022483
v -0.044332 -0.008416 0.022493
v -0.044449 -0.008532 0.022563
v -0.044727 -0.008463 0.022559
v -0.043789 -0.008866 0.022569
v -0.044139 -0.008854 0.022662
v -0.043792 -0.009113 0.022691
v -0.043562 -0.009239 0.022697
v -0.044182 -0.009139 0.022785
v -0.044888 -0.008859 0.022733
v -0.044666 -0.009006 0.022797
v -0.042557 -0.009314 0.022313
v -0.042666 -0.009476 0.022411
v -0.042837 -0.009312 0.022401
v -0.042836 -0.009445 0.022485
v -0.042656 -0.009617 0.022619
v -0.042881 -0.009604 0.022705
v -0.042671 -0.009824 0.023161
v -0.043102 -0.009695 0.022943
v -0.043178 -0.009304 0.022567
v -0.043220 -0.009454 0.022681
v -0.043313 -0.009597 0.022868
v -0.043582 -0.009451 0.022854
v -0.043698 -0.009582 0.023066
v -0.043575 -0.009686 0.023169
v -0.042838 -0.009995 0.023565
v -0.043336 -0.009817 0.023349
v -0.043023 -0.010184 0.023868
v -0.043006 -0.010049 0.023683
v -0.042982 -0.010432 0.024280
v -0.043318 -0.010179 0.024018
v -0.043716 -0.009945 0.023745
v -0.043370 -0.010344 0.024370
v -0.043795 -0.009312 0.022823
v -0.043903 -0.009459 0.022991
v -0.043953 -0.009647 0.023294
v -0.044438 -0.009425 0.023114
v -0.044248 -0.009645 0.023416
v -0.044416 -0.009313 0.022965
v -0.044866 -0.009168 0.022920
v -0.044667 -0.009455 0.023220
v -0.044920 -0.009421 0.023200
v -0.044914 -0.009287 0.023034
v -0.044515 -0.009619 0.023427
v -0.044526 -0.009697 0.023587
v -0.044875 -0.009693 0.023573
v -0.044164 -0.009829 0.023795
v -0.044029 -0.009985 0.024015
v -0.044282 -0.009992 0.024134
v -0.044072 -0.010215 0.024472
v -0.044105 -0.010348 0.024703
v -0.044269 -0.010300 0.024627
v -0.044432 -0.009803 0.023806
v -0.044751 -0.009796 0.023779
v -0.045179 -0.009979 0.023937
v -0.044618 -0.010083 0.024242
v -0.044546 -0.010261 0.024520
v -0.045088 -0.008275 0.022477
v -0.045445 -0.008285 0.022420
v -0.044987 -0.008559 0.022595
v -0.045439 -0.008779 0.022564
v -0.045515 -0.008425 0.022419
v -0.045723 -0.008288 0.022287
v -0.045978 -0.008304 0.022149
v -0.045967 -0.008680 0.022255
v -0.045792 -0.008741 0.022355
v -0.045095 -0.008867 0.022717
v -0.045035 -0.009021 0.022815
v -0.045110 -0.009156 0.022903
v -0.045448 -0.009175 0.022852
v -0.045412 -0.009019 0.022716
v -0.045541 -0.008891 0.022569
v -0.045885 -0.008884 0.022387
v -0.045683 -0.009032 0.022588
v -0.045986 -0.009033 0.022467
v -0.046098 -0.009194 0.022590
v -0.046277 -0.008315 0.022072
v -0.046275 -0.008165 0.022013
v -0.046428 -0.008206 0.022030
v -0.046587 -0.008287 0.022092
v -0.046275 -0.008610 0.022151
v -0.046600 -0.008631 0.022169
v -0.046933 -0.008386 0.022162
v -0.047189 -0.008749 0.022293
v -0.046289 -0.008893 0.022270
v -0.046611 -0.008905 0.022245
v -0.046353 -0.009230 0.022542
v -0.046279 -0.009064 0.022377
v -0.046515 -0.009083 0.022344
v -0.047084 -0.008943 0.022312
v -0.046834 -0.009070 0.022332
v -0.046875 -0.009240 0.022478
v -0.047050 -0.009062 0.022361
v -0.047069 -0.009205 0.022477
v -0.045220 -0.009305 0.023051
v -0.045708 -0.009367 0.023012
v -0.045830 -0.009553 0.023247
v -0.046236 -0.009414 0.022847
v -0.045296 -0.009683 0.023512
v -0.045875 -0.009727 0.023451
v -0.045764 -0.010314 0.024267
v -0.046206 -0.009795 0.023414
v -0.046617 -0.009959 0.023494
v -0.046648 -0.009364 0.022640
v -0.046357 -0.009627 0.023139
v -0.047166 -0.009449 0.022765
v -0.046840 -0.009548 0.022903
v -0.046860 -0.009766 0.023179
v -0.047110 -0.009672 0.023041
v -0.046627 -0.010343 0.024039
v -0.047094 -0.009974 0.023455
v -0.046861 -0.010004 0.023501
v -0.047226 -0.010048 0.023620
v -0.046980 -0.010281 0.023912
v -0.047141 -0.010241 0.023863
v -0.047737 -0.005795 0.022798
v -0.047910 -0.006040 0.022734
v -0.048159 -0.005898 0.022843
v -0.048159 -0.006313 0.022758
v -0.048504 -0.005874 0.022928
v -0.048345 -0.006317 0.022817
v -0.048785 -0.006124 0.022963
v -0.047525 -0.006816 0.022173
v -0.047847 -0.006800 0.022307
v -0.047764 -0.006658 0.022347
v -0.047392 -0.006325 0.022489
v -0.047788 -0.006376 0.022574
v -0.048159 -0.006542 0.022618
v -0.048362 -0.006470 0.022759
v -0.048128 -0.006790 0.022440
v -0.048371 -0.006789 0.022565
v -0.048411 -0.005717 0.022964
v -0.048765 -0.006449 0.022879
v -0.048684 -0.006609 0.022789
v -0.048826 -0.006791 0.022752
v -0.049059 -0.006589 0.022911
v -0.049206 -0.006793 0.022908
v -0.049266 -0.006038 0.023120
v -0.049550 -0.005759 0.023293
v -0.049702 -0.006292 0.023251
v -0.049374 -0.006425 0.023072
v -0.049708 -0.006663 0.023118
v -0.047374 -0.006958 0.022078
v -0.047349 -0.007118 0.022044
v -0.047482 -0.007132 0.022086
v -0.047506 -0.006965 0.022115
v -0.047675 -0.006968 0.022183
v -0.047844 -0.006984 0.022269
v -0.047509 -0.007557 0.022215
v -0.047712 -0.007326 0.022238
v -0.047809 -0.007450 0.022300
v -0.048102 -0.006958 0.022377
v -0.048048 -0.007410 0.022381
v -0.048389 -0.006950 0.022532
v -0.048282 -0.007201 0.022474
v -0.048379 -0.007378 0.022496
v -0.047634 -0.007819 0.022279
v -0.048005 -0.007830 0.022358
v -0.048112 -0.007791 0.022385
v -0.048437 -0.007566 0.022498
v -0.048503 -0.008079 0.022537
v -0.048637 -0.006955 0.022619
v -0.048723 -0.007152 0.022619
v -0.048954 -0.006968 0.022737
v -0.049024 -0.007410 0.022632
v -0.049508 -0.007293 0.022863
v -0.049271 -0.007414 0.022718
v -0.049073 -0.007560 0.022620
v -0.049095 -0.007741 0.022631
v -0.049400 -0.007643 0.022723
v -0.049332 -0.007860 0.022674
v -0.049448 -0.008049 0.022697
v -0.049524 -0.007846 0.022732
v -0.049690 -0.008008 0.022768
v -0.049671 -0.007004 0.023018
v -0.049910 -0.007293 0.023075
v -0.049918 -0.005903 0.023376
v -0.049921 -0.006414 0.023306
v -0.050215 -0.005774 0.023531
v -0.050563 -0.006199 0.023565
v -0.050529 -0.005702 0.023616
v -0.050735 -0.005788 0.023644
v -0.050941 -0.005825 0.023676
v -0.051103 -0.006074 0.023660
v -0.049920 -0.006943 0.023141
v -0.050300 -0.006691 0.023368
v -0.050733 -0.006383 0.023575
v -0.050849 -0.006701 0.023556
v -0.051296 -0.005857 0.023690
v -0.051218 -0.006012 0.023661
v -0.051549 -0.006115 0.023689
v -0.051230 -0.006162 0.023664
v -0.051887 -0.005829 0.023785
v -0.051846 -0.006078 0.023718
v -0.052077 -0.006110 0.023757
v -0.051196 -0.006371 0.023657
v -0.051573 -0.006497 0.023641
v -0.051549 -0.006213 0.023678
v -0.051044 -0.006855 0.023547
v -0.051283 -0.006980 0.023516
v -0.051718 -0.006877 0.023572
v -0.051970 -0.006536 0.023677
v -0.052353 -0.006485 0.023763
v -0.052223 -0.006774 0.023657
v -0.049888 -0.007845 0.022882
v -0.049973 -0.008071 0.022869
v -0.050066 -0.007129 0.023170
v -0.050303 -0.007444 0.023155
v -0.050551 -0.007283 0.023296
v -0.050885 -0.007229 0.023399
v -0.050505 -0.007020 0.023360
v -0.050895 -0.006924 0.023506
v -0.050103 -0.007666 0.023036
v -0.050215 -0.007856 0.023049
v -0.050414 -0.007991 0.023094
v -0.050538 -0.007814 0.023188
v -0.050663 -0.007605 0.023284
v -0.050855 -0.007781 0.023277
v -0.050831 -0.008013 0.023178
v -0.051230 -0.007335 0.023421
v -0.051036 -0.007213 0.023434
v -0.051296 -0.007644 0.023346
v -0.051739 -0.007365 0.023407
v -0.051721 -0.007099 0.023478
v -0.052242 -0.007097 0.023524
v -0.052077 -0.007476 0.023432
v -0.051668 -0.007881 0.023320
v -0.051130 -0.008236 0.023152
v -0.051927 -0.007604 0.023399
v -0.051932 -0.007901 0.023368
v -0.052194 -0.007858 0.023460
v -0.052128 -0.008072 0.023388
v -0.047632 -0.008258 0.022340
v -0.047394 -0.008474 0.022312
v -0.047953 -0.008176 0.022412
v -0.047856 -0.008596 0.022429
v -0.048111 -0.008336 0.022443
v -0.048125 -0.008743 0.022483
v -0.048592 -0.008787 0.022615
v -0.047585 -0.008766 0.022409
v -0.047624 -0.008909 0.022471
v -0.047580 -0.009078 0.022548
v -0.047607 -0.009203 0.022637
v -0.047810 -0.009200 0.022660
v -0.048148 -0.008901 0.022522
v -0.048450 -0.008919 0.022598
v -0.048217 -0.009203 0.022680
v -0.048102 -0.009060 0.022586
v -0.048376 -0.009156 0.022668
v -0.049125 -0.008286 0.022688
v -0.048928 -0.008495 0.022643
v -0.049696 -0.008193 0.022761
v -0.049588 -0.008369 0.022737
v -0.049342 -0.008677 0.022703
v -0.049292 -0.008435 0.022708
v -0.049872 -0.008630 0.022744
v -0.048706 -0.009202 0.022694
v -0.048946 -0.009203 0.022708
v -0.049322 -0.009029 0.022722
v -0.050016 -0.008881 0.022767
v -0.049572 -0.009186 0.022778
v -0.047539 -0.009450 0.022838
v -0.047911 -0.009371 0.022806
v -0.047814 -0.009540 0.023025
v -0.047369 -0.009716 0.023149
v -0.047665 -0.009699 0.023239
v -0.048107 -0.009379 0.022789
v -0.047966 -0.009499 0.022944
v -0.048226 -0.009507 0.022854
v -0.048408 -0.009480 0.022787
v -0.047921 -0.009690 0.023175
v -0.048094 -0.009722 0.023109
v -0.048318 -0.009865 0.023122
v -0.048414 -0.009793 0.023025
v -0.047819 -0.009804 0.023366
v -0.047546 -0.009988 0.023591
v -0.047477 -0.010078 0.023731
v -0.047678 -0.009862 0.023444
v -0.047841 -0.010041 0.023630
v -0.047690 -0.010104 0.023779
v -0.047850 -0.010168 0.023815
v -0.047543 -0.010332 0.024063
v -0.047704 -0.010366 0.024095
v -0.047952 -0.010295 0.023932
v -0.047998 -0.010077 0.023618
v -0.048366 -0.010031 0.023265
v -0.048351 -0.010118 0.023390
v -0.048190 -0.010197 0.023626
v -0.048418 -0.010397 0.023673
v -0.048710 -0.009503 0.022771
v -0.048848 -0.009496 0.022771
v -0.048657 -0.009796 0.022958
v -0.048863 -0.009804 0.022935
v -0.049021 -0.009673 0.022865
v -0.049258 -0.009689 0.022906
v -0.049807 -0.009536 0.022899
v -0.049525 -0.009902 0.023004
v -0.048664 -0.009990 0.023103
v -0.048929 -0.010041 0.023094
v -0.049436 -0.010098 0.023102
v -0.048608 -0.010079 0.023199
v -0.048859 -0.010124 0.023171
v -0.048628 -0.010299 0.023424
v -0.049006 -0.010429 0.023397
v -0.049384 -0.010388 0.023288
v -0.049876 -0.010116 0.023049
v -0.049849 -0.008312 0.022793
v -0.050199 -0.008213 0.022916
v -0.050090 -0.008359 0.022841
v -0.049885 -0.008482 0.022763
v -0.050371 -0.008624 0.022805
v -0.050392 -0.008398 0.022882
v -0.050716 -0.008590 0.022912
v -0.050091 -0.009166 0.022794
v -0.050647 -0.008917 0.022812
v -0.050565 -0.008777 0.022814
v -0.050916 -0.008780 0.022895
v -0.050409 -0.009472 0.022862
v -0.050873 -0.009080 0.022834
v -0.050779 -0.008307 0.023050
v -0.051168 -0.008944 0.022905
v -0.051192 -0.009074 0.022877
v -0.051012 -0.009236 0.022857
v -0.051466 -0.009091 0.022894
v -0.051488 -0.009246 0.022864
v -0.051494 -0.008373 0.023135
v -0.051139 -0.008584 0.023003
v -0.051425 -0.008713 0.023033
v -0.051824 -0.008211 0.023251
v -0.051881 -0.008610 0.023116
v -0.052184 -0.008663 0.023157
v -0.051761 -0.008909 0.023012
v -0.052159 -0.008928 0.023061
v -0.051877 -0.009185 0.022970
v -0.049920 -0.009816 0.022945
v -0.050318 -0.009783 0.022935
v -0.050826 -0.009529 0.022862
v -0.050613 -0.010070 0.022953
v -0.051001 -0.009823 0.022916
v -0.050220 -0.010119 0.022992
v -0.050146 -0.010258 0.023062
v -0.050885 -0.010068 0.022943
v -0.050432 -0.010419 0.023071
v -0.050845 -0.010397 0.023030
v -0.051201 -0.009425 0.022863
v -0.051527 -0.009386 0.022882
v -0.051303 -0.009631 0.022891
v -0.051196 -0.009948 0.022970
v -0.051625 -0.009882 0.023027
v -0.051904 -0.009575 0.023045
v -0.051052 -0.010406 0.023053
v -0.052167 -0.009335 0.023060
v -0.052164 -0.009221 0.023040
v -0.052080 -0.009979 0.023160
v -0.051394 -0.010099 0.023056
v -0.051526 -0.010424 0.023172
v -0.051871 -0.010329 0.023233
v -0.032089 -0.011641 0.006079
v -0.032228 -0.011515 0.006495
v -0.032186 -0.011896 0.006417
v -0.032282 -0.011424 0.006745
v -0.032323 -0.011602 0.006890
v -0.032251 -0.011922 0.006830
v -0.032124 -0.012097 0.006327
v -0.032132 -0.012222 0.006550
v -0.031853 -0.012542 0.006089
v -0.032019 -0.012474 0.006423
v -0.032193 -0.012229 0.007080
v -0.032053 -0.012686 0.006722
v -0.032448 -0.011324 0.007195
v -0.032564 -0.011260 0.007440
v -0.032554 -0.011412 0.007466
v -0.032398 -0.011676 0.007201
v -0.032440 -0.011799 0.007505
v -0.032582 -0.011403 0.007675
v -0.032557 -0.011543 0.007954
v -0.032517 -0.011770 0.008078
v -0.032546 -0.011907 0.008406
v -0.032622 -0.011572 0.008579
v -0.032356 -0.012152 0.007692
v -0.032265 -0.012615 0.007834
v -0.032399 -0.012377 0.008315
v -0.031917 -0.012914 0.006468
v -0.032092 -0.012828 0.007108
v -0.031875 -0.013174 0.006610
v -0.031954 -0.013268 0.007117
v -0.031858 -0.013425 0.006765
v -0.031852 -0.013550 0.007143
v -0.032017 -0.013317 0.007478
v -0.032157 -0.012899 0.007519
v -0.032174 -0.013063 0.007748
v -0.032143 -0.013200 0.007825
v -0.032022 -0.013427 0.007786
v -0.032255 -0.012937 0.008153
v -0.032185 -0.013182 0.008160
v -0.032284 -0.013159 0.008588
v -0.032148 -0.013329 0.008308
v -0.031896 -0.013663 0.008133
v -0.032796 -0.011376 0.009246
v -0.032725 -0.011517 0.008976
v -0.032616 -0.011729 0.008720
v -0.032522 -0.012139 0.008734
v -0.032577 -0.012113 0.008921
v -0.032468 -0.012500 0.008989
v -0.032700 -0.011838 0.009040
v -0.032808 -0.011759 0.009504
v -0.032838 -0.011520 0.009433
v -0.032704 -0.012017 0.009222
v -0.032973 -0.011260 0.009670
v -0.032969 -0.011481 0.009742
v -0.033012 -0.011430 0.009927
v -0.032981 -0.011560 0.009950
v -0.033056 -0.011334 0.010491
v -0.033130 -0.011205 0.010645
v -0.033034 -0.011364 0.010347
v -0.032979 -0.011603 0.010357
v -0.032987 -0.011651 0.010664
v -0.032823 -0.011853 0.009737
v -0.032709 -0.012137 0.009464
v -0.032674 -0.012321 0.009680
v -0.032766 -0.012111 0.010059
v -0.032872 -0.011868 0.010246
v -0.032898 -0.011880 0.010403
v -0.032880 -0.012143 0.010494
v -0.032370 -0.013013 0.008865
v -0.032539 -0.012456 0.009272
v -0.032456 -0.012853 0.009464
v -0.032282 -0.013314 0.008926
v -0.032141 -0.013468 0.008627
v -0.032226 -0.013532 0.009191
v -0.032299 -0.013361 0.009426
v -0.032427 -0.013060 0.009714
v -0.032605 -0.012737 0.010012
v -0.032663 -0.012787 0.010288
v -0.032843 -0.012647 0.010640
v -0.032990 -0.012185 0.010852
v -0.032478 -0.013192 0.010080
v -0.032371 -0.013476 0.009896
v -0.032397 -0.013585 0.010279
v -0.032539 -0.013427 0.010530
v -0.032884 -0.012813 0.010992
v -0.032671 -0.013386 0.011057
v -0.031826 -0.013703 0.007653
v -0.031926 -0.013756 0.008601
v -0.032118 -0.013649 0.008902
v -0.031906 -0.013922 0.008900
v -0.032168 -0.013719 0.009292
v -0.032256 -0.013607 0.009606
v -0.032005 -0.013888 0.009172
v -0.032128 -0.013877 0.009605
v -0.032012 -0.013983 0.009484
v -0.032259 -0.013791 0.009968
v -0.032123 -0.013992 0.009833
v -0.032215 -0.013939 0.010242
v -0.032531 -0.013653 0.010877
v -0.032298 -0.013908 0.010525
v -0.032393 -0.013900 0.010806
v -0.032010 -0.014127 0.009802
v -0.032007 -0.014236 0.010397
v -0.032190 -0.014093 0.010596
v -0.032303 -0.014076 0.010917
v -0.032234 -0.014215 0.011099
v -0.032088 -0.014382 0.011235
v -0.033219 -0.011372 0.011001
v -0.033028 -0.011643 0.010796
v -0.033166 -0.011917 0.011098
v -0.033354 -0.011811 0.011423
v -0.033010 -0.011984 0.010818
v -0.033217 -0.012155 0.011414
v -0.033298 -0.012189 0.011822
v -0.033515 -0.011280 0.011530
v -0.033490 -0.011590 0.011666
v -0.033702 -0.011450 0.012152
v -0.033435 -0.011941 0.011935
v -0.033727 -0.011250 0.012109
v -0.033806 -0.011138 0.012541
v -0.033781 -0.011429 0.012563
v -0.033902 -0.011376 0.012908
v -0.033594 -0.011820 0.012302
v -0.033684 -0.011606 0.012306
v -0.033860 -0.011566 0.012844
v -0.033929 -0.011541 0.013094
v -0.033861 -0.011731 0.012991
v -0.033663 -0.011977 0.012760
v -0.033817 -0.011941 0.013104
v -0.032984 -0.012449 0.010999
v -0.033132 -0.012518 0.011527
v -0.033195 -0.012555 0.011856
v -0.032976 -0.012855 0.011395
v -0.032819 -0.013286 0.011568
v -0.033005 -0.012923 0.011848
v -0.032811 -0.013426 0.011940
v -0.033298 -0.012451 0.012064
v -0.033103 -0.012883 0.012107
v -0.033415 -0.012365 0.012278
v -0.033151 -0.013056 0.012408
v -0.033434 -0.012490 0.012506
v -0.032858 -0.013436 0.012175
v -0.033071 -0.013289 0.012500
v -0.033258 -0.013048 0.012765
v -0.033449 -0.012770 0.013146
v -0.033257 -0.013215 0.013065
v -0.033431 -0.012949 0.013333
v -0.033549 -0.012367 0.012869
v -0.033718 -0.012317 0.013317
v -0.034026 -0.011402 0.013696
v -0.034062 -0.011129 0.013786
v -0.034016 -0.011384 0.014216
v -0.033889 -0.011859 0.013282
v -0.033871 -0.012013 0.013574
v -0.033947 -0.011806 0.013910
v -0.033966 -0.012006 0.014358
v -0.034092 -0.011239 0.014691
v -0.034126 -0.011281 0.015220
v -0.034009 -0.011667 0.014595
v -0.034082 -0.011635 0.015016
v -0.033991 -0.012150 0.014754
v -0.034151 -0.011670 0.015395
v -0.034105 -0.012115 0.015197
v -0.034176 -0.012119 0.015534
v -0.033545 -0.012919 0.013744
v -0.033354 -0.013306 0.013717
v -0.033698 -0.012606 0.013677
v -0.033765 -0.012510 0.013832
v -0.033900 -0.012467 0.014513
v -0.033733 -0.012769 0.014174
v -0.033525 -0.013082 0.014043
v -0.033654 -0.013001 0.014296
v -0.033302 -0.013485 0.014165
v -0.034009 -0.012440 0.015052
v -0.033909 -0.012628 0.014772
v -0.034157 -0.012313 0.015602
v -0.033767 -0.012897 0.014596
v -0.033851 -0.012876 0.014896
v -0.033550 -0.013265 0.014540
v -0.033786 -0.013044 0.014939
v -0.033835 -0.013045 0.015452
v -0.034173 -0.012508 0.015975
v -0.032591 -0.013661 0.011422
v -0.032369 -0.014025 0.011115
v -0.032570 -0.013827 0.011878
v -0.032330 -0.014125 0.011723
v -0.032027 -0.014492 0.011474
v -0.032103 -0.014414 0.011874
v -0.032470 -0.014050 0.012280
v -0.032749 -0.013694 0.012452
v -0.032599 -0.014033 0.012655
v -0.032888 -0.013730 0.012982
v -0.033025 -0.013663 0.013481
v -0.032161 -0.014405 0.012179
v -0.032256 -0.014404 0.012600
v -0.032389 -0.014351 0.013237
v -0.032156 -0.014559 0.013124
v -0.033330 -0.013580 0.014469
v -0.032899 -0.013950 0.013868
v -0.033108 -0.013730 0.014133
v -0.032784 -0.013945 0.013450
v -0.032527 -0.014348 0.013843
v -0.032714 -0.014303 0.014294
v -0.032974 -0.013987 0.014318
v -0.033365 -0.013662 0.014935
v -0.033674 -0.013270 0.015040
v -0.033273 -0.013912 0.015369
v -0.033490 -0.013535 0.015204
v -0.033415 -0.013704 0.015513
v -0.032751 -0.014379 0.014806
v -0.032999 -0.014044 0.014782
v -0.032861 -0.014388 0.015167
v -0.033102 -0.014145 0.015342
v -0.033389 -0.013863 0.016273
v -0.033704 -0.013288 0.015450
v -0.033734 -0.013387 0.015990
v -0.032323 -0.014578 0.013730
v -0.032203 -0.014697 0.013708
v -0.032112 -0.014824 0.013892
v -0.032334 -0.014648 0.014134
v -0.032474 -0.014593 0.014444
v -0.032163 -0.014814 0.014211
v -0.032171 -0.014913 0.014826
v -0.032509 -0.014619 0.014841
v -0.032393 -0.014855 0.015325
v -0.032825 -0.014502 0.015890
v -0.032538 -0.014814 0.015980
v -0.032003 -0.015188 0.015544
v -0.034363 -0.010898 0.016137
v -0.034270 -0.011294 0.015692
v -0.034343 -0.011379 0.015958
v -0.034404 -0.011431 0.016367
v -0.034305 -0.011924 0.015892
v -0.034516 -0.011667 0.016844
v -0.034365 -0.011865 0.016202
v -0.034464 -0.011865 0.016546
v -0.034527 -0.010985 0.016890
v -0.034583 -0.010866 0.017265
v -0.034590 -0.011069 0.017152
v -0.034756 -0.010823 0.017788
v -0.034702 -0.011080 0.017482
v -0.034641 -0.011608 0.017306
v -0.034625 -0.011815 0.017333
v -0.034744 -0.011451 0.017597
v -0.034870 -0.011072 0.018044
v -0.034886 -0.011527 0.018076
v -0.034749 -0.011823 0.017819
v -0.034241 -0.012218 0.015836
v -0.034309 -0.012221 0.016190
v -0.034401 -0.012164 0.016517
v -0.034287 -0.012610 0.016751
v -0.033897 -0.013092 0.015876
v -0.033981 -0.012986 0.016108
v -0.034179 -0.012733 0.016427
v -0.033915 -0.013251 0.016532
v -0.034092 -0.012999 0.017056
v -0.034503 -0.011964 0.016909
v -0.034578 -0.012007 0.017354
v -0.034405 -0.012396 0.017205
v -0.034482 -0.012286 0.017458
v -0.034272 -0.012680 0.017259
v -0.034553 -0.012304 0.017776
v -0.034324 -0.012619 0.017486
v -0.034112 -0.012998 0.017608
v -0.034215 -0.012922 0.018242
v -0.034420 -0.012592 0.017925
v -0.034771 -0.011961 0.018225
v -0.034832 -0.011797 0.018314
v -0.034902 -0.011495 0.018259
v -0.034897 -0.011266 0.018604
v -0.034901 -0.011160 0.019145
v -0.034936 -0.010764 0.018919
v -0.034879 -0.011380 0.018974
v -0.034838 -0.011624 0.018682
v -0.034803 -0.011696 0.019105
v -0.034968 -0.010679 0.019987
v -0.034912 -0.010705 0.020184
v -0.034927 -0.010893 0.019651
v -0.034921 -0.010852 0.020001
v -0.034877 -0.011051 0.019674
v -0.034856 -0.011007 0.019993
v -0.034856 -0.010862 0.020196
v -0.034727 -0.011019 0.020286
v -0.034865 -0.011268 0.019292
v -0.034951 -0.010924 0.019342
v -0.034809 -0.011189 0.019706
v -0.034800 -0.011323 0.019521
v -0.034686 -0.011871 0.019356
v -0.034636 -0.011849 0.019520
v -0.034714 -0.011335 0.019750
v -0.034604 -0.011336 0.020021
v -0.034617 -0.011507 0.019805
v -0.034540 -0.011453 0.019980
v -0.034357 -0.011614 0.020142
v -0.034283 -0.011430 0.020439
v -0.034755 -0.011934 0.018603
v -0.034622 -0.012264 0.018232
v -0.034637 -0.012250 0.018653
v -0.034582 -0.012278 0.019103
v -0.034167 -0.012968 0.018833
v -0.034118 -0.012969 0.019145
v -0.034311 -0.012775 0.018929
v -0.034295 -0.012752 0.019426
v -0.034492 -0.012512 0.018637
v -0.034476 -0.012505 0.019100
v -0.034228 -0.012022 0.020194
v -0.034168 -0.011686 0.020429
v -0.034340 -0.011935 0.020051
v -0.034203 -0.012284 0.020032
v -0.033981 -0.012164 0.020438
v -0.034435 -0.012454 0.019549
v -0.034499 -0.011995 0.019757
v -0.034064 -0.013008 0.019433
v -0.034222 -0.012777 0.019591
v -0.034217 -0.012640 0.019755
v -0.034339 -0.012489 0.019703
v -0.033997 -0.012887 0.019772
v -0.033917 -0.012621 0.020142
v -0.034455 -0.012487 0.019392
v -0.034909 -0.011174 0.018250
v -0.034916 -0.010847 0.018582
v -0.033152 -0.014177 0.016075
v -0.033173 -0.014226 0.016370
v -0.033403 -0.013938 0.016639
v -0.033332 -0.014066 0.016890
v -0.033579 -0.013873 0.017227
v -0.033241 -0.014203 0.017268
v -0.033691 -0.013730 0.017544
v -0.033333 -0.014118 0.017593
v -0.033580 -0.013876 0.017846
v -0.033446 -0.014054 0.018173
v -0.033625 -0.013813 0.018145
v -0.033275 -0.014258 0.017949
v -0.033718 -0.013487 0.016334
v -0.033855 -0.013422 0.016920
v -0.033953 -0.013333 0.017407
v -0.033719 -0.013681 0.017143
v -0.033812 -0.013570 0.017469
v -0.034078 -0.013135 0.018024
v -0.033908 -0.013515 0.017950
v -0.033789 -0.013663 0.017912
v -0.032673 -0.014731 0.016427
v -0.032949 -0.014475 0.016470
v -0.032925 -0.014572 0.016781
v -0.032577 -0.014936 0.016960
v -0.032266 -0.015108 0.016137
v -0.032347 -0.015138 0.016631
v -0.032486 -0.015015 0.016750
v -0.032936 -0.014609 0.017268
v -0.032897 -0.014643 0.017718
v -0.032870 -0.014720 0.018300
v -0.032988 -0.014574 0.017983
v -0.033151 -0.014348 0.017636
v -0.033052 -0.014496 0.018188
v -0.032274 -0.015182 0.017464
v -0.032518 -0.015009 0.017824
v -0.032566 -0.015009 0.018420
v -0.032343 -0.015130 0.017965
v -0.032390 -0.015129 0.018263
v -0.033747 -0.013684 0.018385
v -0.033476 -0.014050 0.018403
v -0.033544 -0.013978 0.018741
v -0.033478 -0.014091 0.018639
v -0.033541 -0.013950 0.019132
v -0.033683 -0.013653 0.019077
v -0.033560 -0.013064 0.020132
v -0.033700 -0.013269 0.019666
v -0.033608 -0.013509 0.019535
v -0.033361 -0.012927 0.020518
v -0.033346 -0.013323 0.020243
v -0.033207 -0.013385 0.020402
v -0.033357 -0.013556 0.019952
v -0.032856 -0.014164 0.020385
v -0.032855 -0.013622 0.020697
v -0.033049 -0.013702 0.020363
v -0.033139 -0.013882 0.020043
v -0.033310 -0.013856 0.019786
v -0.033342 -0.014210 0.019436
v -0.033208 -0.014226 0.019712
v -0.033653 -0.013566 0.019356
v -0.033977 -0.013279 0.018441
v -0.034022 -0.013237 0.018198
v -0.033851 -0.013525 0.018365
v -0.033798 -0.013584 0.018625
v -0.033915 -0.013388 0.018812
v -0.033980 -0.013145 0.019250
v -0.033859 -0.013389 0.019091
v -0.033846 -0.013259 0.019414
v -0.033015 -0.014591 0.018403
v -0.033007 -0.014739 0.018760
v -0.033152 -0.014407 0.018377
v -0.033379 -0.014229 0.018580
v -0.033239 -0.014517 0.018783
v -0.033371 -0.014344 0.018801
v -0.033356 -0.014357 0.018947
v -0.033202 -0.014562 0.019262
v -0.033208 -0.014578 0.018997
v -0.032632 -0.014990 0.018583
v -0.032752 -0.015000 0.018886
v -0.032293 -0.015184 0.018618
v -0.032568 -0.015105 0.018852
v -0.032908 -0.014867 0.018854
v -0.033010 -0.014825 0.019095
v -0.032893 -0.014946 0.019129
v -0.033028 -0.014804 0.019305
v -0.032898 -0.014946 0.019315
v -0.032680 -0.015092 0.019200
v -0.032010 -0.015377 0.019142
v -0.032703 -0.015085 0.019374
v -0.033083 -0.014657 0.019479
v -0.032869 -0.014582 0.020089
v -0.033064 -0.014299 0.019937
v -0.032831 -0.014453 0.020287
v -0.032696 -0.014580 0.020499
v -0.032649 -0.014935 0.019991
v -0.032679 -0.014746 0.020278
v -0.032780 -0.014950 0.019686
v -0.032980 -0.014811 0.019493
v -0.032888 -0.014928 0.019467
v -0.032620 -0.015066 0.019693
v -0.032569 -0.015131 0.019532
v -0.032479 -0.015077 0.019965
v -0.032496 -0.014890 0.020307
v -0.032507 -0.014738 0.020573
v -0.034738 -0.010690 0.020559
v -0.034625 -0.010798 0.020764
v -0.034712 -0.010518 0.020787
v -0.034741 -0.010526 0.020636
v -0.034575 -0.010995 0.020597
v -0.034642 -0.010657 0.020951
v -0.034717 -0.010522 0.020938
v -0.034718 -0.010687 0.021099
v -0.034864 -0.010420 0.020933
v -0.035017 -0.010471 0.020948
v -0.034870 -0.010624 0.021091
v -0.035019 -0.010657 0.021078
v -0.034559 -0.010805 0.020964
v -0.034567 -0.010818 0.021114
v -0.034411 -0.011017 0.020975
v -0.034419 -0.010999 0.021133
v -0.034718 -0.010940 0.021249
v -0.034570 -0.010942 0.021236
v -0.034876 -0.010908 0.021231
v -0.034260 -0.011275 0.020779
v -0.034372 -0.011281 0.020486
v -0.034071 -0.011474 0.020917
v -0.034024 -0.011769 0.020642
v -0.034273 -0.011105 0.021142
v -0.034111 -0.011250 0.021116
v -0.034284 -0.011106 0.021297
v -0.034420 -0.011053 0.021297
v -0.034104 -0.011214 0.021316
v -0.034274 -0.011229 0.021441
v -0.034427 -0.011265 0.021440
v -0.033966 -0.011410 0.021329
v -0.034046 -0.011363 0.021120
v -0.034123 -0.011303 0.021467
v -0.034043 -0.011375 0.021475
v -0.033962 -0.011450 0.021479
v -0.034739 -0.011255 0.021384
v -0.034997 -0.011302 0.021404
v -0.034132 -0.011434 0.021619
v -0.033969 -0.011498 0.021639
v -0.034136 -0.011542 0.021767
v -0.034428 -0.011524 0.021594
v -0.033656 -0.012201 0.020928
v -0.033869 -0.011899 0.020905
v -0.033808 -0.012218 0.020650
v -0.033734 -0.011978 0.021337
v -0.033836 -0.011853 0.021251
v -0.033756 -0.011990 0.021071
v -0.033497 -0.012138 0.021243
v -0.033648 -0.012061 0.021231
v -0.033632 -0.012113 0.021072
v -0.033796 -0.011827 0.021576
v -0.033398 -0.012151 0.021383
v -0.033660 -0.012029 0.021473
v -0.033490 -0.012112 0.021521
v -0.033060 -0.012265 0.021574
v -0.033209 -0.012197 0.021563
v -0.033176 -0.012250 0.021417
v -0.032858 -0.012397 0.021592
v -0.032940 -0.012430 0.021445
v -0.033304 -0.012252 0.021260
v -0.033131 -0.012454 0.021233
v -0.032875 -0.012583 0.021381
v -0.032698 -0.012549 0.021606
v -0.032618 -0.012696 0.021608
v -0.033000 -0.012839 0.021058
v -0.033418 -0.012465 0.020913
v -0.033619 -0.012503 0.020595
v -0.033402 -0.012292 0.021109
v -0.033832 -0.011696 0.021806
v -0.033850 -0.011667 0.021653
v -0.033775 -0.011797 0.021966
v -0.033839 -0.011713 0.021958
v -0.033844 -0.011826 0.022116
v -0.033541 -0.011990 0.022140
v -0.033498 -0.012099 0.021869
v -0.033410 -0.012103 0.022024
v -0.033695 -0.011974 0.021776
v -0.033516 -0.012109 0.021695
v -0.033683 -0.011906 0.021987
v -0.033669 -0.011908 0.022130
v -0.033254 -0.012081 0.022310
v -0.033398 -0.012017 0.022300
v -0.033393 -0.012049 0.022448
v -0.033549 -0.011975 0.022290
v -0.033578 -0.012070 0.022450
v -0.033856 -0.012446 0.022677
v -0.032762 -0.012402 0.021748
v -0.033022 -0.012247 0.021722
v -0.032746 -0.012390 0.021900
v -0.032932 -0.012279 0.021885
v -0.032810 -0.012347 0.022051
v -0.032653 -0.012417 0.022187
v -0.033089 -0.012203 0.022088
v -0.033216 -0.012186 0.021713
v -0.032601 -0.012543 0.021763
v -0.032543 -0.012530 0.021918
v -0.033006 -0.012179 0.022334
v -0.032838 -0.012224 0.022483
v -0.032829 -0.012211 0.022639
v -0.032958 -0.012181 0.022636
v -0.032643 -0.012256 0.022629
v -0.032664 -0.012241 0.022802
v -0.032949 -0.012240 0.022787
v -0.033102 -0.012134 0.022472
v -0.033253 -0.012092 0.022462
v -0.033263 -0.012336 0.022779
v -0.033380 -0.012154 0.021801
v -0.033572 -0.012386 0.022715
v -0.033897 -0.012013 0.020699
v -0.033915 -0.011698 0.021139
v -0.033856 -0.011850 0.021058
v -0.033876 -0.011683 0.021350
v -0.033860 -0.011674 0.021501
v -0.033984 -0.011554 0.021791
v -0.033856 -0.011656 0.021803
v -0.033981 -0.011643 0.021958
v -0.034137 -0.011663 0.021892
v -0.033994 -0.011793 0.022078
v -0.034433 -0.011825 0.021779
v -0.034176 -0.012075 0.022133
v -0.034404 -0.012139 0.022015
v -0.034731 -0.012062 0.021807
v -0.034860 -0.012054 0.021804
v -0.034206 -0.012378 0.022440
v -0.034449 -0.012392 0.022266
v -0.034162 -0.012632 0.022914
v -0.034454 -0.012496 0.022427
v -0.034333 -0.012668 0.022895
v -0.034468 -0.012676 0.022735
v -0.034744 -0.012404 0.022110
v -0.034891 -0.012251 0.021960
v -0.035101 -0.012155 0.021923
v -0.034891 -0.012417 0.022078
v -0.035050 -0.012563 0.022149
v -0.034764 -0.012661 0.022375
v -0.034892 -0.012591 0.022222
v -0.032630 -0.012322 0.023112
v -0.032947 -0.012336 0.022956
v -0.032832 -0.012613 0.023416
v -0.033546 -0.012691 0.023065
v -0.035623 -0.010749 0.021020
v -0.035234 -0.010727 0.021095
v -0.035262 -0.010948 0.021249
v -0.035624 -0.010958 0.021182
v -0.035965 -0.010603 0.020909
v -0.036056 -0.010964 0.021151
v -0.036437 -0.010860 0.021140
v -0.035317 -0.011245 0.021377
v -0.035537 -0.011325 0.021460
v -0.035976 -0.011282 0.021433
v -0.036376 -0.011101 0.021316
v -0.035365 -0.011592 0.021665
v -0.035673 -0.011557 0.021686
v -0.035955 -0.011412 0.021603
v -0.036524 -0.011282 0.021596
v -0.036937 -0.010657 0.021211
v -0.036821 -0.010811 0.021240
v -0.036770 -0.010939 0.021310
v -0.037242 -0.010763 0.021298
v -0.037238 -0.010907 0.021388
v -0.036849 -0.011249 0.021611
v -0.036140 -0.011659 0.021910
v -0.036583 -0.011522 0.021848
v -0.037109 -0.011207 0.021629
v -0.036861 -0.011403 0.021807
v -0.037369 -0.011149 0.021677
v -0.037561 -0.011060 0.021679
v -0.037179 -0.011421 0.021931
v -0.037614 -0.011277 0.021918
v -0.037228 -0.011675 0.022207
v -0.037588 -0.011629 0.022314
v -0.035474 -0.011868 0.021881
v -0.035477 -0.012119 0.022033
v -0.035687 -0.011980 0.022031
v -0.035685 -0.012333 0.022288
v -0.035973 -0.011812 0.021983
v -0.036297 -0.011798 0.022051
v -0.035868 -0.012113 0.022224
v -0.036380 -0.012181 0.022416
v -0.035200 -0.012416 0.022083
v -0.035333 -0.012372 0.022107
v -0.035507 -0.012371 0.022196
v -0.035195 -0.012579 0.022183
v -0.035397 -0.012572 0.022277
v -0.035356 -0.012721 0.022396
v -0.035785 -0.012416 0.022411
v -0.035778 -0.012684 0.022656
v -0.035991 -0.012348 0.022438
v -0.036124 -0.012431 0.022579
v -0.035967 -0.012581 0.022654
v -0.036718 -0.011917 0.022262
v -0.037070 -0.012120 0.022573
v -0.037698 -0.011832 0.022568
v -0.036555 -0.012378 0.022643
v -0.036097 -0.012725 0.022876
v -0.036421 -0.012560 0.022796
v -0.036971 -0.012413 0.022833
v -0.036570 -0.012679 0.022948
v -0.036956 -0.012712 0.023146
v -0.037263 -0.012361 0.022901
v -0.037693 -0.012146 0.022895
v -0.037548 -0.012496 0.023233
v -0.037279 -0.012660 0.023255
v -0.037615 -0.012690 0.023494
v -0.033060 -0.013118 0.020739
v -0.032823 -0.012899 0.021250
v -0.032548 -0.013207 0.021450
v -0.032684 -0.013883 0.020818
v -0.032429 -0.013938 0.021175
v -0.034636 -0.012915 0.022820
v -0.034766 -0.012950 0.022725
v -0.035058 -0.012940 0.022557
v -0.034913 -0.012976 0.022654
v -0.035061 -0.013113 0.022780
v -0.032536 -0.014383 0.020808
v -0.032535 -0.014582 0.020702
v -0.033379 -0.012958 0.023446
v -0.032665 -0.013193 0.024055
v -0.033021 -0.013175 0.023775
v -0.034107 -0.012970 0.023246
v -0.033858 -0.013232 0.023519
v -0.032772 -0.013480 0.024189
v -0.033015 -0.013576 0.023978
v -0.033518 -0.013473 0.023778
v -0.032887 -0.013776 0.024091
v -0.033300 -0.013791 0.023949
v -0.034076 -0.013425 0.023654
v -0.033601 -0.013796 0.023936
v -0.033902 -0.013801 0.023910
v -0.032723 -0.013606 0.024392
v -0.032729 -0.013758 0.024349
v -0.034179 -0.012763 0.023064
v -0.034327 -0.012803 0.023054
v -0.034468 -0.012787 0.022904
v -0.034526 -0.013002 0.023063
v -0.034354 -0.013013 0.023213
v -0.034228 -0.013211 0.023404
v -0.034561 -0.013343 0.023374
v -0.034708 -0.013310 0.023253
v -0.034932 -0.013415 0.023217
v -0.034749 -0.013520 0.023407
v -0.034209 -0.013847 0.023862
v -0.034516 -0.013838 0.023714
v -0.035097 -0.013419 0.023161
v -0.035020 -0.013548 0.023294
v -0.034940 -0.013829 0.023489
v -0.035086 -0.013730 0.023374
v -0.034863 -0.013839 0.023546
v -0.035087 -0.013841 0.023449
v -0.032933 -0.014160 0.024057
v -0.032693 -0.014069 0.024108
v -0.033303 -0.014094 0.024044
v -0.032689 -0.014394 0.024091
v -0.032817 -0.014380 0.024127
v -0.033614 -0.014061 0.024113
v -0.033782 -0.014060 0.024109
v -0.033109 -0.014377 0.024207
v -0.033305 -0.014378 0.024275
v -0.033302 -0.014234 0.024125
v -0.033467 -0.014236 0.024202
v -0.033465 -0.014395 0.024360
v -0.033617 -0.014386 0.024369
v -0.033815 -0.014513 0.024432
v -0.032944 -0.014518 0.024374
v -0.032703 -0.014509 0.024295
v -0.032709 -0.014535 0.024444
v -0.032850 -0.014566 0.024457
v -0.032715 -0.014592 0.024598
v -0.032697 -0.014661 0.024733
v -0.033044 -0.014731 0.024694
v -0.033210 -0.014527 0.024430
v -0.033267 -0.014673 0.024639
v -0.032907 -0.014826 0.024899
v -0.033361 -0.014791 0.024775
v -0.032736 -0.014764 0.024907
v -0.032735 -0.014778 0.025062
v -0.032885 -0.014848 0.025058
v -0.033035 -0.014893 0.025054
v -0.032861 -0.014770 0.025345
v -0.032892 -0.014827 0.025208
v -0.033067 -0.014915 0.025205
v -0.033081 -0.014915 0.025359
v -0.033291 -0.014874 0.024889
v -0.033315 -0.014961 0.025075
v -0.033475 -0.014603 0.024584
v -0.033628 -0.014587 0.024551
v -0.033688 -0.014808 0.024729
v -0.033648 -0.014959 0.024884
v -0.034086 -0.014111 0.024055
v -0.034345 -0.013986 0.023900
v -0.034721 -0.014127 0.023776
v -0.034293 -0.014260 0.024078
v -0.034560 -0.014403 0.024043
v -0.034933 -0.014141 0.023713
v -0.035095 -0.014129 0.023698
v -0.035093 -0.013961 0.023572
v -0.034766 -0.014292 0.023874
v -0.034810 -0.014520 0.024044
v -0.034957 -0.014339 0.023863
v -0.035152 -0.014292 0.023827
v -0.035106 -0.014576 0.024099
v -0.034464 -0.014691 0.024291
v -0.034222 -0.014682 0.024377
v -0.034191 -0.014953 0.024654
v -0.034509 -0.014829 0.024394
v -0.034523 -0.014976 0.024627
v -0.034519 -0.014928 0.024529
v -0.034659 -0.014698 0.024229
v -0.034810 -0.014700 0.024215
v -0.035138 -0.014706 0.024281
v -0.034740 -0.014835 0.024356
v -0.034765 -0.014929 0.024515
v -0.034569 -0.015085 0.024872
v -0.034951 -0.014821 0.024368
v -0.035056 -0.014861 0.024474
v -0.035061 -0.015009 0.024801
v -0.035359 -0.014918 0.024743
v -0.035203 -0.012801 0.022408
v -0.035211 -0.012984 0.022625
v -0.035459 -0.013104 0.022914
v -0.035371 -0.012861 0.022541
v -0.035763 -0.012922 0.022896
v -0.035206 -0.013106 0.022787
v -0.035227 -0.013347 0.023067
v -0.035395 -0.013261 0.023024
v -0.035712 -0.013314 0.023202
v -0.036134 -0.012967 0.023106
v -0.035980 -0.013106 0.023184
v -0.035999 -0.013265 0.023303
v -0.036181 -0.013105 0.023271
v -0.036273 -0.013274 0.023461
v -0.035429 -0.013422 0.023189
v -0.035236 -0.013543 0.023255
v -0.035504 -0.013562 0.023312
v -0.035809 -0.013701 0.023522
v -0.035416 -0.013701 0.023380
v -0.035238 -0.013843 0.023446
v -0.035389 -0.013841 0.023502
v -0.036140 -0.013801 0.023775
v -0.036567 -0.013501 0.023728
v -0.036533 -0.013797 0.023929
v -0.036675 -0.012975 0.023282
v -0.036880 -0.013035 0.023449
v -0.036752 -0.013345 0.023693
v -0.037170 -0.013048 0.023630
v -0.037812 -0.012784 0.023759
v -0.037056 -0.013343 0.023897
v -0.036790 -0.013589 0.023923
v -0.037852 -0.013039 0.024174
v -0.037377 -0.013268 0.024092
v -0.036959 -0.013866 0.024275
v -0.037121 -0.013583 0.024183
v -0.037521 -0.013515 0.024480
v -0.037306 -0.013827 0.024538
v -0.037530 -0.014098 0.024901
v -0.035251 -0.013980 0.023596
v -0.035649 -0.014033 0.023754
v -0.035284 -0.014466 0.024032
v -0.035578 -0.014291 0.023976
v -0.035891 -0.014046 0.023880
v -0.036318 -0.014028 0.024029
v -0.035761 -0.014326 0.024101
v -0.036076 -0.014357 0.024266
v -0.035537 -0.014692 0.024519
v -0.035605 -0.014537 0.024321
v -0.035770 -0.014787 0.024733
v -0.035553 -0.015022 0.024967
v -0.036019 -0.014662 0.024621
v -0.036380 -0.014366 0.024429
v -0.036408 -0.014545 0.024635
v -0.036157 -0.014838 0.025036
v -0.035937 -0.014971 0.025154
v -0.036517 -0.014667 0.024873
v -0.036477 -0.014761 0.025050
v -0.036746 -0.014086 0.024334
v -0.036936 -0.014163 0.024536
v -0.036782 -0.014399 0.024656
v -0.037070 -0.014365 0.024811
v -0.037293 -0.014400 0.025040
v -0.036802 -0.014603 0.024933
v -0.037073 -0.014589 0.025188
v -0.037608 -0.010642 0.021370
v -0.038204 -0.010686 0.021562
v -0.037809 -0.010851 0.021595
v -0.038813 -0.010693 0.021796
v -0.038662 -0.010529 0.021590
v -0.038512 -0.011017 0.021950
v -0.038748 -0.010910 0.021964
v -0.037873 -0.011153 0.021881
v -0.037897 -0.011526 0.022368
v -0.038198 -0.011582 0.022571
v -0.038489 -0.011193 0.022156
v -0.038858 -0.011041 0.022185
v -0.038323 -0.011350 0.022317
v -0.038761 -0.011328 0.022566
v -0.039150 -0.010686 0.021994
v -0.039415 -0.010501 0.021914
v -0.039244 -0.010938 0.022413
v -0.039634 -0.010503 0.022062
v -0.039604 -0.010665 0.022325
v -0.039878 -0.010588 0.022416
v -0.039565 -0.010857 0.022568
v -0.038911 -0.011173 0.022419
v -0.038775 -0.011540 0.022951
v -0.039911 -0.010737 0.022732
v -0.039913 -0.010892 0.022959
v -0.039277 -0.011129 0.022756
v -0.039084 -0.011328 0.022913
v -0.039283 -0.011476 0.023283
v -0.039662 -0.011084 0.023004
v -0.040033 -0.011106 0.023348
v -0.039901 -0.011336 0.023605
v -0.038012 -0.011818 0.022746
v -0.037874 -0.012230 0.023106
v -0.038417 -0.011824 0.023048
v -0.038419 -0.012223 0.023412
v -0.038668 -0.011812 0.023188
v -0.039052 -0.011871 0.023544
v -0.038209 -0.012471 0.023545
v -0.038415 -0.012659 0.023962
v -0.038705 -0.012589 0.024051
v -0.039520 -0.011697 0.023740
v -0.038994 -0.012285 0.023899
v -0.039243 -0.012065 0.023922
v -0.039991 -0.011628 0.024034
v -0.040085 -0.011724 0.024288
v -0.039699 -0.012029 0.024355
v -0.040074 -0.011897 0.024479
v -0.039205 -0.012325 0.024153
v -0.039448 -0.012305 0.024406
v -0.039088 -0.012512 0.024270
v -0.038849 -0.012723 0.024377
v -0.039210 -0.012572 0.024464
v -0.040066 -0.012085 0.024706
v -0.039970 -0.012290 0.024849
v -0.039447 -0.012733 0.024813
v -0.039796 -0.012467 0.024896
v -0.040079 -0.010682 0.022857
v -0.040275 -0.010615 0.023053
v -0.040564 -0.010441 0.023111
v -0.040408 -0.010600 0.023206
v -0.040657 -0.010590 0.023354
v -0.040285 -0.010764 0.023253
v -0.040121 -0.010907 0.023189
v -0.040280 -0.010983 0.023497
v -0.040417 -0.010760 0.023395
v -0.040423 -0.010984 0.023645
v -0.040635 -0.010856 0.023608
v -0.040704 -0.010408 0.023147
v -0.041035 -0.010680 0.023598
v -0.040213 -0.011226 0.023763
v -0.041040 -0.010899 0.023863
v -0.040684 -0.011116 0.023952
v -0.040385 -0.011375 0.024081
v -0.040684 -0.011292 0.024192
v -0.040435 -0.011528 0.024407
v -0.041055 -0.011090 0.024101
v -0.040737 -0.011527 0.024607
v -0.041218 -0.011274 0.024496
v -0.041102 -0.011445 0.024737
v -0.041491 -0.011403 0.024921
v -0.041699 -0.010529 0.023687
v -0.041917 -0.010746 0.024049
v -0.042018 -0.010465 0.023747
v -0.042507 -0.010496 0.024082
v -0.041894 -0.011069 0.024558
v -0.041658 -0.011260 0.024800
v -0.042409 -0.010838 0.024512
v -0.040363 -0.011872 0.024715
v -0.040660 -0.011716 0.024771
v -0.038225 -0.012981 0.024277
v -0.037732 -0.013207 0.024300
v -0.037991 -0.013338 0.024544
v -0.038549 -0.012899 0.024363
v -0.038773 -0.012868 0.024495
v -0.038352 -0.013370 0.024764
v -0.038791 -0.013053 0.024662
v -0.038717 -0.013198 0.024754
v -0.037765 -0.013516 0.024635
v -0.037930 -0.013591 0.024784
v -0.037788 -0.013721 0.024819
v -0.038173 -0.013793 0.025139
v -0.038279 -0.013581 0.024980
v -0.038792 -0.013358 0.024986
v -0.039104 -0.012770 0.024607
v -0.039036 -0.013052 0.024795
v -0.039293 -0.013171 0.025079
v -0.037844 -0.014031 0.025098
v -0.033192 -0.014962 0.025201
v -0.033309 -0.015062 0.025338
v -0.033471 -0.015081 0.025193
v -0.033502 -0.015221 0.025354
v -0.033643 -0.015286 0.025344
v -0.033872 -0.015205 0.025127
v -0.034044 -0.015107 0.024931
v -0.033866 -0.015346 0.025349
v -0.034178 -0.015183 0.025019
v -0.034847 -0.015343 0.025293
v -0.034607 -0.015398 0.025390
v -0.035227 -0.015074 0.024941
v -0.035151 -0.015224 0.025133
v -0.035268 -0.015291 0.025265
v -0.035526 -0.015199 0.025217
v -0.035449 -0.015152 0.025100
v -0.042752 -0.010576 0.024367
v -0.043427 -0.010533 0.024682
v -0.043843 -0.010396 0.024688
v -0.045258 -0.010341 0.024492
v -0.046290 -0.010550 0.024491
v -0.046931 -0.010582 0.024392
v -0.047171 -0.010473 0.024191
v -0.047138 -0.010619 0.024419
v -0.047535 -0.010593 0.024379
v -0.047877 -0.010556 0.024229
v -0.047766 -0.010681 0.024440
v -0.048406 -0.010602 0.023930
v -0.048150 -0.010624 0.024107
v -0.048284 -0.010903 0.024355
v -0.048751 -0.010816 0.023971
v -0.048759 -0.010658 0.023752
v -0.049245 -0.010683 0.023524
v -0.049071 -0.010906 0.023848
v -0.048918 -0.010948 0.024045
v -0.049290 -0.010560 0.023401
v -0.049777 -0.010547 0.023292
v -0.049710 -0.010726 0.023426
v -0.049535 -0.010964 0.023716
v -0.049579 -0.010822 0.023551
v -0.048741 -0.011193 0.024446
v -0.048995 -0.011072 0.024202
v -0.049099 -0.011216 0.024330
v -0.049382 -0.011183 0.024086
v -0.049759 -0.011262 0.024028
v -0.049531 -0.011382 0.024347
v -0.050238 -0.010811 0.023370
v -0.050485 -0.010569 0.023144
v -0.049915 -0.010913 0.023517
v -0.049953 -0.011109 0.023729
v -0.050269 -0.011011 0.023507
v -0.050515 -0.010723 0.023259
v -0.050826 -0.010717 0.023217
v -0.050511 -0.010973 0.023437
v -0.050830 -0.010882 0.023349
v -0.050272 -0.011179 0.023682
v -0.050302 -0.011272 0.023824
v -0.050022 -0.011360 0.024098
v -0.050006 -0.011558 0.024382
v -0.050357 -0.011786 0.024548
v -0.050375 -0.011534 0.024162
v -0.050705 -0.011265 0.023749
v -0.051063 -0.011194 0.023632
v -0.050522 -0.011436 0.023992
v -0.050572 -0.011691 0.024304
v -0.050853 -0.011527 0.024056
v -0.051252 -0.010694 0.023252
v -0.051132 -0.010870 0.023332
v -0.051074 -0.011018 0.023434
v -0.051506 -0.010873 0.023413
v -0.051285 -0.011011 0.023463
v -0.051644 -0.010587 0.023262
v -0.051655 -0.010725 0.023339
v -0.051886 -0.010673 0.023378
v -0.052317 -0.010296 0.023386
v -0.051718 -0.011004 0.023598
v -0.052025 -0.010974 0.023649
v -0.051386 -0.011256 0.023744
v -0.051179 -0.011425 0.023952
v -0.051182 -0.011578 0.024098
v -0.051451 -0.011458 0.023955
v -0.051598 -0.011583 0.024061
v -0.051657 -0.011274 0.023808
v -0.052157 -0.011119 0.023811
v -0.052104 -0.011295 0.023920
v -0.051606 -0.011451 0.023949
v -0.051925 -0.011438 0.023987
v -0.051769 -0.011576 0.024097
v -0.052304 -0.011585 0.024243
v -0.050795 -0.011761 0.024313
v -0.051123 -0.011797 0.024325
v -0.051520 -0.011765 0.024275
v -0.051811 -0.011718 0.024280
v -0.052729 -0.006199 0.023921
v -0.052703 -0.006477 0.023881
v -0.052413 -0.006908 0.023662
v -0.052577 -0.006886 0.023749
v -0.052409 -0.007171 0.023571
v -0.052784 -0.007140 0.023854
v -0.052249 -0.007295 0.023486
v -0.052423 -0.007566 0.023574
v -0.052821 -0.007410 0.023850
v -0.052971 -0.006665 0.024023
v -0.053070 -0.007239 0.023996
v -0.052479 -0.007817 0.023590
v -0.052798 -0.007769 0.023773
v -0.052435 -0.008057 0.023528
v -0.052966 -0.008051 0.023807
v -0.053271 -0.007388 0.024062
v -0.053223 -0.008207 0.023880
v -0.052464 -0.008409 0.023398
v -0.052408 -0.008844 0.023170
v -0.052883 -0.008618 0.023539
v -0.052733 -0.008381 0.023571
v -0.053066 -0.008480 0.023704
v -0.053323 -0.008490 0.023856
v -0.052684 -0.008924 0.023285
v -0.052213 -0.009069 0.023052
v -0.052421 -0.009222 0.023126
v -0.052664 -0.009094 0.023221
v -0.052801 -0.009083 0.023303
v -0.053031 -0.009066 0.023506
v -0.052827 -0.009243 0.023307
v -0.053153 -0.008821 0.023694
v -0.053312 -0.009049 0.023725
v -0.053312 -0.009309 0.023682
v -0.053545 -0.008191 0.024028
v -0.053493 -0.008709 0.023918
v -0.053627 -0.009298 0.023905
v -0.052239 -0.009688 0.023148
v -0.052469 -0.009526 0.023166
v -0.052622 -0.009407 0.023198
v -0.052363 -0.010029 0.023280
v -0.052675 -0.009779 0.023285
v -0.052830 -0.009588 0.023327
v -0.053095 -0.009802 0.023524
v -0.052782 -0.009885 0.023368
v -0.052574 -0.010308 0.023505
v -0.052373 -0.010794 0.023678
v -0.052966 -0.009973 0.023492
v -0.052815 -0.010120 0.023492
v -0.053211 -0.009972 0.023618
v -0.053132 -0.010118 0.023615
v -0.053385 -0.010112 0.023766
v -0.053240 -0.010276 0.023746
v -0.052864 -0.010485 0.023751
v -0.053451 -0.009653 0.023774
v -0.053430 -0.009920 0.023755
v -0.053745 -0.009816 0.024032
v -0.053805 -0.009382 0.024057
v -0.053668 -0.010102 0.023997
v -0.053477 -0.010249 0.023882
v -0.053538 -0.010490 0.024035
v -0.053852 -0.010230 0.024152
v -0.052744 -0.010813 0.023899
v -0.053313 -0.010669 0.024033
v -0.052784 -0.010988 0.024045
v -0.053016 -0.010984 0.024126
v -0.052368 -0.011363 0.024085
v -0.052754 -0.011290 0.024208
v -0.052769 -0.011612 0.024455
v 0.013239 -0.004398 -0.127528
v 0.013009 -0.004141 -0.127247
v 0.013294 -0.004549 -0.127334
v 0.013026 -0.004218 -0.126953
v 0.013088 -0.004448 -0.126687
v 0.013456 -0.004765 -0.128065
v 0.013525 -0.004892 -0.127732
v 0.013156 -0.004257 -0.127811
v 0.013586 -0.005194 -0.127206
v 0.013757 -0.005339 -0.127765
v 0.013306 -0.004736 -0.127068
v 0.013551 -0.005287 -0.126894
v 0.013345 -0.005014 -0.126732
v 0.013186 -0.004720 -0.126554
v 0.013055 -0.004675 -0.125963
v 0.013311 -0.005158 -0.126457
v 0.013229 -0.005143 -0.125874
v 0.013057 -0.004817 -0.125653
v 0.013226 -0.005152 -0.125625
v 0.013043 -0.004884 -0.125304
v 0.013736 -0.005587 -0.127049
v 0.013893 -0.005738 -0.127770
v 0.013567 -0.005557 -0.126591
v 0.013854 -0.005927 -0.126921
v 0.014013 -0.006041 -0.127475
v 0.014266 -0.006561 -0.127310
v 0.014389 -0.006642 -0.127846
v 0.014042 -0.006366 -0.126810
v 0.013901 -0.006247 -0.126476
v 0.013448 -0.005470 -0.126322
v 0.013637 -0.005795 -0.126319
v 0.013585 -0.005796 -0.125868
v 0.013721 -0.006047 -0.125271
v 0.013824 -0.006196 -0.126043
v 0.013328 -0.005388 -0.124987
v 0.012941 -0.004792 -0.124888
v 0.013099 -0.005071 -0.124740
v 0.012943 -0.004768 -0.124270
v 0.013164 -0.005142 -0.123924
v 0.013431 -0.005560 -0.123841
v 0.013625 -0.005845 -0.124457
v 0.014042 -0.006476 -0.124692
v 0.013823 -0.006076 -0.123802
v 0.014032 -0.006418 -0.124053
v 0.012987 -0.004848 -0.123684
v 0.013171 -0.005232 -0.123466
v 0.013041 -0.005015 -0.123123
v 0.013282 -0.005382 -0.123067
v 0.013535 -0.005739 -0.122997
v 0.013915 -0.006236 -0.123559
v 0.014601 -0.007044 -0.127570
v 0.014505 -0.007075 -0.127017
v 0.014242 -0.006671 -0.126963
v 0.014743 -0.007475 -0.127128
v 0.014774 -0.007367 -0.127558
v 0.014258 -0.006826 -0.126344
v 0.014760 -0.007551 -0.126725
v 0.014614 -0.007341 -0.126282
v 0.014326 -0.006966 -0.125731
v 0.014656 -0.007397 -0.125684
v 0.014225 -0.006767 -0.125096
v 0.014350 -0.006965 -0.125204
v 0.014079 -0.006623 -0.125828
v 0.014043 -0.006523 -0.125092
v 0.014964 -0.007682 -0.127576
v 0.014944 -0.007771 -0.127221
v 0.015201 -0.008153 -0.127535
v 0.015131 -0.008123 -0.126906
v 0.014930 -0.007790 -0.126665
v 0.015104 -0.008028 -0.126066
v 0.014888 -0.007708 -0.126271
v 0.015438 -0.008606 -0.127492
v 0.015344 -0.008521 -0.126931
v 0.015532 -0.008839 -0.126658
v 0.015242 -0.008248 -0.126353
v 0.015378 -0.008544 -0.126493
v 0.014919 -0.007759 -0.125671
v 0.015187 -0.008072 -0.125474
v 0.014832 -0.007652 -0.125367
v 0.015128 -0.008018 -0.125027
v 0.015378 -0.008437 -0.125873
v 0.015576 -0.008807 -0.125870
v 0.015540 -0.008724 -0.125317
v 0.014319 -0.006915 -0.124274
v 0.014266 -0.006866 -0.123664
v 0.014276 -0.006887 -0.124640
v 0.014574 -0.007284 -0.124785
v 0.014132 -0.006574 -0.124362
v 0.014572 -0.007292 -0.124095
v 0.014550 -0.007248 -0.123690
v 0.014391 -0.007062 -0.123037
v 0.014640 -0.007454 -0.123143
v 0.014120 -0.006669 -0.123226
v 0.014023 -0.006631 -0.122454
v 0.014404 -0.007160 -0.122378
v 0.013805 -0.006198 -0.122857
v 0.015001 -0.007823 -0.124850
v 0.014900 -0.007740 -0.124515
v 0.014940 -0.007903 -0.123782
v 0.015359 -0.008533 -0.124868
v 0.015146 -0.008168 -0.124278
v 0.015297 -0.008469 -0.124545
v 0.015316 -0.008627 -0.124039
v 0.015259 -0.008612 -0.123674
v 0.014901 -0.007963 -0.123081
v 0.015063 -0.008196 -0.123597
v 0.015167 -0.008485 -0.122964
v 0.015029 -0.008261 -0.122459
v 0.012878 -0.004896 -0.122603
v 0.013181 -0.005338 -0.122468
v 0.012904 -0.005021 -0.122322
v 0.012916 -0.005192 -0.122009
v 0.013261 -0.005548 -0.122263
v 0.013661 -0.006121 -0.122134
v 0.013481 -0.005811 -0.122424
v 0.013445 -0.005964 -0.121878
v 0.013266 -0.005708 -0.121905
v 0.013021 -0.005430 -0.121711
v 0.012815 -0.005162 -0.121522
v 0.012782 -0.005332 -0.120879
v 0.013160 -0.005805 -0.121428
v 0.013002 -0.005671 -0.121058
v 0.013304 -0.005943 -0.121552
v 0.013272 -0.005970 -0.121364
v 0.012951 -0.005649 -0.120762
v 0.012783 -0.005394 -0.120520
v 0.013176 -0.005941 -0.120543
v 0.012654 -0.005000 -0.119975
v 0.013073 -0.005539 -0.120009
v 0.012821 -0.005333 -0.120202
v 0.012990 -0.005358 -0.119742
v 0.012689 -0.004986 -0.119760
v 0.012671 -0.005008 -0.118975
v 0.012847 -0.005460 -0.120393
v 0.013268 -0.005867 -0.120085
v 0.013158 -0.005875 -0.120363
v 0.013259 -0.005796 -0.119861
v 0.013171 -0.005680 -0.118760
v 0.013459 -0.006057 -0.119567
v 0.013363 -0.005951 -0.118575
v 0.012971 -0.005341 -0.119066
v 0.012973 -0.005377 -0.118637
v 0.012747 -0.005144 -0.118576
v 0.013016 -0.005438 -0.118271
v 0.012807 -0.005254 -0.118197
v 0.013209 -0.005756 -0.118014
v 0.014232 -0.006943 -0.122179
v 0.013956 -0.006649 -0.121817
v 0.014182 -0.007021 -0.121668
v 0.014380 -0.007327 -0.121466
v 0.013927 -0.006692 -0.121219
v 0.013995 -0.006878 -0.120703
v 0.013697 -0.006233 -0.121951
v 0.013725 -0.006368 -0.121562
v 0.013479 -0.006217 -0.120984
v 0.013453 -0.006219 -0.120544
v 0.013677 -0.006505 -0.120775
v 0.013545 -0.006300 -0.120398
v 0.013745 -0.006575 -0.120292
v 0.013918 -0.006751 -0.120907
v 0.013824 -0.006697 -0.120453
v 0.014005 -0.006979 -0.120307
v 0.014586 -0.007488 -0.122243
v 0.014643 -0.007650 -0.121876
v 0.014914 -0.008093 -0.121647
v 0.015064 -0.008324 -0.121822
v 0.015253 -0.008610 -0.121497
v 0.014530 -0.007667 -0.121182
v 0.014674 -0.007860 -0.121234
v 0.014340 -0.007377 -0.120858
v 0.014430 -0.007527 -0.120607
v 0.014316 -0.007424 -0.120086
v 0.014636 -0.007783 -0.120575
v 0.015012 -0.008264 -0.121269
v 0.014854 -0.008089 -0.120677
v 0.015136 -0.008437 -0.120764
v 0.014895 -0.008237 -0.120183
v 0.013969 -0.006812 -0.119819
v 0.014121 -0.007107 -0.119577
v 0.014085 -0.007093 -0.120023
v 0.013945 -0.006733 -0.119582
v 0.013969 -0.006854 -0.118920
v 0.014082 -0.007061 -0.119098
v 0.013939 -0.006763 -0.118473
v 0.013911 -0.006783 -0.117974
v 0.014328 -0.007431 -0.118266
v 0.013458 -0.006119 -0.120137
v 0.013655 -0.006312 -0.119862
v 0.013814 -0.006551 -0.119805
v 0.013653 -0.006355 -0.118983
v 0.013651 -0.006394 -0.117781
v 0.014331 -0.007445 -0.119545
v 0.014512 -0.007659 -0.119708
v 0.014890 -0.008239 -0.119584
v 0.014647 -0.007899 -0.118907
v 0.014736 -0.007995 -0.119337
v 0.014813 -0.008182 -0.118886
v 0.014325 -0.007458 -0.118709
v 0.014751 -0.007982 -0.118328
v 0.014514 -0.007689 -0.117647
v 0.014732 -0.007980 -0.118056
v 0.012958 -0.005443 -0.117876
v 0.012653 -0.005229 -0.117699
v 0.013101 -0.005651 -0.117713
v 0.012783 -0.005428 -0.117292
v 0.013188 -0.005776 -0.117490
v 0.013246 -0.005876 -0.117100
v 0.012850 -0.005557 -0.116807
v 0.012491 -0.005223 -0.115767
v 0.012969 -0.005731 -0.116168
v 0.012711 -0.005530 -0.115628
v 0.013001 -0.005860 -0.115786
v 0.012812 -0.005670 -0.115351
v 0.012490 -0.005301 -0.115174
v 0.012493 -0.005300 -0.114814
v 0.012730 -0.005606 -0.114602
v 0.012409 -0.005263 -0.114356
v 0.012662 -0.005609 -0.113653
v 0.012389 -0.005276 -0.113774
v 0.012329 -0.005269 -0.113462
v 0.012385 -0.005451 -0.113099
v 0.013841 -0.006660 -0.117549
v 0.014101 -0.007161 -0.117542
v 0.013816 -0.006718 -0.117016
v 0.013332 -0.005967 -0.117513
v 0.013622 -0.006356 -0.117312
v 0.013496 -0.006142 -0.116651
v 0.013384 -0.006029 -0.116613
v 0.013580 -0.006271 -0.116623
v 0.013081 -0.005830 -0.116376
v 0.013513 -0.006220 -0.116300
v 0.013484 -0.006226 -0.116021
v 0.013189 -0.006027 -0.115930
v 0.013221 -0.006110 -0.115406
v 0.013646 -0.006418 -0.116431
v 0.013661 -0.006450 -0.116043
v 0.013815 -0.006702 -0.116133
v 0.013639 -0.006488 -0.115590
v 0.013799 -0.006721 -0.115594
v 0.014208 -0.007302 -0.117802
v 0.014239 -0.007361 -0.117305
v 0.014489 -0.007638 -0.117272
v 0.014040 -0.007117 -0.117043
v 0.014001 -0.007094 -0.116444
v 0.014460 -0.007672 -0.116877
v 0.014175 -0.007343 -0.116802
v 0.014761 -0.008114 -0.117711
v 0.014656 -0.007978 -0.117327
v 0.014715 -0.008150 -0.116908
v 0.014429 -0.007726 -0.116352
v 0.014677 -0.008145 -0.116646
v 0.013954 -0.006988 -0.116106
v 0.014074 -0.007179 -0.116057
v 0.014373 -0.007619 -0.116357
v 0.014276 -0.007450 -0.116106
v 0.014062 -0.007207 -0.115638
v 0.014191 -0.007442 -0.115700
v 0.014131 -0.007399 -0.115182
v 0.014632 -0.008205 -0.116388
v 0.014482 -0.008021 -0.116111
v 0.014382 -0.007813 -0.115857
v 0.014364 -0.008029 -0.115673
v 0.014334 -0.007591 -0.116001
v 0.014285 -0.007725 -0.115561
v 0.014331 -0.007876 -0.115585
v 0.014299 -0.007898 -0.115340
v 0.012987 -0.005873 -0.115411
v 0.012961 -0.005901 -0.115027
v 0.013176 -0.006141 -0.114919
v 0.013009 -0.005984 -0.114583
v 0.013536 -0.006443 -0.115224
v 0.013755 -0.006729 -0.115209
v 0.013752 -0.006752 -0.114934
v 0.013585 -0.006563 -0.114844
v 0.013315 -0.006358 -0.114639
v 0.013300 -0.006435 -0.114277
v 0.013730 -0.006874 -0.114424
v 0.013587 -0.006761 -0.114273
v 0.012874 -0.005882 -0.113903
v 0.013153 -0.006261 -0.114080
v 0.012954 -0.006072 -0.113718
v 0.012790 -0.005809 -0.113596
v 0.012536 -0.005634 -0.113174
v 0.012732 -0.005799 -0.113406
v 0.012860 -0.005960 -0.113567
v 0.012916 -0.006108 -0.113555
v 0.012799 -0.005957 -0.113403
v 0.012832 -0.006102 -0.113409
v 0.012731 -0.006094 -0.113265
v 0.013314 -0.006497 -0.114110
v 0.013224 -0.006435 -0.113977
v 0.013098 -0.006273 -0.113840
v 0.013154 -0.006425 -0.113829
v 0.013504 -0.006741 -0.114098
v 0.013391 -0.006731 -0.113949
v 0.013303 -0.006582 -0.113964
v 0.013190 -0.006577 -0.113819
v 0.013231 -0.006728 -0.113825
v 0.013073 -0.006432 -0.113682
v 0.013068 -0.006569 -0.113676
v 0.013074 -0.006721 -0.113717
v 0.013040 -0.006267 -0.113692
v 0.012959 -0.006260 -0.113545
v 0.012941 -0.006416 -0.113524
v 0.012872 -0.006252 -0.113439
v 0.012743 -0.006257 -0.113289
v 0.012788 -0.006404 -0.113394
v 0.012605 -0.006398 -0.113252
v 0.012912 -0.006561 -0.113531
v 0.013078 -0.006875 -0.113754
v 0.012917 -0.006716 -0.113592
v 0.012773 -0.006731 -0.113526
v 0.012475 -0.006646 -0.113306
v 0.013917 -0.007034 -0.115265
v 0.013899 -0.006989 -0.114851
v 0.013950 -0.007166 -0.114394
v 0.014116 -0.007351 -0.114612
v 0.014047 -0.007347 -0.114335
v 0.014218 -0.007580 -0.115155
v 0.014240 -0.007686 -0.114952
v 0.014271 -0.007849 -0.115027
v 0.014276 -0.008002 -0.115196
v 0.014241 -0.007983 -0.114954
v 0.014167 -0.007500 -0.114556
v 0.014207 -0.007666 -0.114681
v 0.014101 -0.007500 -0.114326
v 0.014137 -0.007643 -0.114353
v 0.014184 -0.007843 -0.114584
v 0.014120 -0.007802 -0.114324
v 0.014039 -0.008009 -0.114302
v 0.013734 -0.006974 -0.114217
v 0.013881 -0.007192 -0.114203
v 0.013645 -0.006957 -0.114079
v 0.013835 -0.007284 -0.114060
v 0.014008 -0.007414 -0.114206
v 0.013664 -0.007198 -0.113922
v 0.013697 -0.007327 -0.113898
v 0.014043 -0.007647 -0.114155
v 0.013878 -0.007479 -0.114020
v 0.013867 -0.007634 -0.113986
v 0.013702 -0.007466 -0.113876
v 0.013703 -0.007613 -0.113889
v 0.014037 -0.007795 -0.114140
v 0.014001 -0.007945 -0.114166
v 0.013894 -0.007789 -0.114010
v 0.013863 -0.007940 -0.114044
v 0.013724 -0.007953 -0.113989
v 0.013484 -0.006913 -0.113940
v 0.013194 -0.006876 -0.113801
v 0.013107 -0.007068 -0.113789
v 0.013387 -0.007028 -0.113855
v 0.013541 -0.007177 -0.113857
v 0.013388 -0.007177 -0.113823
v 0.013542 -0.007327 -0.113828
v 0.013390 -0.007328 -0.113823
v 0.013240 -0.007330 -0.113825
v 0.013110 -0.007494 -0.113863
v 0.012790 -0.007339 -0.113891
v 0.012784 -0.007050 -0.113721
v 0.012600 -0.007434 -0.113980
v 0.012230 -0.007343 -0.113910
v 0.012467 -0.006951 -0.113598
v 0.013373 -0.007625 -0.113848
v 0.013405 -0.007939 -0.113940
v 0.013206 -0.007933 -0.113949
v 0.012693 -0.007499 -0.113995
v 0.012483 -0.007781 -0.114079
v 0.012786 -0.007941 -0.114051
v 0.012447 -0.005622 -0.112999
v 0.012601 -0.005787 -0.113136
v 0.012492 -0.005780 -0.112991
v 0.012397 -0.005780 -0.112867
v 0.012624 -0.005936 -0.113108
v 0.012515 -0.005930 -0.112981
v 0.012589 -0.006087 -0.113095
v 0.012419 -0.006101 -0.112961
v 0.012417 -0.005932 -0.112894
v 0.015802 -0.009192 -0.126941
v 0.015775 -0.009160 -0.127315
v 0.015874 -0.009332 -0.126221
v 0.015950 -0.009527 -0.127207
v 0.015943 -0.009419 -0.126756
v 0.016051 -0.009633 -0.126599
v 0.015774 -0.009272 -0.127779
v 0.016013 -0.009770 -0.127153
v 0.016122 -0.009863 -0.126678
v 0.016160 -0.009915 -0.126390
v 0.015852 -0.009308 -0.125620
v 0.015889 -0.009358 -0.125166
v 0.015728 -0.009088 -0.125098
v 0.016024 -0.009679 -0.125522
v 0.015981 -0.009588 -0.125171
v 0.016011 -0.009749 -0.124876
v 0.016204 -0.010178 -0.126245
v 0.016166 -0.010007 -0.126601
v 0.016197 -0.010577 -0.126559
v 0.016231 -0.010421 -0.125985
v 0.016094 -0.010428 -0.127086
v 0.016020 -0.010416 -0.127440
v 0.016227 -0.010564 -0.125974
v 0.016200 -0.010714 -0.126044
v 0.016175 -0.010760 -0.126551
v 0.016133 -0.010870 -0.126008
v 0.016016 -0.010639 -0.127420
v 0.016025 -0.010790 -0.127190
v 0.015977 -0.010803 -0.127480
v 0.015904 -0.010963 -0.127480
v 0.015990 -0.010921 -0.126949
v 0.015892 -0.011005 -0.127101
v 0.015878 -0.011024 -0.126805
v 0.015755 -0.011089 -0.127287
v 0.015739 -0.011066 -0.126923
v 0.016096 -0.010907 -0.126557
v 0.016015 -0.010982 -0.126518
v 0.015858 -0.011060 -0.126433
v 0.015989 -0.010999 -0.125954
v 0.015858 -0.011044 -0.126068
v 0.016205 -0.010199 -0.125984
v 0.016116 -0.009999 -0.125491
v 0.016143 -0.010254 -0.125517
v 0.016107 -0.010122 -0.125036
v 0.016138 -0.010534 -0.125526
v 0.016120 -0.010340 -0.125150
v 0.016145 -0.010718 -0.125730
v 0.016098 -0.010510 -0.125206
v 0.016116 -0.010503 -0.124819
v 0.015823 -0.011013 -0.125757
v 0.015982 -0.010856 -0.125469
v 0.015818 -0.010962 -0.125537
v 0.015630 -0.011015 -0.125691
v 0.015281 -0.010927 -0.125985
v 0.015709 -0.011034 -0.126059
v 0.015675 -0.011001 -0.125488
v 0.016044 -0.010669 -0.125157
v 0.015950 -0.010839 -0.125172
v 0.015801 -0.010957 -0.125302
v 0.015806 -0.011009 -0.125037
v 0.015894 -0.010949 -0.124895
v 0.015542 -0.008972 -0.124568
v 0.015400 -0.008757 -0.124414
v 0.015728 -0.009233 -0.124478
v 0.015455 -0.008864 -0.124026
v 0.015615 -0.009084 -0.123990
v 0.015369 -0.008803 -0.123634
v 0.015896 -0.009553 -0.124442
v 0.015772 -0.009358 -0.123783
v 0.015920 -0.009726 -0.123486
v 0.015547 -0.009075 -0.123283
v 0.015371 -0.008823 -0.123292
v 0.015413 -0.008958 -0.122867
v 0.015670 -0.009291 -0.123161
v 0.015689 -0.009365 -0.122705
v 0.015891 -0.009680 -0.122800
v 0.015832 -0.009618 -0.122504
v 0.016123 -0.010272 -0.124412
v 0.016061 -0.009972 -0.124514
v 0.016028 -0.010087 -0.123669
v 0.016064 -0.010408 -0.123660
v 0.016119 -0.010473 -0.124347
v 0.016065 -0.010680 -0.124507
v 0.016095 -0.010615 -0.124270
v 0.016063 -0.010701 -0.123896
v 0.016040 -0.010796 -0.124140
v 0.016011 -0.011014 -0.123773
v 0.016048 -0.010905 -0.123614
v 0.015936 -0.010928 -0.124416
v 0.015986 -0.010919 -0.124170
v 0.016009 -0.010005 -0.123211
v 0.016066 -0.010352 -0.123196
v 0.016035 -0.010049 -0.122904
v 0.016070 -0.010234 -0.122871
v 0.016006 -0.010027 -0.122595
v 0.016038 -0.010226 -0.122475
v 0.015909 -0.009766 -0.122501
v 0.016046 -0.010648 -0.123229
v 0.016058 -0.010797 -0.123195
v 0.016071 -0.010552 -0.122774
v 0.016078 -0.010476 -0.122416
v 0.016141 -0.010855 -0.122626
v 0.015636 -0.008953 -0.127617
v 0.015155 -0.011144 -0.127266
v 0.015433 -0.011113 -0.126979
v 0.015179 -0.011023 -0.126619
v 0.015140 -0.011104 -0.127049
v 0.014976 -0.011088 -0.126984
v 0.014964 -0.011013 -0.126600
v 0.015459 -0.011062 -0.126550
v 0.015677 -0.011056 -0.126298
v 0.015263 -0.010937 -0.126214
v 0.015036 -0.010907 -0.126208
v 0.014825 -0.011101 -0.126891
v 0.014795 -0.010973 -0.126395
v 0.014482 -0.011060 -0.126423
v 0.014768 -0.010935 -0.126085
v 0.015273 -0.010964 -0.125743
v 0.015378 -0.011021 -0.125589
v 0.015032 -0.011032 -0.125537
v 0.015003 -0.010902 -0.126045
v 0.014836 -0.010932 -0.125881
v 0.014748 -0.011006 -0.125598
v 0.014531 -0.011008 -0.125886
v 0.014619 -0.010999 -0.125686
v 0.014239 -0.011126 -0.126168
v 0.015315 -0.008897 -0.122495
v 0.015636 -0.011126 -0.127324
v 0.015581 -0.011086 -0.126833
v 0.015685 -0.011083 -0.126508
v 0.015511 -0.011034 -0.125508
v 0.015661 -0.011041 -0.125209
v 0.015351 -0.011103 -0.125335
v 0.015642 -0.011154 -0.124850
v 0.015496 -0.011152 -0.125006
v 0.015771 -0.011095 -0.124744
v 0.015774 -0.011113 -0.124341
v 0.015627 -0.011182 -0.124627
v 0.015481 -0.011217 -0.124669
v 0.015621 -0.011189 -0.124338
v 0.015550 -0.011235 -0.124171
v 0.015899 -0.011075 -0.124145
v 0.015957 -0.011063 -0.123992
v 0.015756 -0.011180 -0.124167
v 0.015763 -0.011229 -0.124048
v 0.015897 -0.011207 -0.123832
v 0.015973 -0.011183 -0.123576
v 0.015726 -0.011311 -0.123809
v 0.015292 -0.011338 -0.123931
v 0.015518 -0.011461 -0.123530
v 0.016034 -0.011047 -0.123493
v 0.016067 -0.011004 -0.123223
v 0.016026 -0.011175 -0.123330
v 0.016127 -0.010993 -0.122905
v 0.016117 -0.011148 -0.122941
v 0.016155 -0.011148 -0.122694
v 0.016192 -0.010906 -0.122285
v 0.016015 -0.011318 -0.123109
v 0.016090 -0.011327 -0.122891
v 0.016134 -0.011294 -0.122687
v 0.015992 -0.011570 -0.122761
v 0.016106 -0.011425 -0.122545
v 0.015882 -0.011335 -0.123451
v 0.015702 -0.011474 -0.123273
v 0.015861 -0.011453 -0.123111
v 0.016011 -0.011611 -0.122627
v 0.016049 -0.011572 -0.122389
v 0.015968 -0.011694 -0.122262
v 0.015546 -0.011594 -0.123144
v 0.015391 -0.011485 -0.123572
v 0.015421 -0.011627 -0.123243
v 0.015520 -0.011759 -0.122926
v 0.015845 -0.011655 -0.122791
v 0.015677 -0.011733 -0.122790
v 0.015823 -0.011740 -0.122614
v 0.015845 -0.011775 -0.122422
v 0.015665 -0.011847 -0.122620
v 0.015692 -0.011888 -0.122467
v 0.015542 -0.011900 -0.122752
v 0.015490 -0.012057 -0.122683
v 0.015582 -0.012049 -0.122457
v 0.015358 -0.012217 -0.122706
v 0.015322 -0.012343 -0.122459
v 0.015325 -0.011171 -0.127479
v 0.014972 -0.011176 -0.127206
v 0.015024 -0.011239 -0.127424
v 0.014740 -0.011438 -0.127397
v 0.014689 -0.011238 -0.126984
v 0.014579 -0.011161 -0.126759
v 0.014408 -0.011517 -0.127238
v 0.014360 -0.011282 -0.126830
v 0.014373 -0.011145 -0.126563
v 0.015199 -0.011116 -0.125299
v 0.015276 -0.011180 -0.124945
v 0.014909 -0.011178 -0.124808
v 0.014888 -0.011134 -0.124969
v 0.014723 -0.011090 -0.125036
v 0.014398 -0.011055 -0.125355
v 0.014582 -0.011061 -0.125173
v 0.014578 -0.011129 -0.124976
v 0.014442 -0.011126 -0.125070
v 0.014299 -0.011101 -0.125301
v 0.014309 -0.011154 -0.125160
v 0.014335 -0.011289 -0.124934
v 0.014187 -0.011462 -0.126931
v 0.014204 -0.011292 -0.126709
v 0.014243 -0.011596 -0.127165
v 0.014262 -0.011736 -0.127523
v 0.014111 -0.011721 -0.127135
v 0.013951 -0.011786 -0.126957
v 0.014207 -0.011177 -0.126407
v 0.014024 -0.011377 -0.126621
v 0.013868 -0.011348 -0.126238
v 0.013879 -0.011526 -0.126651
v 0.013747 -0.011524 -0.126446
v 0.013741 -0.011661 -0.126594
v 0.013704 -0.011480 -0.126164
v 0.013592 -0.011678 -0.126262
v 0.013969 -0.012004 -0.127513
v 0.013977 -0.011892 -0.127119
v 0.013706 -0.012122 -0.127036
v 0.013723 -0.012023 -0.126854
v 0.013785 -0.011854 -0.126792
v 0.013700 -0.012203 -0.127511
v 0.013431 -0.012242 -0.126776
v 0.013225 -0.012434 -0.127175
v 0.013563 -0.011974 -0.126533
v 0.013452 -0.012000 -0.126279
v 0.013434 -0.012149 -0.126551
v 0.013296 -0.012266 -0.126493
v 0.013342 -0.012159 -0.126234
v 0.014034 -0.011200 -0.126040
v 0.014158 -0.011115 -0.125643
v 0.014019 -0.011183 -0.125763
v 0.014021 -0.011186 -0.125613
v 0.013857 -0.011307 -0.125989
v 0.013818 -0.011336 -0.125751
v 0.013859 -0.011324 -0.125612
v 0.013733 -0.011481 -0.125609
v 0.014145 -0.011145 -0.125446
v 0.014173 -0.011169 -0.125319
v 0.013978 -0.011311 -0.125397
v 0.014142 -0.011297 -0.125144
v 0.014080 -0.011428 -0.125098
v 0.014086 -0.011679 -0.124898
v 0.013789 -0.011763 -0.125193
v 0.013816 -0.011485 -0.125419
v 0.013550 -0.011660 -0.126008
v 0.013577 -0.011648 -0.125759
v 0.013563 -0.011730 -0.125631
v 0.013721 -0.011926 -0.125095
v 0.013456 -0.011859 -0.126044
v 0.013481 -0.011799 -0.125817
v 0.013358 -0.012093 -0.125969
v 0.013399 -0.012079 -0.125682
v 0.013265 -0.012233 -0.125996
v 0.013303 -0.012249 -0.125684
v 0.013569 -0.012007 -0.125292
v 0.013360 -0.012284 -0.125417
v 0.013090 -0.012453 -0.126476
v 0.013037 -0.012506 -0.125919
v 0.013064 -0.012544 -0.125640
v 0.013387 -0.012485 -0.124934
v 0.013064 -0.012727 -0.125060
v 0.015296 -0.011268 -0.124407
v 0.015157 -0.011246 -0.124512
v 0.014869 -0.011249 -0.124569
v 0.015013 -0.011250 -0.124501
v 0.015154 -0.011293 -0.124318
v 0.015011 -0.011316 -0.124346
v 0.014825 -0.011390 -0.124367
v 0.015164 -0.011382 -0.123965
v 0.015285 -0.011450 -0.123709
v 0.015119 -0.011509 -0.123801
v 0.015014 -0.011388 -0.124190
v 0.014886 -0.011529 -0.124087
v 0.014730 -0.011184 -0.124822
v 0.014725 -0.011265 -0.124666
v 0.014573 -0.011285 -0.124760
v 0.014433 -0.011502 -0.124634
v 0.014736 -0.011542 -0.124262
v 0.014285 -0.011432 -0.124834
v 0.014311 -0.011712 -0.124565
v 0.014899 -0.011660 -0.123925
v 0.015131 -0.011654 -0.123619
v 0.014971 -0.011860 -0.123676
v 0.014793 -0.011826 -0.123955
v 0.014856 -0.012216 -0.123681
v 0.014642 -0.011684 -0.124218
v 0.014327 -0.011982 -0.124335
v 0.014193 -0.011936 -0.124497
v 0.014704 -0.012154 -0.123889
v 0.015269 -0.011630 -0.123460
v 0.015213 -0.011793 -0.123318
v 0.015130 -0.012081 -0.123199
v 0.014930 -0.012230 -0.123548
v 0.014045 -0.011870 -0.124716
v 0.013811 -0.012064 -0.124726
v 0.014082 -0.012217 -0.124352
v 0.013867 -0.012224 -0.124489
v 0.013676 -0.012330 -0.124549
v 0.014600 -0.012420 -0.123782
v 0.014301 -0.012446 -0.124049
v 0.014317 -0.012608 -0.123883
v 0.014478 -0.012595 -0.123709
v 0.014206 -0.012774 -0.123704
v 0.015014 -0.012224 -0.123340
v 0.014828 -0.012399 -0.123530
v 0.014878 -0.012420 -0.123394
v 0.015128 -0.012231 -0.123034
v 0.014975 -0.012385 -0.123149
v 0.014814 -0.012543 -0.123158
v 0.015150 -0.012378 -0.122765
v 0.015084 -0.012367 -0.122912
v 0.015256 -0.012355 -0.122612
v 0.015053 -0.012481 -0.122630
v 0.014976 -0.012538 -0.122422
v 0.014958 -0.012515 -0.122824
v 0.014712 -0.012634 -0.123022
v 0.014800 -0.012604 -0.122740
v 0.014693 -0.012637 -0.122494
v 0.014636 -0.012563 -0.123533
v 0.014694 -0.012588 -0.123388
v 0.014456 -0.012697 -0.123463
v 0.014622 -0.012670 -0.123225
v 0.014506 -0.012745 -0.122791
v 0.014362 -0.012818 -0.122976
v 0.014152 -0.012867 -0.123509
v 0.014346 -0.012795 -0.123237
v 0.014489 -0.012708 -0.122477
v 0.014172 -0.012911 -0.122690
v 0.014337 -0.012780 -0.122473
v 0.014190 -0.012857 -0.122354
v 0.013718 -0.012472 -0.124335
v 0.014078 -0.012437 -0.124177
v 0.014099 -0.012604 -0.124011
v 0.013869 -0.012836 -0.123837
v 0.013729 -0.012607 -0.124166
v 0.013616 -0.012321 -0.124675
v 0.013521 -0.012473 -0.124568
v 0.013474 -0.012619 -0.124336
v 0.013234 -0.012759 -0.124408
v 0.013212 -0.012691 -0.124772
v 0.013393 -0.012760 -0.124179
v 0.013533 -0.013062 -0.123672
v 0.013330 -0.012887 -0.124050
v 0.013502 -0.012956 -0.123891
v 0.013221 -0.012867 -0.124167
v 0.013051 -0.012984 -0.124113
v 0.013184 -0.013099 -0.123759
v 0.013050 -0.013152 -0.123785
v 0.013873 -0.012967 -0.123552
v 0.013917 -0.012980 -0.123370
v 0.013907 -0.012990 -0.123055
v 0.013681 -0.013094 -0.123373
v 0.013625 -0.013161 -0.123088
v 0.013901 -0.013040 -0.122694
v 0.014059 -0.012961 -0.122418
v 0.013658 -0.013165 -0.122678
v 0.013545 -0.013210 -0.122420
v 0.013473 -0.013219 -0.123098
v 0.013215 -0.013200 -0.123447
v 0.013320 -0.013266 -0.123031
v 0.013041 -0.013329 -0.123314
v 0.013165 -0.013322 -0.123066
v 0.013328 -0.013289 -0.122774
v 0.015296 -0.008868 -0.122323
v 0.015456 -0.009126 -0.122213
v 0.015505 -0.008980 -0.121345
v 0.015574 -0.009311 -0.122315
v 0.015805 -0.009596 -0.122172
v 0.015737 -0.009469 -0.121576
v 0.015534 -0.009173 -0.121976
v 0.015477 -0.008948 -0.120970
v 0.015469 -0.008845 -0.120416
v 0.015237 -0.008589 -0.120610
v 0.015541 -0.009010 -0.120771
v 0.015557 -0.008983 -0.120012
v 0.015059 -0.008456 -0.120249
v 0.015790 -0.009237 -0.120416
v 0.015940 -0.009476 -0.120381
v 0.015885 -0.009398 -0.120679
v 0.015964 -0.009505 -0.120623
v 0.015835 -0.009313 -0.120042
v 0.015939 -0.009504 -0.120014
v 0.015644 -0.009248 -0.121218
v 0.015659 -0.009231 -0.120922
v 0.015736 -0.009355 -0.121031
v 0.015880 -0.009600 -0.121385
v 0.015717 -0.009193 -0.120649
v 0.015965 -0.009890 -0.122348
v 0.015906 -0.009745 -0.122196
v 0.016031 -0.009895 -0.122010
v 0.015976 -0.009770 -0.121874
v 0.016019 -0.010053 -0.122315
v 0.016086 -0.010281 -0.122252
v 0.016084 -0.010063 -0.122081
v 0.016157 -0.010029 -0.121860
v 0.016226 -0.010169 -0.121819
v 0.016117 -0.009870 -0.121318
v 0.016216 -0.010030 -0.121577
v 0.016273 -0.010165 -0.121557
v 0.016187 -0.009987 -0.121226
v 0.016163 -0.010516 -0.122094
v 0.016246 -0.010311 -0.121800
v 0.016222 -0.010494 -0.121848
v 0.016172 -0.010634 -0.122122
v 0.016193 -0.010679 -0.121950
v 0.016275 -0.010314 -0.121620
v 0.016257 -0.010519 -0.121598
v 0.016269 -0.010327 -0.121418
v 0.016255 -0.010536 -0.121424
v 0.016217 -0.010625 -0.121756
v 0.016188 -0.010820 -0.121815
v 0.016153 -0.011014 -0.121672
v 0.016042 -0.009716 -0.121066
v 0.016111 -0.009817 -0.120959
v 0.016061 -0.009692 -0.120708
v 0.016186 -0.010110 -0.120895
v 0.016127 -0.009910 -0.120466
v 0.016182 -0.010094 -0.120453
v 0.016166 -0.010084 -0.120164
v 0.016191 -0.010269 -0.120859
v 0.016187 -0.010473 -0.121005
v 0.016187 -0.010409 -0.120843
v 0.016219 -0.010613 -0.121292
v 0.016104 -0.010750 -0.121032
v 0.016148 -0.010574 -0.120855
v 0.016180 -0.010563 -0.120498
v 0.016073 -0.010739 -0.120852
v 0.016207 -0.010242 -0.120323
v 0.016205 -0.010400 -0.120439
v 0.016173 -0.010188 -0.120063
v 0.016180 -0.010375 -0.120109
v 0.016141 -0.010523 -0.120143
v 0.016110 -0.010707 -0.120547
v 0.016081 -0.010713 -0.120372
v 0.016025 -0.010680 -0.120054
v 0.015375 -0.008819 -0.119928
v 0.015114 -0.008539 -0.119791
v 0.015337 -0.008858 -0.119544
v 0.015205 -0.008707 -0.119417
v 0.015338 -0.008789 -0.118889
v 0.015182 -0.008627 -0.118707
v 0.015846 -0.009464 -0.119450
v 0.015776 -0.009305 -0.119668
v 0.015710 -0.009158 -0.119945
v 0.015634 -0.009128 -0.119659
v 0.015522 -0.008959 -0.119198
v 0.015659 -0.009118 -0.119184
v 0.015643 -0.009129 -0.119449
v 0.015609 -0.009111 -0.118958
v 0.015491 -0.008942 -0.118923
v 0.015732 -0.009266 -0.119298
v 0.015804 -0.009567 -0.119030
v 0.015350 -0.008803 -0.118664
v 0.015284 -0.008787 -0.118369
v 0.015065 -0.008506 -0.118245
v 0.015128 -0.008624 -0.118074
v 0.015203 -0.008760 -0.118069
v 0.015121 -0.008743 -0.117701
v 0.015071 -0.008594 -0.117671
v 0.015453 -0.008945 -0.118691
v 0.015522 -0.009119 -0.118636
v 0.015431 -0.009135 -0.118377
v 0.015603 -0.009411 -0.118630
v 0.015419 -0.009391 -0.118274
v 0.015297 -0.008911 -0.118167
v 0.015355 -0.009184 -0.118144
v 0.015241 -0.008943 -0.117990
v 0.015194 -0.008965 -0.117851
v 0.015220 -0.009346 -0.117858
v 0.015938 -0.009738 -0.119401
v 0.015824 -0.009705 -0.118990
v 0.015884 -0.009882 -0.119129
v 0.015915 -0.010070 -0.119180
v 0.015768 -0.009898 -0.118880
v 0.016079 -0.010355 -0.119536
v 0.016099 -0.010513 -0.119736
v 0.016019 -0.010662 -0.119737
v 0.016069 -0.010496 -0.119502
v 0.016010 -0.010650 -0.119504
v 0.016028 -0.010319 -0.119370
v 0.015964 -0.010448 -0.119238
v 0.015798 -0.010180 -0.119010
v 0.016023 -0.010488 -0.119354
v 0.015974 -0.010639 -0.119347
v 0.015900 -0.010632 -0.119200
v 0.015797 -0.010595 -0.119057
v 0.015679 -0.010394 -0.118910
v 0.015636 -0.010740 -0.118905
v 0.015611 -0.009557 -0.118599
v 0.015687 -0.009700 -0.118732
v 0.015426 -0.009823 -0.118412
v 0.015620 -0.010143 -0.118755
v 0.015270 -0.009616 -0.118098
v 0.015300 -0.009755 -0.118219
v 0.015184 -0.009502 -0.117794
v 0.015125 -0.009761 -0.117782
v 0.015204 -0.009909 -0.118062
v 0.015108 -0.009928 -0.117785
v 0.015487 -0.010356 -0.118616
v 0.015300 -0.010217 -0.118281
v 0.015482 -0.010607 -0.118615
v 0.015541 -0.010730 -0.118756
v 0.015299 -0.010438 -0.118335
v 0.015382 -0.010459 -0.118469
v 0.015336 -0.010588 -0.118323
v 0.015154 -0.010213 -0.118046
v 0.015254 -0.010538 -0.118155
v 0.015152 -0.010579 -0.118000
v 0.015207 -0.008610 -0.121929
v 0.015027 -0.008464 -0.119397
v 0.014944 -0.008364 -0.118613
v 0.014984 -0.008395 -0.117959
v 0.015086 -0.010259 -0.117905
v 0.015074 -0.010105 -0.117758
v 0.015023 -0.010256 -0.117752
v 0.014372 -0.010172 -0.117948
v 0.014682 -0.010263 -0.117792
v 0.014547 -0.010096 -0.117814
v 0.014976 -0.010297 -0.117735
v 0.014821 -0.010290 -0.117749
v 0.014843 -0.010571 -0.117929
v 0.014993 -0.010568 -0.117916
v 0.014543 -0.010577 -0.117971
v 0.014427 -0.009937 -0.117769
v 0.014213 -0.009951 -0.117791
v 0.014249 -0.010130 -0.117924
v 0.014238 -0.010279 -0.117989
v 0.014071 -0.010018 -0.117823
v 0.014087 -0.010282 -0.117993
v 0.013940 -0.010046 -0.117789
v 0.013940 -0.010292 -0.117945
v 0.014245 -0.010585 -0.118049
v 0.013939 -0.010435 -0.118013
v 0.013942 -0.010587 -0.118031
v 0.013767 -0.010273 -0.117813
v 0.013797 -0.010439 -0.117938
v 0.013666 -0.010427 -0.117809
v 0.013782 -0.010588 -0.117960
v 0.013638 -0.010579 -0.117796
v 0.016197 -0.011033 -0.122192
v 0.016166 -0.011212 -0.121970
v 0.016119 -0.011375 -0.121943
v 0.016145 -0.010953 -0.121353
v 0.016099 -0.011187 -0.121622
v 0.015971 -0.011477 -0.121577
v 0.015923 -0.011417 -0.121265
v 0.016052 -0.011555 -0.122095
v 0.016015 -0.011548 -0.121839
v 0.015938 -0.011694 -0.121920
v 0.015803 -0.011845 -0.122064
v 0.015668 -0.011953 -0.122299
v 0.015627 -0.011983 -0.122107
v 0.015782 -0.011837 -0.121835
v 0.015474 -0.012006 -0.121779
v 0.015799 -0.011663 -0.121441
v 0.015648 -0.011850 -0.121563
v 0.015511 -0.011928 -0.121385
v 0.015905 -0.011147 -0.120986
v 0.015900 -0.011064 -0.120842
v 0.015925 -0.010946 -0.120545
v 0.015786 -0.010887 -0.119969
v 0.015720 -0.011492 -0.120913
v 0.015756 -0.011329 -0.120809
v 0.015705 -0.011291 -0.120530
v 0.015691 -0.011142 -0.120318
v 0.015588 -0.011148 -0.120039
v 0.015537 -0.011282 -0.120194
v 0.015639 -0.011646 -0.120928
v 0.015582 -0.011625 -0.120575
v 0.015482 -0.011822 -0.120884
v 0.015257 -0.012019 -0.120818
v 0.015459 -0.011806 -0.120519
v 0.015299 -0.011959 -0.120521
v 0.015491 -0.011438 -0.120246
v 0.015438 -0.011685 -0.120270
v 0.015405 -0.011433 -0.119966
v 0.015439 -0.011771 -0.120368
v 0.015338 -0.011919 -0.120367
v 0.015356 -0.011906 -0.120212
v 0.015388 -0.011746 -0.120069
v 0.015364 -0.011897 -0.120061
v 0.015517 -0.012132 -0.122283
v 0.015357 -0.012301 -0.122307
v 0.015350 -0.012144 -0.121905
v 0.015283 -0.012141 -0.121636
v 0.015269 -0.012048 -0.121020
v 0.015280 -0.012058 -0.120208
v 0.015329 -0.012048 -0.120054
v 0.015272 -0.012200 -0.120049
v 0.015762 -0.010893 -0.119831
v 0.015816 -0.010869 -0.119486
v 0.015726 -0.010931 -0.119237
v 0.015813 -0.010785 -0.119195
v 0.015583 -0.011093 -0.119590
v 0.015437 -0.011274 -0.119712
v 0.015465 -0.011215 -0.119342
v 0.015732 -0.010776 -0.119049
v 0.015651 -0.010924 -0.119043
v 0.015552 -0.010921 -0.118898
v 0.015505 -0.011079 -0.119042
v 0.015479 -0.011016 -0.118885
v 0.015378 -0.011284 -0.119193
v 0.015360 -0.011235 -0.119041
v 0.015349 -0.011216 -0.118891
v 0.015358 -0.011416 -0.119706
v 0.015318 -0.011586 -0.119667
v 0.015332 -0.011403 -0.119355
v 0.015272 -0.011577 -0.119311
v 0.015355 -0.011856 -0.119931
v 0.015338 -0.012039 -0.119888
v 0.015294 -0.012131 -0.119585
v 0.015264 -0.011393 -0.119025
v 0.015210 -0.011534 -0.119030
v 0.015197 -0.011526 -0.118880
v 0.015203 -0.011737 -0.119151
v 0.015434 -0.010752 -0.118499
v 0.015491 -0.010909 -0.118751
v 0.015457 -0.010905 -0.118601
v 0.015370 -0.010738 -0.118313
v 0.015426 -0.010896 -0.118452
v 0.015331 -0.010906 -0.118278
v 0.015429 -0.011064 -0.118745
v 0.015420 -0.011056 -0.118594
v 0.015352 -0.011228 -0.118735
v 0.015343 -0.011215 -0.118588
v 0.015390 -0.011047 -0.118445
v 0.015308 -0.011021 -0.118322
v 0.015328 -0.011141 -0.118444
v 0.015196 -0.011055 -0.118276
v 0.015296 -0.010730 -0.118173
v 0.015152 -0.010726 -0.118050
v 0.015200 -0.011509 -0.118728
v 0.015190 -0.011417 -0.118567
v 0.015175 -0.011302 -0.118441
v 0.015311 -0.012190 -0.119896
v 0.015261 -0.012338 -0.119890
v 0.015264 -0.012340 -0.119682
v 0.015243 -0.012224 -0.119451
v 0.015226 -0.012071 -0.119308
v 0.015250 -0.012341 -0.122157
v 0.015220 -0.012248 -0.121820
v 0.015094 -0.012486 -0.122200
v 0.015024 -0.012505 -0.121941
v 0.014920 -0.012602 -0.122164
v 0.014757 -0.012632 -0.122332
v 0.014915 -0.012613 -0.122009
v 0.014903 -0.012582 -0.121866
v 0.014933 -0.012314 -0.121331
v 0.015082 -0.012192 -0.121277
v 0.014885 -0.012467 -0.121618
v 0.014689 -0.012458 -0.121305
v 0.014514 -0.012576 -0.121429
v 0.014739 -0.012682 -0.122137
v 0.014731 -0.012699 -0.122019
v 0.014697 -0.012676 -0.121858
v 0.014477 -0.012707 -0.122318
v 0.014354 -0.012788 -0.122026
v 0.014385 -0.012783 -0.121857
v 0.014331 -0.012758 -0.122296
v 0.014168 -0.012877 -0.122029
v 0.014138 -0.012883 -0.121846
v 0.014512 -0.012712 -0.121746
v 0.014154 -0.012839 -0.121652
v 0.014190 -0.012727 -0.121414
v 0.014143 -0.012717 -0.121284
v 0.014970 -0.012237 -0.121121
v 0.014947 -0.012250 -0.120955
v 0.015143 -0.012085 -0.120666
v 0.014987 -0.012225 -0.120671
v 0.014466 -0.012550 -0.121127
v 0.014784 -0.012405 -0.120698
v 0.015145 -0.012084 -0.120515
v 0.015205 -0.012067 -0.120362
v 0.014983 -0.012349 -0.120368
v 0.014878 -0.012377 -0.120534
v 0.015117 -0.012312 -0.120203
v 0.015146 -0.012439 -0.120021
v 0.014804 -0.012599 -0.120219
v 0.014567 -0.012593 -0.120532
v 0.014324 -0.012643 -0.120976
v 0.014504 -0.012571 -0.120687
v 0.014748 -0.012713 -0.120121
v 0.014121 -0.012722 -0.121135
v 0.014214 -0.012786 -0.120753
v 0.014569 -0.012698 -0.120372
v 0.014467 -0.012823 -0.120273
v 0.014652 -0.012814 -0.120045
v 0.014376 -0.012934 -0.120094
v 0.013934 -0.013103 -0.120407
v 0.014003 -0.013124 -0.120212
v 0.014061 -0.013135 -0.119895
v 0.014046 -0.012975 -0.122095
v 0.013810 -0.013107 -0.122055
v 0.013432 -0.013273 -0.122070
v 0.013835 -0.013009 -0.121658
v 0.013759 -0.012995 -0.121317
v 0.013255 -0.013312 -0.121763
v 0.013335 -0.013234 -0.121336
v 0.013862 -0.012905 -0.121131
v 0.013909 -0.012883 -0.120971
v 0.013860 -0.012952 -0.120813
v 0.013604 -0.013045 -0.121138
v 0.013668 -0.013015 -0.120986
v 0.013333 -0.013225 -0.120991
v 0.013479 -0.013195 -0.120821
v 0.013667 -0.013217 -0.120563
v 0.013191 -0.013303 -0.121229
v 0.015148 -0.011749 -0.119029
v 0.015120 -0.011680 -0.118876
v 0.015011 -0.011825 -0.118739
v 0.015002 -0.010730 -0.118011
v 0.015050 -0.011144 -0.118281
v 0.014843 -0.011005 -0.118166
v 0.014623 -0.010769 -0.118045
v 0.014558 -0.010878 -0.118081
v 0.014897 -0.011373 -0.118311
v 0.014558 -0.011188 -0.118102
v 0.014236 -0.010886 -0.118061
v 0.014213 -0.010724 -0.118071
v 0.014097 -0.010886 -0.118013
v 0.013943 -0.010737 -0.118003
v 0.013958 -0.010866 -0.117918
v 0.014463 -0.011185 -0.118029
v 0.014249 -0.011035 -0.118005
v 0.014234 -0.011172 -0.117828
v 0.014106 -0.011023 -0.117893
v 0.013952 -0.011041 -0.117709
v 0.014831 -0.011496 -0.118307
v 0.014907 -0.011632 -0.118423
v 0.015061 -0.011703 -0.118724
v 0.014988 -0.011709 -0.118576
v 0.014734 -0.011704 -0.118269
v 0.014540 -0.011321 -0.118052
v 0.014637 -0.011490 -0.118166
v 0.014392 -0.011502 -0.117891
v 0.014571 -0.011766 -0.118131
v 0.014240 -0.011303 -0.117725
v 0.014228 -0.011474 -0.117671
v 0.014261 -0.011759 -0.117760
v 0.013800 -0.010729 -0.117923
v 0.013663 -0.010728 -0.117792
v 0.013781 -0.010874 -0.117760
v 0.015155 -0.012506 -0.119893
v 0.015203 -0.012475 -0.119691
v 0.015161 -0.012467 -0.119433
v 0.015065 -0.012039 -0.119022
v 0.014933 -0.011993 -0.118656
v 0.014948 -0.012257 -0.118951
v 0.015105 -0.012456 -0.119284
v 0.015103 -0.012594 -0.119689
v 0.014971 -0.012689 -0.119848
v 0.015083 -0.012611 -0.119428
v 0.014937 -0.012748 -0.119425
v 0.014648 -0.012866 -0.119880
v 0.014413 -0.013008 -0.119582
v 0.015034 -0.012609 -0.119280
v 0.014903 -0.012752 -0.119277
v 0.014784 -0.012759 -0.119131
v 0.014793 -0.012620 -0.118981
v 0.014706 -0.012577 -0.118788
v 0.014654 -0.012794 -0.118985
v 0.014599 -0.012745 -0.118783
v 0.014639 -0.012888 -0.119283
v 0.014554 -0.012916 -0.119113
v 0.014193 -0.013127 -0.119539
v 0.014326 -0.013029 -0.119193
v 0.014492 -0.012931 -0.118991
v 0.014473 -0.012901 -0.118836
v 0.014312 -0.013056 -0.118861
v 0.014714 -0.012042 -0.118367
v 0.014699 -0.012325 -0.118539
v 0.014668 -0.012262 -0.118411
v 0.014634 -0.012104 -0.118270
v 0.014620 -0.012254 -0.118262
v 0.014621 -0.012493 -0.118457
v 0.014585 -0.012397 -0.118141
v 0.014572 -0.012054 -0.118153
v 0.014538 -0.012241 -0.118020
v 0.014470 -0.011968 -0.117990
v 0.014240 -0.011919 -0.117708
v 0.014436 -0.012233 -0.117815
v 0.014349 -0.012294 -0.117673
v 0.014524 -0.012389 -0.117957
v 0.014447 -0.012379 -0.117799
v 0.014551 -0.012546 -0.118148
v 0.014537 -0.012713 -0.118445
v 0.014460 -0.012881 -0.118688
v 0.014400 -0.012929 -0.118419
v 0.014336 -0.013032 -0.118627
v 0.014372 -0.012916 -0.118132
v 0.014494 -0.012540 -0.117949
v 0.014402 -0.012786 -0.117946
v 0.014430 -0.012529 -0.117799
v 0.014296 -0.012614 -0.117640
v 0.014316 -0.012817 -0.117786
v 0.014130 -0.012938 -0.117639
v 0.013129 -0.013367 -0.122814
v 0.013069 -0.013390 -0.122464
v 0.012922 -0.013465 -0.122100
v 0.013503 -0.013303 -0.120546
v 0.013675 -0.013349 -0.119920
v 0.013637 -0.013325 -0.120280
v 0.013500 -0.013373 -0.120312
v 0.013315 -0.013248 -0.120872
v 0.013166 -0.013356 -0.120626
v 0.012909 -0.013406 -0.120985
v 0.013211 -0.013450 -0.120228
v 0.013349 -0.013465 -0.119975
v 0.012889 -0.013467 -0.120547
v 0.013037 -0.013455 -0.120386
v 0.013190 -0.013548 -0.119941
v 0.012906 -0.013577 -0.120299
v 0.013038 -0.013592 -0.120074
v 0.012865 -0.013740 -0.120045
v 0.014184 -0.013141 -0.119063
v 0.013944 -0.013351 -0.119087
v 0.014208 -0.013168 -0.118767
v 0.014025 -0.013396 -0.118551
v 0.014131 -0.013321 -0.118454
v 0.014124 -0.013299 -0.118158
v 0.014003 -0.013432 -0.118346
v 0.014111 -0.013258 -0.117934
v 0.014121 -0.013139 -0.117782
v 0.013976 -0.013149 -0.117615
v 0.013988 -0.013307 -0.117771
v 0.013948 -0.013436 -0.117962
v 0.013825 -0.013378 -0.119438
v 0.013516 -0.013531 -0.119344
v 0.013601 -0.013556 -0.118930
v 0.013297 -0.013691 -0.119208
v 0.013355 -0.013746 -0.118652
v 0.013273 -0.013567 -0.119654
v 0.012962 -0.013781 -0.119496
v 0.012903 -0.013846 -0.119229
v 0.013053 -0.013833 -0.118797
v 0.012764 -0.013953 -0.118713
v 0.013885 -0.013493 -0.118492
v 0.013705 -0.013567 -0.118408
v 0.013831 -0.013517 -0.118084
v 0.013504 -0.013673 -0.118368
v 0.013562 -0.013637 -0.118112
v 0.013850 -0.013289 -0.117616
v 0.013856 -0.013484 -0.117924
v 0.013518 -0.013610 -0.117874
v 0.013806 -0.013455 -0.117788
v 0.013584 -0.013470 -0.117627
v 0.013233 -0.013613 -0.117634
v 0.013206 -0.013782 -0.118023
v 0.013094 -0.013757 -0.117774
v 0.013109 -0.013869 -0.118546
v 0.013156 -0.013859 -0.118390
v 0.012706 -0.013994 -0.118581
v 0.013064 -0.013715 -0.117651
v 0.012861 -0.013897 -0.118130
v 0.012917 -0.013827 -0.117701
v 0.012699 -0.013949 -0.118082
v 0.012793 -0.013903 -0.117684
v 0.015105 -0.009014 -0.117615
v 0.015100 -0.009405 -0.117626
v 0.014922 -0.008419 -0.117284
v 0.014954 -0.008559 -0.117147
v 0.015007 -0.008728 -0.117282
v 0.014789 -0.008385 -0.116708
v 0.014877 -0.008540 -0.116826
v 0.014911 -0.008702 -0.116963
v 0.014750 -0.008529 -0.116540
v 0.014855 -0.008692 -0.116791
v 0.014757 -0.008701 -0.116627
v 0.015027 -0.008879 -0.117362
v 0.015037 -0.009160 -0.117481
v 0.014937 -0.009016 -0.117222
v 0.015016 -0.009335 -0.117503
v 0.014962 -0.009224 -0.117377
v 0.014856 -0.009170 -0.117218
v 0.014784 -0.009230 -0.117213
v 0.014834 -0.009357 -0.117367
v 0.014900 -0.008849 -0.117021
v 0.014798 -0.009032 -0.117004
v 0.014455 -0.009010 -0.116622
v 0.014473 -0.009230 -0.116930
v 0.014184 -0.009312 -0.116807
v 0.014454 -0.009390 -0.117228
v 0.014681 -0.008364 -0.116424
v 0.014516 -0.008187 -0.116101
v 0.014573 -0.008359 -0.116235
v 0.014418 -0.008342 -0.115988
v 0.014637 -0.008518 -0.116358
v 0.014565 -0.008667 -0.116374
v 0.014420 -0.008432 -0.116071
v 0.014169 -0.008715 -0.116068
v 0.014383 -0.008186 -0.115785
v 0.014318 -0.008337 -0.115779
v 0.014312 -0.008176 -0.115554
v 0.014198 -0.008297 -0.115344
v 0.014105 -0.008597 -0.115784
v 0.014013 -0.008504 -0.115159
v 0.014115 -0.008964 -0.116353
v 0.013595 -0.009053 -0.116075
v 0.013708 -0.009152 -0.116369
v 0.013708 -0.008886 -0.115781
v 0.013769 -0.009353 -0.116636
v 0.013639 -0.009251 -0.116465
v 0.013090 -0.009299 -0.115971
v 0.013209 -0.009159 -0.115786
v 0.013246 -0.009060 -0.115227
v 0.013063 -0.009254 -0.115675
v 0.014958 -0.009492 -0.117497
v 0.015062 -0.009644 -0.117634
v 0.014962 -0.009641 -0.117550
v 0.014802 -0.009618 -0.117513
v 0.014646 -0.009440 -0.117382
v 0.014500 -0.009466 -0.117391
v 0.014500 -0.009626 -0.117535
v 0.014954 -0.009794 -0.117642
v 0.014811 -0.009847 -0.117611
v 0.014981 -0.009947 -0.117611
v 0.014442 -0.009836 -0.117670
v 0.014350 -0.009496 -0.117371
v 0.014123 -0.009501 -0.117158
v 0.014334 -0.009637 -0.117529
v 0.014074 -0.009622 -0.117379
v 0.013907 -0.009684 -0.117343
v 0.014045 -0.009758 -0.117541
v 0.013912 -0.009826 -0.117528
v 0.014013 -0.009478 -0.116966
v 0.013838 -0.009591 -0.116971
v 0.013943 -0.009407 -0.116799
v 0.014972 -0.010088 -0.117632
v 0.014824 -0.010102 -0.117666
v 0.013606 -0.010092 -0.117492
v 0.013647 -0.009882 -0.117276
v 0.013702 -0.009784 -0.117170
v 0.013597 -0.009611 -0.116759
v 0.013536 -0.009752 -0.116903
v 0.013351 -0.009925 -0.117050
v 0.013278 -0.009703 -0.116596
v 0.013099 -0.009914 -0.116764
v 0.013498 -0.010249 -0.117514
v 0.013271 -0.010045 -0.117112
v 0.013223 -0.010293 -0.117240
v 0.013363 -0.010420 -0.117501
v 0.013316 -0.010565 -0.117515
v 0.013490 -0.010571 -0.117653
v 0.013203 -0.010558 -0.117384
v 0.013086 -0.010551 -0.117225
v 0.012989 -0.010055 -0.116795
v 0.012810 -0.010385 -0.116848
v 0.012991 -0.010543 -0.117111
v 0.012815 -0.010541 -0.116940
v 0.012656 -0.010408 -0.116636
v 0.012701 -0.010530 -0.116791
v 0.013517 -0.009410 -0.116498
v 0.013289 -0.009557 -0.116417
v 0.013077 -0.009399 -0.116091
v 0.013088 -0.009711 -0.116390
v 0.012916 -0.009569 -0.116084
v 0.012932 -0.009842 -0.116355
v 0.012694 -0.009938 -0.116051
v 0.012942 -0.009435 -0.115932
v 0.012897 -0.009425 -0.115552
v 0.012793 -0.009657 -0.115929
v 0.012789 -0.009612 -0.115814
v 0.012523 -0.009942 -0.115708
v 0.012627 -0.009711 -0.115485
v 0.012560 -0.010253 -0.116257
v 0.014123 -0.008179 -0.114724
v 0.013984 -0.008437 -0.114758
v 0.013867 -0.008584 -0.114782
v 0.014042 -0.008227 -0.114589
v 0.013760 -0.008301 -0.114282
v 0.013902 -0.008433 -0.114586
v 0.013662 -0.008574 -0.114543
v 0.013420 -0.008518 -0.114308
v 0.013426 -0.008842 -0.114885
v 0.012867 -0.009154 -0.114916
v 0.013103 -0.008830 -0.114588
v 0.013131 -0.008583 -0.114296
v 0.012954 -0.009243 -0.115196
v 0.012821 -0.008602 -0.114308
v 0.012510 -0.009075 -0.114593
v 0.012505 -0.008566 -0.114294
v 0.013411 -0.008115 -0.114014
v 0.013153 -0.008130 -0.114030
v 0.012816 -0.008260 -0.114152
v 0.012455 -0.008242 -0.114192
v 0.012596 -0.009562 -0.115189
v 0.012566 -0.009346 -0.114900
v 0.014071 -0.011167 -0.117639
v 0.013936 -0.011142 -0.117433
v 0.014131 -0.011313 -0.117571
v 0.014011 -0.011483 -0.117275
v 0.013937 -0.011286 -0.117250
v 0.013903 -0.011443 -0.117142
v 0.014087 -0.011773 -0.117491
v 0.013898 -0.011585 -0.117141
v 0.013910 -0.011941 -0.117271
v 0.013629 -0.010726 -0.117760
v 0.013625 -0.010862 -0.117602
v 0.013489 -0.010721 -0.117636
v 0.013324 -0.010715 -0.117506
v 0.013616 -0.010936 -0.117466
v 0.013314 -0.010715 -0.117498
v 0.013303 -0.010857 -0.117247
v 0.013462 -0.010855 -0.117401
v 0.013705 -0.011006 -0.117497
v 0.013834 -0.011151 -0.117305
v 0.013644 -0.011140 -0.117166
v 0.013454 -0.010998 -0.117182
v 0.013236 -0.010986 -0.117027
v 0.013449 -0.011139 -0.117022
v 0.013294 -0.011137 -0.116959
v 0.013164 -0.010708 -0.117348
v 0.013068 -0.010701 -0.117217
v 0.013148 -0.010844 -0.117146
v 0.012995 -0.010698 -0.117139
v 0.013002 -0.010845 -0.117061
v 0.012922 -0.010695 -0.117073
v 0.012764 -0.010692 -0.116931
v 0.012766 -0.010843 -0.116924
v 0.012682 -0.010837 -0.116877
v 0.012990 -0.010989 -0.116955
v 0.013142 -0.011137 -0.116927
v 0.012878 -0.011143 -0.116908
v 0.012686 -0.011140 -0.116869
v 0.013821 -0.011284 -0.117145
v 0.013764 -0.011818 -0.117113
v 0.013601 -0.011290 -0.117029
v 0.013602 -0.011438 -0.116999
v 0.013757 -0.011439 -0.117056
v 0.013447 -0.011286 -0.116951
v 0.013295 -0.011286 -0.116919
v 0.013449 -0.011436 -0.116939
v 0.013297 -0.011437 -0.116917
v 0.013759 -0.011590 -0.117048
v 0.013606 -0.011589 -0.116987
v 0.013611 -0.011892 -0.117051
v 0.013313 -0.011698 -0.116944
v 0.012895 -0.011308 -0.116906
v 0.012695 -0.011451 -0.116884
v 0.012854 -0.011772 -0.116946
v 0.012697 -0.011745 -0.116910
v 0.014053 -0.011919 -0.117459
v 0.014120 -0.012060 -0.117524
v 0.013997 -0.012098 -0.117383
v 0.014140 -0.012365 -0.117471
v 0.013942 -0.012346 -0.117342
v 0.014138 -0.012520 -0.117477
v 0.013938 -0.012540 -0.117371
v 0.014102 -0.012716 -0.117506
v 0.013960 -0.012912 -0.117496
v 0.013780 -0.012247 -0.117230
v 0.013453 -0.012087 -0.117020
v 0.013307 -0.012092 -0.116969
v 0.013004 -0.012045 -0.116928
v 0.012822 -0.011906 -0.116941
v 0.012700 -0.011897 -0.116916
v 0.012688 -0.012042 -0.116864
v 0.013006 -0.012344 -0.116879
v 0.012933 -0.012342 -0.116827
v 0.012696 -0.012376 -0.116541
v 0.012620 -0.012216 -0.116694
v 0.013644 -0.012505 -0.117233
v 0.013781 -0.012731 -0.117386
v 0.013284 -0.012660 -0.117109
v 0.013483 -0.012664 -0.117235
v 0.013583 -0.012853 -0.117372
v 0.013328 -0.012872 -0.117222
v 0.013211 -0.012828 -0.117094
v 0.013026 -0.012653 -0.116796
v 0.012909 -0.012650 -0.116473
v 0.013062 -0.012939 -0.116791
v 0.012991 -0.012776 -0.116501
v 0.013004 -0.012927 -0.116498
v 0.012718 -0.012536 -0.116212
v 0.012661 -0.012492 -0.115924
v 0.012712 -0.012584 -0.115804
v 0.012826 -0.012759 -0.116178
v 0.012872 -0.012928 -0.116187
v 0.012775 -0.012732 -0.115804
v 0.012797 -0.012876 -0.115806
v 0.012624 -0.012549 -0.115572
v 0.012682 -0.012722 -0.115501
v 0.012722 -0.012884 -0.115497
v 0.012606 -0.012547 -0.115445
v 0.012634 -0.012702 -0.115237
v 0.012609 -0.013056 -0.114924
v 0.013617 -0.012669 -0.111885
v 0.013639 -0.012472 -0.111643
v 0.013841 -0.012621 -0.111634
v 0.013829 -0.012440 -0.111327
v 0.013950 -0.012529 -0.111062
v 0.014119 -0.012701 -0.111268
v 0.014072 -0.012626 -0.111012
v 0.013655 -0.012396 -0.111495
v 0.013802 -0.012480 -0.111482
v 0.013622 -0.012336 -0.111299
v 0.013967 -0.012619 -0.111469
v 0.013809 -0.012414 -0.111172
v 0.013397 -0.012256 -0.110917
v 0.014105 -0.012614 -0.110882
v 0.013833 -0.012460 -0.110864
v 0.014061 -0.012551 -0.110672
v 0.013883 -0.012488 -0.110721
v 0.014168 -0.012497 -0.110267
v 0.014299 -0.012554 -0.110423
v 0.013808 -0.012446 -0.110555
v 0.013090 -0.012493 -0.112043
v 0.013360 -0.012380 -0.111662
v 0.013338 -0.012666 -0.112071
v 0.013055 -0.012632 -0.112265
v 0.013038 -0.012425 -0.111960
v 0.013236 -0.012315 -0.111576
v 0.012582 -0.012511 -0.112340
v 0.012689 -0.012680 -0.112499
v 0.012686 -0.012370 -0.111999
v 0.012695 -0.012291 -0.111670
v 0.012411 -0.012336 -0.111923
v 0.012637 -0.012207 -0.111481
v 0.012488 -0.012439 -0.112246
v 0.012428 -0.011850 -0.111133
v 0.012609 -0.012018 -0.111181
v 0.012469 -0.012165 -0.111555
v 0.012725 -0.011963 -0.110787
v 0.012694 -0.011901 -0.110512
v 0.012828 -0.011963 -0.110507
v 0.012504 -0.011823 -0.110986
v 0.012727 -0.012032 -0.111022
v 0.012439 -0.011728 -0.110829
v 0.012424 -0.011647 -0.110614
v 0.012561 -0.011821 -0.110676
v 0.012564 -0.011798 -0.110468
v 0.013275 -0.012235 -0.111109
v 0.012965 -0.012160 -0.111032
v 0.013292 -0.012194 -0.110650
v 0.013178 -0.012099 -0.110471
v 0.013572 -0.012296 -0.110372
v 0.012877 -0.012071 -0.110883
v 0.013172 -0.012174 -0.110863
v 0.012524 -0.011434 -0.109674
v 0.012346 -0.011250 -0.109691
v 0.012450 -0.011284 -0.109399
v 0.012338 -0.011201 -0.109421
v 0.012559 -0.011283 -0.109153
v 0.012468 -0.011239 -0.109012
v 0.012588 -0.011292 -0.109043
v 0.012297 -0.011177 -0.109210
v 0.012581 -0.011310 -0.108849
v 0.012398 -0.011264 -0.108623
v 0.012348 -0.011227 -0.108819
v 0.013732 -0.012343 -0.110193
v 0.014175 -0.012500 -0.110105
v 0.013895 -0.012373 -0.109854
v 0.014101 -0.012469 -0.109797
v 0.013823 -0.012317 -0.109696
v 0.013484 -0.012172 -0.110124
v 0.013615 -0.012099 -0.109516
v 0.013467 -0.012042 -0.109729
v 0.014003 -0.012449 -0.109549
v 0.013880 -0.012348 -0.109528
v 0.013981 -0.012431 -0.109353
v 0.013939 -0.012285 -0.108933
v 0.013527 -0.011902 -0.109105
v 0.013676 -0.012016 -0.108984
v 0.013525 -0.011870 -0.108855
v 0.013677 -0.011985 -0.108713
v 0.013456 -0.011847 -0.108510
v 0.013974 -0.012293 -0.108705
v 0.013829 -0.012150 -0.108528
v 0.014286 -0.012602 -0.108928
v 0.014465 -0.012771 -0.108811
v 0.013806 -0.012174 -0.108048
v 0.013411 -0.011830 -0.108123
v 0.014184 -0.012626 -0.108169
v 0.012959 -0.011908 -0.110202
v 0.013194 -0.011949 -0.110041
v 0.012901 -0.011762 -0.109835
v 0.013390 -0.011904 -0.109498
v 0.012978 -0.011614 -0.109181
v 0.013297 -0.011775 -0.109195
v 0.012858 -0.011628 -0.109476
v 0.012385 -0.011515 -0.110398
v 0.012391 -0.011501 -0.110238
v 0.012507 -0.011598 -0.110105
v 0.012247 -0.011299 -0.110075
v 0.012661 -0.011655 -0.109930
v 0.012667 -0.011842 -0.110334
v 0.012637 -0.011408 -0.109391
v 0.012894 -0.011524 -0.109029
v 0.012777 -0.011439 -0.108842
v 0.013127 -0.011640 -0.108856
v 0.012969 -0.011578 -0.108652
v 0.013152 -0.011672 -0.108534
v 0.013154 -0.011689 -0.108113
v 0.012753 -0.011556 -0.108336
v 0.012995 -0.011678 -0.107764
v 0.012622 -0.011329 -0.109187
v 0.012608 -0.011439 -0.108485
v 0.012535 -0.011553 -0.108111
v 0.012225 -0.011242 -0.108421
v 0.012380 -0.011456 -0.108193
v 0.012647 -0.011587 -0.108020
v 0.013789 -0.013132 -0.117492
v 0.013645 -0.013285 -0.117490
v 0.013394 -0.013143 -0.117363
v 0.013325 -0.013261 -0.117370
v 0.013483 -0.013416 -0.117525
v 0.013353 -0.013432 -0.117501
v 0.013180 -0.013239 -0.117224
v 0.013167 -0.013102 -0.117123
v 0.013045 -0.013297 -0.117050
v 0.013187 -0.013404 -0.117374
v 0.013204 -0.013514 -0.117503
v 0.013056 -0.013643 -0.117505
v 0.013041 -0.013569 -0.117359
v 0.013048 -0.013430 -0.117192
v 0.012896 -0.013729 -0.117291
v 0.012871 -0.013635 -0.117053
v 0.013036 -0.013168 -0.116915
v 0.012948 -0.013180 -0.116466
v 0.012944 -0.013360 -0.116824
v 0.012812 -0.013628 -0.116739
v 0.012864 -0.013358 -0.116246
v 0.012931 -0.013766 -0.117508
v 0.012786 -0.013916 -0.117515
v 0.012783 -0.013916 -0.117342
v 0.012800 -0.013876 -0.117199
v 0.012776 -0.013871 -0.116978
v 0.012721 -0.014015 -0.117193
v 0.012718 -0.014018 -0.116966
v 0.012681 -0.013997 -0.116659
v 0.012741 -0.013716 -0.116380
v 0.012919 -0.013092 -0.116294
v 0.012905 -0.013216 -0.116280
v 0.012825 -0.013173 -0.115991
v 0.012733 -0.013550 -0.115838
v 0.012771 -0.013343 -0.115804
v 0.012730 -0.013052 -0.115452
v 0.012735 -0.013431 -0.115591
v 0.012725 -0.013541 -0.115428
v 0.012686 -0.013208 -0.115181
v 0.012704 -0.013515 -0.115189
v 0.012649 -0.013899 -0.115991
v 0.012696 -0.013720 -0.115705
v 0.012714 -0.013700 -0.115524
v 0.012725 -0.013772 -0.115394
v 0.012733 -0.013763 -0.115243
v 0.012642 -0.013933 -0.115737
v 0.012729 -0.013924 -0.115264
v 0.012605 -0.013442 -0.114868
v 0.012719 -0.013892 -0.115082
v 0.012649 -0.013887 -0.114907
v 0.012680 -0.014071 -0.115228
v 0.012681 -0.014058 -0.115084
v 0.012600 -0.014043 -0.114862
v 0.012544 -0.013129 -0.112971
v 0.012994 -0.013359 -0.112904
v 0.012812 -0.013426 -0.113124
v 0.012535 -0.013328 -0.113208
v 0.013055 -0.013648 -0.113112
v 0.013414 -0.013788 -0.112803
v 0.013164 -0.013822 -0.113121
v 0.013383 -0.013569 -0.112677
v 0.013402 -0.013982 -0.112903
v 0.012584 -0.013493 -0.113321
v 0.012904 -0.013941 -0.113413
v 0.012692 -0.013958 -0.113587
v 0.013723 -0.013957 -0.112517
v 0.013518 -0.014326 -0.112828
v 0.013315 -0.014176 -0.113085
v 0.013159 -0.014260 -0.113364
v 0.013280 -0.014399 -0.113187
v 0.013165 -0.014405 -0.113366
v 0.013174 -0.014560 -0.113245
v 0.013318 -0.014546 -0.113082
v 0.013549 -0.014518 -0.112741
v 0.012872 -0.014116 -0.113554
v 0.012967 -0.014267 -0.113529
v 0.012556 -0.014139 -0.113832
v 0.012573 -0.013984 -0.113719
v 0.012701 -0.014124 -0.113685
v 0.012591 -0.014280 -0.113804
v 0.013024 -0.014413 -0.113479
v 0.012904 -0.014420 -0.113547
v 0.013024 -0.014559 -0.113375
v 0.012878 -0.014584 -0.113438
v 0.012700 -0.014429 -0.113687
v 0.012565 -0.014437 -0.113806
v 0.012596 -0.014584 -0.113704
v 0.012748 -0.014575 -0.113553
v 0.013284 -0.014691 -0.113008
v 0.013167 -0.014749 -0.113050
v 0.013497 -0.014696 -0.112703
v 0.013298 -0.014846 -0.112805
v 0.013432 -0.014818 -0.112679
v 0.013155 -0.014843 -0.112933
v 0.013152 -0.014978 -0.112682
v 0.012735 -0.014723 -0.113372
v 0.012595 -0.014729 -0.113530
v 0.012523 -0.014862 -0.113370
v 0.012934 -0.014716 -0.113202
v 0.013009 -0.014804 -0.113052
v 0.012854 -0.014847 -0.113037
v 0.012602 -0.014877 -0.113209
v 0.012728 -0.014895 -0.112978
v 0.013007 -0.014994 -0.112679
v 0.012690 -0.014983 -0.112717
v 0.014836 -0.013208 -0.111156
v 0.014773 -0.012993 -0.110961
v 0.015024 -0.013173 -0.110849
v 0.014774 -0.012877 -0.110757
v 0.015026 -0.012996 -0.110503
v 0.015147 -0.013152 -0.110545
v 0.014849 -0.012817 -0.110415
v 0.015416 -0.013444 -0.110330
v 0.015507 -0.013594 -0.110277
v 0.015432 -0.013604 -0.110431
v 0.015525 -0.013744 -0.110268
v 0.015441 -0.013756 -0.110433
v 0.015089 -0.013340 -0.110920
v 0.014837 -0.013362 -0.111285
v 0.015151 -0.013472 -0.110874
v 0.015022 -0.013494 -0.111090
v 0.014865 -0.013510 -0.111291
v 0.014929 -0.013645 -0.111160
v 0.015139 -0.013636 -0.110874
v 0.014930 -0.013802 -0.111021
v 0.015284 -0.013299 -0.110403
v 0.015293 -0.013499 -0.110577
v 0.015213 -0.013624 -0.110744
v 0.015305 -0.013612 -0.110601
v 0.015157 -0.013779 -0.110744
v 0.015291 -0.013768 -0.110600
v 0.015443 -0.013895 -0.110347
v 0.015105 -0.013949 -0.110672
v 0.014770 -0.014237 -0.110739
v 0.015179 -0.014204 -0.110322
v 0.015455 -0.014024 -0.110178
v 0.014962 -0.014339 -0.110433
v 0.014837 -0.014373 -0.110567
v 0.015109 -0.014338 -0.110240
v 0.014868 -0.014519 -0.110239
v 0.014809 -0.014516 -0.110407
v 0.014822 -0.012780 -0.110152
v 0.015020 -0.012924 -0.110171
v 0.015350 -0.013216 -0.110000
v 0.015300 -0.013153 -0.109849
v 0.015104 -0.012998 -0.109713
v 0.015244 -0.013115 -0.109681
v 0.014689 -0.012799 -0.109308
v 0.015064 -0.013074 -0.109268
v 0.014816 -0.012988 -0.108991
v 0.015465 -0.013401 -0.110139
v 0.015504 -0.013426 -0.109985
v 0.015510 -0.013425 -0.109740
v 0.015562 -0.013571 -0.110050
v 0.015593 -0.013726 -0.110035
v 0.015588 -0.013562 -0.109756
v 0.015634 -0.013713 -0.109730
v 0.015440 -0.013360 -0.109524
v 0.015571 -0.013535 -0.109509
v 0.015626 -0.013699 -0.109509
v 0.015536 -0.013560 -0.109258
v 0.015595 -0.013680 -0.109190
v 0.015382 -0.013378 -0.109244
v 0.015457 -0.013508 -0.108932
v 0.015124 -0.013232 -0.108936
v 0.014846 -0.013233 -0.108422
v 0.015562 -0.013665 -0.108910
v 0.015507 -0.013656 -0.108703
v 0.015346 -0.013580 -0.108452
v 0.014699 -0.013089 -0.108337
v 0.014861 -0.013329 -0.108100
v 0.014692 -0.013117 -0.107728
v 0.014847 -0.013357 -0.107885
v 0.015050 -0.013434 -0.108314
v 0.014958 -0.013476 -0.107916
v 0.015160 -0.013626 -0.107919
v 0.015593 -0.013894 -0.110016
v 0.015585 -0.014015 -0.109899
v 0.015640 -0.013857 -0.109732
v 0.015622 -0.014006 -0.109517
v 0.015366 -0.014298 -0.109907
v 0.015540 -0.014187 -0.109684
v 0.015640 -0.013842 -0.109476
v 0.015610 -0.014067 -0.109266
v 0.015603 -0.013819 -0.108917
v 0.015576 -0.014226 -0.109426
v 0.015516 -0.014391 -0.109382
v 0.015570 -0.014295 -0.109125
v 0.015414 -0.014475 -0.109528
v 0.015380 -0.014590 -0.109370
v 0.015531 -0.014448 -0.109054
v 0.015419 -0.014620 -0.109180
v 0.015470 -0.014576 -0.108985
v 0.015382 -0.014673 -0.108975
v 0.015118 -0.014481 -0.109943
v 0.015156 -0.014626 -0.109681
v 0.014824 -0.014645 -0.109994
v 0.014736 -0.014684 -0.110028
v 0.014995 -0.014786 -0.109554
v 0.015207 -0.014750 -0.109208
v 0.015279 -0.014738 -0.108965
v 0.014771 -0.014960 -0.109120
v 0.014864 -0.014914 -0.109311
v 0.014602 -0.014978 -0.109543
v 0.015558 -0.013805 -0.108646
v 0.015586 -0.013955 -0.108792
v 0.015515 -0.013772 -0.108489
v 0.015571 -0.013945 -0.108559
v 0.015567 -0.014169 -0.108823
v 0.015572 -0.014096 -0.108497
v 0.015545 -0.014248 -0.108429
v 0.015467 -0.013783 -0.108262
v 0.015503 -0.013914 -0.108102
v 0.015303 -0.013781 -0.107762
v 0.015416 -0.013908 -0.107779
v 0.015529 -0.014077 -0.108162
v 0.015468 -0.014218 -0.108056
v 0.015466 -0.014052 -0.107790
v 0.015504 -0.014393 -0.108500
v 0.015430 -0.014558 -0.108638
v 0.015368 -0.014580 -0.108398
v 0.015450 -0.014374 -0.108221
v 0.015327 -0.014385 -0.107825
v 0.015327 -0.014422 -0.107970
v 0.015216 -0.014722 -0.108500
v 0.014963 -0.014840 -0.108439
v 0.015172 -0.014486 -0.107702
v 0.015181 -0.014662 -0.108179
v 0.015017 -0.014761 -0.108176
v 0.014960 -0.014520 -0.107465
v 0.014734 -0.014718 -0.107728
v 0.014663 -0.014890 -0.108195
v 0.014048 -0.012857 -0.111626
v 0.013860 -0.012960 -0.111928
v 0.014518 -0.013244 -0.111511
v 0.014135 -0.013250 -0.111912
v 0.013735 -0.013215 -0.112189
v 0.014578 -0.013376 -0.111539
v 0.014312 -0.013399 -0.111827
v 0.014471 -0.013531 -0.111663
v 0.014242 -0.013555 -0.111956
v 0.014561 -0.013671 -0.111501
v 0.014436 -0.013687 -0.111684
v 0.014297 -0.013788 -0.111917
v 0.014434 -0.013852 -0.111634
v 0.014444 -0.013917 -0.111529
v 0.014335 -0.013975 -0.111858
v 0.014033 -0.013531 -0.112149
v 0.013778 -0.013515 -0.112312
v 0.014106 -0.014133 -0.112119
v 0.013959 -0.013908 -0.112267
v 0.014026 -0.013722 -0.112204
v 0.013871 -0.013731 -0.112318
v 0.013601 -0.013599 -0.112488
v 0.013712 -0.013773 -0.112480
v 0.014182 -0.013703 -0.112046
v 0.014433 -0.012976 -0.111290
v 0.014411 -0.012823 -0.111078
v 0.014192 -0.012849 -0.111433
v 0.014252 -0.012826 -0.111293
v 0.014225 -0.012727 -0.111067
v 0.014478 -0.012703 -0.110745
v 0.014606 -0.012699 -0.110549
v 0.014605 -0.012660 -0.110315
v 0.014581 -0.013858 -0.111328
v 0.013332 -0.012822 -0.112231
v 0.013073 -0.012843 -0.112433
v 0.013470 -0.012978 -0.112224
v 0.013000 -0.013117 -0.112668
v 0.013481 -0.013194 -0.112335
v 0.013189 -0.013214 -0.112576
v 0.012670 -0.012931 -0.112719
v 0.012507 -0.012976 -0.112874
v 0.014291 -0.014259 -0.111810
v 0.014332 -0.014287 -0.111659
v 0.014428 -0.014207 -0.111286
v 0.014306 -0.014433 -0.111545
v 0.013997 -0.014327 -0.112237
v 0.013782 -0.014135 -0.112476
v 0.013994 -0.014484 -0.112187
v 0.013806 -0.014504 -0.112442
v 0.014160 -0.014313 -0.111974
v 0.014158 -0.014495 -0.111847
v 0.013825 -0.014644 -0.112357
v 0.014007 -0.014629 -0.112061
v 0.013886 -0.014787 -0.112122
v 0.013692 -0.014804 -0.112390
v 0.013640 -0.014944 -0.112216
v 0.014136 -0.014612 -0.111745
v 0.014006 -0.014770 -0.111871
v 0.014118 -0.014745 -0.111514
v 0.013852 -0.014910 -0.111935
v 0.013883 -0.014932 -0.111753
v 0.013572 -0.015055 -0.111982
v 0.013600 -0.015088 -0.111741
v 0.013970 -0.014902 -0.111374
v 0.013677 -0.015063 -0.111303
v 0.014706 -0.014064 -0.110968
v 0.014540 -0.014180 -0.111043
v 0.014498 -0.014103 -0.111224
v 0.014580 -0.014263 -0.110921
v 0.014427 -0.014409 -0.111049
v 0.014300 -0.014581 -0.111304
v 0.014454 -0.014553 -0.110896
v 0.014378 -0.014558 -0.111033
v 0.014281 -0.014708 -0.111049
v 0.014353 -0.014699 -0.110875
v 0.014710 -0.014541 -0.110570
v 0.014590 -0.014541 -0.110740
v 0.014555 -0.014685 -0.110565
v 0.014661 -0.014650 -0.110400
v 0.014649 -0.014665 -0.110314
v 0.014449 -0.014702 -0.110732
v 0.014225 -0.014902 -0.110568
v 0.014190 -0.014864 -0.110723
v 0.014259 -0.014896 -0.110429
v 0.014130 -0.014947 -0.110145
v 0.014133 -0.014799 -0.111257
v 0.014113 -0.014861 -0.110925
v 0.013873 -0.015015 -0.110620
v 0.014091 -0.014973 -0.110419
v 0.013439 -0.014959 -0.112466
v 0.013301 -0.014982 -0.112557
v 0.013086 -0.015085 -0.112415
v 0.013177 -0.015132 -0.112181
v 0.012925 -0.015099 -0.112401
v 0.012693 -0.015142 -0.112315
v 0.012538 -0.015067 -0.112600
v 0.014467 -0.012657 -0.109646
v 0.014451 -0.012721 -0.109048
v 0.014210 -0.012589 -0.109450
v 0.014178 -0.012575 -0.109331
v 0.014360 -0.012722 -0.108495
v 0.014427 -0.012842 -0.108096
v 0.014589 -0.013001 -0.107613
v 0.014202 -0.012639 -0.107691
v 0.014428 -0.014793 -0.110106
v 0.014442 -0.014838 -0.109941
v 0.014218 -0.014949 -0.109948
v 0.014699 -0.014968 -0.108912
v 0.014752 -0.014912 -0.108424
v 0.013595 -0.015114 -0.110730
v 0.013724 -0.015090 -0.110420
v 0.013840 -0.015054 -0.110066
v 0.013363 -0.015156 -0.111787
v 0.013282 -0.015209 -0.111425
v 0.012905 -0.015213 -0.111760
v 0.012987 -0.015266 -0.111510
v 0.012977 -0.015139 -0.112278
v 0.012911 -0.015171 -0.112097
v 0.012679 -0.015209 -0.112067
v 0.012459 -0.015215 -0.112300
v 0.012487 -0.015365 -0.111808
v 0.012622 -0.015413 -0.111403
v 0.013248 -0.015239 -0.110860
v 0.012946 -0.015316 -0.111300
v 0.013381 -0.015245 -0.110438
v 0.013218 -0.015333 -0.110121
v 0.012938 -0.015424 -0.110395
v 0.012597 -0.015526 -0.110965
v 0.012746 -0.015481 -0.110585
v 0.012733 -0.015551 -0.110162
v 0.012466 -0.015681 -0.110411
v 0.014313 -0.015108 -0.109507
v 0.014396 -0.015112 -0.109329
v 0.014041 -0.015211 -0.109337
v 0.014218 -0.015171 -0.108965
v 0.014008 -0.015237 -0.109168
v 0.014038 -0.015021 -0.109939
v 0.014060 -0.015155 -0.109541
v 0.013731 -0.015123 -0.109816
v 0.013582 -0.015152 -0.109991
v 0.013634 -0.015258 -0.109447
v 0.013524 -0.015333 -0.109171
v 0.014464 -0.014983 -0.108491
v 0.014484 -0.015040 -0.108861
v 0.014206 -0.015162 -0.108707
v 0.014130 -0.015170 -0.108311
v 0.014445 -0.014951 -0.108077
v 0.014098 -0.015071 -0.107828
v 0.014037 -0.015219 -0.108690
v 0.013711 -0.015293 -0.108731
v 0.013946 -0.015253 -0.108346
v 0.013535 -0.015419 -0.108138
v 0.013977 -0.015212 -0.108086
v 0.013830 -0.015298 -0.108145
v 0.013760 -0.015320 -0.107954
v 0.013443 -0.015493 -0.107815
v 0.013394 -0.015331 -0.109495
v 0.013176 -0.015403 -0.109708
v 0.013224 -0.015463 -0.109024
v 0.012911 -0.015540 -0.109177
v 0.012855 -0.015515 -0.109802
v 0.012734 -0.015609 -0.109472
v 0.012569 -0.015691 -0.109888
v 0.012444 -0.015758 -0.109809
v 0.012562 -0.015705 -0.109595
v 0.012604 -0.015647 -0.108955
v 0.012377 -0.015755 -0.109179
v 0.013358 -0.015441 -0.108467
v 0.012957 -0.015578 -0.108749
v 0.013075 -0.015578 -0.108338
v 0.013224 -0.015631 -0.107764
v 0.012821 -0.015720 -0.108068
v 0.012724 -0.015689 -0.108476
v 0.012237 -0.015866 -0.108716
v 0.012504 -0.015774 -0.108348
v 0.012533 -0.015956 -0.107550
v 0.012176 -0.015963 -0.108079
v 0.013698 -0.012125 -0.107635
v 0.013427 -0.011966 -0.107432
v 0.013490 -0.012054 -0.107271
v 0.014010 -0.012443 -0.107585
v 0.013963 -0.012482 -0.107277
v 0.013425 -0.012130 -0.106898
v 0.013889 -0.012584 -0.106934
v 0.013662 -0.012395 -0.106774
v 0.013413 -0.012165 -0.106617
v 0.013717 -0.012475 -0.106413
v 0.013399 -0.012129 -0.106355
v 0.013598 -0.012246 -0.105890
v 0.013375 -0.012002 -0.105679
v 0.013515 -0.012136 -0.105538
v 0.013640 -0.012286 -0.105673
v 0.013141 -0.011798 -0.107418
v 0.012820 -0.011629 -0.107751
v 0.012783 -0.011642 -0.107337
v 0.013018 -0.011778 -0.107066
v 0.012741 -0.011643 -0.107043
v 0.012817 -0.011719 -0.106807
v 0.012288 -0.011527 -0.107971
v 0.012391 -0.011578 -0.107851
v 0.012569 -0.011586 -0.107379
v 0.012242 -0.011547 -0.107838
v 0.012209 -0.011534 -0.107626
v 0.012419 -0.011539 -0.107165
v 0.012235 -0.011476 -0.107143
v 0.012468 -0.011602 -0.106648
v 0.012205 -0.011473 -0.106727
v 0.013205 -0.011995 -0.106740
v 0.012681 -0.011702 -0.106609
v 0.012683 -0.011751 -0.106380
v 0.012374 -0.011566 -0.106482
v 0.012401 -0.011597 -0.106217
v 0.012216 -0.011434 -0.106300
v 0.012563 -0.011668 -0.105745
v 0.012252 -0.011390 -0.105299
v 0.013042 -0.011913 -0.106564
v 0.013255 -0.012043 -0.106503
v 0.013030 -0.011905 -0.106426
v 0.013285 -0.011980 -0.106027
v 0.013067 -0.011877 -0.106119
v 0.012772 -0.011775 -0.106105
v 0.013233 -0.011931 -0.105760
v 0.012866 -0.011818 -0.105819
v 0.012804 -0.011771 -0.105660
v 0.013066 -0.011856 -0.105656
v 0.013342 -0.011978 -0.105432
v 0.013651 -0.012310 -0.105508
v 0.013561 -0.012261 -0.105246
v 0.013314 -0.012025 -0.105146
v 0.013639 -0.012447 -0.104825
v 0.013342 -0.012233 -0.104577
v 0.012144 -0.011319 -0.105799
v 0.012108 -0.011247 -0.105249
v 0.012643 -0.011636 -0.105301
v 0.012761 -0.011693 -0.105360
v 0.012439 -0.011521 -0.105294
v 0.012729 -0.011682 -0.105081
v 0.012207 -0.011385 -0.104995
v 0.011968 -0.011196 -0.104697
v 0.012204 -0.011402 -0.104541
v 0.012680 -0.011685 -0.104862
v 0.012534 -0.011624 -0.104516
v 0.013061 -0.011813 -0.105501
v 0.013049 -0.011789 -0.105359
v 0.013163 -0.011854 -0.105354
v 0.013208 -0.011882 -0.105497
v 0.013044 -0.011801 -0.105201
v 0.012960 -0.011793 -0.105066
v 0.013186 -0.011997 -0.104961
v 0.012890 -0.011732 -0.105219
v 0.012866 -0.011803 -0.104916
v 0.012903 -0.011905 -0.104697
v 0.013156 -0.012138 -0.104455
v 0.012808 -0.011917 -0.104415
v 0.012502 -0.011644 -0.104367
v 0.012107 -0.011422 -0.104223
v 0.012395 -0.011687 -0.104076
v 0.012164 -0.011506 -0.104055
v 0.012015 -0.011285 -0.103725
v 0.011824 -0.010990 -0.103598
v 0.012342 -0.011510 -0.103443
v 0.012106 -0.011122 -0.103251
v 0.012228 -0.011323 -0.103312
v 0.012564 -0.011722 -0.103251
v 0.012162 -0.011506 -0.103908
v 0.012188 -0.011496 -0.103748
v 0.012993 -0.012266 -0.103974
v 0.012714 -0.012013 -0.104026
v 0.012759 -0.012087 -0.103687
v 0.012698 -0.011976 -0.103502
v 0.013034 -0.012299 -0.103649
v 0.012987 -0.012096 -0.103146
v 0.012427 -0.011751 -0.103904
v 0.012775 -0.012112 -0.103837
v 0.012377 -0.011675 -0.103734
v 0.012525 -0.011851 -0.103718
v 0.011992 -0.010799 -0.103035
v 0.011988 -0.010611 -0.102734
v 0.012196 -0.010763 -0.102571
v 0.012048 -0.010959 -0.103154
v 0.011958 -0.010482 -0.102379
v 0.012125 -0.010613 -0.102400
v 0.012115 -0.010583 -0.102095
v 0.011784 -0.010334 -0.102105
v 0.012297 -0.010783 -0.102282
v 0.012281 -0.010726 -0.102068
v 0.012040 -0.010536 -0.101712
v 0.012419 -0.010868 -0.101888
v 0.012243 -0.010691 -0.101340
v 0.012414 -0.010866 -0.101348
v 0.011919 -0.010408 -0.101122
v 0.011650 -0.010229 -0.100914
v 0.012133 -0.010636 -0.100920
v 0.012220 -0.010683 -0.101077
v 0.012345 -0.010849 -0.101010
v 0.013250 -0.012103 -0.102511
v 0.013192 -0.012030 -0.102209
v 0.013287 -0.012055 -0.101935
v 0.013102 -0.011915 -0.101962
v 0.013167 -0.011922 -0.101635
v 0.013498 -0.012224 -0.101537
v 0.013109 -0.011839 -0.101221
v 0.013179 -0.011932 -0.101015
v 0.012579 -0.011115 -0.102011
v 0.012749 -0.011462 -0.102056
v 0.012589 -0.011401 -0.102482
v 0.012277 -0.011163 -0.102846
v 0.012445 -0.011471 -0.102919
v 0.012623 -0.011601 -0.102716
v 0.012415 -0.011153 -0.102524
v 0.012696 -0.011759 -0.102924
v 0.012818 -0.011835 -0.102540
v 0.012935 -0.012006 -0.102933
v 0.013133 -0.012149 -0.102913
v 0.013057 -0.012029 -0.102534
v 0.012914 -0.011967 -0.102640
v 0.012745 -0.011691 -0.102459
v 0.012926 -0.011723 -0.102015
v 0.013062 -0.011959 -0.102240
v 0.012788 -0.011429 -0.101794
v 0.012596 -0.011086 -0.101588
v 0.012776 -0.011381 -0.101593
v 0.012541 -0.011009 -0.101396
v 0.012544 -0.011043 -0.101230
v 0.012742 -0.011361 -0.101326
v 0.012479 -0.011144 -0.100778
v 0.012693 -0.011458 -0.100777
v 0.012812 -0.011500 -0.101131
v 0.013027 -0.011790 -0.101800
v 0.013017 -0.011723 -0.101503
v 0.011801 -0.010446 -0.100683
v 0.012223 -0.010935 -0.100538
v 0.012007 -0.010808 -0.100354
v 0.012374 -0.011116 -0.100489
v 0.012520 -0.011361 -0.100189
v 0.012317 -0.011102 -0.100282
v 0.012139 -0.010970 -0.100056
v 0.012171 -0.011041 -0.099681
v 0.011870 -0.010712 -0.100045
v 0.011956 -0.010800 -0.099552
v 0.012408 -0.011389 -0.099595
v 0.012771 -0.011615 -0.100472
v 0.012776 -0.011748 -0.100150
v 0.013103 -0.011935 -0.100585
v 0.012967 -0.011975 -0.100139
v 0.012599 -0.011590 -0.099940
v 0.012629 -0.011872 -0.099534
v 0.012777 -0.011966 -0.099812
v 0.011941 -0.010786 -0.099157
v 0.012011 -0.010940 -0.098643
v 0.012433 -0.011506 -0.099184
v 0.012275 -0.011338 -0.098802
v 0.012146 -0.011139 -0.098595
v 0.012239 -0.011254 -0.098521
v 0.012606 -0.011879 -0.099153
v 0.012475 -0.011593 -0.098815
v 0.012414 -0.011473 -0.098601
v 0.012543 -0.011630 -0.098513
v 0.012390 -0.011332 -0.098212
v 0.012697 -0.011978 -0.098795
v 0.012650 -0.011894 -0.098493
v 0.012540 -0.011620 -0.098315
v 0.014912 -0.013404 -0.107516
v 0.014818 -0.013322 -0.107167
v 0.015159 -0.013655 -0.107598
v 0.014988 -0.013522 -0.107058
v 0.014566 -0.013053 -0.107194
v 0.014788 -0.013355 -0.106991
v 0.014800 -0.013546 -0.106686
v 0.014962 -0.013691 -0.106671
v 0.014637 -0.013426 -0.106703
v 0.014681 -0.013498 -0.106543
v 0.014765 -0.013459 -0.105873
v 0.014512 -0.013159 -0.105764
v 0.014546 -0.013191 -0.105573
v 0.014787 -0.013472 -0.105619
v 0.015318 -0.013890 -0.107548
v 0.015374 -0.014041 -0.107536
v 0.015415 -0.014200 -0.107676
v 0.015385 -0.014191 -0.107527
v 0.015265 -0.013884 -0.107402
v 0.015281 -0.014037 -0.107290
v 0.015282 -0.014175 -0.107269
v 0.015325 -0.014195 -0.107363
v 0.015228 -0.013754 -0.107525
v 0.015090 -0.013705 -0.106999
v 0.015115 -0.013869 -0.106822
v 0.015045 -0.013830 -0.106529
v 0.015199 -0.014011 -0.107017
v 0.015208 -0.014161 -0.107016
v 0.015144 -0.013983 -0.106714
v 0.015175 -0.014148 -0.106700
v 0.015319 -0.014354 -0.107527
v 0.015204 -0.014327 -0.107225
v 0.015135 -0.014398 -0.107257
v 0.015012 -0.014467 -0.107140
v 0.014824 -0.014561 -0.107382
v 0.014812 -0.014556 -0.107186
v 0.015173 -0.014313 -0.107041
v 0.015132 -0.014372 -0.107075
v 0.015125 -0.014378 -0.106924
v 0.014998 -0.014510 -0.106877
v 0.015168 -0.014301 -0.106775
v 0.015201 -0.014284 -0.106465
v 0.015119 -0.014443 -0.106725
v 0.014965 -0.014617 -0.106615
v 0.014704 -0.014628 -0.106931
v 0.014727 -0.014646 -0.106793
v 0.014717 -0.014760 -0.106363
v 0.015197 -0.014132 -0.106445
v 0.015181 -0.013972 -0.106297
v 0.015361 -0.014107 -0.105917
v 0.015268 -0.013929 -0.105977
v 0.015212 -0.013821 -0.105863
v 0.015353 -0.013993 -0.105728
v 0.015189 -0.013752 -0.105378
v 0.015309 -0.013918 -0.105344
v 0.015417 -0.014081 -0.105464
v 0.014938 -0.013706 -0.106518
v 0.015023 -0.013780 -0.106358
v 0.014618 -0.013426 -0.106302
v 0.015090 -0.013814 -0.106203
v 0.015146 -0.013983 -0.106492
v 0.015396 -0.014256 -0.105918
v 0.015213 -0.014425 -0.106345
v 0.015277 -0.014426 -0.106164
v 0.015419 -0.014403 -0.105876
v 0.015246 -0.014573 -0.106070
v 0.015489 -0.014380 -0.105643
v 0.015522 -0.014191 -0.105163
v 0.015552 -0.014357 -0.105241
v 0.015456 -0.014228 -0.105681
v 0.015507 -0.014520 -0.105385
v 0.015377 -0.014547 -0.105843
v 0.015456 -0.014531 -0.105645
v 0.015356 -0.014663 -0.105632
v 0.015232 -0.014702 -0.105771
v 0.015437 -0.014659 -0.105335
v 0.015149 -0.014578 -0.106217
v 0.014897 -0.014739 -0.106167
v 0.015078 -0.014692 -0.106032
v 0.014588 -0.013329 -0.105242
v 0.014723 -0.013451 -0.105199
v 0.014552 -0.013321 -0.105049
v 0.014554 -0.013297 -0.104898
v 0.014777 -0.013458 -0.104815
v 0.014546 -0.013197 -0.104582
v 0.014756 -0.013366 -0.104380
v 0.014578 -0.013204 -0.104354
v 0.014754 -0.013431 -0.103929
v 0.014501 -0.013220 -0.103901
v 0.014618 -0.013311 -0.103653
v 0.014700 -0.013334 -0.103521
v 0.014844 -0.013212 -0.102862
v 0.015066 -0.013316 -0.102999
v 0.014469 -0.013202 -0.103457
v 0.014578 -0.013226 -0.103289
v 0.015764 -0.014149 -0.104344
v 0.015745 -0.013959 -0.103960
v 0.015908 -0.014121 -0.103951
v 0.015869 -0.014299 -0.104243
v 0.015773 -0.014309 -0.104534
v 0.015773 -0.014468 -0.104511
v 0.015812 -0.014455 -0.104295
v 0.015693 -0.014623 -0.104415
v 0.015716 -0.013839 -0.103656
v 0.015858 -0.013975 -0.103674
v 0.015719 -0.013786 -0.103419
v 0.015858 -0.013955 -0.103385
v 0.015705 -0.013746 -0.102889
v 0.015790 -0.013911 -0.102752
v 0.015953 -0.014279 -0.103909
v 0.015938 -0.014115 -0.103723
v 0.015920 -0.014102 -0.103494
v 0.015942 -0.014260 -0.103596
v 0.015875 -0.014430 -0.103941
v 0.015719 -0.014597 -0.103983
v 0.015749 -0.014522 -0.103760
v 0.015858 -0.014387 -0.103503
v 0.015734 -0.014492 -0.103461
v 0.015888 -0.014090 -0.103232
v 0.015860 -0.014234 -0.103151
v 0.015825 -0.014060 -0.102786
v 0.015789 -0.014205 -0.102704
v 0.015777 -0.014391 -0.103168
v 0.015719 -0.014386 -0.102814
v 0.015328 -0.013943 -0.105075
v 0.015453 -0.014065 -0.105051
v 0.015096 -0.013749 -0.104883
v 0.015287 -0.013917 -0.104740
v 0.015457 -0.014051 -0.104810
v 0.015002 -0.013649 -0.104333
v 0.015278 -0.013889 -0.104523
v 0.015482 -0.014035 -0.104609
v 0.015283 -0.013845 -0.104305
v 0.015086 -0.013685 -0.104166
v 0.015551 -0.013994 -0.104319
v 0.014937 -0.013602 -0.105114
v 0.015000 -0.013672 -0.104670
v 0.015582 -0.014188 -0.104802
v 0.015637 -0.014338 -0.104937
v 0.015720 -0.014325 -0.104657
v 0.015528 -0.014667 -0.105064
v 0.015605 -0.014502 -0.105053
v 0.015661 -0.014627 -0.104650
v 0.015625 -0.014168 -0.104645
v 0.015604 -0.013783 -0.103695
v 0.015376 -0.013819 -0.104063
v 0.015351 -0.013556 -0.103493
v 0.015194 -0.013648 -0.103865
v 0.015332 -0.013474 -0.103156
v 0.015550 -0.013642 -0.103409
v 0.015374 -0.013461 -0.102952
v 0.015573 -0.013605 -0.102979
v 0.015043 -0.013408 -0.103353
v 0.014858 -0.013508 -0.104097
v 0.014948 -0.013579 -0.104006
v 0.014935 -0.013515 -0.103776
v 0.014817 -0.013460 -0.103776
v 0.015564 -0.014554 -0.102882
v 0.014211 -0.012682 -0.107454
v 0.014196 -0.012756 -0.107215
v 0.014199 -0.012869 -0.107008
v 0.014200 -0.013038 -0.106738
v 0.013815 -0.012596 -0.106706
v 0.014521 -0.013105 -0.107028
v 0.014418 -0.013147 -0.106872
v 0.014038 -0.012911 -0.106404
v 0.013962 -0.012753 -0.106040
v 0.014150 -0.012951 -0.106082
v 0.014036 -0.012777 -0.105500
v 0.014119 -0.012997 -0.106583
v 0.013812 -0.012549 -0.105449
v 0.014188 -0.013060 -0.106413
v 0.014404 -0.013248 -0.106580
v 0.014423 -0.013217 -0.106282
v 0.014338 -0.013009 -0.105475
v 0.014459 -0.014829 -0.107490
v 0.014517 -0.014730 -0.107106
v 0.014459 -0.014738 -0.106944
v 0.014519 -0.014731 -0.106701
v 0.014372 -0.014784 -0.106761
v 0.013820 -0.012574 -0.105151
v 0.014199 -0.012918 -0.105122
v 0.014171 -0.012904 -0.104866
v 0.014053 -0.012834 -0.104394
v 0.013720 -0.012437 -0.105353
v 0.013579 -0.012421 -0.104545
v 0.013723 -0.012536 -0.104366
v 0.013444 -0.012361 -0.104372
v 0.014430 -0.013180 -0.105073
v 0.014380 -0.013114 -0.104861
v 0.014249 -0.012971 -0.104581
v 0.013979 -0.012817 -0.104179
v 0.013287 -0.012362 -0.104123
v 0.013657 -0.012515 -0.104235
v 0.013436 -0.012494 -0.103860
v 0.013282 -0.012417 -0.103894
v 0.013762 -0.012752 -0.103922
v 0.013581 -0.012617 -0.103823
v 0.013744 -0.012774 -0.103754
v 0.013411 -0.012495 -0.103635
v 0.013345 -0.012439 -0.103483
v 0.013817 -0.012580 -0.102863
v 0.013726 -0.012752 -0.103612
v 0.013684 -0.012682 -0.103431
v 0.014280 -0.013071 -0.103831
v 0.014164 -0.012957 -0.104098
v 0.013901 -0.012870 -0.103810
v 0.014146 -0.013005 -0.103523
v 0.014273 -0.013046 -0.103273
v 0.014209 -0.012924 -0.103027
v 0.014506 -0.013058 -0.102825
v 0.013135 -0.012355 -0.103962
v 0.013053 -0.012335 -0.103816
v 0.015303 -0.014747 -0.105413
v 0.014636 -0.014920 -0.106059
v 0.014973 -0.014791 -0.105853
v 0.014909 -0.014931 -0.105370
v 0.014622 -0.015047 -0.105637
v 0.014734 -0.015037 -0.105286
v 0.015507 -0.014788 -0.104630
v 0.015352 -0.014823 -0.105064
v 0.015188 -0.014891 -0.105096
v 0.015499 -0.014800 -0.104193
v 0.015326 -0.014935 -0.104375
v 0.015353 -0.014904 -0.104121
v 0.015153 -0.015033 -0.104342
v 0.015047 -0.015084 -0.104065
v 0.014575 -0.015174 -0.104743
v 0.014947 -0.015135 -0.104182
v 0.014546 -0.015228 -0.104446
v 0.014434 -0.015355 -0.104077
v 0.015303 -0.014772 -0.103555
v 0.014993 -0.015048 -0.103773
v 0.015571 -0.014594 -0.103368
v 0.015311 -0.014720 -0.103320
v 0.015360 -0.014681 -0.103107
v 0.015377 -0.014665 -0.102850
v 0.015058 -0.014884 -0.103412
v 0.015106 -0.014804 -0.103270
v 0.015246 -0.014724 -0.102732
v 0.015099 -0.014776 -0.103121
v 0.014963 -0.014819 -0.102987
v 0.014793 -0.015221 -0.104014
v 0.014820 -0.015187 -0.103830
v 0.014802 -0.015150 -0.103602
v 0.014949 -0.014846 -0.103125
v 0.014837 -0.015038 -0.103384
v 0.014786 -0.014960 -0.103124
v 0.014792 -0.014914 -0.102977
v 0.014675 -0.015205 -0.103363
v 0.014660 -0.015019 -0.102974
v 0.014533 -0.015149 -0.102900
v 0.014689 -0.015266 -0.103869
v 0.014684 -0.015255 -0.103657
v 0.014566 -0.015337 -0.103641
v 0.014541 -0.015371 -0.103413
v 0.014545 -0.015344 -0.103276
v 0.014426 -0.015427 -0.103038
v 0.014124 -0.014984 -0.107206
v 0.014208 -0.014875 -0.106846
v 0.013947 -0.015103 -0.107371
v 0.013714 -0.015298 -0.107554
v 0.013862 -0.015176 -0.106933
v 0.013958 -0.015142 -0.106465
v 0.013681 -0.015348 -0.106589
v 0.013605 -0.015411 -0.107223
v 0.013464 -0.015532 -0.106738
v 0.013237 -0.015663 -0.107535
v 0.013239 -0.015733 -0.107048
v 0.014358 -0.014893 -0.106353
v 0.014485 -0.014957 -0.106088
v 0.014332 -0.014982 -0.106113
v 0.014296 -0.015131 -0.105586
v 0.014152 -0.015050 -0.106181
v 0.014466 -0.015110 -0.105574
v 0.014376 -0.015174 -0.105247
v 0.014156 -0.015209 -0.105398
v 0.014174 -0.015106 -0.105807
v 0.014011 -0.015212 -0.105670
v 0.013664 -0.015358 -0.106348
v 0.013783 -0.015336 -0.106045
v 0.013450 -0.015493 -0.106170
v 0.013631 -0.015476 -0.105715
v 0.013424 -0.015606 -0.105727
v 0.013545 -0.015591 -0.105465
v 0.013046 -0.015790 -0.107463
v 0.013080 -0.015867 -0.106408
v 0.013041 -0.015883 -0.106855
v 0.012746 -0.016041 -0.106738
v 0.012822 -0.015915 -0.107336
v 0.012872 -0.016001 -0.106455
v 0.012286 -0.016097 -0.107349
v 0.013129 -0.015802 -0.106075
v 0.012823 -0.015990 -0.105827
v 0.013200 -0.015818 -0.105637
v 0.013400 -0.015760 -0.105339
v 0.013211 -0.015928 -0.105254
v 0.012866 -0.015990 -0.105597
v 0.012285 -0.016158 -0.106886
v 0.012643 -0.016095 -0.106250
v 0.012163 -0.016232 -0.106220
v 0.012432 -0.016179 -0.106007
v 0.012257 -0.016259 -0.105619
v 0.011971 -0.016345 -0.105805
v 0.012292 -0.016280 -0.105365
v 0.014052 -0.015304 -0.105169
v 0.014088 -0.015423 -0.104672
v 0.013930 -0.015598 -0.104353
v 0.013769 -0.015453 -0.105209
v 0.013779 -0.015651 -0.104593
v 0.013492 -0.015738 -0.105103
v 0.013364 -0.015891 -0.104903
v 0.013549 -0.015764 -0.104903
v 0.013548 -0.015842 -0.104512
v 0.013922 -0.015637 -0.103912
v 0.014278 -0.015497 -0.103665
v 0.014141 -0.015662 -0.103223
v 0.014374 -0.015503 -0.103402
v 0.014386 -0.015512 -0.103266
v 0.014407 -0.015481 -0.103121
v 0.014207 -0.015634 -0.103108
v 0.014199 -0.015621 -0.102963
v 0.013723 -0.015798 -0.103675
v 0.013293 -0.016003 -0.104347
v 0.013347 -0.016025 -0.103836
v 0.013539 -0.015941 -0.103357
v 0.013267 -0.016071 -0.103184
v 0.013632 -0.015956 -0.102725
v 0.013033 -0.016040 -0.105139
v 0.013093 -0.016053 -0.104597
v 0.012557 -0.016262 -0.104670
v 0.012631 -0.016166 -0.105206
v 0.011966 -0.016426 -0.105110
v 0.012131 -0.016414 -0.104735
v 0.012412 -0.016379 -0.104101
v 0.012666 -0.016303 -0.103970
v 0.012146 -0.016479 -0.104300
v 0.012856 -0.016275 -0.103176
v 0.012692 -0.016315 -0.103578
v 0.012613 -0.016379 -0.103244
v 0.012160 -0.016483 -0.103489
v 0.011998 -0.016534 -0.103852
v 0.012002 -0.016544 -0.103021
v 0.015054 -0.013251 -0.102642
v 0.015217 -0.013360 -0.102847
v 0.015123 -0.013276 -0.102495
v 0.014713 -0.013048 -0.102209
v 0.014887 -0.013145 -0.102539
v 0.014436 -0.012987 -0.102442
v 0.014523 -0.012938 -0.102034
v 0.014277 -0.012810 -0.101947
v 0.014578 -0.012958 -0.101887
v 0.014885 -0.013118 -0.102216
v 0.015065 -0.013239 -0.102216
v 0.014852 -0.013125 -0.102017
v 0.014719 -0.013038 -0.102029
v 0.014741 -0.013080 -0.101827
v 0.014963 -0.013255 -0.101864
v 0.014528 -0.012957 -0.101693
v 0.014321 -0.012828 -0.101668
v 0.014448 -0.012959 -0.101357
v 0.014621 -0.013128 -0.101302
v 0.014826 -0.013321 -0.101310
v 0.014379 -0.012971 -0.101053
v 0.014542 -0.013225 -0.100872
v 0.014356 -0.013096 -0.100557
v 0.015616 -0.013746 -0.102432
v 0.015654 -0.013881 -0.102326
v 0.015715 -0.014049 -0.102397
v 0.015667 -0.014186 -0.102288
v 0.015643 -0.014339 -0.102455
v 0.015617 -0.014326 -0.102271
v 0.015354 -0.013447 -0.102653
v 0.015496 -0.013589 -0.102472
v 0.015341 -0.013464 -0.102360
v 0.015401 -0.013580 -0.102163
v 0.015198 -0.013393 -0.102041
v 0.014999 -0.013438 -0.101517
v 0.015223 -0.013576 -0.101718
v 0.015400 -0.013726 -0.101861
v 0.015499 -0.013861 -0.101900
v 0.015509 -0.014515 -0.102535
v 0.015551 -0.014020 -0.101897
v 0.015585 -0.014171 -0.101972
v 0.015502 -0.014145 -0.101685
v 0.015566 -0.014322 -0.101990
v 0.015499 -0.014475 -0.102122
v 0.015495 -0.014302 -0.101679
v 0.015467 -0.014457 -0.101802
v 0.015315 -0.013984 -0.101362
v 0.015179 -0.013971 -0.101048
v 0.014636 -0.013416 -0.100725
v 0.014952 -0.013742 -0.100863
v 0.014904 -0.013943 -0.100491
v 0.015346 -0.014130 -0.101276
v 0.015409 -0.014445 -0.101538
v 0.015338 -0.014279 -0.101195
v 0.015294 -0.014434 -0.101149
v 0.015185 -0.014112 -0.100884
v 0.015080 -0.014113 -0.100665
v 0.015130 -0.014407 -0.100660
v 0.015112 -0.014253 -0.100625
v 0.014632 -0.013552 -0.100497
v 0.014265 -0.013082 -0.100386
v 0.014509 -0.013470 -0.100345
v 0.014448 -0.013530 -0.100202
v 0.014702 -0.013807 -0.100345
v 0.014519 -0.013778 -0.100121
v 0.014212 -0.013449 -0.100011
v 0.014229 -0.013716 -0.099874
v 0.014952 -0.014096 -0.100353
v 0.015024 -0.014239 -0.100311
v 0.015089 -0.014387 -0.100422
v 0.015077 -0.014379 -0.100271
v 0.014953 -0.014219 -0.100134
v 0.015070 -0.014377 -0.100127
v 0.014916 -0.014234 -0.100017
v 0.015059 -0.014378 -0.099965
v 0.014978 -0.014320 -0.099803
v 0.014794 -0.014077 -0.100157
v 0.014573 -0.013931 -0.100066
v 0.014567 -0.014050 -0.099910
v 0.014312 -0.013891 -0.099804
v 0.014304 -0.014046 -0.099588
v 0.014608 -0.014209 -0.099653
v 0.014778 -0.014208 -0.099847
v 0.014924 -0.014332 -0.099670
v 0.014772 -0.014337 -0.099528
v 0.014477 -0.014304 -0.099368
v 0.014302 -0.014188 -0.099350
v 0.014286 -0.014436 -0.099020
v 0.013890 -0.012598 -0.102703
v 0.013756 -0.012417 -0.102204
v 0.014057 -0.012708 -0.102231
v 0.013915 -0.012556 -0.102004
v 0.013419 -0.012196 -0.102510
v 0.013694 -0.012400 -0.102502
v 0.013509 -0.012217 -0.102186
v 0.014256 -0.012905 -0.102817
v 0.014257 -0.012885 -0.102388
v 0.013897 -0.012511 -0.101615
v 0.014109 -0.012658 -0.101725
v 0.014073 -0.012657 -0.101250
v 0.013831 -0.012500 -0.100868
v 0.013538 -0.012269 -0.100824
v 0.014019 -0.012690 -0.100621
v 0.014241 -0.012893 -0.100731
v 0.013810 -0.012590 -0.100355
v 0.013469 -0.012315 -0.100435
v 0.013292 -0.012270 -0.100165
v 0.013042 -0.012290 -0.099729
v 0.013702 -0.012632 -0.100006
v 0.013546 -0.012601 -0.099807
v 0.013261 -0.012696 -0.099280
v 0.014145 -0.012879 -0.100462
v 0.013869 -0.012709 -0.100185
v 0.014050 -0.012874 -0.100254
v 0.013829 -0.012856 -0.099886
v 0.014175 -0.013082 -0.100246
v 0.013937 -0.013004 -0.099949
v 0.013696 -0.012846 -0.099566
v 0.013994 -0.013346 -0.099813
v 0.013749 -0.012990 -0.099511
v 0.013906 -0.013343 -0.099639
v 0.013766 -0.013172 -0.099369
v 0.013695 -0.013179 -0.099193
v 0.013489 -0.012832 -0.099299
v 0.013087 -0.012577 -0.099237
v 0.013035 -0.012704 -0.098908
v 0.013213 -0.012898 -0.098853
v 0.013470 -0.012938 -0.099127
v 0.013538 -0.013157 -0.098912
v 0.013354 -0.013173 -0.098616
v 0.013197 -0.013050 -0.098517
v 0.013076 -0.012869 -0.098510
v 0.013194 -0.013089 -0.098313
v 0.012831 -0.012120 -0.099677
v 0.012769 -0.012133 -0.099374
v 0.012977 -0.012402 -0.099307
v 0.012795 -0.012186 -0.099025
v 0.012901 -0.012379 -0.099101
v 0.012784 -0.012172 -0.098761
v 0.012775 -0.012280 -0.098369
v 0.012889 -0.012549 -0.098608
v 0.012958 -0.012655 -0.098708
v 0.014180 -0.013813 -0.099709
v 0.014014 -0.013674 -0.099480
v 0.014123 -0.014080 -0.099241
v 0.013838 -0.013387 -0.099300
v 0.013726 -0.013441 -0.098928
v 0.013739 -0.013847 -0.098604
v 0.013812 -0.013816 -0.098827
v 0.013553 -0.013442 -0.098600
v 0.013433 -0.013356 -0.098438
v 0.013466 -0.013461 -0.098267
v 0.013659 -0.013770 -0.098399
v 0.013998 -0.013905 -0.099206
v 0.013972 -0.014045 -0.098922
v 0.014113 -0.014260 -0.098975
v 0.014175 -0.014482 -0.098719
v 0.013796 -0.013987 -0.098297
v 0.014038 -0.014302 -0.098579
v 0.013901 -0.014131 -0.098439
v 0.013957 -0.014281 -0.098366
v 0.013866 -0.014139 -0.098167
v 0.013939 -0.014375 -0.098239
v 0.015309 -0.014681 -0.102505
v 0.015277 -0.014695 -0.102273
v 0.015095 -0.014790 -0.102763
v 0.015088 -0.014841 -0.102469
v 0.015336 -0.014626 -0.101978
v 0.015340 -0.014595 -0.101676
v 0.015049 -0.014896 -0.101822
v 0.014722 -0.014964 -0.102731
v 0.014881 -0.014961 -0.102441
v 0.014643 -0.015011 -0.102825
v 0.014649 -0.015008 -0.102652
v 0.014481 -0.015130 -0.102678
v 0.014599 -0.015039 -0.102333
v 0.014457 -0.015098 -0.102522
v 0.014443 -0.015086 -0.102383
v 0.014894 -0.015005 -0.101846
v 0.014741 -0.015056 -0.101974
v 0.014438 -0.015109 -0.102181
v 0.014630 -0.015216 -0.101559
v 0.015310 -0.014591 -0.101457
v 0.015263 -0.014565 -0.101198
v 0.015204 -0.014742 -0.101520
v 0.015185 -0.014739 -0.101303
v 0.015160 -0.014716 -0.101081
v 0.014968 -0.015001 -0.101214
v 0.015029 -0.014922 -0.101068
v 0.015075 -0.014703 -0.100741
v 0.015126 -0.014533 -0.100729
v 0.015094 -0.014546 -0.100563
v 0.015060 -0.014698 -0.100556
v 0.015001 -0.014873 -0.100764
v 0.015005 -0.014853 -0.100550
v 0.014898 -0.015046 -0.100932
v 0.014916 -0.015010 -0.100697
v 0.014812 -0.015223 -0.100454
v 0.014720 -0.015189 -0.101075
v 0.014524 -0.015343 -0.101068
v 0.014217 -0.015524 -0.101199
v 0.014819 -0.015139 -0.100815
v 0.014674 -0.015400 -0.100487
v 0.014497 -0.015472 -0.100757
v 0.015096 -0.014538 -0.100413
v 0.015115 -0.014511 -0.100278
v 0.015099 -0.014655 -0.100361
v 0.015137 -0.014520 -0.100109
v 0.015135 -0.014511 -0.099959
v 0.015153 -0.014670 -0.100100
v 0.015161 -0.014661 -0.099949
v 0.015026 -0.014873 -0.100366
v 0.015116 -0.014878 -0.100058
v 0.015149 -0.014812 -0.099941
v 0.015109 -0.014492 -0.099808
v 0.015054 -0.014497 -0.099664
v 0.015149 -0.014653 -0.099798
v 0.015108 -0.014641 -0.099649
v 0.014924 -0.014504 -0.099461
v 0.014954 -0.014767 -0.099284
v 0.015157 -0.014803 -0.099790
v 0.015138 -0.014795 -0.099640
v 0.015136 -0.014954 -0.099782
v 0.015139 -0.014945 -0.099631
v 0.015079 -0.014787 -0.099492
v 0.015103 -0.014934 -0.099476
v 0.015034 -0.014929 -0.099335
v 0.014773 -0.014462 -0.099368
v 0.014979 -0.015172 -0.100066
v 0.015035 -0.015180 -0.099829
v 0.015085 -0.015134 -0.099582
v 0.015083 -0.015088 -0.099474
v 0.015025 -0.015080 -0.099326
v 0.014941 -0.015287 -0.099297
v 0.014864 -0.015485 -0.099458
v 0.014799 -0.015461 -0.100086
v 0.014671 -0.015615 -0.100108
v 0.014803 -0.015548 -0.099862
v 0.014532 -0.015600 -0.100369
v 0.014767 -0.015651 -0.099559
v 0.014828 -0.015535 -0.099310
v 0.014924 -0.014924 -0.099173
v 0.014436 -0.014515 -0.099098
v 0.014721 -0.014728 -0.099093
v 0.014563 -0.014632 -0.099063
v 0.014337 -0.014640 -0.098809
v 0.014800 -0.014914 -0.099042
v 0.014645 -0.014880 -0.098895
v 0.014304 -0.014895 -0.098487
v 0.014914 -0.015073 -0.099143
v 0.014913 -0.015214 -0.099179
v 0.014837 -0.015065 -0.099034
v 0.014845 -0.015216 -0.099025
v 0.014747 -0.015059 -0.098893
v 0.014790 -0.015208 -0.098877
v 0.014705 -0.015280 -0.098620
v 0.014866 -0.015375 -0.099166
v 0.014837 -0.015366 -0.099017
v 0.014826 -0.015490 -0.099068
v 0.014807 -0.015358 -0.098867
v 0.014744 -0.015428 -0.098637
v 0.014796 -0.015506 -0.098815
v 0.014537 -0.015229 -0.098372
v 0.014624 -0.015285 -0.098455
v 0.014257 -0.015071 -0.098255
v 0.014664 -0.015485 -0.098413
v 0.014580 -0.015477 -0.098262
v 0.014395 -0.015491 -0.098029
v 0.014168 -0.015905 -0.100243
v 0.014487 -0.015877 -0.099801
v 0.014377 -0.016037 -0.099661
v 0.014625 -0.015789 -0.099709
v 0.014782 -0.015665 -0.099248
v 0.014651 -0.015852 -0.099456
v 0.014724 -0.015825 -0.099200
v 0.014589 -0.016047 -0.099043
v 0.014497 -0.016075 -0.099232
v 0.014330 -0.016155 -0.099374
v 0.014791 -0.015668 -0.099002
v 0.014748 -0.015806 -0.098910
v 0.014781 -0.015657 -0.098807
v 0.014731 -0.015798 -0.098689
v 0.014653 -0.015978 -0.098934
v 0.014666 -0.015954 -0.098689
v 0.014588 -0.016075 -0.098683
v 0.014705 -0.015639 -0.098466
v 0.014687 -0.015790 -0.098472
v 0.014603 -0.015617 -0.098241
v 0.014601 -0.015775 -0.098241
v 0.014519 -0.015770 -0.098102
v 0.014640 -0.015941 -0.098489
v 0.014564 -0.016085 -0.098494
v 0.014528 -0.015904 -0.098141
v 0.014508 -0.016080 -0.098236
v 0.014465 -0.016072 -0.098087
v 0.014329 -0.016288 -0.099026
v 0.014419 -0.016258 -0.098717
v 0.014276 -0.016392 -0.098684
v 0.014445 -0.016238 -0.098462
v 0.014289 -0.016394 -0.098454
v 0.014425 -0.016224 -0.098231
v 0.014376 -0.016213 -0.098017
v 0.014274 -0.016375 -0.098140
v 0.014316 -0.015368 -0.102699
v 0.014297 -0.015263 -0.102485
v 0.014302 -0.015202 -0.102379
v 0.014173 -0.015569 -0.102737
v 0.014038 -0.015716 -0.102778
v 0.013920 -0.015731 -0.102394
v 0.013888 -0.015719 -0.102212
v 0.014279 -0.015206 -0.102239
v 0.014277 -0.015236 -0.102077
v 0.014159 -0.015355 -0.102226
v 0.014129 -0.015369 -0.102079
v 0.014132 -0.015398 -0.101875
v 0.014006 -0.015519 -0.102018
v 0.013985 -0.015591 -0.101669
v 0.013876 -0.015718 -0.101814
v 0.014109 -0.015508 -0.101489
v 0.013877 -0.015775 -0.101241
v 0.014113 -0.015661 -0.100913
v 0.013896 -0.015810 -0.102699
v 0.013720 -0.015894 -0.102441
v 0.013395 -0.016075 -0.102518
v 0.013725 -0.015866 -0.102166
v 0.013461 -0.016043 -0.102160
v 0.013700 -0.015924 -0.101682
v 0.013513 -0.016110 -0.101353
v 0.013245 -0.016152 -0.102106
v 0.013324 -0.016220 -0.101350
v 0.013955 -0.015763 -0.100987
v 0.013714 -0.015969 -0.101115
v 0.013908 -0.015924 -0.100660
v 0.013541 -0.016161 -0.100903
v 0.013604 -0.016156 -0.100386
v 0.013372 -0.016281 -0.100650
v 0.013211 -0.016314 -0.100823
v 0.013346 -0.016337 -0.100384
v 0.012937 -0.016247 -0.102538
v 0.012553 -0.016415 -0.102640
v 0.012420 -0.016435 -0.101917
v 0.013069 -0.016208 -0.102124
v 0.012813 -0.016276 -0.101952
v 0.012155 -0.016528 -0.102751
v 0.012139 -0.016517 -0.102337
v 0.012583 -0.016375 -0.101480
v 0.011954 -0.016565 -0.102042
v 0.013083 -0.016281 -0.101484
v 0.013043 -0.016333 -0.100942
v 0.012688 -0.016363 -0.101242
v 0.012779 -0.016447 -0.100688
v 0.012270 -0.016513 -0.101458
v 0.012281 -0.016587 -0.100866
v 0.011901 -0.016652 -0.101398
v 0.012624 -0.016536 -0.100472
v 0.012111 -0.016718 -0.100533
v 0.011883 -0.016725 -0.100789
v 0.011898 -0.016768 -0.100543
v 0.014044 -0.014436 -0.098451
v 0.013903 -0.014533 -0.098097
v 0.014103 -0.014796 -0.098307
v 0.013921 -0.014776 -0.098016
v 0.014087 -0.015116 -0.098038
v 0.014131 -0.016029 -0.100027
v 0.013817 -0.016056 -0.100347
v 0.013790 -0.016194 -0.099911
v 0.014168 -0.016127 -0.099741
v 0.013620 -0.016292 -0.099902
v 0.014122 -0.016259 -0.099389
v 0.013770 -0.016256 -0.099685
v 0.013646 -0.016352 -0.099500
v 0.013771 -0.016464 -0.099202
v 0.013484 -0.016385 -0.099941
v 0.013180 -0.016417 -0.100398
v 0.013059 -0.016552 -0.100100
v 0.013328 -0.016477 -0.099933
v 0.013601 -0.016335 -0.099620
v 0.013431 -0.016441 -0.099619
v 0.013458 -0.016509 -0.099296
v 0.013326 -0.016520 -0.099404
v 0.013107 -0.016593 -0.099752
v 0.014053 -0.016475 -0.098874
v 0.014120 -0.016487 -0.098704
v 0.013575 -0.016604 -0.098934
v 0.013927 -0.016578 -0.098311
v 0.014148 -0.016487 -0.098446
v 0.014063 -0.016488 -0.097853
v 0.013968 -0.016562 -0.098005
v 0.013708 -0.016695 -0.097961
v 0.013410 -0.016709 -0.098562
v 0.013167 -0.016653 -0.099006
v 0.013067 -0.016723 -0.098720
v 0.012951 -0.016491 -0.100393
v 0.012685 -0.016686 -0.100015
v 0.012685 -0.016744 -0.099633
v 0.012905 -0.016731 -0.099195
v 0.012442 -0.016792 -0.099974
v 0.012111 -0.016862 -0.100038
v 0.012824 -0.016797 -0.098706
v 0.011706 -0.010599 -0.098352
v 0.011898 -0.010831 -0.098237
v 0.011567 -0.010372 -0.097834
v 0.012037 -0.010918 -0.097791
v 0.012237 -0.011162 -0.098077
v 0.012178 -0.011099 -0.097779
v 0.012272 -0.011235 -0.097753
v 0.011834 -0.010702 -0.097482
v 0.012041 -0.010940 -0.097567
v 0.011625 -0.010426 -0.097238
v 0.011752 -0.010628 -0.097226
v 0.011857 -0.010848 -0.097151
v 0.012137 -0.011085 -0.097580
v 0.012212 -0.011241 -0.097567
v 0.012064 -0.011067 -0.097376
v 0.012066 -0.011372 -0.097057
v 0.012433 -0.011406 -0.098089
v 0.012490 -0.011551 -0.098065
v 0.012363 -0.011397 -0.097780
v 0.012519 -0.011764 -0.097843
v 0.012387 -0.011539 -0.097693
v 0.012444 -0.011706 -0.097624
v 0.012509 -0.011833 -0.097507
v 0.012321 -0.011671 -0.097305
v 0.012229 -0.011521 -0.097348
v 0.011690 -0.010535 -0.097033
v 0.011655 -0.010537 -0.096776
v 0.011754 -0.010954 -0.096546
v 0.011900 -0.011127 -0.096921
v 0.011790 -0.011086 -0.096293
v 0.011680 -0.010872 -0.096288
v 0.011671 -0.010989 -0.096061
v 0.011877 -0.011267 -0.096073
v 0.012394 -0.011830 -0.097065
v 0.012031 -0.011446 -0.096777
v 0.012224 -0.011651 -0.096938
v 0.012160 -0.011645 -0.096696
v 0.012330 -0.011785 -0.096782
v 0.012287 -0.011779 -0.096433
v 0.012137 -0.011647 -0.096444
v 0.012120 -0.011595 -0.096165
v 0.012039 -0.011493 -0.095980
v 0.012361 -0.011854 -0.096121
v 0.011788 -0.011253 -0.095859
v 0.011931 -0.011493 -0.095550
v 0.011489 -0.011135 -0.095402
v 0.012277 -0.011812 -0.095801
v 0.012088 -0.011749 -0.095395
v 0.011900 -0.011604 -0.095202
v 0.011440 -0.011364 -0.094911
v 0.011817 -0.011748 -0.094864
v 0.013172 -0.013059 -0.098175
v 0.012986 -0.012752 -0.098038
v 0.013139 -0.013064 -0.098009
v 0.013004 -0.012905 -0.097887
v 0.012962 -0.013048 -0.097628
v 0.012621 -0.011986 -0.097847
v 0.012804 -0.012298 -0.097786
v 0.012929 -0.012578 -0.098194
v 0.012896 -0.012530 -0.097945
v 0.012706 -0.012119 -0.097390
v 0.012648 -0.012111 -0.097048
v 0.012774 -0.012268 -0.097394
v 0.012847 -0.012493 -0.097668
v 0.012713 -0.012255 -0.097058
v 0.012755 -0.012415 -0.097124
v 0.012908 -0.012747 -0.097749
v 0.012922 -0.012893 -0.097685
v 0.012839 -0.012862 -0.097430
v 0.012792 -0.012753 -0.097253
v 0.012927 -0.013073 -0.097412
v 0.012813 -0.012871 -0.097255
v 0.012894 -0.013022 -0.097280
v 0.012934 -0.013067 -0.097067
v 0.012500 -0.011946 -0.096911
v 0.012634 -0.012072 -0.096608
v 0.012507 -0.011923 -0.096567
v 0.012689 -0.012206 -0.096513
v 0.012725 -0.012382 -0.096335
v 0.012567 -0.012062 -0.096229
v 0.012405 -0.012021 -0.095691
v 0.012648 -0.012261 -0.096067
v 0.012819 -0.012751 -0.096843
v 0.012792 -0.012708 -0.096545
v 0.013001 -0.013208 -0.096937
v 0.012912 -0.013091 -0.096315
v 0.012799 -0.012748 -0.096085
v 0.012660 -0.012432 -0.095846
v 0.013501 -0.013526 -0.098073
v 0.013248 -0.013208 -0.098063
v 0.013372 -0.013412 -0.097874
v 0.013065 -0.013210 -0.097634
v 0.013615 -0.013662 -0.097833
v 0.013546 -0.013642 -0.097561
v 0.013133 -0.013335 -0.097475
v 0.013111 -0.013329 -0.097245
v 0.013106 -0.013363 -0.097089
v 0.013289 -0.013516 -0.097297
v 0.013327 -0.013615 -0.097158
v 0.013724 -0.013810 -0.097846
v 0.013798 -0.013959 -0.097945
v 0.013640 -0.013780 -0.097548
v 0.013777 -0.013948 -0.097789
v 0.013686 -0.013911 -0.097548
v 0.013816 -0.014086 -0.097839
v 0.013879 -0.014265 -0.098068
v 0.013696 -0.014208 -0.097481
v 0.013554 -0.014089 -0.097194
v 0.013447 -0.013816 -0.097133
v 0.013388 -0.014093 -0.096747
v 0.012979 -0.013290 -0.096289
v 0.013050 -0.013387 -0.096787
v 0.013118 -0.013515 -0.096849
v 0.013236 -0.013718 -0.096829
v 0.013104 -0.013626 -0.096415
v 0.013073 -0.013593 -0.096106
v 0.012960 -0.013428 -0.095929
v 0.013287 -0.013910 -0.096681
v 0.013289 -0.014099 -0.096438
v 0.013398 -0.014228 -0.096713
v 0.013246 -0.014023 -0.095743
v 0.013134 -0.013784 -0.095717
v 0.013312 -0.014249 -0.096263
v 0.012748 -0.013021 -0.095680
v 0.012860 -0.013242 -0.095869
v 0.012297 -0.011982 -0.095465
v 0.012428 -0.012186 -0.095495
v 0.012276 -0.012499 -0.094805
v 0.011994 -0.012020 -0.094836
v 0.012604 -0.012681 -0.095438
v 0.012399 -0.012607 -0.094954
v 0.012649 -0.013060 -0.095222
v 0.012481 -0.013125 -0.094662
v 0.012582 -0.013035 -0.095017
v 0.011673 -0.011954 -0.094396
v 0.011859 -0.012241 -0.094392
v 0.011709 -0.012440 -0.093983
v 0.011476 -0.012172 -0.093930
v 0.012233 -0.013061 -0.094131
v 0.012110 -0.012777 -0.094197
v 0.011907 -0.012676 -0.093992
v 0.011687 -0.012652 -0.093733
v 0.011518 -0.012692 -0.093337
v 0.011810 -0.012981 -0.093434
v 0.012836 -0.013501 -0.095102
v 0.013076 -0.013951 -0.095068
v 0.013255 -0.014237 -0.095386
v 0.012924 -0.013855 -0.094706
v 0.013177 -0.014174 -0.095018
v 0.013039 -0.014119 -0.094422
v 0.012762 -0.013676 -0.094613
v 0.012864 -0.013968 -0.094279
v 0.012811 -0.013615 -0.094813
v 0.012629 -0.013482 -0.094578
v 0.012368 -0.013409 -0.094152
v 0.012227 -0.013394 -0.093784
v 0.012086 -0.013076 -0.093755
v 0.012095 -0.013477 -0.093372
v 0.012536 -0.013640 -0.094166
v 0.012569 -0.014021 -0.093786
v 0.012364 -0.013875 -0.093526
v 0.014151 -0.015289 -0.097928
v 0.014083 -0.015455 -0.097672
v 0.014268 -0.015623 -0.097796
v 0.014365 -0.015761 -0.097880
v 0.014190 -0.015808 -0.097613
v 0.014413 -0.015927 -0.097931
v 0.014257 -0.015907 -0.097667
v 0.014330 -0.016061 -0.097786
v 0.014295 -0.016214 -0.097796
v 0.014237 -0.016352 -0.097894
v 0.014179 -0.016198 -0.097528
v 0.013812 -0.014647 -0.097803
v 0.013764 -0.014809 -0.097542
v 0.013657 -0.014454 -0.097296
v 0.013676 -0.014839 -0.097293
v 0.013504 -0.014526 -0.096945
v 0.013446 -0.014870 -0.096847
v 0.013972 -0.015162 -0.097730
v 0.013912 -0.015218 -0.097560
v 0.013785 -0.015094 -0.097417
v 0.013629 -0.015363 -0.097021
v 0.013809 -0.015684 -0.097232
v 0.013521 -0.015058 -0.096964
v 0.013415 -0.014529 -0.096706
v 0.013370 -0.014402 -0.096504
v 0.013410 -0.014879 -0.096696
v 0.013365 -0.014758 -0.096320
v 0.013353 -0.014514 -0.096139
v 0.013327 -0.014312 -0.095771
v 0.013361 -0.014645 -0.095713
v 0.013485 -0.015223 -0.096818
v 0.013431 -0.015267 -0.096611
v 0.013471 -0.015507 -0.096573
v 0.013352 -0.014970 -0.096137
v 0.013358 -0.015225 -0.095808
v 0.013417 -0.015526 -0.096312
v 0.014143 -0.016040 -0.097452
v 0.013639 -0.015662 -0.096843
v 0.013762 -0.015959 -0.096948
v 0.013969 -0.016016 -0.097238
v 0.014145 -0.016364 -0.097644
v 0.014056 -0.016347 -0.097425
v 0.014031 -0.016480 -0.097663
v 0.013951 -0.016501 -0.097483
v 0.013806 -0.016656 -0.097855
v 0.013804 -0.016654 -0.097586
v 0.014070 -0.016186 -0.097347
v 0.013927 -0.016182 -0.097113
v 0.013929 -0.016329 -0.097142
v 0.013771 -0.016176 -0.096785
v 0.013831 -0.016309 -0.096864
v 0.013898 -0.016477 -0.097287
v 0.013763 -0.016632 -0.097299
v 0.013828 -0.016468 -0.097017
v 0.013671 -0.016617 -0.096779
v 0.013538 -0.015776 -0.096496
v 0.013546 -0.016127 -0.096163
v 0.013407 -0.015666 -0.095959
v 0.013435 -0.015903 -0.095813
v 0.013701 -0.016293 -0.096533
v 0.013587 -0.016272 -0.096170
v 0.013733 -0.016452 -0.096666
v 0.013608 -0.016607 -0.096506
v 0.013661 -0.016439 -0.096441
v 0.013600 -0.016412 -0.096173
v 0.013582 -0.016572 -0.096233
v 0.013565 -0.016549 -0.095774
v 0.013535 -0.016432 -0.095537
v 0.013432 -0.016110 -0.095493
v 0.013310 -0.014512 -0.095264
v 0.013249 -0.014391 -0.094984
v 0.013311 -0.014754 -0.095037
v 0.013155 -0.014287 -0.094526
v 0.013236 -0.014611 -0.094461
v 0.013341 -0.015429 -0.095339
v 0.013255 -0.014819 -0.094200
v 0.013341 -0.015273 -0.095052
v 0.013180 -0.014571 -0.094202
v 0.013045 -0.014391 -0.094092
v 0.012840 -0.014328 -0.093783
v 0.013152 -0.014641 -0.093999
v 0.013013 -0.014608 -0.093697
v 0.012785 -0.014543 -0.093297
v 0.013205 -0.014802 -0.093959
v 0.013321 -0.015225 -0.094264
v 0.013309 -0.015308 -0.093970
v 0.012953 -0.014761 -0.093434
v 0.013190 -0.015000 -0.093806
v 0.013000 -0.014913 -0.093425
v 0.013277 -0.015319 -0.093770
v 0.013158 -0.015104 -0.093654
v 0.013388 -0.015989 -0.095313
v 0.013385 -0.015554 -0.094879
v 0.013391 -0.015586 -0.094481
v 0.013414 -0.015984 -0.094912
v 0.013430 -0.016039 -0.094437
v 0.013518 -0.016471 -0.095115
v 0.013537 -0.016558 -0.094575
v 0.013344 -0.015575 -0.093916
v 0.013277 -0.015533 -0.093453
v 0.013198 -0.015327 -0.093357
v 0.013275 -0.015955 -0.093202
v 0.013415 -0.016344 -0.093945
v 0.013392 -0.016329 -0.093674
v 0.011782 -0.013223 -0.093068
v 0.011586 -0.012933 -0.093108
v 0.011498 -0.013219 -0.092678
v 0.011777 -0.013478 -0.092789
v 0.012383 -0.014063 -0.093263
v 0.011994 -0.013693 -0.092968
v 0.011812 -0.013671 -0.092574
v 0.011580 -0.013604 -0.092333
v 0.012005 -0.014072 -0.092548
v 0.011845 -0.014121 -0.092214
v 0.011708 -0.013793 -0.092276
v 0.011524 -0.013738 -0.092030
v 0.011696 -0.014132 -0.091874
v 0.011485 -0.013982 -0.091704
v 0.012799 -0.014822 -0.092952
v 0.012923 -0.014974 -0.093080
v 0.012978 -0.015185 -0.092833
v 0.012674 -0.015046 -0.092385
v 0.012241 -0.014230 -0.092800
v 0.012649 -0.014642 -0.092875
v 0.012461 -0.014745 -0.092406
v 0.012052 -0.014334 -0.092276
v 0.011813 -0.014560 -0.091488
v 0.011995 -0.014624 -0.091748
v 0.011426 -0.014219 -0.091295
v 0.011617 -0.014525 -0.091224
v 0.012316 -0.014806 -0.092022
v 0.012579 -0.015224 -0.091859
v 0.012353 -0.015126 -0.091565
v 0.012096 -0.014846 -0.091526
v 0.012102 -0.015248 -0.090872
v 0.011907 -0.014911 -0.091044
v 0.013117 -0.015421 -0.092927
v 0.013078 -0.015505 -0.092616
v 0.013155 -0.015666 -0.092729
v 0.013289 -0.016214 -0.092983
v 0.012797 -0.015498 -0.091917
v 0.013177 -0.015860 -0.092575
v 0.013126 -0.015811 -0.092416
v 0.012909 -0.015638 -0.092004
v 0.013167 -0.016081 -0.092368
v 0.013091 -0.016108 -0.092094
v 0.013228 -0.016430 -0.092378
v 0.012877 -0.015842 -0.091747
v 0.012999 -0.016144 -0.091695
v 0.012745 -0.015856 -0.091395
v 0.013073 -0.016364 -0.091732
v 0.012897 -0.016261 -0.091323
v 0.012859 -0.016383 -0.090982
v 0.012770 -0.016342 -0.090719
v 0.012532 -0.015534 -0.091395
v 0.012268 -0.015334 -0.091093
v 0.012563 -0.015781 -0.090981
v 0.011503 -0.014572 -0.090926
v 0.011739 -0.015055 -0.090591
v 0.011365 -0.014683 -0.090485
v 0.011626 -0.015049 -0.090356
v 0.012061 -0.015397 -0.090539
v 0.012407 -0.015875 -0.090489
v 0.012232 -0.015692 -0.090288
v 0.012032 -0.015484 -0.090140
v 0.011586 -0.015271 -0.089607
v 0.011703 -0.015316 -0.089714
v 0.011474 -0.014999 -0.090009
v 0.011936 -0.015558 -0.089788
v 0.012167 -0.015702 -0.089952
v 0.012655 -0.016330 -0.090447
v 0.012569 -0.016281 -0.090201
v 0.012372 -0.015955 -0.089932
v 0.012226 -0.015859 -0.089719
v 0.012463 -0.016130 -0.089876
v 0.012398 -0.016102 -0.089670
v 0.011868 -0.015689 -0.089494
v 0.011400 -0.015405 -0.089074
v 0.011576 -0.015536 -0.089112
v 0.011542 -0.015389 -0.089344
v 0.011333 -0.015648 -0.088662
v 0.012359 -0.016183 -0.089435
v 0.012140 -0.015986 -0.089369
v 0.012367 -0.016305 -0.089222
v 0.012071 -0.016246 -0.088852
v 0.011810 -0.015819 -0.089121
v 0.011549 -0.015820 -0.088726
v 0.011788 -0.016195 -0.088509
v 0.013241 -0.016870 -0.098030
v 0.013217 -0.016815 -0.098334
v 0.012399 -0.016937 -0.099237
v 0.012391 -0.016865 -0.099631
v 0.012224 -0.016904 -0.099588
v 0.012220 -0.016979 -0.099194
v 0.011568 -0.016918 -0.100074
v 0.011943 -0.016928 -0.099531
v 0.011957 -0.016999 -0.099120
v 0.012891 -0.016907 -0.098244
v 0.012646 -0.016957 -0.098274
v 0.012371 -0.016985 -0.098729
v 0.012382 -0.017049 -0.098185
v 0.012188 -0.017063 -0.098591
v 0.012037 -0.017102 -0.098521
v 0.012159 -0.017104 -0.098037
v 0.013654 -0.016751 -0.097559
v 0.013639 -0.016740 -0.097283
v 0.013554 -0.016758 -0.096863
v 0.013538 -0.016799 -0.097562
v 0.013133 -0.016920 -0.097572
v 0.012973 -0.016951 -0.097847
v 0.013479 -0.016832 -0.097101
v 0.013328 -0.016893 -0.096992
v 0.013449 -0.016839 -0.096852
v 0.012879 -0.017095 -0.097073
v 0.013472 -0.016783 -0.096582
v 0.013301 -0.016934 -0.096529
v 0.013428 -0.016830 -0.096416
v 0.013504 -0.016734 -0.096281
v 0.013277 -0.017019 -0.096193
v 0.013064 -0.017077 -0.096691
v 0.013089 -0.017101 -0.096370
v 0.013511 -0.016719 -0.096021
v 0.013411 -0.016883 -0.096044
v 0.013534 -0.016695 -0.095682
v 0.013454 -0.016876 -0.095681
v 0.013283 -0.017062 -0.095839
v 0.013139 -0.017147 -0.095919
v 0.012684 -0.017298 -0.095832
v 0.012895 -0.017280 -0.095346
v 0.012652 -0.017056 -0.097879
v 0.012879 -0.017071 -0.097381
v 0.012672 -0.017135 -0.097442
v 0.012324 -0.017194 -0.097368
v 0.012235 -0.017245 -0.097051
v 0.011770 -0.017172 -0.097469
v 0.012119 -0.017231 -0.097232
v 0.011728 -0.017240 -0.097206
v 0.012181 -0.017297 -0.096806
v 0.011882 -0.017345 -0.096607
v 0.011510 -0.017306 -0.096847
v 0.012766 -0.017223 -0.096587
v 0.012510 -0.017324 -0.096215
v 0.012428 -0.017379 -0.095502
v 0.012255 -0.017355 -0.096213
v 0.011854 -0.017457 -0.096054
v 0.011929 -0.017482 -0.095460
v 0.011677 -0.017519 -0.095615
v 0.013512 -0.016642 -0.095123
v 0.013554 -0.016771 -0.094693
v 0.013514 -0.016789 -0.094954
v 0.013532 -0.016753 -0.094162
v 0.013524 -0.016945 -0.094739
v 0.013516 -0.016930 -0.094351
v 0.013458 -0.016831 -0.095252
v 0.013381 -0.016956 -0.095391
v 0.013237 -0.017101 -0.095413
v 0.013412 -0.016954 -0.095181
v 0.013256 -0.017133 -0.095212
v 0.013420 -0.017111 -0.094816
v 0.013100 -0.017190 -0.095387
v 0.013447 -0.017077 -0.094340
v 0.013093 -0.017299 -0.094977
v 0.013222 -0.017240 -0.094921
v 0.013322 -0.017227 -0.094351
v 0.013219 -0.017291 -0.094547
v 0.013064 -0.017359 -0.094620
v 0.012734 -0.017459 -0.094633
v 0.013071 -0.017397 -0.094468
v 0.012897 -0.017510 -0.094231
v 0.013508 -0.016690 -0.093945
v 0.013529 -0.016906 -0.093974
v 0.013488 -0.017058 -0.093979
v 0.013533 -0.016882 -0.093629
v 0.013499 -0.016716 -0.093438
v 0.013523 -0.017040 -0.093614
v 0.013516 -0.016866 -0.093341
v 0.013506 -0.017022 -0.093322
v 0.013477 -0.017190 -0.093559
v 0.013470 -0.017178 -0.093322
v 0.013192 -0.017372 -0.094284
v 0.013416 -0.017194 -0.093928
v 0.013314 -0.017335 -0.093838
v 0.013209 -0.017396 -0.093958
v 0.013041 -0.017460 -0.094243
v 0.013046 -0.017482 -0.093866
v 0.012916 -0.017516 -0.093773
v 0.013350 -0.017369 -0.093570
v 0.013394 -0.017315 -0.093336
v 0.013180 -0.017492 -0.093496
v 0.013312 -0.017406 -0.093334
v 0.013149 -0.017488 -0.093044
v 0.013000 -0.017551 -0.093404
v 0.012598 -0.017381 -0.095239
v 0.012187 -0.017496 -0.095123
v 0.012503 -0.017503 -0.094867
v 0.012685 -0.017503 -0.094433
v 0.012451 -0.017514 -0.094492
v 0.012249 -0.017526 -0.094824
v 0.011811 -0.017499 -0.095326
v 0.011922 -0.017517 -0.094498
v 0.011536 -0.017460 -0.095067
v 0.012696 -0.017539 -0.094072
v 0.012570 -0.017547 -0.093615
v 0.012126 -0.017504 -0.093933
v 0.012573 -0.017588 -0.093254
v 0.012340 -0.017587 -0.093153
v 0.011498 -0.017496 -0.094124
v 0.011647 -0.017506 -0.093837
v 0.011822 -0.017556 -0.093452
v 0.011966 -0.017591 -0.093140
v 0.013397 -0.016778 -0.092792
v 0.013370 -0.016986 -0.092663
v 0.013265 -0.016935 -0.092300
v 0.013354 -0.017126 -0.092692
v 0.013327 -0.017317 -0.092984
v 0.013288 -0.017296 -0.092674
v 0.013128 -0.017455 -0.092502
v 0.012963 -0.017561 -0.093014
v 0.012988 -0.017535 -0.092716
v 0.012838 -0.017557 -0.092756
v 0.013269 -0.017114 -0.092347
v 0.013194 -0.017270 -0.092246
v 0.013155 -0.017084 -0.091808
v 0.013114 -0.017428 -0.092295
v 0.013064 -0.017382 -0.092032
v 0.012959 -0.017540 -0.092336
v 0.012732 -0.017591 -0.092466
v 0.012784 -0.017581 -0.092306
v 0.012945 -0.017458 -0.091964
v 0.013129 -0.016914 -0.091636
v 0.013061 -0.016682 -0.091470
v 0.013023 -0.016925 -0.091003
v 0.013086 -0.017228 -0.091675
v 0.013110 -0.017058 -0.091415
v 0.013075 -0.017220 -0.091441
v 0.012926 -0.017385 -0.091604
v 0.012781 -0.017506 -0.091881
v 0.012777 -0.017458 -0.091582
v 0.013038 -0.017038 -0.090982
v 0.013039 -0.017195 -0.091131
v 0.012902 -0.017184 -0.090658
v 0.012926 -0.017370 -0.091254
v 0.012758 -0.017459 -0.091285
v 0.012740 -0.017423 -0.090953
v 0.012883 -0.017304 -0.090918
v 0.012417 -0.017582 -0.092882
v 0.011929 -0.017606 -0.092887
v 0.011595 -0.017583 -0.092902
v 0.012437 -0.017551 -0.091753
v 0.012507 -0.017522 -0.091603
v 0.012609 -0.017505 -0.091257
v 0.012285 -0.017530 -0.091554
v 0.012585 -0.017444 -0.090800
v 0.012387 -0.017540 -0.091281
v 0.012369 -0.017485 -0.090985
v 0.012402 -0.017424 -0.090620
v 0.012197 -0.017458 -0.090863
v 0.012163 -0.017522 -0.091140
v 0.011915 -0.017498 -0.091461
v 0.012054 -0.017528 -0.091633
v 0.011869 -0.017536 -0.091626
v 0.011692 -0.017514 -0.091667
v 0.012094 -0.017524 -0.091281
v 0.011854 -0.017465 -0.091329
v 0.011978 -0.017491 -0.091145
v 0.011704 -0.017383 -0.091231
v 0.011376 -0.017341 -0.091499
v 0.012352 -0.017650 -0.092534
v 0.012387 -0.017665 -0.092290
v 0.012396 -0.017644 -0.092085
v 0.011900 -0.017706 -0.092431
v 0.011927 -0.017700 -0.092186
v 0.012045 -0.017668 -0.092023
v 0.011765 -0.017682 -0.092552
v 0.011580 -0.017625 -0.092684
v 0.011752 -0.017681 -0.092316
v 0.011537 -0.017626 -0.092534
v 0.011487 -0.017589 -0.092393
v 0.011884 -0.017624 -0.091893
v 0.012755 -0.016605 -0.090373
v 0.012876 -0.016842 -0.090589
v 0.012712 -0.016824 -0.089806
v 0.012915 -0.017014 -0.090623
v 0.012805 -0.016990 -0.090073
v 0.012803 -0.017146 -0.090199
v 0.012704 -0.017269 -0.090299
v 0.012689 -0.017133 -0.089945
v 0.012676 -0.016974 -0.089700
v 0.012644 -0.016650 -0.089728
v 0.012501 -0.016362 -0.089557
v 0.012566 -0.017316 -0.090310
v 0.012400 -0.017233 -0.090034
v 0.012228 -0.017410 -0.090602
v 0.012245 -0.017238 -0.090115
v 0.012066 -0.017200 -0.090172
v 0.012538 -0.017130 -0.089715
v 0.012542 -0.017220 -0.090026
v 0.012366 -0.017112 -0.089462
v 0.012223 -0.017143 -0.089639
v 0.012003 -0.017104 -0.089786
v 0.011703 -0.017135 -0.090476
v 0.011789 -0.017063 -0.090122
v 0.011454 -0.017063 -0.090552
v 0.011394 -0.017152 -0.091010
v 0.011321 -0.016964 -0.090222
v 0.011971 -0.017349 -0.090680
v 0.011598 -0.016933 -0.089932
v 0.011437 -0.016721 -0.089461
v 0.012533 -0.016468 -0.089376
v 0.012505 -0.016489 -0.089235
v 0.012359 -0.016473 -0.088972
v 0.012564 -0.016637 -0.089249
v 0.012610 -0.016807 -0.089435
v 0.012445 -0.016633 -0.089001
v 0.012555 -0.016789 -0.089216
v 0.012487 -0.016784 -0.089086
v 0.012169 -0.016463 -0.088734
v 0.011810 -0.016306 -0.088407
v 0.011981 -0.016453 -0.088509
v 0.012309 -0.016618 -0.088806
v 0.012335 -0.016779 -0.088888
v 0.012175 -0.016777 -0.088755
v 0.012137 -0.016609 -0.088650
v 0.011983 -0.016603 -0.088503
v 0.012015 -0.016737 -0.088644
v 0.011696 -0.016821 -0.089109
v 0.011331 -0.016615 -0.089282
v 0.011439 -0.016654 -0.089029
v 0.011857 -0.016661 -0.088501
v 0.011856 -0.016774 -0.088725
v 0.011714 -0.016697 -0.088657
v 0.011707 -0.016664 -0.088508
v 0.011533 -0.016679 -0.088882
v 0.011462 -0.016622 -0.088698
v 0.011556 -0.016632 -0.088518
v 0.011326 -0.016569 -0.088576
v 0.012597 -0.016955 -0.089488
v 0.012497 -0.016948 -0.089229
v 0.012346 -0.016940 -0.089059
v 0.012350 -0.017028 -0.089212
v 0.012196 -0.017048 -0.089235
v 0.012028 -0.017037 -0.089462
v 0.012191 -0.016989 -0.089071
v 0.012023 -0.016988 -0.089150
v 0.012183 -0.016925 -0.088941
v 0.012032 -0.016921 -0.088933
v 0.012024 -0.016833 -0.088786
v 0.011881 -0.016874 -0.088941
v -0.007258 -0.001593 -0.109177
v -0.007902 -0.001719 -0.109267
v -0.007607 -0.001639 -0.108860
v -0.007450 -0.001633 -0.108754
v -0.007478 -0.001700 -0.108519
v -0.007705 -0.001743 -0.108509
v -0.008045 -0.001809 -0.109298
v -0.008076 -0.001829 -0.108841
v -0.008119 -0.001864 -0.108964
v -0.007921 -0.001740 -0.108858
v -0.007935 -0.001833 -0.108437
v -0.007587 -0.001823 -0.108252
v -0.007800 -0.001899 -0.108144
v -0.008167 -0.002008 -0.109344
v -0.008228 -0.002172 -0.109317
v -0.008210 -0.002003 -0.108923
v -0.008283 -0.002259 -0.109004
v -0.008403 -0.002547 -0.109065
v -0.008125 -0.001982 -0.108480
v -0.008240 -0.002197 -0.108599
v -0.008360 -0.002508 -0.108589
v -0.007825 -0.002128 -0.107748
v -0.007406 -0.002206 -0.107613
v -0.007431 -0.002316 -0.107478
v -0.007802 -0.002259 -0.107563
v -0.007773 -0.002366 -0.107447
v -0.007953 -0.001966 -0.108081
v -0.008093 -0.001999 -0.108229
v -0.007964 -0.002131 -0.107768
v -0.008107 -0.002089 -0.107997
v -0.008265 -0.002220 -0.108297
v -0.008230 -0.002182 -0.108172
v -0.008109 -0.002185 -0.107824
v -0.008352 -0.002430 -0.108303
v -0.008340 -0.002421 -0.108152
v -0.008279 -0.002405 -0.107838
v -0.007978 -0.002348 -0.107489
v -0.008123 -0.002418 -0.107522
v -0.008256 -0.002438 -0.107700
v -0.007559 -0.002500 -0.107356
v -0.007447 -0.002751 -0.107242
v -0.007830 -0.002485 -0.107341
v -0.007809 -0.002664 -0.107245
v -0.007440 -0.002960 -0.107173
v -0.007813 -0.002818 -0.107188
v -0.008379 -0.002558 -0.108194
v -0.008335 -0.002573 -0.107809
v -0.008384 -0.002737 -0.108061
v -0.008407 -0.002972 -0.107808
v -0.007985 -0.002503 -0.107351
v -0.007973 -0.002759 -0.107236
v -0.008137 -0.002677 -0.107362
v -0.008280 -0.002657 -0.107523
v -0.008307 -0.002545 -0.107689
v -0.008356 -0.002737 -0.107674
v -0.008147 -0.002833 -0.107320
v -0.008126 -0.003040 -0.107260
v -0.008311 -0.002823 -0.107511
v -0.008304 -0.003093 -0.107486
v -0.008228 -0.003092 -0.107364
v -0.008473 -0.002904 -0.109018
v -0.008609 -0.003279 -0.109144
v -0.008468 -0.002867 -0.108746
v -0.008449 -0.002859 -0.108375
v -0.008600 -0.003183 -0.108711
v -0.007990 -0.003230 -0.107136
v -0.008132 -0.003299 -0.107179
v -0.008436 -0.003173 -0.107795
v -0.008404 -0.003587 -0.107463
v -0.008280 -0.003345 -0.107336
v -0.008291 -0.003726 -0.107105
v -0.008465 -0.004107 -0.107306
v -0.008689 -0.003646 -0.108974
v -0.008661 -0.003525 -0.108758
v -0.008663 -0.003610 -0.108498
v -0.008951 -0.004112 -0.109260
v -0.008743 -0.003825 -0.108838
v -0.008686 -0.003735 -0.108231
v -0.008847 -0.004102 -0.108474
v -0.008996 -0.004297 -0.109089
v -0.008961 -0.004247 -0.108841
v -0.009008 -0.004410 -0.108793
v -0.008558 -0.003364 -0.108197
v -0.008550 -0.003532 -0.107934
v -0.008689 -0.003837 -0.108083
v -0.008540 -0.003856 -0.107708
v -0.008808 -0.004080 -0.108240
v -0.008755 -0.004221 -0.107946
v -0.008874 -0.004389 -0.108332
v -0.008332 -0.005217 -0.107259
v -0.008250 -0.004885 -0.106927
v -0.008408 -0.004876 -0.107199
v -0.008219 -0.005221 -0.107095
v -0.008256 -0.005417 -0.107197
v -0.008117 -0.005399 -0.107056
v -0.008361 -0.005426 -0.107353
v -0.008999 -0.004558 -0.108751
v -0.008862 -0.004586 -0.108249
v -0.008949 -0.004922 -0.108792
v -0.008810 -0.005022 -0.108275
v -0.008970 -0.005442 -0.108860
v -0.008757 -0.005380 -0.108163
v -0.008801 -0.004548 -0.107933
v -0.008713 -0.004460 -0.107706
v -0.008815 -0.004733 -0.108002
v -0.008775 -0.004716 -0.107845
v -0.008533 -0.004349 -0.107352
v -0.008581 -0.004582 -0.107426
v -0.008320 -0.004286 -0.106969
v -0.008409 -0.004568 -0.107139
v -0.008581 -0.004818 -0.107512
v -0.008705 -0.005118 -0.107902
v -0.008685 -0.005360 -0.107964
v -0.008477 -0.005212 -0.107560
v -0.008508 -0.005447 -0.107633
v -0.007506 -0.003392 -0.107067
v -0.007828 -0.003226 -0.107111
v -0.007778 -0.003507 -0.107005
v -0.007982 -0.003426 -0.107051
v -0.007983 -0.003557 -0.106965
v -0.008128 -0.003578 -0.107011
v -0.007577 -0.004024 -0.106814
v -0.007833 -0.003703 -0.106903
v -0.007836 -0.003841 -0.106836
v -0.007834 -0.004133 -0.106644
v -0.008132 -0.003995 -0.106795
v -0.008283 -0.004082 -0.106937
v -0.008118 -0.004275 -0.106698
v -0.008007 -0.004139 -0.106648
v -0.007587 -0.004283 -0.106609
v -0.007536 -0.004436 -0.106581
v -0.007830 -0.004320 -0.106563
v -0.007688 -0.004436 -0.106557
v -0.007532 -0.004738 -0.106576
v -0.007840 -0.004725 -0.106584
v -0.007990 -0.004292 -0.106604
v -0.007996 -0.004717 -0.106627
v -0.008145 -0.004750 -0.106765
v -0.007541 -0.005046 -0.106595
v -0.007824 -0.005049 -0.106678
v -0.007654 -0.005185 -0.106649
v -0.007390 -0.005227 -0.106576
v -0.007520 -0.005338 -0.106640
v -0.007727 -0.005351 -0.106749
v -0.008120 -0.004955 -0.106797
v -0.008090 -0.005207 -0.106942
v -0.007827 -0.005269 -0.105056
v -0.007892 -0.005077 -0.104898
v -0.008048 -0.004949 -0.104750
v -0.008083 -0.005233 -0.104947
v -0.008204 -0.005185 -0.104839
v -0.008191 -0.004937 -0.104651
v -0.008388 -0.005064 -0.104553
v -0.008389 -0.005247 -0.104662
v -0.008056 -0.005970 -0.107024
v -0.008240 -0.005881 -0.107191
v -0.008425 -0.006000 -0.107415
v -0.008269 -0.006366 -0.107139
v -0.008441 -0.006365 -0.107345
v -0.008280 -0.006802 -0.107071
v -0.008502 -0.006573 -0.107322
v -0.008884 -0.005672 -0.108539
v -0.008749 -0.005593 -0.108109
v -0.008799 -0.005847 -0.108120
v -0.009044 -0.006051 -0.108768
v -0.008960 -0.006058 -0.108476
v -0.009009 -0.005845 -0.108854
v -0.009172 -0.006251 -0.109308
v -0.009170 -0.006437 -0.109266
v -0.009142 -0.006267 -0.109098
v -0.009109 -0.006235 -0.108760
v -0.009159 -0.006412 -0.108947
v -0.009153 -0.006577 -0.109314
v -0.009170 -0.006582 -0.109111
v -0.009206 -0.006536 -0.108789
v -0.009209 -0.006758 -0.108987
v -0.009262 -0.006765 -0.108802
v -0.009076 -0.006229 -0.108570
v -0.009165 -0.006392 -0.108721
v -0.009164 -0.006383 -0.108570
v -0.008932 -0.006208 -0.108182
v -0.009057 -0.006348 -0.108236
v -0.009125 -0.006355 -0.108430
v -0.009228 -0.006522 -0.108567
v -0.009232 -0.006525 -0.108413
v -0.009224 -0.006548 -0.108265
v -0.009293 -0.006678 -0.108453
v -0.009290 -0.006669 -0.108257
v -0.008680 -0.006133 -0.107803
v -0.008504 -0.005686 -0.107568
v -0.008833 -0.006054 -0.108086
v -0.008808 -0.006189 -0.107961
v -0.008880 -0.006337 -0.107933
v -0.008660 -0.006348 -0.107670
v -0.008762 -0.006499 -0.107637
v -0.008946 -0.006491 -0.107814
v -0.008973 -0.006611 -0.107628
v -0.008589 -0.006464 -0.107478
v -0.008714 -0.006614 -0.107480
v -0.009118 -0.006526 -0.107996
v -0.009254 -0.006657 -0.108050
v -0.009137 -0.006630 -0.107785
v -0.008376 -0.007058 -0.107132
v -0.008372 -0.007195 -0.107105
v -0.008397 -0.007371 -0.107041
v -0.008234 -0.007346 -0.106946
v -0.009169 -0.006989 -0.109168
v -0.009321 -0.007380 -0.108918
v -0.009350 -0.006836 -0.108323
v -0.009358 -0.007150 -0.108636
v -0.009377 -0.007328 -0.108305
v -0.009347 -0.006962 -0.107991
v -0.009355 -0.007886 -0.108759
v -0.009393 -0.007876 -0.108444
v -0.008673 -0.006760 -0.107354
v -0.008673 -0.006928 -0.107304
v -0.008570 -0.006772 -0.107294
v -0.008923 -0.006769 -0.107467
v -0.008822 -0.006913 -0.107347
v -0.008982 -0.007001 -0.107335
v -0.008524 -0.007054 -0.107232
v -0.008673 -0.007058 -0.107272
v -0.008524 -0.007202 -0.107184
v -0.008671 -0.007290 -0.107152
v -0.008978 -0.007205 -0.107152
v -0.009131 -0.006730 -0.107632
v -0.009262 -0.006790 -0.107792
v -0.009276 -0.006913 -0.107636
v -0.009325 -0.006811 -0.108031
v -0.009331 -0.006944 -0.107790
v -0.009371 -0.007104 -0.107933
v -0.009397 -0.007311 -0.107994
v -0.009395 -0.007097 -0.107784
v -0.009401 -0.007091 -0.107635
v -0.009464 -0.007239 -0.107628
v -0.009115 -0.006905 -0.107463
v -0.009121 -0.007193 -0.107154
v -0.009267 -0.007003 -0.107481
v -0.009273 -0.007130 -0.107323
v -0.009278 -0.007254 -0.107167
v -0.009346 -0.007078 -0.107480
v -0.009450 -0.007211 -0.107474
v -0.009411 -0.007241 -0.107336
v -0.008524 -0.007331 -0.107115
v -0.008503 -0.007644 -0.106851
v -0.008751 -0.007493 -0.106976
v -0.009005 -0.007419 -0.106992
v -0.009505 -0.007446 -0.107605
v -0.009483 -0.007798 -0.107791
v -0.009469 -0.007995 -0.108121
v -0.009135 -0.007392 -0.107001
v -0.009296 -0.007480 -0.106972
v -0.009504 -0.007381 -0.107470
v -0.009472 -0.007372 -0.107318
v -0.009523 -0.007532 -0.107463
v -0.009506 -0.007523 -0.107311
v -0.009416 -0.007401 -0.107176
v -0.009452 -0.007502 -0.107141
v -0.009534 -0.007800 -0.107370
v -0.009521 -0.007674 -0.107303
v -0.009439 -0.007651 -0.106992
v -0.009501 -0.007665 -0.107152
v -0.009533 -0.007888 -0.107139
v -0.009491 -0.007893 -0.106984
v -0.007538 -0.005504 -0.106678
v -0.007730 -0.005693 -0.106807
v -0.007864 -0.005521 -0.106897
v -0.007566 -0.005951 -0.106652
v -0.007872 -0.006430 -0.106795
v -0.007506 -0.006707 -0.106497
v -0.007774 -0.006605 -0.106703
v -0.007587 -0.005563 -0.105166
v -0.007890 -0.005566 -0.105153
v -0.007870 -0.005857 -0.105140
v -0.008195 -0.005566 -0.105089
v -0.008214 -0.005362 -0.104968
v -0.008367 -0.005550 -0.104965
v -0.008529 -0.005549 -0.104724
v -0.008192 -0.005864 -0.105106
v -0.008191 -0.005719 -0.105133
v -0.008316 -0.005721 -0.105061
v -0.008442 -0.005711 -0.104943
v -0.008483 -0.005862 -0.104920
v -0.007886 -0.006165 -0.105056
v -0.007701 -0.006464 -0.105030
v -0.008185 -0.006388 -0.104984
v -0.008498 -0.006164 -0.104908
v -0.008533 -0.006469 -0.104908
v -0.008614 -0.005864 -0.104793
v -0.008667 -0.005698 -0.104652
v -0.008818 -0.005850 -0.104654
v -0.008798 -0.006152 -0.104806
v -0.009089 -0.005992 -0.104639
v -0.009098 -0.006180 -0.104726
v -0.008980 -0.006454 -0.104810
v -0.009249 -0.006161 -0.104643
v -0.009272 -0.006319 -0.104675
v -0.007377 -0.006829 -0.106345
v -0.007740 -0.006840 -0.106644
v -0.007507 -0.006994 -0.106412
v -0.007511 -0.007120 -0.106319
v -0.007579 -0.007010 -0.106514
v -0.007780 -0.007159 -0.106647
v -0.007610 -0.007152 -0.106508
v -0.007515 -0.007239 -0.106005
v -0.007955 -0.006852 -0.106782
v -0.007949 -0.007180 -0.106756
v -0.007638 -0.007370 -0.106308
v -0.007656 -0.007294 -0.106478
v -0.007794 -0.007311 -0.106615
v -0.007780 -0.007467 -0.106480
v -0.007860 -0.007581 -0.106319
v -0.007752 -0.007469 -0.106006
v -0.007807 -0.007435 -0.105723
v -0.008010 -0.007346 -0.106765
v -0.007819 -0.007313 -0.106636
v -0.007937 -0.007459 -0.106624
v -0.008075 -0.007605 -0.106591
v -0.008029 -0.007654 -0.106474
v -0.008262 -0.007854 -0.106331
v -0.008250 -0.007615 -0.106775
v -0.008379 -0.007658 -0.106814
v -0.008241 -0.007710 -0.106634
v -0.008391 -0.007769 -0.106637
v -0.008236 -0.007785 -0.106512
v -0.008171 -0.007738 -0.106036
v -0.008422 -0.007746 -0.105725
v -0.007541 -0.007041 -0.105425
v -0.007584 -0.006754 -0.105117
v -0.007926 -0.006992 -0.105183
v -0.008354 -0.006761 -0.105011
v -0.008335 -0.007084 -0.105164
v -0.008777 -0.007224 -0.105153
v -0.008450 -0.007479 -0.105404
v -0.008685 -0.007654 -0.106834
v -0.008689 -0.007772 -0.106643
v -0.008995 -0.007790 -0.106675
v -0.009294 -0.007743 -0.106831
v -0.009438 -0.007893 -0.106888
v -0.009049 -0.006783 -0.104877
v -0.009085 -0.007250 -0.105065
v -0.009392 -0.006825 -0.104743
v -0.009423 -0.006534 -0.104640
v -0.009592 -0.006816 -0.104660
v -0.009252 -0.007086 -0.104921
v -0.009537 -0.007073 -0.104760
v -0.009825 -0.007069 -0.104674
v -0.008864 -0.007731 -0.105467
v -0.009364 -0.007713 -0.105281
v -0.009314 -0.007496 -0.105135
v -0.009772 -0.007710 -0.105188
v -0.009408 -0.007242 -0.104912
v -0.009810 -0.007419 -0.104918
v -0.009813 -0.007226 -0.104761
v -0.010036 -0.007081 -0.104651
v -0.010127 -0.007229 -0.104673
v -0.010053 -0.007369 -0.104764
v -0.010373 -0.007389 -0.104652
v -0.010475 -0.007118 -0.104521
v -0.010066 -0.007700 -0.105077
v -0.010015 -0.007531 -0.104924
v -0.010285 -0.007696 -0.104917
v -0.010283 -0.007542 -0.104770
v -0.010476 -0.007526 -0.104657
v -0.010435 -0.007696 -0.104772
v -0.010591 -0.007680 -0.104595
v -0.007528 -0.003936 -0.103338
v -0.007690 -0.003988 -0.103330
v -0.007989 -0.003913 -0.103150
v -0.008159 -0.003914 -0.102899
v -0.007824 -0.003595 -0.102772
v -0.007600 -0.003406 -0.102593
v -0.007639 -0.003446 -0.102168
v -0.007868 -0.003581 -0.102205
v -0.007927 -0.003653 -0.102684
v -0.008023 -0.003699 -0.102309
v -0.008218 -0.003997 -0.103071
v -0.008221 -0.003892 -0.102494
v -0.007725 -0.004618 -0.104366
v -0.007761 -0.004405 -0.104008
v -0.008073 -0.004710 -0.104379
v -0.007985 -0.004104 -0.103362
v -0.007976 -0.004289 -0.103645
v -0.008213 -0.004630 -0.104141
v -0.008138 -0.004264 -0.103499
v -0.008280 -0.004503 -0.103833
v -0.008272 -0.004400 -0.103599
v -0.008412 -0.004605 -0.103879
v -0.008425 -0.004465 -0.103527
v -0.008583 -0.004580 -0.103447
v -0.008235 -0.004805 -0.104413
v -0.008343 -0.004937 -0.104480
v -0.008479 -0.004767 -0.104018
v -0.008534 -0.005030 -0.104318
v -0.008549 -0.005275 -0.104515
v -0.008648 -0.004782 -0.103705
v -0.008187 -0.004047 -0.103208
v -0.008401 -0.004082 -0.102807
v -0.008474 -0.004301 -0.103243
v -0.008518 -0.004231 -0.103030
v -0.008651 -0.004396 -0.103081
v -0.008653 -0.004210 -0.102680
v -0.008611 -0.004084 -0.102274
v -0.008675 -0.005252 -0.104368
v -0.008886 -0.005268 -0.104085
v -0.008765 -0.005222 -0.104231
v -0.008687 -0.004705 -0.103379
v -0.008958 -0.005158 -0.103693
v -0.008738 -0.004209 -0.102293
v -0.008778 -0.004364 -0.102650
v -0.008851 -0.004764 -0.103043
v -0.008913 -0.004704 -0.102691
v -0.008829 -0.004346 -0.102379
v -0.008918 -0.004541 -0.102464
v -0.009047 -0.004650 -0.102326
v -0.008796 -0.004858 -0.103329
v -0.008977 -0.005084 -0.103285
v -0.009090 -0.005124 -0.103042
v -0.009108 -0.004924 -0.102608
v -0.009287 -0.004797 -0.102142
v -0.009169 -0.005136 -0.102774
v -0.009238 -0.005125 -0.102560
v -0.009263 -0.004950 -0.102360
v -0.009421 -0.005110 -0.102185
v -0.007976 -0.003497 -0.101540
v -0.007689 -0.003311 -0.101194
v -0.007871 -0.003401 -0.100973
v -0.008164 -0.003605 -0.100957
v -0.008337 -0.003784 -0.101801
v -0.008254 -0.003679 -0.101326
v -0.008524 -0.003828 -0.101269
v -0.008575 -0.003979 -0.101762
v -0.007868 -0.003300 -0.100513
v -0.008151 -0.003459 -0.100442
v -0.007849 -0.003260 -0.100329
v -0.007933 -0.003254 -0.099947
v -0.007988 -0.003301 -0.100141
v -0.008171 -0.003360 -0.099976
v -0.008451 -0.003789 -0.100880
v -0.008315 -0.003629 -0.100593
v -0.008653 -0.003958 -0.100741
v -0.008316 -0.003472 -0.100024
v -0.008768 -0.003886 -0.099875
v -0.008679 -0.003963 -0.101218
v -0.008794 -0.004242 -0.101958
v -0.008921 -0.004237 -0.101212
v -0.008986 -0.004511 -0.102177
v -0.008947 -0.004373 -0.101814
v -0.009115 -0.004507 -0.101762
v -0.009135 -0.004438 -0.101233
v -0.009263 -0.004655 -0.101896
v -0.009307 -0.004596 -0.101106
v -0.009398 -0.004795 -0.101807
v -0.009441 -0.004950 -0.101981
v -0.009558 -0.005267 -0.102058
v -0.009505 -0.004924 -0.101661
v -0.009661 -0.005243 -0.101764
v -0.009631 -0.005028 -0.101094
v -0.009166 -0.004451 -0.100725
v -0.008930 -0.004158 -0.100373
v -0.009266 -0.004507 -0.100385
v -0.008885 -0.004088 -0.100145
v -0.008950 -0.004156 -0.099907
v -0.009043 -0.004280 -0.100171
v -0.009072 -0.004359 -0.099772
v -0.009330 -0.004616 -0.099798
v -0.009498 -0.004826 -0.100589
v -0.009680 -0.005121 -0.100668
v -0.009566 -0.004885 -0.100226
v -0.009660 -0.005081 -0.099675
v -0.008799 -0.005557 -0.104395
v -0.008860 -0.005362 -0.104225
v -0.008985 -0.005525 -0.104224
v -0.009128 -0.005530 -0.104081
v -0.008847 -0.005683 -0.104447
v -0.009199 -0.005957 -0.104534
v -0.009150 -0.005777 -0.104331
v -0.009153 -0.005451 -0.103896
v -0.009262 -0.005443 -0.103530
v -0.009378 -0.005823 -0.104127
v -0.009299 -0.005688 -0.104014
v -0.009566 -0.005775 -0.103626
v -0.009476 -0.005605 -0.103403
v -0.009333 -0.005941 -0.104380
v -0.009415 -0.006151 -0.104512
v -0.009562 -0.006048 -0.104229
v -0.009571 -0.006147 -0.104366
v -0.009639 -0.005975 -0.103940
v -0.009793 -0.006136 -0.104074
v -0.009545 -0.006313 -0.104501
v -0.009736 -0.006293 -0.104388
v -0.009627 -0.006456 -0.104514
v -0.009772 -0.006526 -0.104491
v -0.009762 -0.006025 -0.103773
v -0.009772 -0.005973 -0.103631
v -0.009835 -0.005947 -0.103515
v -0.009317 -0.005287 -0.102670
v -0.009369 -0.005456 -0.103241
v -0.009583 -0.005545 -0.102865
v -0.009824 -0.005750 -0.103112
v -0.009829 -0.005819 -0.103305
v -0.009517 -0.005404 -0.102506
v -0.009424 -0.005276 -0.102384
v -0.009656 -0.005428 -0.102134
v -0.009805 -0.005637 -0.102578
v -0.009759 -0.005551 -0.102231
v -0.009872 -0.005705 -0.102296
v -0.009852 -0.005651 -0.102085
v -0.009894 -0.005585 -0.101738
v -0.009772 -0.005317 -0.101439
v -0.010075 -0.005876 -0.101440
v -0.009887 -0.005542 -0.101154
v -0.009853 -0.005489 -0.100570
v -0.009924 -0.005595 -0.100872
v -0.009740 -0.005219 -0.100222
v -0.009921 -0.005649 -0.100610
v -0.009758 -0.005295 -0.099654
v -0.009865 -0.005609 -0.100268
v -0.009948 -0.005830 -0.100256
v -0.010027 -0.006455 -0.104416
v -0.010167 -0.006457 -0.104376
v -0.009879 -0.006363 -0.104371
v -0.009949 -0.006284 -0.104228
v -0.010021 -0.006272 -0.104074
v -0.010191 -0.006387 -0.104216
v -0.010308 -0.006478 -0.104228
v -0.010344 -0.006443 -0.103895
v -0.009893 -0.006118 -0.103692
v -0.009991 -0.006084 -0.103473
v -0.010181 -0.006310 -0.103717
v -0.010088 -0.006237 -0.103651
v -0.010180 -0.006232 -0.103339
v -0.010342 -0.006415 -0.103510
v -0.009952 -0.005800 -0.102803
v -0.010051 -0.006088 -0.103308
v -0.010125 -0.006050 -0.102715
v -0.010388 -0.006395 -0.103179
v -0.010224 -0.006226 -0.103031
v -0.010245 -0.006214 -0.102687
v -0.010432 -0.006432 -0.102847
v -0.010041 -0.005907 -0.102653
v -0.010058 -0.006007 -0.102296
v -0.010479 -0.006428 -0.102257
v -0.010217 -0.006192 -0.102329
v -0.010164 -0.006754 -0.104549
v -0.009898 -0.006766 -0.104587
v -0.010328 -0.006607 -0.104379
v -0.010323 -0.006920 -0.104543
v -0.010492 -0.006857 -0.104382
v -0.010408 -0.006600 -0.104232
v -0.010462 -0.006587 -0.103904
v -0.010570 -0.006860 -0.104230
v -0.010586 -0.006789 -0.103942
v -0.010654 -0.007136 -0.104368
v -0.010692 -0.007060 -0.104166
v -0.010492 -0.006597 -0.103486
v -0.010593 -0.006709 -0.103079
v -0.010705 -0.006956 -0.103459
v -0.010633 -0.007397 -0.104508
v -0.010718 -0.007398 -0.104354
v -0.010745 -0.007233 -0.104158
v -0.010670 -0.007675 -0.104486
v -0.010732 -0.007852 -0.104391
v -0.010797 -0.007827 -0.104147
v -0.010777 -0.007169 -0.103276
v -0.010817 -0.007515 -0.103501
v -0.010495 -0.006539 -0.103167
v -0.010644 -0.006665 -0.102143
v -0.010806 -0.007218 -0.102624
v -0.010815 -0.007332 -0.103142
v -0.010865 -0.007675 -0.103018
v -0.010879 -0.007466 -0.102533
v -0.010941 -0.007948 -0.102735
v -0.010896 -0.007262 -0.101995
v -0.009985 -0.005890 -0.102096
v -0.010090 -0.006019 -0.101928
v -0.010220 -0.006172 -0.101753
v -0.010396 -0.006280 -0.101234
v -0.010360 -0.006240 -0.100817
v -0.010062 -0.005834 -0.100744
v -0.010079 -0.006050 -0.100308
v -0.010295 -0.006201 -0.100640
v -0.010211 -0.006213 -0.100274
v -0.010044 -0.006054 -0.099844
v -0.010152 -0.006181 -0.099784
v -0.010484 -0.006439 -0.101651
v -0.010635 -0.006646 -0.101685
v -0.010841 -0.007029 -0.101819
v -0.010780 -0.006815 -0.101363
v -0.010683 -0.006663 -0.100993
v -0.010844 -0.006924 -0.100984
v -0.010962 -0.007526 -0.101577
v -0.010965 -0.007761 -0.101856
v -0.010891 -0.007089 -0.101357
v -0.010984 -0.007233 -0.100889
v -0.011099 -0.007686 -0.100904
v -0.010565 -0.006508 -0.100679
v -0.010420 -0.006382 -0.100317
v -0.010312 -0.006347 -0.099640
v -0.010531 -0.006487 -0.100048
v -0.010872 -0.006888 -0.100647
v -0.010738 -0.006688 -0.100338
v -0.010847 -0.006822 -0.100442
v -0.010709 -0.006634 -0.099982
v -0.010880 -0.006809 -0.100169
v -0.010872 -0.006796 -0.099786
v -0.010937 -0.006970 -0.100423
v -0.011057 -0.007283 -0.100477
v -0.011000 -0.006967 -0.100107
v -0.011066 -0.007127 -0.100187
v -0.011014 -0.007002 -0.099747
v -0.011133 -0.007256 -0.099930
v -0.011175 -0.007401 -0.100089
v -0.011220 -0.007368 -0.099475
v -0.007945 -0.003264 -0.099765
v -0.008012 -0.003361 -0.099296
v -0.008132 -0.003392 -0.099472
v -0.008181 -0.003359 -0.099745
v -0.008238 -0.003465 -0.099196
v -0.007857 -0.003296 -0.098767
v -0.008065 -0.003372 -0.098886
v -0.008162 -0.003443 -0.098608
v -0.008271 -0.003494 -0.098759
v -0.008331 -0.003459 -0.099765
v -0.008406 -0.003540 -0.099528
v -0.008641 -0.003739 -0.099717
v -0.008632 -0.003721 -0.099395
v -0.008458 -0.003633 -0.099006
v -0.007866 -0.003355 -0.098411
v -0.007970 -0.003431 -0.098249
v -0.007808 -0.003380 -0.098089
v -0.008275 -0.003635 -0.098203
v -0.008160 -0.003598 -0.097966
v -0.007848 -0.003441 -0.097765
v -0.007837 -0.003380 -0.097485
v -0.007998 -0.003438 -0.097486
v -0.007961 -0.003484 -0.097637
v -0.008244 -0.003649 -0.097794
v -0.008278 -0.003626 -0.097662
v -0.008287 -0.003547 -0.097498
v -0.008137 -0.003507 -0.097493
v -0.008445 -0.003678 -0.098536
v -0.008653 -0.003828 -0.098861
v -0.008587 -0.003621 -0.097529
v -0.008721 -0.003621 -0.097495
v -0.008792 -0.003880 -0.099360
v -0.008844 -0.004004 -0.099013
v -0.008855 -0.004029 -0.098625
v -0.008545 -0.003839 -0.098186
v -0.008720 -0.003956 -0.098287
v -0.008758 -0.003959 -0.098102
v -0.008870 -0.004072 -0.098272
v -0.008860 -0.003984 -0.097989
v -0.008422 -0.003777 -0.097944
v -0.008545 -0.003788 -0.097798
v -0.008563 -0.003850 -0.097948
v -0.008814 -0.003861 -0.097798
v -0.008896 -0.003656 -0.097465
v -0.008900 -0.004034 -0.099457
v -0.008937 -0.004147 -0.099093
v -0.009041 -0.004339 -0.099249
v -0.009065 -0.004281 -0.098577
v -0.009157 -0.004473 -0.099086
v -0.009355 -0.004653 -0.098845
v -0.009402 -0.004679 -0.099252
v -0.009250 -0.004523 -0.098659
v -0.009537 -0.004846 -0.099296
v -0.009583 -0.004944 -0.099031
v -0.009621 -0.004984 -0.098561
v -0.009013 -0.004128 -0.098092
v -0.009137 -0.004326 -0.098226
v -0.009004 -0.003974 -0.097813
v -0.009051 -0.003747 -0.097483
v -0.009192 -0.003914 -0.097543
v -0.009186 -0.004156 -0.097797
v -0.009400 -0.004255 -0.097503
v -0.009353 -0.004603 -0.098140
v -0.009299 -0.004404 -0.097911
v -0.009467 -0.004678 -0.097892
v -0.009628 -0.004617 -0.097496
v -0.009663 -0.004979 -0.097982
v -0.009698 -0.004932 -0.097749
v -0.009741 -0.004878 -0.097503
v -0.007870 -0.003360 -0.097289
v -0.008010 -0.003371 -0.097260
v -0.008003 -0.003315 -0.097042
v -0.007956 -0.003300 -0.096637
v -0.008145 -0.003432 -0.097346
v -0.008250 -0.003385 -0.097204
v -0.008407 -0.003347 -0.097055
v -0.008357 -0.003298 -0.096862
v -0.008141 -0.003264 -0.096360
v -0.008541 -0.003244 -0.096378
v -0.008323 -0.003254 -0.096243
v -0.008585 -0.003409 -0.097152
v -0.008587 -0.003310 -0.096916
v -0.008908 -0.003413 -0.096967
v -0.008773 -0.003340 -0.096943
v -0.008597 -0.003272 -0.096722
v -0.008803 -0.003264 -0.096621
v -0.008796 -0.003251 -0.096375
v -0.008929 -0.003341 -0.096785
v -0.008937 -0.003296 -0.096545
v -0.007957 -0.003380 -0.095546
v -0.008628 -0.003277 -0.095930
v -0.008531 -0.003326 -0.095613
v -0.008089 -0.003374 -0.095381
v -0.008066 -0.003398 -0.095249
v -0.008113 -0.003453 -0.094969
v -0.008259 -0.003359 -0.095272
v -0.008290 -0.003385 -0.095075
v -0.008981 -0.003344 -0.095833
v -0.008830 -0.003299 -0.095848
v -0.008517 -0.003354 -0.095213
v -0.008701 -0.003356 -0.095389
v -0.008708 -0.003367 -0.094927
v -0.008851 -0.003377 -0.095486
v -0.008987 -0.003417 -0.095506
v -0.008852 -0.003411 -0.094907
v -0.009012 -0.003475 -0.094912
v -0.009072 -0.003548 -0.097000
v -0.009068 -0.003443 -0.096785
v -0.009084 -0.003412 -0.096585
v -0.009177 -0.003597 -0.096843
v -0.009187 -0.003552 -0.096332
v -0.009085 -0.003410 -0.095913
v -0.009138 -0.003524 -0.095462
v -0.009178 -0.003524 -0.095813
v -0.009167 -0.003792 -0.097370
v -0.009198 -0.003750 -0.097159
v -0.009286 -0.003955 -0.097367
v -0.009307 -0.003834 -0.096923
v -0.009512 -0.004254 -0.097111
v -0.009565 -0.004331 -0.096844
v -0.009409 -0.004085 -0.096567
v -0.009614 -0.004470 -0.097287
v -0.009468 -0.004294 -0.096223
v -0.009695 -0.004673 -0.097335
v -0.009818 -0.004942 -0.097133
v -0.009730 -0.004664 -0.096970
v -0.009741 -0.004695 -0.096730
v -0.009643 -0.004558 -0.096362
v -0.009871 -0.004996 -0.096536
v -0.009289 -0.003755 -0.096008
v -0.009234 -0.003657 -0.095663
v -0.009288 -0.003775 -0.095605
v -0.009384 -0.004012 -0.095752
v -0.009235 -0.003643 -0.095214
v -0.009175 -0.003588 -0.094897
v -0.009343 -0.003775 -0.095004
v -0.009518 -0.004193 -0.095385
v -0.009468 -0.004028 -0.094761
v -0.009541 -0.004237 -0.095012
v -0.009537 -0.004334 -0.095748
v -0.009760 -0.004704 -0.094904
v -0.009717 -0.004640 -0.096009
v -0.009886 -0.004977 -0.096205
v -0.009852 -0.004910 -0.095514
v -0.009752 -0.005215 -0.099196
v -0.009843 -0.005389 -0.098931
v -0.009875 -0.005719 -0.099483
v -0.009775 -0.005238 -0.098857
v -0.009933 -0.005861 -0.099540
v -0.009994 -0.005835 -0.099040
v -0.009955 -0.005736 -0.098839
v -0.009787 -0.005211 -0.098150
v -0.009955 -0.005619 -0.098158
v -0.009832 -0.005204 -0.097846
v -0.009946 -0.005246 -0.097426
v -0.010049 -0.005942 -0.098265
v -0.010125 -0.005638 -0.097358
v -0.009954 -0.005211 -0.096743
v -0.010098 -0.005506 -0.097056
v -0.010038 -0.005297 -0.096235
v -0.010056 -0.005459 -0.096632
v -0.010032 -0.005267 -0.096018
v -0.010003 -0.005193 -0.095441
v -0.010140 -0.005406 -0.095807
v -0.009953 -0.005173 -0.094929
v -0.010100 -0.005404 -0.095074
v -0.010178 -0.005537 -0.096040
v -0.010190 -0.005475 -0.095488
v -0.010123 -0.006111 -0.099341
v -0.010112 -0.006023 -0.099064
v -0.010263 -0.006206 -0.099093
v -0.010148 -0.006072 -0.098936
v -0.010143 -0.006119 -0.098603
v -0.010134 -0.006092 -0.098185
v -0.010080 -0.005934 -0.097991
v -0.010162 -0.005986 -0.097674
v -0.010168 -0.006078 -0.097841
v -0.010256 -0.005976 -0.097338
v -0.010303 -0.006317 -0.099409
v -0.010506 -0.006453 -0.099219
v -0.010689 -0.006619 -0.099503
v -0.010389 -0.006348 -0.098962
v -0.010287 -0.006304 -0.098662
v -0.010514 -0.006457 -0.099062
v -0.010401 -0.006416 -0.098628
v -0.010696 -0.006640 -0.098798
v -0.010869 -0.006774 -0.099354
v -0.010907 -0.006831 -0.098979
v -0.011046 -0.007022 -0.099342
v -0.010966 -0.006866 -0.098683
v -0.010733 -0.006663 -0.098351
v -0.011073 -0.007069 -0.099027
v -0.011089 -0.007051 -0.098712
v -0.011214 -0.007366 -0.099034
v -0.011140 -0.007235 -0.098266
v -0.010347 -0.006322 -0.098224
v -0.010403 -0.006366 -0.097700
v -0.010304 -0.006235 -0.097683
v -0.010364 -0.006214 -0.097350
v -0.010584 -0.006528 -0.097555
v -0.010792 -0.006692 -0.098025
v -0.010808 -0.006672 -0.097594
v -0.010818 -0.006677 -0.097284
v -0.010929 -0.006843 -0.098215
v -0.011040 -0.007025 -0.098196
[truncated: 77,414,378 more chars]
