# Supplementary material for: Dawn of the Delphinidans: New Remains of Kentriodon from the Lower Miocene of Italy Shed Light on the Early Radiation of the Most Diverse Extant Cetacean Clade
Source: Biology (Basel). 2024 Feb 11;13(2):114. doi: 10.3390/biology13020114 (PMC10887126; doi:10.3390/biology13020114)
Supplement: Supplementary file 1 [file biology-13-00114-s001.zip › Supplementary File S3/2_Periotic/Periotic.obj]

# Blender 3.5.1
# www.blender.org
mtllib Prova.mtl
o Periotic
v -0.014299 0.004726 -0.005720
v -0.014337 0.004715 -0.005668
v -0.014272 0.004868 -0.005388
v -0.014209 0.004982 -0.005279
v -0.014094 0.005112 -0.005266
v -0.014172 0.005042 -0.005222
v -0.014195 0.005062 -0.005135
v -0.004891 -0.001199 0.005345
v -0.004885 -0.001158 0.005389
v -0.004813 -0.001162 0.005445
v -0.004780 -0.001073 0.005525
v -0.004595 -0.001034 0.005713
v -0.004537 -0.001017 0.005751
v -0.004309 -0.001013 0.005861
v -0.004260 -0.000996 0.005882
v -0.004257 -0.000962 0.005907
v -0.004107 -0.000961 0.005980
v -0.004794 -0.001277 0.005319
v -0.004398 -0.001554 0.005334
v -0.004829 -0.001209 0.005391
v -0.004745 -0.001275 0.005360
v -0.004794 -0.001227 0.005396
v -0.004769 -0.001204 0.005442
v -0.004730 -0.001244 0.005416
v -0.004714 -0.001314 0.005341
v -0.004667 -0.001367 0.005333
v -0.004667 -0.001268 0.005437
v -0.004622 -0.001336 0.005417
v -0.004701 -0.001167 0.005513
v -0.004579 -0.001189 0.005575
v -0.004672 -0.001217 0.005487
v -0.004609 -0.001121 0.005618
v -0.004631 -0.001044 0.005685
v -0.004556 -0.001103 0.005682
v -0.004501 -0.001093 0.005717
v -0.004476 -0.001016 0.005786
v -0.004579 -0.001305 0.005472
v -0.004509 -0.001282 0.005528
v -0.004557 -0.001453 0.005350
v -0.004525 -0.001479 0.005344
v -0.004505 -0.001437 0.005397
v -0.004554 -0.001385 0.005424
v -0.004472 -0.001412 0.005443
v -0.004465 -0.001508 0.005342
v -0.004404 -0.001479 0.005399
v -0.004366 -0.001492 0.005408
v -0.004406 -0.001422 0.005466
v -0.004451 -0.001334 0.005513
v -0.004459 -0.001378 0.005480
v -0.004394 -0.001381 0.005510
v -0.004348 -0.001426 0.005493
v -0.004415 -0.001316 0.005546
v -0.004358 -0.001385 0.005531
v -0.004326 -0.001399 0.005532
v -0.004229 -0.001522 0.005458
v -0.004305 -0.001480 0.005461
v -0.004207 -0.001493 0.005488
v -0.004192 -0.001445 0.005517
v -0.004157 -0.001456 0.005524
v -0.004117 -0.001499 0.005522
v -0.004489 -0.001206 0.005632
v -0.004535 -0.001139 0.005659
v -0.004448 -0.001199 0.005664
v -0.004346 -0.001251 0.005666
v -0.004402 -0.001110 0.005770
v -0.004442 -0.001141 0.005713
v -0.004406 -0.001241 0.005644
v -0.004391 -0.001170 0.005716
v -0.004339 -0.001161 0.005763
v -0.004304 -0.001174 0.005766
v -0.004342 -0.001333 0.005586
v -0.004333 -0.001308 0.005619
v -0.004301 -0.001350 0.005586
v -0.004327 -0.001213 0.005713
v -0.004310 -0.001267 0.005670
v -0.004218 -0.001226 0.005743
v -0.004237 -0.001191 0.005762
v -0.004221 -0.001359 0.005594
v -0.004165 -0.001389 0.005586
v -0.004276 -0.001296 0.005654
v -0.004251 -0.001405 0.005540
v -0.004174 -0.001407 0.005558
v -0.004138 -0.001427 0.005559
v -0.004071 -0.001471 0.005578
v -0.004169 -0.001293 0.005711
v -0.004127 -0.001349 0.005667
v -0.004153 -0.001246 0.005758
v -0.004031 -0.001335 0.005733
v -0.004079 -0.001277 0.005764
v -0.004099 -0.001317 0.005717
v -0.004061 -0.001401 0.005660
v -0.004285 -0.001559 0.005385
v -0.004248 -0.001670 0.005314
v -0.004188 -0.001671 0.005341
v -0.004137 -0.001674 0.005364
v -0.004197 -0.001589 0.005416
v -0.004106 -0.001654 0.005415
v -0.004117 -0.001673 0.005381
v -0.004164 -0.001523 0.005483
v -0.004123 -0.001577 0.005459
v -0.004079 -0.001549 0.005507
v -0.004423 -0.001057 0.005794
v -0.004410 -0.001010 0.005822
v -0.004322 -0.001056 0.005841
v -0.004239 -0.001044 0.005859
v -0.004334 -0.001116 0.005802
v -0.004289 -0.001140 0.005796
v -0.004257 -0.001085 0.005836
v -0.004205 -0.001108 0.005825
v -0.004065 -0.001176 0.005817
v -0.004176 -0.001159 0.005799
v -0.004141 -0.001212 0.005782
v -0.004164 -0.001032 0.005877
v -0.004149 -0.000982 0.005927
v -0.004026 -0.001012 0.005969
v -0.003991 -0.001079 0.005910
v -0.003928 -0.001154 0.005892
v -0.003942 -0.001102 0.005919
v -0.003950 -0.001072 0.005942
v -0.003984 -0.001258 0.005797
v -0.003979 -0.001224 0.005825
v -0.004030 -0.000975 0.006002
v -0.003952 -0.001050 0.005974
v -0.003955 -0.000980 0.006026
v -0.003956 -0.001013 0.006007
v -0.004009 -0.000939 0.006032
v -0.003893 -0.001034 0.006000
v -0.003859 -0.001042 0.005999
v -0.004135 -0.001698 0.005321
v -0.003853 -0.001090 0.005963
v -0.005024 -0.001867 0.003937
v -0.005073 -0.001842 0.003934
v -0.005093 -0.001736 0.004148
v -0.005081 -0.001680 0.004277
v -0.004955 -0.001918 0.003833
v -0.004889 -0.001930 0.003832
v -0.004744 -0.001937 0.003846
v -0.004577 -0.001982 0.003800
v -0.004531 -0.002007 0.003767
v -0.004655 -0.001950 0.003809
v -0.005202 -0.001547 0.004546
v -0.005189 -0.001533 0.004578
v -0.005075 -0.001663 0.004332
v -0.005091 -0.001623 0.004461
v -0.005166 -0.001512 0.004623
v -0.005181 -0.001449 0.004728
v -0.005133 -0.001315 0.004980
v -0.005100 -0.001312 0.005021
v -0.005053 -0.001293 0.005097
v -0.004931 -0.001199 0.005316
v -0.005004 -0.001810 0.004099
v -0.005002 -0.001788 0.004186
v -0.005039 -0.001750 0.004208
v -0.005039 -0.001710 0.004278
v -0.005002 -0.001709 0.004347
v -0.004965 -0.001794 0.004244
v -0.004970 -0.001882 0.003954
v -0.004894 -0.001913 0.003902
v -0.004909 -0.001898 0.003974
v -0.004854 -0.001896 0.004018
v -0.004808 -0.001917 0.003909
v -0.004708 -0.001939 0.003892
v -0.004605 -0.001970 0.003874
v -0.004635 -0.001963 0.003919
v -0.004561 -0.001981 0.003863
v -0.004523 -0.001992 0.003848
v -0.004464 -0.001991 0.003904
v -0.004934 -0.001864 0.004044
v -0.004897 -0.001879 0.004046
v -0.004866 -0.001874 0.004140
v -0.004805 -0.001901 0.004080
v -0.004769 -0.001909 0.004159
v -0.004938 -0.001821 0.004214
v -0.004810 -0.001879 0.004234
v -0.004689 -0.001930 0.004153
v -0.004725 -0.001908 0.004255
v -0.004743 -0.001919 0.003980
v -0.004639 -0.001955 0.004045
v -0.004531 -0.001971 0.004041
v -0.004588 -0.001957 0.004116
v -0.004505 -0.001979 0.003984
v -0.004620 -0.001934 0.004192
v -0.004597 -0.001928 0.004255
v -0.004526 -0.001967 0.004119
v -0.004468 -0.001955 0.004229
v -0.005213 -0.001560 0.004498
v -0.005119 -0.001574 0.004579
v -0.004943 -0.001714 0.004428
v -0.005016 -0.001672 0.004424
v -0.005126 -0.001586 0.004544
v -0.005026 -0.001621 0.004564
v -0.004935 -0.001680 0.004518
v -0.004864 -0.001734 0.004491
v -0.004832 -0.001735 0.004534
v -0.005110 -0.001516 0.004675
v -0.005097 -0.001442 0.004801
v -0.005060 -0.001496 0.004749
v -0.005077 -0.001570 0.004624
v -0.005019 -0.001599 0.004628
v -0.004945 -0.001646 0.004626
v -0.004876 -0.001669 0.004657
v -0.004945 -0.001627 0.004669
v -0.005036 -0.001561 0.004682
v -0.004983 -0.001520 0.004796
v -0.004978 -0.001555 0.004753
v -0.004922 -0.001566 0.004796
v -0.004878 -0.001636 0.004716
v -0.004837 -0.001603 0.004817
v -0.004897 -0.001797 0.004332
v -0.004786 -0.001832 0.004405
v -0.004863 -0.001777 0.004418
v -0.004761 -0.001805 0.004466
v -0.004768 -0.001856 0.004377
v -0.004708 -0.001869 0.004392
v -0.004728 -0.001847 0.004425
v -0.004747 -0.001777 0.004541
v -0.004674 -0.001861 0.004431
v -0.004705 -0.001814 0.004494
v -0.004528 -0.001923 0.004355
v -0.004593 -0.001891 0.004407
v -0.004503 -0.001910 0.004430
v -0.004467 -0.001947 0.004294
v -0.004421 -0.001941 0.004348
v -0.004341 -0.001969 0.004226
v -0.004617 -0.001861 0.004471
v -0.004556 -0.001887 0.004456
v -0.004493 -0.001892 0.004546
v -0.004382 -0.001945 0.004382
v -0.004393 -0.001929 0.004517
v -0.004345 -0.001953 0.004466
v -0.004791 -0.001740 0.004613
v -0.004783 -0.001713 0.004691
v -0.004610 -0.001845 0.004529
v -0.004526 -0.001863 0.004602
v -0.004729 -0.001682 0.004803
v -0.004652 -0.001764 0.004700
v -0.004583 -0.001766 0.004788
v -0.004532 -0.001829 0.004707
v -0.004415 -0.001907 0.004631
v -0.004337 -0.001944 0.004573
v -0.004484 -0.001837 0.004760
v -0.004353 -0.001932 0.004673
v -0.004296 -0.001963 0.004679
v -0.004434 -0.001881 0.004700
v -0.004396 -0.001881 0.004817
v -0.004348 -0.001920 0.004756
v -0.004280 -0.001899 0.004900
v -0.005106 -0.001380 0.004881
v -0.005090 -0.001369 0.004920
v -0.005021 -0.001384 0.004998
v -0.004960 -0.001345 0.005116
v -0.004968 -0.001468 0.004867
v -0.004927 -0.001469 0.004911
v -0.004977 -0.001434 0.004916
v -0.004877 -0.001558 0.004848
v -0.004834 -0.001557 0.004916
v -0.004949 -0.001416 0.005006
v -0.004956 -0.001383 0.005065
v -0.004885 -0.001439 0.005064
v -0.004812 -0.001506 0.005052
v -0.004835 -0.001452 0.005114
v -0.004982 -0.001283 0.005168
v -0.004865 -0.001400 0.005153
v -0.004910 -0.001320 0.005184
v -0.004844 -0.001386 0.005186
v -0.004780 -0.001457 0.005162
v -0.004772 -0.001432 0.005198
v -0.004859 -0.001302 0.005237
v -0.004888 -0.001266 0.005256
v -0.004799 -0.001318 0.005274
v -0.004763 -0.001375 0.005255
v -0.004700 -0.001482 0.005201
v -0.004645 -0.001450 0.005283
v -0.004759 -0.001582 0.004973
v -0.004657 -0.001696 0.004869
v -0.004676 -0.001639 0.004957
v -0.004594 -0.001713 0.004913
v -0.004533 -0.001764 0.004880
v -0.004717 -0.001577 0.005038
v -0.004723 -0.001528 0.005103
v -0.004644 -0.001593 0.005087
v -0.004584 -0.001671 0.004997
v -0.004499 -0.001700 0.005044
v -0.004540 -0.001628 0.005132
v -0.004634 -0.001542 0.005173
v -0.004505 -0.001593 0.005213
v -0.004483 -0.001644 0.005168
v -0.004601 -0.001504 0.005260
v -0.004547 -0.001546 0.005246
v -0.004479 -0.001559 0.005277
v -0.004404 -0.001589 0.005301
v -0.004373 -0.001837 0.004945
v -0.004450 -0.001784 0.004970
v -0.004339 -0.001810 0.005024
v -0.004233 -0.001871 0.005010
v -0.004326 -0.001772 0.005118
v -0.004436 -0.001711 0.005093
v -0.004398 -0.001682 0.005182
v -0.004325 -0.001719 0.005200
v -0.004236 -0.001810 0.005132
v -0.004253 -0.001763 0.005186
v -0.004329 -0.001632 0.005298
v -0.004277 -0.001698 0.005257
v -0.004215 -0.001728 0.005246
v -0.004181 -0.001772 0.005202
v -0.004136 -0.001765 0.005221
v -0.004123 -0.001741 0.005256
v -0.004212 -0.001696 0.005298
v -0.003814 -0.000961 0.006063
v -0.003715 -0.000967 0.006097
v -0.003611 -0.000960 0.006159
v -0.003573 -0.000916 0.006216
v -0.003545 -0.000901 0.006237
v -0.003469 -0.000923 0.006237
v -0.003381 -0.000909 0.006259
v -0.003153 -0.000870 0.006332
v -0.002937 -0.000882 0.006376
v -0.002747 -0.000965 0.006392
v -0.002232 -0.000984 0.006422
v -0.001899 -0.001007 0.006434
v -0.001480 -0.001018 0.006400
v 0.000205 -0.002270 0.004376
v 0.000194 -0.002215 0.004467
v 0.000145 -0.002183 0.004572
v 0.000144 -0.002147 0.004640
v -0.000186 -0.001764 0.005384
v 0.000017 -0.001998 0.004968
v 0.000086 -0.001853 0.005126
v -0.000963 -0.001298 0.006087
v -0.000995 -0.001267 0.006127
v -0.000903 -0.001348 0.006030
v -0.000673 -0.001454 0.005863
v -0.001062 -0.001238 0.006171
v -0.000334 -0.001665 0.005541
v -0.000277 -0.001669 0.005511
v -0.000379 -0.001628 0.005595
v -0.004059 -0.001716 0.005341
v -0.003897 -0.001840 0.005282
v -0.003689 -0.001905 0.005246
v -0.003554 -0.001924 0.005357
v -0.003519 -0.001946 0.005349
v -0.003537 -0.002009 0.005225
v -0.003386 -0.002063 0.005195
v -0.003260 -0.002098 0.005210
v -0.003209 -0.002064 0.005296
v -0.003171 -0.002136 0.005217
v -0.003077 -0.002157 0.005242
v -0.002783 -0.002255 0.005179
v -0.002710 -0.002289 0.005178
v -0.002636 -0.002325 0.005147
v -0.002558 -0.002337 0.005149
v -0.002472 -0.002350 0.005139
v -0.002403 -0.002358 0.005120
v -0.002181 -0.002422 0.005071
v -0.002097 -0.002441 0.005064
v -0.002039 -0.002447 0.005098
v -0.001112 -0.002497 0.004840
v -0.000926 -0.002525 0.004738
v -0.001851 -0.002476 0.005024
v -0.000685 -0.002511 0.004673
v -0.000556 -0.002518 0.004564
v -0.004018 -0.001462 0.005627
v -0.003930 -0.001420 0.005709
v -0.004103 -0.001708 0.005316
v -0.004062 -0.001698 0.005375
v -0.004027 -0.001694 0.005406
v -0.004015 -0.001647 0.005458
v -0.003985 -0.001736 0.005373
v -0.003913 -0.001757 0.005386
v -0.003996 -0.001540 0.005570
v -0.003981 -0.001596 0.005521
v -0.003854 -0.001732 0.005447
v -0.003845 -0.001713 0.005479
v -0.003949 -0.001655 0.005481
v -0.003878 -0.001695 0.005484
v -0.003827 -0.001673 0.005525
v -0.003793 -0.001688 0.005519
v -0.003869 -0.001753 0.005409
v -0.003804 -0.001771 0.005378
v -0.003783 -0.001782 0.005364
v -0.003764 -0.001740 0.005461
v -0.003780 -0.001855 0.005282
v -0.003745 -0.001847 0.005304
v -0.003637 -0.001918 0.005266
v -0.003743 -0.001818 0.005337
v -0.003692 -0.001828 0.005368
v -0.003685 -0.001819 0.005400
v -0.003626 -0.001883 0.005333
v -0.003731 -0.001784 0.005400
v -0.003686 -0.001787 0.005447
v -0.003718 -0.001758 0.005458
v -0.003668 -0.001749 0.005501
v -0.003652 -0.001812 0.005448
v -0.003578 -0.001873 0.005410
v -0.003588 -0.001823 0.005478
v -0.003630 -0.001787 0.005494
v -0.003629 -0.001755 0.005519
v -0.003530 -0.001813 0.005521
v -0.003928 -0.001519 0.005630
v -0.003783 -0.001562 0.005651
v -0.003836 -0.001601 0.005588
v -0.003819 -0.001513 0.005684
v -0.003812 -0.001439 0.005736
v -0.003740 -0.001489 0.005716
v -0.003697 -0.001701 0.005539
v -0.003756 -0.001630 0.005597
v -0.003687 -0.001608 0.005630
v -0.003659 -0.001714 0.005540
v -0.003601 -0.001705 0.005568
v -0.003677 -0.001581 0.005655
v -0.003677 -0.001557 0.005681
v -0.003666 -0.001537 0.005709
v -0.003609 -0.001615 0.005651
v -0.003614 -0.001639 0.005625
v -0.003592 -0.001603 0.005675
v -0.003552 -0.001668 0.005625
v -0.003578 -0.001770 0.005536
v -0.003534 -0.001708 0.005592
v -0.003510 -0.001766 0.005572
v -0.003496 -0.001702 0.005617
v -0.003464 -0.001946 0.005381
v -0.003332 -0.002028 0.005299
v -0.003306 -0.001964 0.005397
v -0.003464 -0.001807 0.005558
v -0.003508 -0.001875 0.005443
v -0.003446 -0.001858 0.005488
v -0.003391 -0.001905 0.005454
v -0.003332 -0.001896 0.005493
v -0.003261 -0.002009 0.005361
v -0.003253 -0.001979 0.005408
v -0.003201 -0.001954 0.005485
v -0.003478 -0.001789 0.005572
v -0.003460 -0.001735 0.005616
v -0.003468 -0.001763 0.005597
v -0.003425 -0.001791 0.005591
v -0.003344 -0.001829 0.005569
v -0.003274 -0.001882 0.005547
v -0.003291 -0.001792 0.005623
v -0.003211 -0.001857 0.005602
v -0.003474 -0.001693 0.005644
v -0.003409 -0.001736 0.005644
v -0.003432 -0.001695 0.005673
v -0.003367 -0.001755 0.005643
v -0.003462 -0.001657 0.005703
v -0.003402 -0.001655 0.005729
v -0.003353 -0.001725 0.005684
v -0.003326 -0.001662 0.005772
v -0.003306 -0.001692 0.005751
v -0.003296 -0.001756 0.005665
v -0.003192 -0.001767 0.005683
v -0.003267 -0.001702 0.005756
v -0.003231 -0.001751 0.005690
v -0.003155 -0.001916 0.005550
v -0.003089 -0.001904 0.005582
v -0.003018 -0.001934 0.005573
v -0.003150 -0.001782 0.005687
v -0.003142 -0.001857 0.005621
v -0.003076 -0.001842 0.005659
v -0.003040 -0.001892 0.005610
v -0.002945 -0.001895 0.005664
v -0.002958 -0.001839 0.005717
v -0.003839 -0.001129 0.005941
v -0.003882 -0.001209 0.005878
v -0.003799 -0.001196 0.005925
v -0.003840 -0.001301 0.005816
v -0.003743 -0.001319 0.005835
v -0.003820 -0.001343 0.005789
v -0.003779 -0.001324 0.005813
v -0.003860 -0.001378 0.005756
v -0.003778 -0.001361 0.005789
v -0.003873 -0.001244 0.005852
v -0.003798 -0.001240 0.005897
v -0.003727 -0.001289 0.005881
v -0.003697 -0.001250 0.005927
v -0.003676 -0.001314 0.005889
v -0.003664 -0.001365 0.005838
v -0.003604 -0.001296 0.005950
v -0.003648 -0.001419 0.005793
v -0.003562 -0.001417 0.005839
v -0.003605 -0.001330 0.005925
v -0.003533 -0.001400 0.005872
v -0.003542 -0.001364 0.005910
v -0.003485 -0.001360 0.005940
v -0.003544 -0.001321 0.005953
v -0.003480 -0.001399 0.005910
v -0.003758 -0.001078 0.005998
v -0.003745 -0.001116 0.005980
v -0.003632 -0.001133 0.006013
v -0.003698 -0.001047 0.006039
v -0.003560 -0.001145 0.006029
v -0.003778 -0.001022 0.006036
v -0.003627 -0.001028 0.006074
v -0.003583 -0.001082 0.006050
v -0.003648 -0.000983 0.006111
v -0.003542 -0.001045 0.006108
v -0.003685 -0.001212 0.005953
v -0.003589 -0.001259 0.005976
v -0.003535 -0.001128 0.006049
v -0.003553 -0.001070 0.006075
v -0.003485 -0.001102 0.006102
v -0.003457 -0.001162 0.006078
v -0.003418 -0.001145 0.006112
v -0.003525 -0.001234 0.006007
v -0.003475 -0.001221 0.006035
v -0.003450 -0.001250 0.006027
v -0.003435 -0.001284 0.006008
v -0.003444 -0.001344 0.005967
v -0.003420 -0.001397 0.005940
v -0.003363 -0.001407 0.005943
v -0.003359 -0.001318 0.005993
v -0.003371 -0.001270 0.006033
v -0.003377 -0.001219 0.006077
v -0.003300 -0.001244 0.006084
v -0.003364 -0.001184 0.006107
v -0.003652 -0.001498 0.005746
v -0.003592 -0.001533 0.005747
v -0.003550 -0.001490 0.005792
v -0.003492 -0.001529 0.005785
v -0.003483 -0.001471 0.005842
v -0.003444 -0.001433 0.005908
v -0.003404 -0.001503 0.005854
v -0.003411 -0.001439 0.005917
v -0.003352 -0.001460 0.005913
v -0.003322 -0.001321 0.006001
v -0.003301 -0.001302 0.006024
v -0.003279 -0.001387 0.005973
v -0.003254 -0.001361 0.006003
v -0.003288 -0.001177 0.006139
v -0.003231 -0.001282 0.006085
v -0.003198 -0.001267 0.006110
v -0.003163 -0.001331 0.006079
v -0.003043 -0.001308 0.006120
v -0.002913 -0.001378 0.006099
v -0.003459 -0.001622 0.005733
v -0.003397 -0.001596 0.005777
v -0.003356 -0.001564 0.005832
v -0.003310 -0.001613 0.005817
v -0.003318 -0.001482 0.005909
v -0.003273 -0.001546 0.005886
v -0.003218 -0.001615 0.005841
v -0.003107 -0.001544 0.005946
v -0.003162 -0.001571 0.005908
v -0.003187 -0.001728 0.005741
v -0.003194 -0.001698 0.005777
v -0.003143 -0.001647 0.005842
v -0.003075 -0.001601 0.005908
v -0.003065 -0.001757 0.005759
v -0.002996 -0.001776 0.005766
v -0.002923 -0.001721 0.005828
v -0.002900 -0.001820 0.005750
v -0.003005 -0.001702 0.005826
v -0.002974 -0.001623 0.005920
v -0.002852 -0.001781 0.005800
v -0.002824 -0.001722 0.005857
v -0.002850 -0.001671 0.005900
v -0.003231 -0.001453 0.005958
v -0.003140 -0.001400 0.006047
v -0.003170 -0.001492 0.005958
v -0.003078 -0.001469 0.006011
v -0.003031 -0.001527 0.005990
v -0.003181 -0.001360 0.006052
v -0.003042 -0.001368 0.006085
v -0.003075 -0.001418 0.006050
v -0.003029 -0.001471 0.006021
v -0.002989 -0.001538 0.005991
v -0.002900 -0.001609 0.005946
v -0.002894 -0.001552 0.005989
v -0.002948 -0.001447 0.006041
v -0.002897 -0.001485 0.006027
v -0.002882 -0.001449 0.006056
v -0.002803 -0.001434 0.006102
v -0.002733 -0.001484 0.006084
v -0.002835 -0.001528 0.006015
v -0.002801 -0.001516 0.006031
v -0.002813 -0.001612 0.005963
v -0.003252 -0.002047 0.005299
v -0.003186 -0.002046 0.005366
v -0.003115 -0.002101 0.005317
v -0.003156 -0.002044 0.005397
v -0.003138 -0.001993 0.005474
v -0.003043 -0.002102 0.005350
v -0.003012 -0.002056 0.005436
v -0.003090 -0.001984 0.005507
v -0.003000 -0.002021 0.005488
v -0.002963 -0.001975 0.005546
v -0.002930 -0.001927 0.005628
v -0.002859 -0.001907 0.005668
v -0.002778 -0.001881 0.005704
v -0.002774 -0.001825 0.005767
v -0.002679 -0.001900 0.005707
v -0.002675 -0.001869 0.005739
v -0.002760 -0.001685 0.005916
v -0.002766 -0.001761 0.005832
v -0.002716 -0.001749 0.005857
v -0.002666 -0.001737 0.005875
v -0.002680 -0.001819 0.005804
v -0.002586 -0.001817 0.005813
v -0.002609 -0.001930 0.005685
v -0.002537 -0.001897 0.005734
v -0.002604 -0.001882 0.005733
v -0.002437 -0.001914 0.005752
v -0.002446 -0.001847 0.005805
v -0.002534 -0.001774 0.005869
v -0.002488 -0.001832 0.005812
v -0.002447 -0.001792 0.005872
v -0.002315 -0.001901 0.005766
v -0.002301 -0.001872 0.005793
v -0.002293 -0.001825 0.005853
v -0.002744 -0.001547 0.006016
v -0.002648 -0.001553 0.006034
v -0.002687 -0.001583 0.006005
v -0.002600 -0.001612 0.005990
v -0.002666 -0.001492 0.006088
v -0.002587 -0.001537 0.006070
v -0.002536 -0.001594 0.006024
v -0.002485 -0.001563 0.006061
v -0.002711 -0.001639 0.005967
v -0.002656 -0.001675 0.005934
v -0.002672 -0.001648 0.005960
v -0.002607 -0.001701 0.005924
v -0.002531 -0.001732 0.005905
v -0.002527 -0.001631 0.005985
v -0.002477 -0.001638 0.005983
v -0.002407 -0.001643 0.005992
v -0.002462 -0.001731 0.005923
v -0.002427 -0.001764 0.005909
v -0.002388 -0.001740 0.005937
v -0.002309 -0.001749 0.005936
v -0.002258 -0.001752 0.005927
v -0.002324 -0.001660 0.006003
v -0.002315 -0.001713 0.005967
v -0.002267 -0.001689 0.005994
v -0.002239 -0.001717 0.005964
v -0.002227 -0.001677 0.006004
v -0.002235 -0.001926 0.005752
v -0.002204 -0.001877 0.005814
v -0.002174 -0.001891 0.005803
v -0.002195 -0.001957 0.005720
v -0.002126 -0.001963 0.005709
v -0.002084 -0.002027 0.005640
v -0.002091 -0.001919 0.005760
v -0.002038 -0.001940 0.005746
v -0.001969 -0.001909 0.005776
v -0.002033 -0.002009 0.005657
v -0.001967 -0.002021 0.005629
v -0.002001 -0.001966 0.005712
v -0.001881 -0.001986 0.005668
v -0.001929 -0.001915 0.005770
v -0.001787 -0.002047 0.005600
v -0.001802 -0.001947 0.005722
v -0.001804 -0.001978 0.005679
v -0.002243 -0.001789 0.005885
v -0.002189 -0.001774 0.005890
v -0.002129 -0.001761 0.005899
v -0.002075 -0.001843 0.005826
v -0.002057 -0.001799 0.005861
v -0.002009 -0.001857 0.005816
v -0.002133 -0.001722 0.005949
v -0.002163 -0.001665 0.006015
v -0.001956 -0.001754 0.005934
v -0.002000 -0.001759 0.005924
v -0.002058 -0.001666 0.006023
v -0.001931 -0.001868 0.005819
v -0.001803 -0.001896 0.005788
v -0.001772 -0.001857 0.005818
v -0.001655 -0.001783 0.005845
v -0.001910 -0.001807 0.005889
v -0.001910 -0.001717 0.005964
v -0.001814 -0.001818 0.005868
v -0.002884 -0.002201 0.005225
v -0.002752 -0.002211 0.005236
v -0.002910 -0.002136 0.005344
v -0.002947 -0.002074 0.005425
v -0.002802 -0.002130 0.005392
v -0.002843 -0.002071 0.005457
v -0.002750 -0.002190 0.005272
v -0.002727 -0.002190 0.005292
v -0.002690 -0.002256 0.005224
v -0.002643 -0.002273 0.005223
v -0.002529 -0.002325 0.005183
v -0.002631 -0.002243 0.005278
v -0.002452 -0.002303 0.005265
v -0.002724 -0.002159 0.005352
v -0.002677 -0.002171 0.005342
v -0.002646 -0.002181 0.005346
v -0.002586 -0.002219 0.005339
v -0.002681 -0.002150 0.005383
v -0.002710 -0.002128 0.005433
v -0.002662 -0.002149 0.005419
v -0.002580 -0.002198 0.005378
v -0.002598 -0.002176 0.005411
v -0.002529 -0.002200 0.005387
v -0.002530 -0.002239 0.005328
v -0.002861 -0.002018 0.005516
v -0.002787 -0.002087 0.005467
v -0.002770 -0.002037 0.005534
v -0.002717 -0.002092 0.005490
v -0.002688 -0.002039 0.005549
v -0.002822 -0.001985 0.005583
v -0.002812 -0.001946 0.005634
v -0.002741 -0.001997 0.005599
v -0.002710 -0.001960 0.005649
v -0.002669 -0.002102 0.005493
v -0.002652 -0.002047 0.005552
v -0.002648 -0.002144 0.005451
v -0.002586 -0.002158 0.005455
v -0.002616 -0.002135 0.005481
v -0.002568 -0.002131 0.005505
v -0.002552 -0.002104 0.005545
v -0.002537 -0.002131 0.005512
v -0.002477 -0.002157 0.005461
v -0.002404 -0.002171 0.005452
v -0.002613 -0.002055 0.005565
v -0.002597 -0.002111 0.005521
v -0.002549 -0.002054 0.005593
v -0.002639 -0.001997 0.005623
v -0.002536 -0.002008 0.005639
v -0.002511 -0.002096 0.005561
v -0.002334 -0.002111 0.005550
v -0.002396 -0.001994 0.005673
v -0.002429 -0.002057 0.005600
v -0.002446 -0.002113 0.005540
v -0.002379 -0.002339 0.005185
v -0.002444 -0.002326 0.005215
v -0.002359 -0.002306 0.005255
v -0.002339 -0.002361 0.005152
v -0.002225 -0.002384 0.005164
v -0.002413 -0.002286 0.005294
v -0.002462 -0.002224 0.005365
v -0.002389 -0.002263 0.005330
v -0.002277 -0.002290 0.005311
v -0.002151 -0.002301 0.005315
v -0.002139 -0.002404 0.005144
v -0.002144 -0.002384 0.005183
v -0.002065 -0.002411 0.005174
v -0.001990 -0.002444 0.005114
v -0.002007 -0.002404 0.005181
v -0.002105 -0.002340 0.005255
v -0.002025 -0.002320 0.005286
v -0.001908 -0.002366 0.005211
v -0.002326 -0.002229 0.005398
v -0.002325 -0.002157 0.005486
v -0.002266 -0.002145 0.005506
v -0.002257 -0.002196 0.005450
v -0.002169 -0.002200 0.005453
v -0.002170 -0.002136 0.005511
v -0.002118 -0.002127 0.005534
v -0.002016 -0.002277 0.005349
v -0.002145 -0.002228 0.005422
v -0.001929 -0.002296 0.005318
v -0.001802 -0.002306 0.005315
v -0.001933 -0.002252 0.005378
v -0.002031 -0.002208 0.005438
v -0.002059 -0.002169 0.005495
v -0.001824 -0.002223 0.005408
v -0.001967 -0.002179 0.005474
v -0.001772 -0.002183 0.005446
v -0.001987 -0.002136 0.005528
v -0.001870 -0.002145 0.005501
v -0.002479 -0.001989 0.005666
v -0.002384 -0.001936 0.005739
v -0.002288 -0.002024 0.005641
v -0.002310 -0.001929 0.005745
v -0.002227 -0.001971 0.005707
v -0.002185 -0.002066 0.005593
v -0.002048 -0.002074 0.005589
v -0.002044 -0.002118 0.005549
v -0.001893 -0.002075 0.005573
v -0.003559 -0.000989 0.006162
v -0.003506 -0.001010 0.006170
v -0.003493 -0.000969 0.006206
v -0.003406 -0.001018 0.006210
v -0.003432 -0.000961 0.006228
v -0.003445 -0.001061 0.006166
v -0.003363 -0.001114 0.006167
v -0.003326 -0.001030 0.006228
v -0.003233 -0.000976 0.006264
v -0.003307 -0.000996 0.006248
v -0.003174 -0.001047 0.006240
v -0.003236 -0.001113 0.006198
v -0.003128 -0.000971 0.006295
v -0.003123 -0.001132 0.006216
v -0.003212 -0.001189 0.006156
v -0.003128 -0.001236 0.006150
v -0.003097 -0.001186 0.006193
v -0.003006 -0.001228 0.006183
v -0.002960 -0.001125 0.006242
v -0.002855 -0.001163 0.006238
v -0.002872 -0.001232 0.006185
v -0.002935 -0.001302 0.006137
v -0.002840 -0.001355 0.006127
v -0.002811 -0.001304 0.006153
v -0.002899 -0.001193 0.006209
v -0.002786 -0.001205 0.006233
v -0.002748 -0.001276 0.006188
v -0.002748 -0.001139 0.006284
v -0.003043 -0.001016 0.006296
v -0.002982 -0.000991 0.006317
v -0.002933 -0.001000 0.006322
v -0.002833 -0.000956 0.006380
v -0.002841 -0.001038 0.006331
v -0.002881 -0.001100 0.006279
v -0.002748 -0.001075 0.006330
v -0.002665 -0.001136 0.006306
v -0.002838 -0.000905 0.006409
v -0.002599 -0.000970 0.006410
v -0.002703 -0.001444 0.006116
v -0.002702 -0.001321 0.006168
v -0.002598 -0.001373 0.006159
v -0.002677 -0.001257 0.006211
v -0.002646 -0.001186 0.006271
v -0.002544 -0.001260 0.006251
v -0.002520 -0.001375 0.006178
v -0.002452 -0.001339 0.006229
v -0.002455 -0.001292 0.006253
v -0.002366 -0.001417 0.006195
v -0.002262 -0.001381 0.006227
v -0.002566 -0.001057 0.006372
v -0.002506 -0.001009 0.006397
v -0.002414 -0.000975 0.006418
v -0.002347 -0.001043 0.006392
v -0.002446 -0.001094 0.006352
v -0.002579 -0.001168 0.006296
v -0.002482 -0.001155 0.006312
v -0.002385 -0.001221 0.006291
v -0.002215 -0.001045 0.006398
v -0.002336 -0.001120 0.006354
v -0.002289 -0.001071 0.006381
v -0.002268 -0.001176 0.006326
v -0.002024 -0.001157 0.006353
v -0.002324 -0.001260 0.006285
v -0.002388 -0.001337 0.006242
v -0.002160 -0.001212 0.006310
v -0.002227 -0.001331 0.006260
v -0.002150 -0.001378 0.006238
v -0.002576 -0.001492 0.006106
v -0.002542 -0.001446 0.006135
v -0.002414 -0.001489 0.006138
v -0.002480 -0.001498 0.006116
v -0.002408 -0.001561 0.006071
v -0.002312 -0.001589 0.006063
v -0.002330 -0.001529 0.006119
v -0.002240 -0.001628 0.006047
v -0.002253 -0.001558 0.006119
v -0.002191 -0.001551 0.006134
v -0.002207 -0.001571 0.006116
v -0.002351 -0.001451 0.006179
v -0.002275 -0.001501 0.006161
v -0.002143 -0.001519 0.006152
v -0.002245 -0.001459 0.006194
v -0.002177 -0.001441 0.006201
v -0.001823 -0.001480 0.006138
v -0.001741 -0.001513 0.006114
v -0.001665 -0.001490 0.006121
v -0.001900 -0.001173 0.006361
v -0.002109 -0.001291 0.006277
v -0.002096 -0.001411 0.006215
v -0.001913 -0.001378 0.006229
v -0.001934 -0.001427 0.006201
v -0.001829 -0.001333 0.006253
v -0.001962 -0.001244 0.006304
v -0.001780 -0.001259 0.006304
v -0.001605 -0.001304 0.006258
v -0.001525 -0.001241 0.006279
v -0.001513 -0.001314 0.006223
v -0.001741 -0.001372 0.006215
v -0.001601 -0.001409 0.006164
v -0.001759 -0.001430 0.006173
v -0.001699 -0.001298 0.006278
v -0.002094 -0.001581 0.006105
v -0.002001 -0.001592 0.006084
v -0.001945 -0.001622 0.006057
v -0.002095 -0.001532 0.006143
v -0.002107 -0.001471 0.006173
v -0.002027 -0.001493 0.006159
v -0.002027 -0.001543 0.006125
v -0.001939 -0.001545 0.006109
v -0.001799 -0.001667 0.006001
v -0.001695 -0.001673 0.005974
v -0.001675 -0.001585 0.006050
v -0.001785 -0.001722 0.005944
v -0.001724 -0.001739 0.005919
v -0.001833 -0.001581 0.006071
v -0.002132 -0.001089 0.006380
v -0.002122 -0.001044 0.006403
v -0.002009 -0.001052 0.006408
v -0.001851 -0.001076 0.006410
v -0.001780 -0.001118 0.006390
v -0.001796 -0.001182 0.006361
v -0.001708 -0.001141 0.006370
v -0.001696 -0.001236 0.006320
v -0.001541 -0.001179 0.006320
v -0.001512 -0.002206 0.005383
v -0.001450 -0.002253 0.005324
v -0.001456 -0.002172 0.005425
v -0.001429 -0.002215 0.005376
v -0.001351 -0.002246 0.005328
v -0.001298 -0.002284 0.005281
v -0.001151 -0.002497 0.004852
v -0.001130 -0.002463 0.004939
v -0.001099 -0.002418 0.005041
v -0.001106 -0.002394 0.005083
v -0.001041 -0.002475 0.004891
v -0.001036 -0.002427 0.005000
v -0.000884 -0.002430 0.004914
v -0.000963 -0.002492 0.004840
v -0.001004 -0.002452 0.004928
v -0.000798 -0.002400 0.004921
v -0.000931 -0.002392 0.005011
v -0.001284 -0.002333 0.005199
v -0.001105 -0.002346 0.005139
v -0.001104 -0.002309 0.005200
v -0.001187 -0.002313 0.005208
v -0.001264 -0.002222 0.005360
v -0.001214 -0.002252 0.005312
v -0.001022 -0.002267 0.005230
v -0.001081 -0.002253 0.005271
v -0.000765 -0.002280 0.005105
v -0.000685 -0.002208 0.005162
v -0.000939 -0.002339 0.005103
v -0.000999 -0.002377 0.005073
v -0.000854 -0.002346 0.005065
v -0.000758 -0.002317 0.005046
v -0.000851 -0.002301 0.005128
v -0.001030 -0.002308 0.005178
v -0.000977 -0.002244 0.005241
v -0.000826 -0.002228 0.005208
v -0.001091 -0.001714 0.005761
v -0.001700 -0.002077 0.005571
v -0.001613 -0.002115 0.005516
v -0.001660 -0.002044 0.005608
v -0.001716 -0.002003 0.005663
v -0.001691 -0.001977 0.005690
v -0.001483 -0.001985 0.005623
v -0.001573 -0.002008 0.005631
v -0.001506 -0.002077 0.005529
v -0.001507 -0.002143 0.005467
v -0.001403 -0.002151 0.005445
v -0.001433 -0.002106 0.005496
v -0.001352 -0.002093 0.005492
v -0.001232 -0.002111 0.005472
v -0.001349 -0.002195 0.005402
v -0.001267 -0.002143 0.005450
v -0.001402 -0.002061 0.005531
v -0.001441 -0.001982 0.005615
v -0.001325 -0.002022 0.005573
v -0.001266 -0.002080 0.005506
v -0.001182 -0.002027 0.005546
v -0.001460 -0.001905 0.005681
v -0.001562 -0.001848 0.005765
v -0.001469 -0.001857 0.005727
v -0.001552 -0.001811 0.005812
v -0.001587 -0.001808 0.005815
v -0.001500 -0.001787 0.005838
v -0.001526 -0.001821 0.005796
v -0.001387 -0.001812 0.005761
v -0.001453 -0.001761 0.005858
v -0.001441 -0.001790 0.005819
v -0.001734 -0.001925 0.005746
v -0.001620 -0.001875 0.005756
v -0.001554 -0.001948 0.005687
v -0.001423 -0.001921 0.005658
v -0.001336 -0.001916 0.005655
v -0.001269 -0.001990 0.005600
v -0.001384 -0.001853 0.005714
v -0.001250 -0.001849 0.005723
v -0.001229 -0.001925 0.005647
v -0.001141 -0.001966 0.005594
v -0.001179 -0.001859 0.005701
v -0.001361 -0.001769 0.005831
v -0.001302 -0.001793 0.005784
v -0.001255 -0.001781 0.005786
v -0.001292 -0.001816 0.005754
v -0.001196 -0.001835 0.005727
v -0.001107 -0.001822 0.005706
v -0.001182 -0.001787 0.005761
v -0.000786 -0.001994 0.005391
v -0.000708 -0.001987 0.005376
v -0.000623 -0.001957 0.005391
v -0.000983 -0.001769 0.005690
v -0.001009 -0.001742 0.005719
v -0.000855 -0.001765 0.005646
v -0.000957 -0.001851 0.005632
v -0.000891 -0.001789 0.005643
v -0.000828 -0.001826 0.005582
v -0.000559 -0.001737 0.005596
v -0.000798 -0.001908 0.005474
v -0.000738 -0.001903 0.005454
v -0.000846 -0.001874 0.005551
v -0.000684 -0.001840 0.005508
v -0.000730 -0.001838 0.005527
v -0.000813 -0.001788 0.005608
v -0.000770 -0.001796 0.005588
v -0.000740 -0.001723 0.005656
v -0.000736 -0.001785 0.005591
v -0.000649 -0.001789 0.005549
v -0.000545 -0.001790 0.005534
v -0.001102 -0.002070 0.005478
v -0.000943 -0.002079 0.005399
v -0.000950 -0.001974 0.005496
v -0.000920 -0.002031 0.005426
v -0.001143 -0.002207 0.005347
v -0.001080 -0.002111 0.005423
v -0.001053 -0.002173 0.005354
v -0.001203 -0.002070 0.005511
v -0.000963 -0.002152 0.005332
v -0.000705 -0.002116 0.005264
v -0.000780 -0.002100 0.005311
v -0.000792 -0.002149 0.005275
v -0.000844 -0.002057 0.005370
v -0.000849 -0.001999 0.005411
v -0.000711 -0.002048 0.005327
v -0.000977 -0.001916 0.005583
v -0.000895 -0.001952 0.005484
v -0.001043 -0.001990 0.005529
v -0.001068 -0.001875 0.005654
v -0.001890 -0.002416 0.005139
v -0.001837 -0.002447 0.005081
v -0.001626 -0.002502 0.005003
v -0.001727 -0.002442 0.005099
v -0.001786 -0.002378 0.005206
v -0.001693 -0.002369 0.005220
v -0.001646 -0.002356 0.005236
v -0.001499 -0.002539 0.004908
v -0.001541 -0.002492 0.005028
v -0.001429 -0.002489 0.005019
v -0.001474 -0.002439 0.005116
v -0.001600 -0.002454 0.005101
v -0.001413 -0.002379 0.005184
v -0.001383 -0.002426 0.005114
v -0.001752 -0.002261 0.005357
v -0.001796 -0.002333 0.005282
v -0.001719 -0.002325 0.005287
v -0.001625 -0.002267 0.005323
v -0.001751 -0.002126 0.005511
v -0.001664 -0.002142 0.005489
v -0.001685 -0.002207 0.005396
v -0.001590 -0.002235 0.005362
v -0.001596 -0.002177 0.005444
v -0.001596 -0.002382 0.005199
v -0.001568 -0.002298 0.005279
v -0.001520 -0.002278 0.005300
v -0.001361 -0.002326 0.005232
v -0.001396 -0.002302 0.005268
v -0.001220 -0.002508 0.004869
v -0.001334 -0.002501 0.004945
v -0.001346 -0.002466 0.005032
v -0.001221 -0.002473 0.004979
v -0.001298 -0.002443 0.005061
v -0.001194 -0.002422 0.005079
v -0.001313 -0.002409 0.005115
v -0.000262 -0.002402 0.004581
v -0.000293 -0.002366 0.004693
v -0.000367 -0.002363 0.004753
v -0.000294 -0.002285 0.004796
v -0.000392 -0.002310 0.004828
v -0.000252 -0.002317 0.004733
v -0.000162 -0.002082 0.004992
v -0.000385 -0.002221 0.004932
v -0.000263 -0.002204 0.004886
v -0.000336 -0.002138 0.005023
v -0.000454 -0.002184 0.005060
v -0.000374 -0.002155 0.005025
v -0.000239 -0.002144 0.004963
v -0.000749 -0.002441 0.004817
v -0.000593 -0.002485 0.004680
v -0.000628 -0.002471 0.004723
v -0.000631 -0.002411 0.004811
v -0.000529 -0.002436 0.004742
v -0.000555 -0.002375 0.004832
v -0.000582 -0.002309 0.004956
v -0.000794 -0.002503 0.004733
v -0.000843 -0.002473 0.004803
v -0.000490 -0.002449 0.004696
v -0.000414 -0.002406 0.004723
v -0.000399 -0.002423 0.004690
v -0.000448 -0.002362 0.004789
v -0.000714 -0.002346 0.004966
v -0.000658 -0.002290 0.005035
v -0.000466 -0.002289 0.004894
v -0.000508 -0.002258 0.004993
v -0.000596 -0.002190 0.005138
v -0.000675 -0.002246 0.005102
v -0.000581 -0.002245 0.005065
v -0.000523 -0.002217 0.005073
v -0.000509 -0.002162 0.005138
v 0.000023 -0.002306 0.004485
v -0.000068 -0.002341 0.004522
v -0.000031 -0.002297 0.004583
v -0.000018 -0.002196 0.004733
v 0.000055 -0.002219 0.004623
v -0.000189 -0.002337 0.004658
v -0.000109 -0.002313 0.004624
v -0.000192 -0.002373 0.004585
v -0.000139 -0.002392 0.004506
v -0.000175 -0.002270 0.004746
v 0.000113 -0.002301 0.004412
v 0.000057 -0.002255 0.004554
v 0.000104 -0.002267 0.004475
v -0.000074 -0.002203 0.004771
v 0.000098 -0.002104 0.004746
v -0.000012 -0.002154 0.004788
v 0.000002 -0.002101 0.004838
v -0.000067 -0.002131 0.004860
v -0.000105 -0.002064 0.004982
v 0.000022 -0.002054 0.004890
v 0.000084 -0.002053 0.004833
v -0.000141 -0.002184 0.004838
v -0.000520 -0.002140 0.005172
v -0.000459 -0.002090 0.005201
v -0.000615 -0.002018 0.005324
v -0.000542 -0.002024 0.005292
v -0.000359 -0.001968 0.005306
v -0.000394 -0.002010 0.005266
v -0.000188 -0.002033 0.005081
v -0.000229 -0.002029 0.005116
v -0.000121 -0.002027 0.005056
v -0.000201 -0.001957 0.005186
v -0.000248 -0.001911 0.005279
v -0.000125 -0.001945 0.005151
v -0.000292 -0.002088 0.005077
v -0.000323 -0.002056 0.005165
v -0.000422 -0.002117 0.005146
v -0.000304 -0.002008 0.005220
v -0.000324 -0.001978 0.005276
v -0.000341 -0.001878 0.005391
v -0.000445 -0.001783 0.005498
v -0.000392 -0.001712 0.005535
v -0.000346 -0.001751 0.005494
v -0.000294 -0.001743 0.005474
v -0.000331 -0.001813 0.005442
v -0.000291 -0.001826 0.005410
v -0.000500 -0.001941 0.005376
v -0.000599 -0.001895 0.005441
v -0.000503 -0.001853 0.005462
v -0.000572 -0.001842 0.005492
v -0.000421 -0.001892 0.005409
v -0.000441 -0.001964 0.005330
v -0.000365 -0.001939 0.005340
v -0.000194 -0.001839 0.005317
v -0.000277 -0.001872 0.005357
v -0.000179 -0.001880 0.005258
v -0.000084 -0.001876 0.005203
v -0.000207 -0.001728 0.005426
v -0.000612 -0.002130 0.005214
v -0.000079 -0.002013 0.005049
v -0.000015 -0.001945 0.005082
v 0.000034 -0.001936 0.005055
v -0.000018 -0.001900 0.005141
v -0.001557 -0.001543 0.006045
v -0.001529 -0.001502 0.006077
v -0.001461 -0.001581 0.005998
v -0.001409 -0.001562 0.006005
v -0.001057 -0.001511 0.005944
v -0.001257 -0.001612 0.005919
v -0.001254 -0.001680 0.005871
v -0.001214 -0.001751 0.005800
v -0.001152 -0.001666 0.005835
v -0.001130 -0.001616 0.005865
v -0.001282 -0.001521 0.006001
v -0.001312 -0.001410 0.006114
v -0.001179 -0.001407 0.006080
v -0.001399 -0.001217 0.006266
v -0.001294 -0.001269 0.006202
v -0.001123 -0.001275 0.006163
v -0.001333 -0.001343 0.006169
v -0.001546 -0.001371 0.006188
v -0.001457 -0.001420 0.006146
v -0.001443 -0.001471 0.006103
v -0.001574 -0.001463 0.006119
v -0.001357 -0.001466 0.006085
v -0.001387 -0.001405 0.006143
v -0.001113 -0.001430 0.006040
v -0.001161 -0.001508 0.005969
v -0.000979 -0.001358 0.006049
v -0.001064 -0.001475 0.005980
v -0.001020 -0.001434 0.005999
v -0.001227 -0.001325 0.006146
v -0.001056 -0.001348 0.006088
v -0.001613 -0.001729 0.005890
v -0.001477 -0.001735 0.005884
v -0.001580 -0.001664 0.005941
v -0.001560 -0.001609 0.005983
v -0.001556 -0.001697 0.005912
v -0.001472 -0.001664 0.005936
v -0.001419 -0.001662 0.005928
v -0.001331 -0.001733 0.005861
v -0.000973 -0.001545 0.005907
v -0.000890 -0.001556 0.005873
v -0.000958 -0.001514 0.005927
v -0.000860 -0.001619 0.005807
v -0.000770 -0.001549 0.005843
v -0.000976 -0.001705 0.005738
v -0.001039 -0.001682 0.005772
v -0.001080 -0.001639 0.005829
v -0.000911 -0.001669 0.005759
v -0.000799 -0.001680 0.005708
v -0.000922 -0.001724 0.005700
v -0.000952 -0.001605 0.005836
v -0.000765 -0.001625 0.005760
v -0.000684 -0.001648 0.005715
v -0.000508 -0.001634 0.005674
v -0.000659 -0.001696 0.005663
v -0.000589 -0.001690 0.005657
v -0.000532 -0.001701 0.005627
v -0.000589 -0.001621 0.005719
v -0.000595 -0.001666 0.005683
v -0.000567 -0.001442 0.005833
v -0.000661 -0.001548 0.005804
v -0.000712 -0.001512 0.005850
v -0.000591 -0.001576 0.005759
v -0.000469 -0.001546 0.005726
v -0.000581 -0.001534 0.005785
v -0.000919 -0.001443 0.005959
v -0.000844 -0.001412 0.005952
v -0.000937 -0.001503 0.005926
v -0.000765 -0.001439 0.005909
v -0.001291 -0.001164 0.006260
v -0.000424 -0.001679 0.005578
v -0.000484 -0.001666 0.005633
v -0.000496 -0.001735 0.005568
v -0.015835 0.006311 -0.002876
v -0.015734 0.006443 -0.002732
v -0.015898 0.006351 -0.002772
v -0.015824 0.006401 -0.002737
v -0.015775 0.006354 -0.002855
v -0.013537 0.006788 -0.003884
v -0.013502 0.006834 -0.003781
v -0.013515 0.006856 -0.003708
v -0.013377 0.006934 -0.003717
v -0.013861 0.005917 -0.004445
v -0.013816 0.005952 -0.004458
v -0.014106 0.005168 -0.005101
v -0.014101 0.005238 -0.004994
v -0.014180 0.005106 -0.005057
v -0.014250 0.005088 -0.004939
v -0.014267 0.005152 -0.004841
v -0.014193 0.005154 -0.004950
v -0.014399 0.005291 -0.004570
v -0.014176 0.005284 -0.004807
v -0.014108 0.005290 -0.004903
v -0.014118 0.005351 -0.004786
v -0.014056 0.005397 -0.004779
v -0.014141 0.005319 -0.004809
v -0.014212 0.005218 -0.004825
v -0.014237 0.005279 -0.004737
v -0.014219 0.005343 -0.004681
v -0.014455 0.005855 -0.004158
v -0.014575 0.005524 -0.004288
v -0.014606 0.005443 -0.004311
v -0.014770 0.005574 -0.004122
v -0.014721 0.005599 -0.004142
v -0.014727 0.005538 -0.004170
v -0.014841 0.005595 -0.004052
v -0.014783 0.005656 -0.004068
v -0.014755 0.005712 -0.004059
v -0.014464 0.005620 -0.004282
v -0.014609 0.005764 -0.004118
v -0.014509 0.005773 -0.004185
v -0.014542 0.005640 -0.004232
v -0.014652 0.005504 -0.004236
v -0.014668 0.005424 -0.004267
v -0.014448 0.005538 -0.004351
v -0.014655 0.005588 -0.004185
v -0.013929 0.005499 -0.004768
v -0.014074 0.005506 -0.004646
v -0.013939 0.005551 -0.004705
v -0.014095 0.005605 -0.004554
v -0.013980 0.005625 -0.004616
v -0.013902 0.005656 -0.004655
v -0.013938 0.005706 -0.004570
v -0.014134 0.005898 -0.004279
v -0.014144 0.005828 -0.004333
v -0.014050 0.005869 -0.004338
v -0.014205 0.005624 -0.004438
v -0.014304 0.005861 -0.004206
v -0.014195 0.005867 -0.004265
v -0.014263 0.005818 -0.004255
v -0.014315 0.005720 -0.004302
v -0.014298 0.005772 -0.004274
v -0.014258 0.005760 -0.004309
v -0.014178 0.005770 -0.004364
v -0.014081 0.005780 -0.004413
v -0.013985 0.005825 -0.004435
v -0.013867 0.005824 -0.004537
v -0.013993 0.005909 -0.004343
v -0.014019 0.005862 -0.004363
v -0.013917 0.005918 -0.004398
v -0.014145 0.005699 -0.004429
v -0.014090 0.005673 -0.004493
v -0.014342 0.005496 -0.004451
v -0.014359 0.005584 -0.004364
v -0.014278 0.005465 -0.004524
v -0.014394 0.005428 -0.004463
v -0.014264 0.005387 -0.004596
v -0.014339 0.005376 -0.004538
v -0.014473 0.005422 -0.004408
v -0.014173 0.005424 -0.004634
v -0.014015 0.005442 -0.004761
v -0.014156 0.005526 -0.004571
v -0.014323 0.005638 -0.004343
v -0.014404 0.005636 -0.004306
v -0.014409 0.005727 -0.004255
v -0.014792 0.006421 -0.003550
v -0.014671 0.006483 -0.003599
v -0.014689 0.006538 -0.003409
v -0.014661 0.006560 -0.003364
v -0.015599 0.006027 -0.003370
v -0.015404 0.006105 -0.003433
v -0.015295 0.006159 -0.003482
v -0.015522 0.005957 -0.003456
v -0.015583 0.005987 -0.003405
v -0.015571 0.006080 -0.003341
v -0.015498 0.006029 -0.003431
v -0.014879 0.005902 -0.003896
v -0.014806 0.005985 -0.003890
v -0.015058 0.006161 -0.003662
v -0.015056 0.006202 -0.003624
v -0.015097 0.006258 -0.003532
v -0.014975 0.006297 -0.003570
v -0.014824 0.006271 -0.003678
v -0.015000 0.006125 -0.003724
v -0.014832 0.006109 -0.003812
v -0.014794 0.006141 -0.003806
v -0.014969 0.006169 -0.003709
v -0.015189 0.005742 -0.003812
v -0.015188 0.005893 -0.003733
v -0.015205 0.005836 -0.003751
v -0.015264 0.005830 -0.003697
v -0.014988 0.005996 -0.003798
v -0.015124 0.005988 -0.003726
v -0.015132 0.005774 -0.003845
v -0.015073 0.005807 -0.003855
v -0.015065 0.005684 -0.003904
v -0.015005 0.005756 -0.003909
v -0.015082 0.005890 -0.003804
v -0.015316 0.006077 -0.003531
v -0.015097 0.006094 -0.003680
v -0.015192 0.005959 -0.003696
v -0.015249 0.006203 -0.003470
v -0.015199 0.006203 -0.003506
v -0.015175 0.006104 -0.003615
v -0.015332 0.005896 -0.003617
v -0.015240 0.006026 -0.003621
v -0.015380 0.006017 -0.003522
v -0.015468 0.005934 -0.003508
v -0.015245 0.006400 -0.003135
v -0.015238 0.006465 -0.003010
v -0.015699 0.006125 -0.003201
v -0.015634 0.006179 -0.003199
v -0.015721 0.006179 -0.003116
v -0.015745 0.006260 -0.003013
v -0.015648 0.006233 -0.003122
v -0.015569 0.006261 -0.003151
v -0.015492 0.006312 -0.003128
v -0.015376 0.006156 -0.003405
v -0.015365 0.006213 -0.003343
v -0.015449 0.006221 -0.003269
v -0.015246 0.006321 -0.003262
v -0.015333 0.006317 -0.003213
v -0.015311 0.006280 -0.003279
v -0.015523 0.006150 -0.003304
v -0.015574 0.006196 -0.003219
v -0.015545 0.006363 -0.003008
v -0.015570 0.006415 -0.002894
v -0.015495 0.006435 -0.002939
v -0.015528 0.006466 -0.002816
v -0.015717 0.006315 -0.002963
v -0.015684 0.006269 -0.003047
v -0.015798 0.006285 -0.002941
v -0.015815 0.006236 -0.002989
v -0.015638 0.006295 -0.003043
v -0.015596 0.006303 -0.003072
v -0.015597 0.006358 -0.002969
v -0.015654 0.006378 -0.002901
v -0.015703 0.006392 -0.002841
v -0.015428 0.006349 -0.003121
v -0.015458 0.006409 -0.003022
v -0.015411 0.006418 -0.003038
v -0.015317 0.006413 -0.003076
v -0.015434 0.006435 -0.002997
v -0.015365 0.006440 -0.003021
v -0.015364 0.006454 -0.002994
v -0.015283 0.006477 -0.002959
v -0.015076 0.006297 -0.003495
v -0.015086 0.006321 -0.003446
v -0.014975 0.006327 -0.003525
v -0.015165 0.006316 -0.003362
v -0.015139 0.006368 -0.003254
v -0.015045 0.006371 -0.003367
v -0.014886 0.006347 -0.003556
v -0.014873 0.006392 -0.003486
v -0.014821 0.006368 -0.003591
v -0.014757 0.006383 -0.003623
v -0.014788 0.006406 -0.003576
v -0.014872 0.006323 -0.003599
v -0.014903 0.006429 -0.003390
v -0.014715 0.006486 -0.003541
v -0.014809 0.006455 -0.003453
v -0.015184 0.006355 -0.003245
v -0.015130 0.006418 -0.003161
v -0.015070 0.006420 -0.003213
v -0.014986 0.006441 -0.003262
v -0.015121 0.006463 -0.003056
v -0.015033 0.006474 -0.003101
v -0.014951 0.006510 -0.003113
v -0.014876 0.006462 -0.003331
v -0.014766 0.006503 -0.003381
v -0.014728 0.006536 -0.003296
v -0.014755 0.006535 -0.003246
v -0.014655 0.006569 -0.003229
v -0.014676 0.006572 -0.003173
v -0.015221 0.006266 -0.003408
v -0.014444 0.006430 -0.003809
v -0.014497 0.006387 -0.003809
v -0.014554 0.006320 -0.003801
v -0.014164 0.006344 -0.003986
v -0.014221 0.006465 -0.003883
v -0.014334 0.006447 -0.003840
v -0.014279 0.006293 -0.003952
v -0.014295 0.006122 -0.004056
v -0.014349 0.006269 -0.003926
v -0.014384 0.006200 -0.003951
v -0.014491 0.006291 -0.003849
v -0.014334 0.006346 -0.003894
v -0.014004 0.006517 -0.003952
v -0.013654 0.006566 -0.004101
v -0.013652 0.006495 -0.004153
v -0.013696 0.006402 -0.004200
v -0.013762 0.006341 -0.004213
v -0.013786 0.006371 -0.004175
v -0.013834 0.006465 -0.004083
v -0.013885 0.006393 -0.004108
v -0.013740 0.006487 -0.004106
v -0.014098 0.006125 -0.004135
v -0.013967 0.006165 -0.004187
v -0.014111 0.006185 -0.004094
v -0.014118 0.006046 -0.004184
v -0.013773 0.006056 -0.004435
v -0.013946 0.006128 -0.004229
v -0.013753 0.006226 -0.004318
v -0.013733 0.006148 -0.004395
v -0.013833 0.006214 -0.004251
v -0.013663 0.006223 -0.004390
v -0.013993 0.006007 -0.004290
v -0.013818 0.006026 -0.004412
v -0.013862 0.006104 -0.004315
v -0.014127 0.006288 -0.004032
v -0.014019 0.006359 -0.004057
v -0.013948 0.006313 -0.004120
v -0.014011 0.006255 -0.004102
v -0.014059 0.006292 -0.004061
v -0.014091 0.006487 -0.003942
v -0.014158 0.006439 -0.003935
v -0.014090 0.006389 -0.004009
v -0.014010 0.006416 -0.004031
v -0.014213 0.006195 -0.004047
v -0.014061 0.006236 -0.004085
v -0.013848 0.006263 -0.004206
v -0.013896 0.006285 -0.004167
v -0.014275 0.006652 -0.003673
v -0.014191 0.006592 -0.003794
v -0.014218 0.006626 -0.003735
v -0.014170 0.006680 -0.003679
v -0.014133 0.006631 -0.003771
v -0.014079 0.006717 -0.003687
v -0.014179 0.006732 -0.003543
v -0.014055 0.006747 -0.003645
v -0.014186 0.006701 -0.003631
v -0.014213 0.006756 -0.003461
v -0.014185 0.006776 -0.003425
v -0.014124 0.006779 -0.003470
v -0.014389 0.006488 -0.003784
v -0.014392 0.006650 -0.003572
v -0.014468 0.006570 -0.003635
v -0.014446 0.006549 -0.003684
v -0.014393 0.006605 -0.003652
v -0.014470 0.006617 -0.003531
v -0.014516 0.006523 -0.003671
v -0.014614 0.006431 -0.003693
v -0.014661 0.006459 -0.003634
v -0.014532 0.006482 -0.003710
v -0.014646 0.006508 -0.003581
v -0.014638 0.006532 -0.003538
v -0.014568 0.006528 -0.003613
v -0.014645 0.006545 -0.003486
v -0.014553 0.006571 -0.003534
v -0.014279 0.006511 -0.003823
v -0.014148 0.006555 -0.003850
v -0.014228 0.006557 -0.003808
v -0.014294 0.006618 -0.003708
v -0.014465 0.006631 -0.003496
v -0.014374 0.006684 -0.003491
v -0.014324 0.006712 -0.003436
v -0.014568 0.006583 -0.003463
v -0.014467 0.006640 -0.003434
v -0.014580 0.006596 -0.003323
v -0.014499 0.006637 -0.003319
v -0.014587 0.006602 -0.003249
v -0.014367 0.006678 -0.003534
v -0.014287 0.006718 -0.003495
v -0.014272 0.006737 -0.003446
v -0.014244 0.006756 -0.003407
v -0.014279 0.006743 -0.003342
v -0.013824 0.006651 -0.003912
v -0.013813 0.006694 -0.003850
v -0.013861 0.006708 -0.003796
v -0.014002 0.006628 -0.003847
v -0.014096 0.006589 -0.003838
v -0.013810 0.006535 -0.004038
v -0.013979 0.006591 -0.003900
v -0.013918 0.006593 -0.003926
v -0.013993 0.006713 -0.003740
v -0.013891 0.006640 -0.003882
v -0.013704 0.006565 -0.004068
v -0.013817 0.006609 -0.003964
v -0.013745 0.006656 -0.003961
v -0.013606 0.006597 -0.004112
v -0.013562 0.006667 -0.004071
v -0.013604 0.006682 -0.004013
v -0.013657 0.006664 -0.004001
v -0.013694 0.006730 -0.003885
v -0.013757 0.006688 -0.003916
v -0.013752 0.006738 -0.003820
v -0.013545 0.006742 -0.003972
v -0.013624 0.006706 -0.003965
v -0.013616 0.006767 -0.003861
v -0.013846 0.006748 -0.003738
v -0.013931 0.006761 -0.003673
v -0.013883 0.006785 -0.003651
v -0.013787 0.006791 -0.003691
v -0.013759 0.006815 -0.003647
v -0.013798 0.006827 -0.003571
v -0.013982 0.006816 -0.003484
v -0.013897 0.006793 -0.003616
v -0.013850 0.006829 -0.003504
v -0.013723 0.006783 -0.003746
v -0.013630 0.006800 -0.003769
v -0.013588 0.006832 -0.003708
v -0.013673 0.006828 -0.003645
v -0.013574 0.006869 -0.003554
v -0.013538 0.006863 -0.003641
v -0.014602 0.005876 -0.004054
v -0.014752 0.006040 -0.003885
v -0.014603 0.006003 -0.003978
v -0.014746 0.005946 -0.003938
v -0.014634 0.005957 -0.003985
v -0.014518 0.006125 -0.003928
v -0.014416 0.006001 -0.004081
v -0.014363 0.006029 -0.004086
v -0.014434 0.005921 -0.004122
v -0.014516 0.005894 -0.004095
v -0.014520 0.006024 -0.004009
v -0.014637 0.006195 -0.003826
v -0.014460 0.006216 -0.003900
v -0.014613 0.006110 -0.003898
v -0.014684 0.006142 -0.003849
v -0.014744 0.006241 -0.003742
v -0.014608 0.006241 -0.003812
v -0.014670 0.006096 -0.003887
v -0.014410 0.006113 -0.003999
v -0.014785 0.005854 -0.003965
v -0.014795 0.005771 -0.004000
v -0.014895 0.005801 -0.003935
v -0.014668 0.005829 -0.004046
v -0.014892 0.005699 -0.003980
v -0.014321 0.005999 -0.004123
v -0.014240 0.005941 -0.004190
v -0.014171 0.005983 -0.004204
v -0.014076 0.005972 -0.004258
v -0.014263 0.006040 -0.004128
v -0.014719 0.006338 -0.003682
v -0.015735 0.006485 -0.002629
v -0.015899 0.006399 -0.002679
v -0.015807 0.006487 -0.002481
v -0.015735 0.006505 -0.002533
v -0.015770 0.006505 -0.002434
v -0.013496 0.006896 -0.003589
v -0.013385 0.006955 -0.003622
v -0.015126 0.006499 -0.002974
v -0.015465 0.006469 -0.002882
v -0.015598 0.006513 -0.002640
v -0.015471 0.006544 -0.002626
v -0.015441 0.006519 -0.002720
v -0.015449 0.006556 -0.002583
v -0.015578 0.006450 -0.002813
v -0.015691 0.006498 -0.002633
v -0.015671 0.006518 -0.002574
v -0.015566 0.006538 -0.002543
v -0.015383 0.006499 -0.002844
v -0.015129 0.006518 -0.002910
v -0.015245 0.006519 -0.002831
v -0.015298 0.006545 -0.002693
v -0.015206 0.006551 -0.002714
v -0.015121 0.006555 -0.002793
v -0.015356 0.006549 -0.002641
v -0.015663 0.006526 -0.002526
v -0.015558 0.006550 -0.002423
v -0.015593 0.006557 -0.002304
v -0.015487 0.006565 -0.002430
v -0.015422 0.006594 -0.002336
v -0.015356 0.006565 -0.002528
v -0.015260 0.006572 -0.002572
v -0.015368 0.006579 -0.002438
v -0.015070 0.006583 -0.002670
v -0.015194 0.006567 -0.002621
v -0.015236 0.006611 -0.002421
v -0.015143 0.006596 -0.002549
v -0.015160 0.006624 -0.002427
v -0.015032 0.006515 -0.003001
v -0.015002 0.006546 -0.002938
v -0.015026 0.006566 -0.002816
v -0.014907 0.006582 -0.002896
v -0.014864 0.006618 -0.002788
v -0.014826 0.006543 -0.003119
v -0.014916 0.006565 -0.002993
v -0.014669 0.006644 -0.002957
v -0.014615 0.006613 -0.003117
v -0.014559 0.006666 -0.003055
v -0.014767 0.006598 -0.002993
v -0.014665 0.006664 -0.002855
v -0.014609 0.006663 -0.002979
v -0.014587 0.006680 -0.002945
v -0.014803 0.006622 -0.002840
v -0.014944 0.006629 -0.002635
v -0.014794 0.006657 -0.002698
v -0.014947 0.006602 -0.002734
v -0.014872 0.006642 -0.002684
v -0.014807 0.006674 -0.002554
v -0.014690 0.006669 -0.002745
v -0.014516 0.006714 -0.002836
v -0.014584 0.006695 -0.002779
v -0.014494 0.006714 -0.002779
v -0.014567 0.006701 -0.002684
v -0.014436 0.006712 -0.002640
v -0.014708 0.006676 -0.002619
v -0.014621 0.006695 -0.002635
v -0.015003 0.006629 -0.002588
v -0.015043 0.006662 -0.002392
v -0.015497 0.006587 -0.002288
v -0.015442 0.006602 -0.002234
v -0.015570 0.006568 -0.002227
v -0.015338 0.006611 -0.002300
v -0.015406 0.006610 -0.002141
v -0.015299 0.006634 -0.002083
v -0.015102 0.006663 -0.002257
v -0.015003 0.006681 -0.002291
v -0.015045 0.006676 -0.002195
v -0.015278 0.006634 -0.002178
v -0.015204 0.006633 -0.002315
v -0.015163 0.006658 -0.002207
v -0.015165 0.006654 -0.002022
v -0.015089 0.006650 -0.001966
v -0.015091 0.006663 -0.002087
v -0.014937 0.006680 -0.002115
v -0.015026 0.006658 -0.002040
v -0.014748 0.006704 -0.002439
v -0.014633 0.006707 -0.002538
v -0.014594 0.006710 -0.002517
v -0.014560 0.006704 -0.002616
v -0.014470 0.006707 -0.002576
v -0.014640 0.006715 -0.002445
v -0.014634 0.006713 -0.002379
v -0.014526 0.006702 -0.002375
v -0.014467 0.006701 -0.002441
v -0.014927 0.006680 -0.002408
v -0.014901 0.006661 -0.002514
v -0.014858 0.006693 -0.002425
v -0.014832 0.006702 -0.002366
v -0.014828 0.006702 -0.002313
v -0.014863 0.006694 -0.002250
v -0.014961 0.006686 -0.002182
v -0.014759 0.006705 -0.002379
v -0.014650 0.006692 -0.002269
v -0.014584 0.006701 -0.002315
v -0.014439 0.006674 -0.002323
v -0.014442 0.006687 -0.002359
v -0.014791 0.006684 -0.002203
v -0.014826 0.006675 -0.002099
v -0.014828 0.006664 -0.002041
v -0.014718 0.006655 -0.002047
v -0.014916 0.006643 -0.001971
v -0.014797 0.006640 -0.001956
v -0.014729 0.006625 -0.001919
v -0.014528 0.006684 -0.002286
v -0.014669 0.006682 -0.002201
v -0.014588 0.006677 -0.002225
v -0.014653 0.006666 -0.002133
v -0.014475 0.006631 -0.002174
v -0.014390 0.006623 -0.002230
v -0.014519 0.006633 -0.002105
v -0.014629 0.006647 -0.002048
v -0.014521 0.006629 -0.002008
v -0.014511 0.006595 -0.001878
v -0.014409 0.006602 -0.002111
v -0.014479 0.006617 -0.002001
v -0.014132 0.006802 -0.003357
v -0.014028 0.006827 -0.003316
v -0.014370 0.006692 -0.003369
v -0.014286 0.006747 -0.003258
v -0.014243 0.006766 -0.003176
v -0.014457 0.006687 -0.003182
v -0.014510 0.006672 -0.003122
v -0.014348 0.006729 -0.003207
v -0.014355 0.006746 -0.003092
v -0.014502 0.006706 -0.003002
v -0.014432 0.006745 -0.002935
v -0.014192 0.006809 -0.003083
v -0.014189 0.006784 -0.003349
v -0.014225 0.006766 -0.003280
v -0.014217 0.006770 -0.003227
v -0.014062 0.006821 -0.003179
v -0.014169 0.006799 -0.003159
v -0.014115 0.006808 -0.003233
v -0.014331 0.006777 -0.002954
v -0.014347 0.006769 -0.002992
v -0.014223 0.006805 -0.003007
v -0.014230 0.006801 -0.002950
v -0.014359 0.006761 -0.002865
v -0.014212 0.006778 -0.002848
v -0.014185 0.006813 -0.003053
v -0.014109 0.006822 -0.003020
v -0.014126 0.006818 -0.003088
v -0.013978 0.006845 -0.003064
v -0.013990 0.006842 -0.003016
v -0.013907 0.006826 -0.002921
v -0.014126 0.006754 -0.002749
v -0.014080 0.006816 -0.002953
v -0.014011 0.006786 -0.002846
v -0.013684 0.006854 -0.003495
v -0.013972 0.006824 -0.003451
v -0.013853 0.006837 -0.003428
v -0.013694 0.006856 -0.003432
v -0.013916 0.006833 -0.003270
v -0.013823 0.006845 -0.003242
v -0.013771 0.006845 -0.003330
v -0.013570 0.006877 -0.003483
v -0.013594 0.006869 -0.003439
v -0.013572 0.006866 -0.003344
v -0.013450 0.006925 -0.003507
v -0.013417 0.006944 -0.003550
v -0.013419 0.006936 -0.003404
v -0.013513 0.006898 -0.003494
v -0.013503 0.006891 -0.003293
v -0.013475 0.006905 -0.003383
v -0.013617 0.006856 -0.003349
v -0.013686 0.006846 -0.003270
v -0.013782 0.006846 -0.003193
v -0.013718 0.006854 -0.003138
v -0.013416 0.006934 -0.003219
v -0.013408 0.006943 -0.003310
v -0.013353 0.006968 -0.003249
v -0.013436 0.006918 -0.003153
v -0.013579 0.006867 -0.003245
v -0.013618 0.006869 -0.003133
v -0.013495 0.006899 -0.003176
v -0.013532 0.006887 -0.003112
v -0.013465 0.006897 -0.003093
v -0.013916 0.006837 -0.003166
v -0.013843 0.006849 -0.003046
v -0.013876 0.006841 -0.002971
v -0.013798 0.006848 -0.002933
v -0.013764 0.006854 -0.002994
v -0.013685 0.006858 -0.003039
v -0.013616 0.006863 -0.003024
v -0.013710 0.006846 -0.002925
v -0.013552 0.006857 -0.002969
v -0.013988 0.006764 -0.002778
v -0.013883 0.006785 -0.002771
v -0.013608 0.006837 -0.002883
v -0.013881 0.006809 -0.002852
v -0.013786 0.006800 -0.002779
v -0.013824 0.006777 -0.002724
v -0.013704 0.006798 -0.002760
v -0.013619 0.006790 -0.002711
v -0.013643 0.006757 -0.002611
v -0.013358 0.006890 -0.002985
v -0.013502 0.006832 -0.002852
v -0.013359 0.006869 -0.002875
v -0.013331 0.006852 -0.002805
v -0.013268 0.006829 -0.002720
v -0.013540 0.006812 -0.002789
v -0.013466 0.006818 -0.002764
v -0.013540 0.006790 -0.002660
v -0.013427 0.006793 -0.002665
v -0.013364 0.006804 -0.002690
v -0.013458 0.006770 -0.002588
v -0.013331 0.006769 -0.002602
v -0.014416 0.006719 -0.002714
v -0.014363 0.006722 -0.002684
v -0.014316 0.006752 -0.002770
v -0.014278 0.006739 -0.002681
v -0.014209 0.006740 -0.002685
v -0.014296 0.006716 -0.002592
v -0.014201 0.006723 -0.002586
v -0.014348 0.006706 -0.002571
v -0.014404 0.006702 -0.002507
v -0.014364 0.006694 -0.002435
v -0.014354 0.006683 -0.002370
v -0.014290 0.006677 -0.002341
v -0.014273 0.006707 -0.002520
v -0.014194 0.006708 -0.002461
v -0.014112 0.006726 -0.002647
v -0.014026 0.006734 -0.002670
v -0.013933 0.006746 -0.002653
v -0.014090 0.006714 -0.002486
v -0.014021 0.006719 -0.002545
v -0.013959 0.006716 -0.002510
v -0.013860 0.006717 -0.002476
v -0.014121 0.006701 -0.002419
v -0.014165 0.006658 -0.002292
v -0.014006 0.006688 -0.002367
v -0.013942 0.006670 -0.002286
v -0.013818 0.006690 -0.002374
v -0.014381 0.006666 -0.002321
v -0.014342 0.006612 -0.002212
v -0.014381 0.006607 -0.002188
v -0.014247 0.006661 -0.002293
v -0.014086 0.006656 -0.002275
v -0.014164 0.006611 -0.002201
v -0.014256 0.006606 -0.002181
v -0.014132 0.006603 -0.002174
v -0.014364 0.006595 -0.002134
v -0.014320 0.006591 -0.002140
v -0.014362 0.006579 -0.002054
v -0.014310 0.006572 -0.002078
v -0.014320 0.006554 -0.002009
v -0.014305 0.006540 -0.001946
v -0.014255 0.006546 -0.002026
v -0.014234 0.006537 -0.001989
v -0.014232 0.006571 -0.002098
v -0.014189 0.006547 -0.002028
v -0.014001 0.006636 -0.002202
v -0.014062 0.006612 -0.002164
v -0.014002 0.006594 -0.002106
v -0.013932 0.006657 -0.002237
v -0.013916 0.006624 -0.002139
v -0.013853 0.006642 -0.002192
v -0.013865 0.006748 -0.002635
v -0.013719 0.006753 -0.002643
v -0.013785 0.006736 -0.002567
v -0.013613 0.006758 -0.002582
v -0.013754 0.006722 -0.002455
v -0.013598 0.006739 -0.002499
v -0.013526 0.006754 -0.002534
v -0.013689 0.006733 -0.002494
v -0.013868 0.006701 -0.002410
v -0.013745 0.006685 -0.002360
v -0.013695 0.006707 -0.002407
v -0.013612 0.006711 -0.002419
v -0.013789 0.006662 -0.002242
v -0.013739 0.006673 -0.002312
v -0.013643 0.006684 -0.002343
v -0.013379 0.006752 -0.002546
v -0.013325 0.006744 -0.002509
v -0.013246 0.006746 -0.002524
v -0.013434 0.006711 -0.002452
v -0.013283 0.006719 -0.002436
v -0.013503 0.006699 -0.002421
v -0.013612 0.006668 -0.002292
v -0.013353 0.006691 -0.002358
v -0.013448 0.006678 -0.002356
v -0.013491 0.006652 -0.002220
v -0.013306 0.006674 -0.002322
v -0.013632 0.006654 -0.002211
v -0.014145 0.006528 -0.001977
v -0.014093 0.006533 -0.001999
v -0.013787 0.006605 -0.002060
v -0.014051 0.006537 -0.001999
v -0.013937 0.006564 -0.002018
v -0.013956 0.006527 -0.001936
v -0.013903 0.006601 -0.002081
v -0.013850 0.006587 -0.002028
v -0.013865 0.006544 -0.001955
v -0.013415 0.006652 -0.002202
v -0.013366 0.006675 -0.002298
v -0.013274 0.006634 -0.002213
v -0.013349 0.006637 -0.002172
v -0.013613 0.006637 -0.002150
v -0.013786 0.006628 -0.002133
v -0.013704 0.006622 -0.002113
v -0.013650 0.006597 -0.002063
v -0.013757 0.006585 -0.002015
v -0.013649 0.006568 -0.002003
v -0.013735 0.006511 -0.001910
v -0.013653 0.006530 -0.001936
v -0.013524 0.006565 -0.002033
v -0.013543 0.006516 -0.001931
v -0.013483 0.006631 -0.002163
v -0.013460 0.006602 -0.002106
v -0.013371 0.006632 -0.002154
v -0.013235 0.006610 -0.002138
v -0.013395 0.006555 -0.002015
v -0.013314 0.006603 -0.002090
v -0.013445 0.006513 -0.001934
v -0.013349 0.006527 -0.001946
v -0.013320 0.006480 -0.001868
v -0.013109 0.006508 -0.001957
v -0.013291 0.006538 -0.001968
v -0.013218 0.006470 -0.001886
v 0.003343 0.001976 -0.009580
v 0.003477 0.002624 -0.009213
v 0.003406 0.002464 -0.009261
v 0.003281 0.002087 -0.009518
v 0.003259 0.002185 -0.009454
v 0.003396 0.002250 -0.009404
v 0.003035 0.001261 -0.010079
v 0.003074 0.001340 -0.010035
v 0.002821 0.000827 -0.010235
v 0.002817 0.000717 -0.010270
v 0.002900 0.000787 -0.010240
v 0.002822 0.000579 -0.010332
v 0.002801 0.000310 -0.010400
v 0.002850 0.000620 -0.010311
v 0.002909 0.001023 -0.010199
v 0.003185 0.001719 -0.009793
v 0.003191 0.001801 -0.009734
v 0.003440 0.001882 -0.009625
v 0.003524 0.001853 -0.009606
v 0.003436 0.001935 -0.009587
v 0.003549 0.001923 -0.009558
v 0.003761 0.001865 -0.009594
v 0.003848 0.001810 -0.009652
v 0.003894 0.001863 -0.009618
v 0.004001 0.001828 -0.009645
v 0.004087 0.001801 -0.009672
v 0.004135 0.001725 -0.009727
v 0.004186 0.001788 -0.009689
v 0.004251 0.001832 -0.009659
v 0.003479 0.002554 -0.009233
v 0.003557 0.002606 -0.009201
v 0.003549 0.002529 -0.009228
v 0.003503 0.002364 -0.009289
v 0.003502 0.002402 -0.009269
v 0.003681 0.002335 -0.009296
v 0.003492 0.002469 -0.009247
v 0.003673 0.002570 -0.009198
v 0.003584 0.002381 -0.009277
v 0.003636 0.002452 -0.009246
v 0.003677 0.002391 -0.009264
v 0.003768 0.002330 -0.009285
v 0.003880 0.002332 -0.009250
v 0.003787 0.002383 -0.009247
v 0.003742 0.002457 -0.009225
v 0.003924 0.002322 -0.009246
v 0.003481 0.002221 -0.009401
v 0.003403 0.002149 -0.009457
v 0.003606 0.002273 -0.009339
v 0.003465 0.002077 -0.009487
v 0.003461 0.001984 -0.009548
v 0.003519 0.002004 -0.009523
v 0.003576 0.002058 -0.009487
v 0.003621 0.002092 -0.009465
v 0.003710 0.002086 -0.009460
v 0.003788 0.002099 -0.009454
v 0.003939 0.002139 -0.009426
v 0.003750 0.002040 -0.009491
v 0.003700 0.001977 -0.009524
v 0.003608 0.001963 -0.009529
v 0.003483 0.002297 -0.009340
v 0.003650 0.002176 -0.009407
v 0.003852 0.002171 -0.009400
v 0.003792 0.002263 -0.009333
v 0.003903 0.002205 -0.009366
v 0.003902 0.002287 -0.009280
v 0.003976 0.002341 -0.009226
v 0.004144 0.002329 -0.009252
v 0.004375 0.002226 -0.009324
v 0.004468 0.002186 -0.009346
v 0.003969 0.002011 -0.009527
v 0.004061 0.002036 -0.009498
v 0.004029 0.002087 -0.009457
v 0.004154 0.002043 -0.009487
v 0.003856 0.002039 -0.009509
v 0.003866 0.001932 -0.009575
v 0.003989 0.001913 -0.009595
v 0.004082 0.001883 -0.009621
v 0.004047 0.001956 -0.009564
v 0.004120 0.001963 -0.009550
v 0.004242 0.002067 -0.009472
v 0.004370 0.002054 -0.009477
v 0.004313 0.001982 -0.009534
v 0.004400 0.002006 -0.009508
v 0.004432 0.001972 -0.009521
v 0.004230 0.001955 -0.009563
v 0.004223 0.001847 -0.009652
v 0.004249 0.001902 -0.009603
v 0.004315 0.001870 -0.009611
v 0.004289 0.001812 -0.009661
v 0.004334 0.001810 -0.009639
v 0.004344 0.001767 -0.009654
v 0.004398 0.001789 -0.009622
v 0.004405 0.001873 -0.009582
v 0.004355 0.001892 -0.009585
v 0.004409 0.001928 -0.009555
v 0.004448 0.001927 -0.009541
v 0.004082 0.002165 -0.009399
v 0.004172 0.002132 -0.009425
v 0.004166 0.002214 -0.009353
v 0.004297 0.002177 -0.009366
v 0.003994 0.002241 -0.009318
v 0.004083 0.002281 -0.009288
v 0.004247 0.002255 -0.009308
v 0.004338 0.002103 -0.009437
v 0.004255 0.002117 -0.009427
v 0.004447 0.002128 -0.009391
v 0.004475 0.002098 -0.009402
v 0.004513 0.002205 -0.009323
v 0.004453 0.001818 -0.009592
v 0.004439 0.001768 -0.009623
v 0.004537 0.001741 -0.009635
v 0.004592 0.001791 -0.009596
v 0.004479 0.001897 -0.009540
v 0.004520 0.001897 -0.009522
v 0.004565 0.001886 -0.009519
v 0.004620 0.001878 -0.009526
v 0.004508 0.001816 -0.009581
v 0.004619 0.001829 -0.009565
v 0.004687 0.001774 -0.009601
v 0.004725 0.001836 -0.009562
v 0.004814 0.001759 -0.009607
v 0.004715 0.001719 -0.009639
v 0.004821 0.001696 -0.009651
v 0.004875 0.001693 -0.009651
v 0.004930 0.001731 -0.009607
v 0.004567 0.002101 -0.009360
v 0.004516 0.002019 -0.009436
v 0.004560 0.002019 -0.009419
v 0.004639 0.002081 -0.009357
v 0.004757 0.002056 -0.009366
v 0.004685 0.002016 -0.009402
v 0.004781 0.001980 -0.009430
v 0.004546 0.001963 -0.009460
v 0.004587 0.001960 -0.009452
v 0.004651 0.001947 -0.009457
v 0.004816 0.001850 -0.009543
v 0.004872 0.002014 -0.009396
v 0.004917 0.001953 -0.009444
v 0.005050 0.002034 -0.009408
v 0.004959 0.002012 -0.009404
v 0.004853 0.001909 -0.009491
v 0.004993 0.001797 -0.009552
v 0.004932 0.001864 -0.009509
v 0.004982 0.001889 -0.009484
v 0.005115 0.001837 -0.009523
v 0.004996 0.001932 -0.009457
v 0.004996 0.001739 -0.009592
v 0.005034 0.001694 -0.009618
v 0.005103 0.001669 -0.009619
v 0.005337 0.001691 -0.009614
v 0.005414 0.001621 -0.009666
v 0.005489 0.001661 -0.009669
v 0.005546 0.001658 -0.009680
v 0.005498 0.001595 -0.009708
v 0.005152 0.002005 -0.009430
v 0.005196 0.001986 -0.009445
v 0.005115 0.001904 -0.009487
v 0.005268 0.001991 -0.009445
v 0.005307 0.001922 -0.009493
v 0.005204 0.001875 -0.009507
v 0.005083 0.001770 -0.009571
v 0.005189 0.001821 -0.009531
v 0.005300 0.001854 -0.009534
v 0.005169 0.001790 -0.009547
v 0.005238 0.001781 -0.009557
v 0.005323 0.001765 -0.009570
v 0.005181 0.001739 -0.009571
v 0.005252 0.001716 -0.009591
v 0.005359 0.001978 -0.009457
v 0.005457 0.001933 -0.009478
v 0.005518 0.001890 -0.009496
v 0.005561 0.001864 -0.009511
v 0.005629 0.001874 -0.009494
v 0.005366 0.001778 -0.009569
v 0.005413 0.001795 -0.009567
v 0.005568 0.001681 -0.009668
v 0.005454 0.001714 -0.009631
v 0.005532 0.001791 -0.009581
v 0.005547 0.001740 -0.009617
v 0.005485 0.001835 -0.009543
v 0.003238 0.001525 -0.009930
v 0.003166 0.001412 -0.010003
v 0.003199 0.001493 -0.009959
v 0.003306 0.001499 -0.009931
v 0.003242 0.001398 -0.009998
v 0.003337 0.001377 -0.009998
v 0.003350 0.001476 -0.009938
v 0.003378 0.001422 -0.009964
v 0.003168 0.001235 -0.010089
v 0.002952 0.001055 -0.010182
v 0.003054 0.001054 -0.010169
v 0.003125 0.001086 -0.010157
v 0.003070 0.001000 -0.010190
v 0.003210 0.001054 -0.010180
v 0.003122 0.001017 -0.010185
v 0.003160 0.000971 -0.010211
v 0.003035 0.001203 -0.010110
v 0.003174 0.001133 -0.010138
v 0.003062 0.001112 -0.010149
v 0.003250 0.001156 -0.010128
v 0.003254 0.001080 -0.010167
v 0.003261 0.000965 -0.010227
v 0.003331 0.001028 -0.010200
v 0.003408 0.001017 -0.010221
v 0.003396 0.000941 -0.010258
v 0.003473 0.000906 -0.010291
v 0.003460 0.000977 -0.010257
v 0.003472 0.001017 -0.010236
v 0.003322 0.001102 -0.010152
v 0.003384 0.001075 -0.010172
v 0.003279 0.001214 -0.010090
v 0.003405 0.001130 -0.010128
v 0.003495 0.001054 -0.010212
v 0.003602 0.001060 -0.010209
v 0.003453 0.001112 -0.010145
v 0.003144 0.001347 -0.010030
v 0.003203 0.001298 -0.010055
v 0.003283 0.001339 -0.010024
v 0.003271 0.001289 -0.010054
v 0.003380 0.001176 -0.010096
v 0.003419 0.001227 -0.010056
v 0.003468 0.001180 -0.010081
v 0.003494 0.001231 -0.010037
v 0.003540 0.001197 -0.010065
v 0.003547 0.001233 -0.010036
v 0.003652 0.001239 -0.010052
v 0.003486 0.001385 -0.009954
v 0.003404 0.001302 -0.010020
v 0.003518 0.001354 -0.009966
v 0.003509 0.001295 -0.010001
v 0.003575 0.001301 -0.009999
v 0.003591 0.001336 -0.009974
v 0.003572 0.001131 -0.010143
v 0.003561 0.001011 -0.010244
v 0.003571 0.000912 -0.010300
v 0.003671 0.000913 -0.010307
v 0.003681 0.000984 -0.010269
v 0.003735 0.000878 -0.010320
v 0.003800 0.000970 -0.010254
v 0.003771 0.000856 -0.010323
v 0.003639 0.000991 -0.010266
v 0.003644 0.001122 -0.010159
v 0.003759 0.000984 -0.010256
v 0.003706 0.001040 -0.010222
v 0.003747 0.001107 -0.010171
v 0.003843 0.001065 -0.010186
v 0.003831 0.000894 -0.010279
v 0.003852 0.000979 -0.010232
v 0.003919 0.000950 -0.010209
v 0.003898 0.000871 -0.010254
v 0.003990 0.000908 -0.010209
v 0.003700 0.001136 -0.010146
v 0.003645 0.001189 -0.010087
v 0.003730 0.001167 -0.010119
v 0.003818 0.001162 -0.010120
v 0.003871 0.001141 -0.010125
v 0.003707 0.001312 -0.009997
v 0.003811 0.001386 -0.009961
v 0.003759 0.001214 -0.010084
v 0.003829 0.001300 -0.010031
v 0.003892 0.001204 -0.010086
v 0.003917 0.001288 -0.010030
v 0.003878 0.001328 -0.010006
v 0.003882 0.001058 -0.010179
v 0.003916 0.001144 -0.010108
v 0.003919 0.001046 -0.010167
v 0.003949 0.001244 -0.010047
v 0.003987 0.001226 -0.010040
v 0.003964 0.001308 -0.010018
v 0.003999 0.001298 -0.010013
v 0.004063 0.001238 -0.010003
v 0.003985 0.001144 -0.010071
v 0.004029 0.001130 -0.010057
v 0.004113 0.001138 -0.010043
v 0.003948 0.001010 -0.010165
v 0.003970 0.000963 -0.010179
v 0.003990 0.001070 -0.010102
v 0.004041 0.001014 -0.010118
v 0.004035 0.000886 -0.010220
v 0.004110 0.001000 -0.010122
v 0.004064 0.001072 -0.010078
v 0.004133 0.001041 -0.010096
v 0.002958 0.000854 -0.010233
v 0.003074 0.000898 -0.010230
v 0.003135 0.000901 -0.010236
v 0.003246 0.000870 -0.010264
v 0.003132 0.000830 -0.010252
v 0.002980 0.000643 -0.010287
v 0.002921 0.000712 -0.010263
v 0.003139 0.000664 -0.010297
v 0.003164 0.000615 -0.010328
v 0.003044 0.000751 -0.010251
v 0.003043 0.000675 -0.010272
v 0.003118 0.000735 -0.010266
v 0.003215 0.000785 -0.010285
v 0.003317 0.000758 -0.010320
v 0.003320 0.000856 -0.010284
v 0.003483 0.000697 -0.010363
v 0.003263 0.000642 -0.010350
v 0.003253 0.000573 -0.010388
v 0.003286 0.000524 -0.010422
v 0.003356 0.000646 -0.010370
v 0.003467 0.000589 -0.010413
v 0.003263 0.000728 -0.010316
v 0.002878 0.000514 -0.010362
v 0.002844 0.000476 -0.010373
v 0.002930 0.000540 -0.010352
v 0.002932 0.000450 -0.010397
v 0.003158 0.000515 -0.010394
v 0.002906 0.000359 -0.010421
v 0.002886 0.000308 -0.010428
v 0.003009 0.000379 -0.010437
v 0.002943 0.000265 -0.010466
v 0.002828 0.000417 -0.010380
v 0.002907 0.000422 -0.010403
v 0.003229 0.000366 -0.010489
v 0.003120 0.000464 -0.010415
v 0.003283 0.000425 -0.010471
v 0.003246 0.000486 -0.010433
v 0.003297 0.000336 -0.010503
v 0.003102 0.000313 -0.010482
v 0.003120 0.000215 -0.010519
v 0.003196 0.000279 -0.010514
v 0.003241 0.000157 -0.010554
v 0.003296 0.000224 -0.010541
v 0.002952 0.000604 -0.010312
v 0.003043 0.000529 -0.010367
v 0.003033 0.000622 -0.010299
v 0.003096 0.000596 -0.010323
v 0.003450 0.000526 -0.010437
v 0.003625 0.000829 -0.010337
v 0.003494 0.000800 -0.010333
v 0.003570 0.000757 -0.010351
v 0.003713 0.000778 -0.010367
v 0.003630 0.000681 -0.010394
v 0.003507 0.000627 -0.010398
v 0.003502 0.000554 -0.010427
v 0.003563 0.000598 -0.010409
v 0.003615 0.000540 -0.010418
v 0.003649 0.000539 -0.010422
v 0.003666 0.000617 -0.010406
v 0.003703 0.000575 -0.010423
v 0.003561 0.000670 -0.010388
v 0.003813 0.000723 -0.010368
v 0.003840 0.000667 -0.010391
v 0.003890 0.000754 -0.010335
v 0.003880 0.000635 -0.010408
v 0.003952 0.000639 -0.010412
v 0.003924 0.000688 -0.010374
v 0.003738 0.000528 -0.010448
v 0.003759 0.000566 -0.010436
v 0.003698 0.000482 -0.010462
v 0.003905 0.000411 -0.010545
v 0.003811 0.000477 -0.010490
v 0.003918 0.000492 -0.010501
v 0.003840 0.000562 -0.010445
v 0.003709 0.000682 -0.010395
v 0.003726 0.000623 -0.010410
v 0.003790 0.000657 -0.010399
v 0.003792 0.000609 -0.010419
v 0.003871 0.000599 -0.010426
v 0.003939 0.000613 -0.010428
v 0.003982 0.000575 -0.010454
v 0.003403 0.000438 -0.010465
v 0.003479 0.000454 -0.010455
v 0.003327 0.000403 -0.010480
v 0.003500 0.000400 -0.010467
v 0.003467 0.000334 -0.010493
v 0.003537 0.000395 -0.010467
v 0.003517 0.000328 -0.010496
v 0.003604 0.000394 -0.010476
v 0.003347 0.000221 -0.010543
v 0.003314 0.000175 -0.010553
v 0.003393 0.000161 -0.010549
v 0.003433 0.000251 -0.010524
v 0.003438 0.000133 -0.010554
v 0.003470 0.000241 -0.010526
v 0.003518 0.000283 -0.010510
v 0.003766 0.000393 -0.010518
v 0.003670 0.000299 -0.010534
v 0.003759 0.000233 -0.010577
v 0.003825 0.000301 -0.010563
v 0.003668 0.000179 -0.010570
v 0.003731 0.000113 -0.010591
v 0.003600 0.000214 -0.010548
v 0.003548 0.000463 -0.010439
v 0.003602 0.000449 -0.010446
v 0.003718 0.000429 -0.010487
v 0.003001 0.000933 -0.010218
v 0.003255 0.000912 -0.010245
v 0.003336 0.000901 -0.010264
v 0.003406 0.000853 -0.010295
v 0.003572 0.000853 -0.010324
v 0.003669 0.000779 -0.010365
v 0.003750 0.000769 -0.010366
v 0.003813 0.000791 -0.010336
v 0.003936 0.000858 -0.010251
v 0.003853 0.000738 -0.010352
v 0.004016 0.000772 -0.010305
v 0.004269 0.000826 -0.010278
v 0.004353 0.000796 -0.010313
v 0.004532 0.000810 -0.010325
v 0.004619 0.000832 -0.010316
v 0.004169 0.001119 -0.010059
v 0.004256 0.001015 -0.010138
v 0.004249 0.001179 -0.010052
v 0.004276 0.001131 -0.010078
v 0.004382 0.001045 -0.010136
v 0.004483 0.001027 -0.010147
v 0.004402 0.001102 -0.010110
v 0.004383 0.001149 -0.010082
v 0.004495 0.001125 -0.010092
v 0.004220 0.000964 -0.010166
v 0.004228 0.000900 -0.010220
v 0.004305 0.000936 -0.010202
v 0.004339 0.000992 -0.010163
v 0.004392 0.000862 -0.010255
v 0.004558 0.001018 -0.010158
v 0.004532 0.001066 -0.010123
v 0.004632 0.000921 -0.010236
v 0.004676 0.001002 -0.010164
v 0.004717 0.001037 -0.010128
v 0.004442 0.000966 -0.010182
v 0.004411 0.000912 -0.010222
v 0.004490 0.000879 -0.010256
v 0.004549 0.000912 -0.010242
v 0.004712 0.000910 -0.010250
v 0.004619 0.000720 -0.010401
v 0.004685 0.000727 -0.010391
v 0.004723 0.000734 -0.010382
v 0.004832 0.000667 -0.010451
v 0.004834 0.000779 -0.010348
v 0.004895 0.000717 -0.010409
v 0.005015 0.000703 -0.010429
v 0.005054 0.000721 -0.010410
v 0.004748 0.000973 -0.010194
v 0.004897 0.000955 -0.010196
v 0.004970 0.000975 -0.010167
v 0.004962 0.000920 -0.010226
v 0.004784 0.000824 -0.010311
v 0.004827 0.000919 -0.010231
v 0.004955 0.000782 -0.010357
v 0.004836 0.000860 -0.010275
v 0.004908 0.000868 -0.010269
v 0.005066 0.000897 -0.010266
v 0.005235 0.000849 -0.010319
v 0.005183 0.000922 -0.010244
v 0.005100 0.000841 -0.010317
v 0.005149 0.000756 -0.010378
v 0.004016 0.000628 -0.010420
v 0.004085 0.000602 -0.010449
v 0.004219 0.000566 -0.010484
v 0.004160 0.000609 -0.010445
v 0.004334 0.000610 -0.010465
v 0.004030 0.000490 -0.010517
v 0.004183 0.000430 -0.010563
v 0.004078 0.000374 -0.010584
v 0.004143 0.000512 -0.010511
v 0.004297 0.000533 -0.010510
v 0.004402 0.000604 -0.010481
v 0.004462 0.000579 -0.010501
v 0.004467 0.000490 -0.010561
v 0.004546 0.000494 -0.010553
v 0.004544 0.000551 -0.010520
v 0.004286 0.000410 -0.010585
v 0.004334 0.000303 -0.010650
v 0.004444 0.000390 -0.010618
v 0.004460 0.000454 -0.010586
v 0.004428 0.000344 -0.010639
v 0.004505 0.000418 -0.010603
v 0.004447 0.000292 -0.010668
v 0.004358 0.000498 -0.010542
v 0.004028 0.000286 -0.010615
v 0.003935 0.000310 -0.010589
v 0.003933 0.000212 -0.010616
v 0.004007 0.000244 -0.010624
v 0.004158 0.000303 -0.010631
v 0.004173 0.000350 -0.010613
v 0.004131 0.000261 -0.010650
v 0.004203 0.000242 -0.010671
v 0.003853 0.000168 -0.010612
v 0.003956 0.000169 -0.010636
v 0.004023 0.000181 -0.010658
v 0.003936 0.000134 -0.010636
v 0.003947 0.000058 -0.010665
v 0.003842 0.000084 -0.010626
v 0.004087 0.000170 -0.010682
v 0.004028 0.000098 -0.010686
v 0.004105 0.000108 -0.010704
v 0.004023 0.000067 -0.010690
v 0.004012 0.000013 -0.010697
v 0.004291 0.000049 -0.010741
v 0.004272 0.000222 -0.010693
v 0.004324 0.000184 -0.010710
v 0.004440 0.000186 -0.010717
v 0.004430 0.000243 -0.010689
v 0.004409 0.000137 -0.010733
v 0.004196 0.000087 -0.010724
v 0.004233 0.000161 -0.010712
v 0.004168 0.000012 -0.010730
v 0.004401 0.000009 -0.010760
v 0.004630 0.000555 -0.010518
v 0.004710 0.000473 -0.010555
v 0.004745 0.000580 -0.010494
v 0.004821 0.000474 -0.010563
v 0.004552 0.000435 -0.010582
v 0.004523 0.000316 -0.010648
v 0.004604 0.000283 -0.010651
v 0.004617 0.000361 -0.010597
v 0.004728 0.000340 -0.010619
v 0.004767 0.000246 -0.010665
v 0.004706 0.000314 -0.010628
v 0.004616 0.000411 -0.010575
v 0.004640 0.000477 -0.010552
v 0.004717 0.000435 -0.010572
v 0.004676 0.000386 -0.010583
v 0.004817 0.000415 -0.010598
v 0.004956 0.000401 -0.010611
v 0.004920 0.000527 -0.010543
v 0.004853 0.000278 -0.010654
v 0.004863 0.000211 -0.010693
v 0.004957 0.000264 -0.010659
v 0.004984 0.000178 -0.010710
v 0.004804 0.000345 -0.010630
v 0.004875 0.000325 -0.010641
v 0.005016 0.000316 -0.010636
v 0.004509 0.000176 -0.010713
v 0.004640 0.000145 -0.010719
v 0.004498 0.000072 -0.010752
v 0.004583 0.000053 -0.010751
v 0.004463 -0.000011 -0.010772
v 0.004411 -0.000071 -0.010775
v 0.004561 -0.000038 -0.010777
v 0.004642 0.000016 -0.010768
v 0.004650 -0.000051 -0.010788
v 0.004811 0.000135 -0.010732
v 0.004755 0.000061 -0.010754
v 0.004944 0.000123 -0.010738
v 0.004851 0.000065 -0.010758
v 0.004947 0.000020 -0.010777
v 0.005034 0.000093 -0.010746
v 0.004718 -0.000124 -0.010806
v 0.004743 -0.000038 -0.010787
v 0.004829 -0.000051 -0.010798
v 0.004985 -0.000093 -0.010811
v 0.004646 0.000203 -0.010692
v 0.004744 0.000167 -0.010710
v 0.004158 0.000716 -0.010360
v 0.004045 0.000700 -0.010358
v 0.004269 0.000743 -0.010336
v 0.004269 0.000643 -0.010431
v 0.004225 0.000672 -0.010399
v 0.004088 0.000779 -0.010299
v 0.004154 0.000847 -0.010258
v 0.004178 0.000784 -0.010303
v 0.004361 0.000656 -0.010436
v 0.004454 0.000627 -0.010470
v 0.004371 0.000722 -0.010379
v 0.004467 0.000747 -0.010372
v 0.004470 0.000671 -0.010429
v 0.004535 0.000612 -0.010481
v 0.004580 0.000665 -0.010439
v 0.004644 0.000595 -0.010493
v 0.004693 0.000646 -0.010450
v 0.004742 0.000652 -0.010450
v 0.004922 0.000612 -0.010491
v 0.005040 0.000420 -0.010600
v 0.005000 0.000632 -0.010479
v 0.005101 0.000501 -0.010562
v 0.005108 0.000557 -0.010520
v 0.005086 0.000467 -0.010580
v 0.005119 0.000615 -0.010481
v 0.003222 0.001651 -0.009845
v 0.003273 0.001784 -0.009722
v 0.003357 0.001644 -0.009812
v 0.003302 0.001707 -0.009773
v 0.003386 0.001678 -0.009780
v 0.003383 0.001743 -0.009742
v 0.003527 0.001738 -0.009699
v 0.003169 0.001589 -0.009896
v 0.003346 0.001514 -0.009912
v 0.003358 0.001572 -0.009866
v 0.003522 0.001620 -0.009781
v 0.003436 0.001530 -0.009869
v 0.003477 0.001454 -0.009905
v 0.003528 0.001472 -0.009869
v 0.003572 0.001527 -0.009812
v 0.003585 0.001401 -0.009920
v 0.003642 0.001405 -0.009910
v 0.003607 0.001483 -0.009834
v 0.003449 0.001606 -0.009807
v 0.003500 0.001563 -0.009820
v 0.003582 0.001603 -0.009772
v 0.003577 0.001664 -0.009738
v 0.003641 0.001513 -0.009811
v 0.003693 0.001556 -0.009792
v 0.003664 0.001577 -0.009775
v 0.003605 0.001517 -0.009809
v 0.003712 0.001628 -0.009756
v 0.003318 0.001819 -0.009688
v 0.003357 0.001877 -0.009643
v 0.003429 0.001766 -0.009710
v 0.003463 0.001815 -0.009662
v 0.003430 0.001858 -0.009642
v 0.003599 0.001794 -0.009633
v 0.003614 0.001705 -0.009709
v 0.003627 0.001736 -0.009684
v 0.003636 0.001612 -0.009758
v 0.003679 0.001655 -0.009734
v 0.003719 0.001724 -0.009701
v 0.003566 0.001824 -0.009614
v 0.003623 0.001836 -0.009604
v 0.003665 0.001790 -0.009637
v 0.003832 0.001609 -0.009800
v 0.003724 0.001384 -0.009941
v 0.003684 0.001470 -0.009852
v 0.003942 0.001379 -0.009976
v 0.003859 0.001494 -0.009890
v 0.003776 0.001565 -0.009817
v 0.003855 0.001546 -0.009856
v 0.003928 0.001539 -0.009866
v 0.004017 0.001506 -0.009894
v 0.004050 0.001552 -0.009848
v 0.004086 0.001415 -0.009938
v 0.004043 0.001420 -0.009944
v 0.004016 0.001351 -0.009982
v 0.004083 0.001381 -0.009952
v 0.004074 0.001306 -0.009975
v 0.004140 0.001364 -0.009936
v 0.004121 0.001296 -0.009964
v 0.004155 0.001293 -0.009962
v 0.003992 0.001407 -0.009957
v 0.004096 0.001471 -0.009900
v 0.004127 0.001457 -0.009898
v 0.004136 0.001506 -0.009865
v 0.004160 0.001424 -0.009898
v 0.004206 0.001420 -0.009887
v 0.004256 0.001489 -0.009838
v 0.004173 0.001349 -0.009935
v 0.004204 0.001325 -0.009946
v 0.003808 0.001763 -0.009679
v 0.003914 0.001743 -0.009698
v 0.003797 0.001669 -0.009752
v 0.003911 0.001626 -0.009791
v 0.003987 0.001664 -0.009774
v 0.004043 0.001650 -0.009787
v 0.004008 0.001601 -0.009818
v 0.004037 0.001748 -0.009706
v 0.004182 0.001639 -0.009789
v 0.004108 0.001611 -0.009806
v 0.004167 0.001556 -0.009831
v 0.004097 0.001576 -0.009823
v 0.004217 0.001604 -0.009797
v 0.004194 0.001526 -0.009841
v 0.004246 0.001579 -0.009792
v 0.004272 0.001532 -0.009808
v 0.004213 0.001700 -0.009742
v 0.004248 0.001695 -0.009738
v 0.004287 0.001692 -0.009719
v 0.004301 0.001608 -0.009741
v 0.004337 0.001708 -0.009678
v 0.004342 0.001609 -0.009726
v 0.004311 0.001476 -0.009834
v 0.004086 0.001198 -0.010015
v 0.004127 0.001201 -0.010018
v 0.004181 0.001277 -0.009974
v 0.004222 0.001238 -0.010010
v 0.004377 0.001707 -0.009664
v 0.004248 0.001324 -0.009949
v 0.004289 0.001425 -0.009874
v 0.004381 0.001423 -0.009871
v 0.004325 0.001333 -0.009943
v 0.004453 0.001403 -0.009875
v 0.004362 0.001265 -0.009995
v 0.004507 0.001286 -0.009960
v 0.004627 0.001352 -0.009903
v 0.004733 0.001205 -0.010008
v 0.004355 0.001547 -0.009769
v 0.004413 0.001694 -0.009663
v 0.004506 0.001600 -0.009720
v 0.004495 0.001517 -0.009782
v 0.004381 0.001595 -0.009730
v 0.004592 0.001515 -0.009777
v 0.004619 0.001568 -0.009732
v 0.004592 0.001625 -0.009701
v 0.004431 0.001458 -0.009828
v 0.004566 0.001422 -0.009855
v 0.004527 0.001468 -0.009815
v 0.004672 0.001439 -0.009850
v 0.004741 0.001541 -0.009771
v 0.004659 0.001557 -0.009743
v 0.004765 0.001590 -0.009734
v 0.004728 0.001478 -0.009827
v 0.004904 0.001435 -0.009864
v 0.004820 0.001584 -0.009741
v 0.004869 0.001371 -0.009904
v 0.004383 0.001203 -0.010044
v 0.004613 0.001132 -0.010067
v 0.004608 0.001219 -0.009998
v 0.004704 0.001134 -0.010064
v 0.004627 0.001066 -0.010109
v 0.004719 0.001070 -0.010102
v 0.004801 0.001266 -0.009966
v 0.004864 0.001291 -0.009949
v 0.004957 0.001211 -0.009985
v 0.005049 0.001276 -0.009970
v 0.005041 0.001209 -0.010005
v 0.005204 0.001235 -0.010033
v 0.005121 0.001137 -0.010081
v 0.005233 0.001103 -0.010116
v 0.005292 0.001101 -0.010117
v 0.005242 0.001157 -0.010079
v 0.005337 0.001190 -0.010064
v 0.005379 0.001206 -0.010046
v 0.004974 0.001431 -0.009866
v 0.004992 0.001488 -0.009809
v 0.005081 0.001417 -0.009860
v 0.005125 0.001416 -0.009861
v 0.004927 0.001294 -0.009944
v 0.004985 0.001322 -0.009936
v 0.005164 0.001234 -0.010028
v 0.005082 0.001315 -0.009947
v 0.005039 0.001335 -0.009930
v 0.005198 0.001363 -0.009924
v 0.005288 0.001339 -0.009941
v 0.005205 0.001452 -0.009820
v 0.005267 0.001380 -0.009903
v 0.005369 0.001396 -0.009865
v 0.005429 0.001354 -0.009892
v 0.005215 0.001268 -0.010009
v 0.005224 0.001302 -0.009975
v 0.005338 0.001263 -0.009999
v 0.005380 0.001290 -0.009966
v 0.005353 0.001346 -0.009919
v 0.004809 0.001155 -0.010025
v 0.004846 0.001073 -0.010079
v 0.004784 0.001040 -0.010111
v 0.004926 0.001070 -0.010081
v 0.005040 0.001059 -0.010102
v 0.005090 0.000987 -0.010173
v 0.004902 0.001200 -0.009987
v 0.004889 0.001149 -0.010018
v 0.004945 0.001147 -0.010021
v 0.005039 0.001106 -0.010070
v 0.005107 0.001082 -0.010105
v 0.005196 0.000985 -0.010189
v 0.005316 0.000926 -0.010232
v 0.005210 0.001045 -0.010145
v 0.004472 0.001689 -0.009661
v 0.004613 0.001700 -0.009660
v 0.004684 0.001623 -0.009692
v 0.004718 0.001612 -0.009703
v 0.004739 0.001651 -0.009677
v 0.004828 0.001634 -0.009696
v 0.004943 0.001628 -0.009685
v 0.004848 0.001529 -0.009782
v 0.004977 0.001544 -0.009755
v 0.005033 0.001546 -0.009738
v 0.005114 0.001543 -0.009726
v 0.005098 0.001618 -0.009657
v 0.005163 0.001668 -0.009612
v 0.005247 0.001561 -0.009693
v 0.005391 0.001511 -0.009743
v 0.005280 0.001465 -0.009792
v 0.005433 0.001439 -0.009818
v 0.005232 0.001622 -0.009652
v 0.005394 0.001557 -0.009704
v 0.005469 0.001502 -0.009765
v 0.005610 0.001635 -0.009695
v 0.005647 0.001510 -0.009760
v 0.005689 0.001541 -0.009737
v 0.005618 0.001809 -0.009564
v 0.005698 0.001796 -0.009564
v 0.005734 0.001881 -0.009468
v 0.005794 0.001806 -0.009549
v 0.005857 0.001775 -0.009567
v 0.005892 0.001817 -0.009511
v 0.005646 0.001750 -0.009607
v 0.005632 0.001677 -0.009663
v 0.005693 0.001648 -0.009669
v 0.005755 0.001747 -0.009605
v 0.005822 0.001593 -0.009681
v 0.005877 0.001710 -0.009614
v 0.005917 0.001739 -0.009583
v 0.005840 0.001616 -0.009668
v 0.005899 0.001522 -0.009731
v 0.005894 0.001591 -0.009677
v 0.005960 0.001579 -0.009681
v 0.006044 0.001523 -0.009706
v 0.006163 0.001564 -0.009665
v 0.005940 0.001672 -0.009623
v 0.006030 0.001628 -0.009639
v 0.006013 0.001738 -0.009555
v 0.005954 0.001775 -0.009538
v 0.006102 0.001648 -0.009613
v 0.006194 0.001701 -0.009564
v 0.006237 0.001635 -0.009614
v 0.006259 0.001604 -0.009630
v 0.006378 0.001620 -0.009595
v 0.006337 0.001554 -0.009641
v 0.006330 0.001500 -0.009677
v 0.006450 0.001544 -0.009635
v 0.006491 0.001607 -0.009595
v 0.006591 0.001571 -0.009606
v 0.005217 0.000643 -0.010443
v 0.005409 0.000595 -0.010478
v 0.005540 0.000569 -0.010478
v 0.005381 0.000840 -0.010310
v 0.005317 0.000821 -0.010331
v 0.005394 0.000879 -0.010275
v 0.005557 0.000844 -0.010287
v 0.005289 0.000750 -0.010379
v 0.005276 0.000668 -0.010425
v 0.005377 0.000695 -0.010418
v 0.005484 0.000830 -0.010303
v 0.005598 0.000780 -0.010327
v 0.005677 0.000798 -0.010303
v 0.005694 0.000651 -0.010400
v 0.005495 0.000673 -0.010424
v 0.005584 0.000629 -0.010440
v 0.005548 0.000689 -0.010406
v 0.005657 0.000567 -0.010456
v 0.005748 0.000633 -0.010399
v 0.005639 0.000743 -0.010341
v 0.005720 0.000708 -0.010353
v 0.005785 0.000680 -0.010364
v 0.005779 0.000764 -0.010316
v 0.005917 0.000676 -0.010337
v 0.005842 0.000635 -0.010371
v 0.005865 0.000591 -0.010380
v 0.005951 0.000635 -0.010344
v 0.006058 0.000655 -0.010292
v 0.005997 0.000562 -0.010352
v 0.005045 0.000207 -0.010686
v 0.005157 0.000398 -0.010602
v 0.005277 0.000356 -0.010612
v 0.005170 0.000334 -0.010625
v 0.005253 0.000276 -0.010652
v 0.005228 0.000237 -0.010667
v 0.005311 0.000159 -0.010691
v 0.005367 0.000279 -0.010634
v 0.005412 0.000214 -0.010651
v 0.005453 0.000167 -0.010665
v 0.005563 0.000186 -0.010631
v 0.005092 0.000045 -0.010761
v 0.005083 -0.000012 -0.010787
v 0.005110 -0.000187 -0.010837
v 0.005265 -0.000102 -0.010794
v 0.005188 -0.000219 -0.010844
v 0.005397 -0.000093 -0.010761
v 0.005482 -0.000216 -0.010798
v 0.005127 0.000100 -0.010732
v 0.005211 0.000168 -0.010699
v 0.005303 0.000064 -0.010732
v 0.005241 0.000019 -0.010753
v 0.005443 0.000066 -0.010708
v 0.005352 0.000019 -0.010737
v 0.005529 0.000019 -0.010707
v 0.005471 0.000002 -0.010719
v 0.005561 0.000057 -0.010689
v 0.005636 0.000084 -0.010663
v 0.005685 0.000111 -0.010638
v 0.005462 -0.000082 -0.010747
v 0.005574 -0.000137 -0.010766
v 0.005598 -0.000240 -0.010809
v 0.005636 -0.000079 -0.010739
v 0.005816 0.000051 -0.010638
v 0.005743 -0.000024 -0.010699
v 0.005716 -0.000153 -0.010765
v 0.005803 -0.000089 -0.010722
v 0.005780 -0.000156 -0.010758
v 0.005680 -0.000225 -0.010799
v 0.005821 -0.000251 -0.010783
v 0.005901 -0.000020 -0.010658
v 0.005988 -0.000206 -0.010705
v 0.005883 -0.000165 -0.010737
v 0.005954 -0.000106 -0.010685
v 0.006015 -0.000054 -0.010646
v 0.006017 -0.000145 -0.010676
v 0.006101 -0.000185 -0.010662
v 0.005227 0.000492 -0.010546
v 0.005362 0.000505 -0.010529
v 0.005255 0.000432 -0.010572
v 0.005338 0.000363 -0.010602
v 0.005359 0.000434 -0.010558
v 0.005456 0.000451 -0.010541
v 0.005190 0.000532 -0.010524
v 0.005317 0.000550 -0.010505
v 0.005340 0.000537 -0.010514
v 0.005394 0.000372 -0.010586
v 0.005486 0.000370 -0.010570
v 0.005578 0.000379 -0.010546
v 0.005567 0.000471 -0.010514
v 0.005583 0.000539 -0.010482
v 0.005600 0.000446 -0.010515
v 0.005668 0.000410 -0.010499
v 0.005643 0.000498 -0.010480
v 0.005670 0.000372 -0.010513
v 0.005445 0.000307 -0.010600
v 0.005559 0.000288 -0.010582
v 0.005646 0.000316 -0.010546
v 0.005683 0.000541 -0.010459
v 0.005757 0.000424 -0.010471
v 0.005771 0.000377 -0.010486
v 0.005681 0.000203 -0.010585
v 0.005745 0.000209 -0.010567
v 0.005780 0.000237 -0.010550
v 0.005730 0.000264 -0.010550
v 0.005771 0.000333 -0.010511
v 0.005782 0.000279 -0.010535
v 0.005822 0.000381 -0.010468
v 0.005870 0.000336 -0.010468
v 0.005942 0.000273 -0.010476
v 0.005861 0.000216 -0.010536
v 0.005889 0.000165 -0.010551
v 0.005943 0.000219 -0.010502
v 0.006024 0.000172 -0.010518
v 0.006053 0.000229 -0.010475
v 0.006063 0.000157 -0.010514
v 0.005749 0.000570 -0.010430
v 0.005822 0.000534 -0.010420
v 0.005886 0.000523 -0.010397
v 0.005888 0.000480 -0.010415
v 0.005816 0.000471 -0.010440
v 0.005987 0.000450 -0.010390
v 0.005893 0.000427 -0.010425
v 0.005871 0.000388 -0.010443
v 0.005947 0.000387 -0.010424
v 0.005955 0.000331 -0.010444
v 0.006122 0.000560 -0.010305
v 0.006121 0.000479 -0.010338
v 0.006066 0.000459 -0.010363
v 0.006246 0.000385 -0.010336
v 0.006329 0.000387 -0.010302
v 0.006052 0.000291 -0.010440
v 0.006078 0.000374 -0.010395
v 0.006144 0.000294 -0.010404
v 0.006146 0.000135 -0.010491
v 0.006160 0.000197 -0.010454
v 0.006234 0.000258 -0.010399
v 0.006181 0.000351 -0.010366
v 0.006282 0.000318 -0.010353
v 0.005796 0.000119 -0.010598
v 0.005818 0.000165 -0.010567
v 0.005919 0.000063 -0.010611
v 0.005981 0.000120 -0.010558
v 0.006048 0.000044 -0.010584
v 0.005986 0.000005 -0.010621
v 0.006109 -0.000046 -0.010606
v 0.006203 -0.000049 -0.010578
v 0.006148 0.000069 -0.010531
v 0.006305 0.000129 -0.010443
v 0.006161 -0.000124 -0.010615
v 0.006189 -0.000187 -0.010626
v 0.006324 0.000303 -0.010341
v 0.006409 0.000285 -0.010318
v 0.006356 0.000248 -0.010355
v 0.006376 0.000274 -0.010336
v 0.006426 0.000229 -0.010337
v 0.006481 0.000222 -0.010308
v 0.006307 0.000066 -0.010481
v 0.006270 -0.000044 -0.010554
v 0.006379 -0.000023 -0.010501
v 0.006430 0.000013 -0.010468
v 0.006280 -0.000191 -0.010603
v 0.006363 -0.000077 -0.010529
v 0.006349 -0.000146 -0.010567
v 0.006470 -0.000020 -0.010476
v 0.006504 -0.000139 -0.010517
v 0.006557 -0.000114 -0.010489
v 0.006573 -0.000228 -0.010527
v 0.006613 -0.000214 -0.010510
v 0.006685 -0.000210 -0.010484
v 0.006397 0.000159 -0.010395
v 0.006425 0.000085 -0.010432
v 0.006482 0.000069 -0.010419
v 0.006586 0.000114 -0.010314
v 0.006621 -0.000023 -0.010398
v 0.006653 0.000083 -0.010295
v 0.006622 0.000149 -0.010254
v 0.006728 0.000050 -0.010282
v 0.006520 -0.000037 -0.010467
v 0.006630 -0.000143 -0.010467
v 0.006713 -0.000091 -0.010397
v 0.006701 -0.000143 -0.010433
v 0.006796 -0.000193 -0.010408
v 0.006596 0.000047 -0.010358
v 0.006784 -0.000044 -0.010326
v 0.006837 -0.000135 -0.010356
v 0.006915 -0.000052 -0.010263
v 0.006934 -0.000157 -0.010309
v 0.005382 0.001107 -0.010109
v 0.005438 0.001071 -0.010133
v 0.005431 0.001146 -0.010068
v 0.005469 0.001143 -0.010061
v 0.005581 0.001058 -0.010131
v 0.005704 0.001032 -0.010146
v 0.005781 0.001035 -0.010126
v 0.005473 0.001412 -0.009843
v 0.005606 0.001244 -0.009963
v 0.005455 0.001299 -0.009931
v 0.005490 0.001217 -0.010003
v 0.005574 0.001149 -0.010044
v 0.005542 0.001330 -0.009904
v 0.005712 0.001301 -0.009916
v 0.005699 0.001169 -0.010025
v 0.005749 0.001196 -0.009999
v 0.005681 0.001105 -0.010083
v 0.005829 0.001058 -0.010098
v 0.005825 0.001104 -0.010056
v 0.005907 0.001101 -0.010031
v 0.005934 0.001037 -0.010075
v 0.005791 0.001238 -0.009955
v 0.005911 0.001161 -0.009993
v 0.005973 0.001153 -0.009985
v 0.005886 0.001200 -0.009972
v 0.005958 0.001227 -0.009945
v 0.005414 0.001035 -0.010163
v 0.005354 0.001023 -0.010164
v 0.005411 0.000974 -0.010197
v 0.005442 0.000911 -0.010251
v 0.005485 0.001005 -0.010182
v 0.005530 0.000934 -0.010236
v 0.005618 0.000915 -0.010242
v 0.005578 0.000983 -0.010196
v 0.005694 0.000855 -0.010264
v 0.005681 0.000946 -0.010210
v 0.005756 0.000971 -0.010180
v 0.005838 0.000903 -0.010214
v 0.005876 0.000972 -0.010146
v 0.005990 0.001048 -0.010051
v 0.006122 0.001006 -0.010054
v 0.006071 0.001160 -0.009950
v 0.006095 0.001092 -0.009993
v 0.006157 0.001039 -0.010022
v 0.006190 0.001110 -0.009951
v 0.006230 0.001048 -0.009994
v 0.006240 0.001116 -0.009918
v 0.006290 0.001040 -0.009966
v 0.005896 0.000790 -0.010270
v 0.005976 0.000792 -0.010237
v 0.005945 0.000925 -0.010164
v 0.006014 0.000909 -0.010145
v 0.005911 0.000844 -0.010230
v 0.005969 0.000840 -0.010204
v 0.006015 0.000831 -0.010189
v 0.006077 0.000798 -0.010194
v 0.006084 0.000861 -0.010150
v 0.006121 0.000805 -0.010177
v 0.005933 0.000757 -0.010283
v 0.006021 0.000713 -0.010277
v 0.006076 0.000738 -0.010242
v 0.006149 0.000696 -0.010232
v 0.006205 0.000623 -0.010235
v 0.006218 0.000706 -0.010197
v 0.006275 0.000701 -0.010178
v 0.006319 0.000723 -0.010140
v 0.006249 0.000675 -0.010198
v 0.006288 0.000599 -0.010211
v 0.006348 0.000615 -0.010172
v 0.006358 0.000704 -0.010130
v 0.005986 0.000982 -0.010102
v 0.006041 0.000993 -0.010080
v 0.006103 0.000925 -0.010105
v 0.006180 0.000996 -0.010044
v 0.006214 0.000969 -0.010044
v 0.006198 0.000932 -0.010069
v 0.006209 0.000868 -0.010100
v 0.006277 0.000839 -0.010079
v 0.006306 0.000876 -0.010039
v 0.006266 0.001011 -0.009999
v 0.006225 0.001006 -0.010022
v 0.006303 0.000990 -0.009989
v 0.006250 0.000938 -0.010042
v 0.006361 0.000961 -0.009975
v 0.006330 0.001048 -0.009937
v 0.006479 0.000839 -0.009999
v 0.006482 0.000896 -0.009969
v 0.006501 0.000948 -0.009944
v 0.006246 0.000796 -0.010132
v 0.006372 0.000731 -0.010102
v 0.005517 0.001458 -0.009807
v 0.005511 0.001512 -0.009764
v 0.005719 0.001412 -0.009820
v 0.005631 0.001386 -0.009852
v 0.005572 0.001542 -0.009743
v 0.005731 0.001488 -0.009766
v 0.005802 0.001550 -0.009714
v 0.005782 0.001349 -0.009865
v 0.005935 0.001297 -0.009890
v 0.006021 0.001337 -0.009848
v 0.006007 0.001240 -0.009915
v 0.005815 0.001446 -0.009792
v 0.005893 0.001468 -0.009767
v 0.005938 0.001391 -0.009821
v 0.005973 0.001465 -0.009752
v 0.006122 0.001461 -0.009737
v 0.006045 0.001405 -0.009796
v 0.006091 0.001380 -0.009806
v 0.006142 0.001301 -0.009840
v 0.006190 0.001401 -0.009762
v 0.006231 0.001336 -0.009784
v 0.006188 0.001235 -0.009866
v 0.006175 0.001168 -0.009913
v 0.006259 0.001182 -0.009865
v 0.006239 0.001275 -0.009827
v 0.006319 0.001288 -0.009802
v 0.006258 0.001141 -0.009889
v 0.006407 0.001050 -0.009908
v 0.006404 0.001122 -0.009862
v 0.006501 0.001086 -0.009871
v 0.006334 0.001189 -0.009847
v 0.006424 0.001208 -0.009825
v 0.006545 0.001163 -0.009830
v 0.006451 0.001289 -0.009776
v 0.006557 0.001260 -0.009785
v 0.006585 0.001239 -0.009792
v 0.006599 0.001150 -0.009830
v 0.006581 0.001106 -0.009845
v 0.006309 0.001390 -0.009748
v 0.006239 0.001479 -0.009699
v 0.006391 0.001391 -0.009740
v 0.006477 0.001454 -0.009694
v 0.006563 0.001348 -0.009744
v 0.006621 0.001358 -0.009729
v 0.006593 0.001452 -0.009678
v 0.006466 0.000971 -0.009940
v 0.006164 0.000597 -0.010268
v 0.006245 0.000521 -0.010264
v 0.006317 0.000514 -0.010236
v 0.006201 0.000445 -0.010321
v 0.006365 0.000463 -0.010242
v 0.006383 0.000547 -0.010176
v 0.006590 0.000845 -0.009967
v 0.006450 0.000741 -0.010067
v 0.006423 0.000641 -0.010115
v 0.006477 0.000633 -0.010092
v 0.006517 0.000742 -0.010035
v 0.006542 0.000671 -0.010048
v 0.006599 0.000772 -0.009994
v 0.006655 0.000753 -0.009979
v 0.006591 0.000712 -0.010018
v 0.006656 0.001158 -0.009816
v 0.006636 0.001256 -0.009770
v 0.006645 0.001076 -0.009847
v 0.006715 0.001032 -0.009846
v 0.006736 0.001149 -0.009806
v 0.006765 0.001066 -0.009826
v 0.006798 0.001139 -0.009799
v 0.006860 0.001040 -0.009806
v 0.006690 0.001306 -0.009734
v 0.006750 0.001374 -0.009688
v 0.006795 0.001326 -0.009708
v 0.006845 0.001211 -0.009755
v 0.006904 0.001359 -0.009672
v 0.006896 0.001298 -0.009699
v 0.006985 0.001239 -0.009718
v 0.006738 0.001251 -0.009759
v 0.006893 0.001152 -0.009773
v 0.006898 0.001247 -0.009728
v 0.006884 0.001414 -0.009652
v 0.006982 0.001292 -0.009686
v 0.007099 0.001303 -0.009651
v 0.007114 0.001233 -0.009696
v 0.006959 0.001227 -0.009731
v 0.007085 0.001120 -0.009757
v 0.006914 0.001091 -0.009786
v 0.006952 0.001149 -0.009767
v 0.007017 0.001037 -0.009783
v 0.007082 0.001068 -0.009772
v 0.007186 0.001033 -0.009761
v 0.007220 0.001115 -0.009724
v 0.006591 0.001005 -0.009886
v 0.006714 0.000972 -0.009866
v 0.006542 0.000974 -0.009918
v 0.006590 0.000915 -0.009928
v 0.006672 0.000876 -0.009922
v 0.006803 0.000958 -0.009837
v 0.006838 0.000863 -0.009858
v 0.006750 0.000844 -0.009906
v 0.006756 0.000749 -0.009936
v 0.006891 0.000970 -0.009818
v 0.007004 0.000932 -0.009800
v 0.007076 0.000941 -0.009794
v 0.007153 0.000908 -0.009793
v 0.006838 0.000747 -0.009902
v 0.006914 0.000679 -0.009911
v 0.006903 0.000743 -0.009884
v 0.006969 0.000724 -0.009867
v 0.006956 0.000786 -0.009851
v 0.007001 0.000686 -0.009877
v 0.007034 0.000732 -0.009851
v 0.006941 0.000848 -0.009832
v 0.007032 0.000819 -0.009828
v 0.007090 0.000773 -0.009829
v 0.007161 0.000962 -0.009779
v 0.007262 0.001038 -0.009747
v 0.007335 0.001096 -0.009701
v 0.007323 0.001039 -0.009733
v 0.007397 0.001050 -0.009705
v 0.007463 0.001107 -0.009660
v 0.007531 0.001123 -0.009636
v 0.007604 0.001032 -0.009668
v 0.007129 0.000870 -0.009801
v 0.007129 0.000657 -0.009879
v 0.007170 0.000820 -0.009811
v 0.007092 0.000724 -0.009847
v 0.007215 0.000724 -0.009845
v 0.007341 0.000740 -0.009825
v 0.007401 0.000784 -0.009802
v 0.007237 0.000658 -0.009871
v 0.007350 0.000649 -0.009864
v 0.007497 0.000726 -0.009819
v 0.007510 0.000681 -0.009839
v 0.007515 0.000635 -0.009860
v 0.007560 0.000657 -0.009840
v 0.007647 0.000619 -0.009829
v 0.007242 0.000968 -0.009773
v 0.007235 0.000882 -0.009794
v 0.007299 0.000947 -0.009770
v 0.007369 0.000902 -0.009764
v 0.007325 0.000866 -0.009784
v 0.007422 0.000929 -0.009741
v 0.007422 0.000994 -0.009719
v 0.007437 0.000884 -0.009751
v 0.007529 0.000863 -0.009739
v 0.007497 0.001003 -0.009703
v 0.007495 0.000941 -0.009722
v 0.007590 0.000885 -0.009711
v 0.007590 0.000972 -0.009689
v 0.007659 0.000905 -0.009685
v 0.007817 0.000903 -0.009643
v 0.007440 0.000802 -0.009788
v 0.007498 0.000791 -0.009783
v 0.007621 0.000807 -0.009728
v 0.007572 0.000775 -0.009761
v 0.007687 0.000773 -0.009720
v 0.006435 0.000482 -0.010183
v 0.006476 0.000549 -0.010129
v 0.006510 0.000557 -0.010102
v 0.006508 0.000455 -0.010165
v 0.006569 0.000517 -0.010088
v 0.006385 0.000416 -0.010262
v 0.006428 0.000424 -0.010229
v 0.006427 0.000336 -0.010281
v 0.006507 0.000349 -0.010213
v 0.006522 0.000261 -0.010255
v 0.006583 0.000283 -0.010187
v 0.006544 0.000380 -0.010172
v 0.006573 0.000462 -0.010114
v 0.006643 0.000366 -0.010089
v 0.006623 0.000244 -0.010169
v 0.006650 0.000304 -0.010109
v 0.006692 0.000311 -0.010071
v 0.006733 0.000313 -0.010053
v 0.006538 0.000581 -0.010075
v 0.006616 0.000573 -0.010042
v 0.006650 0.000641 -0.010006
v 0.006665 0.000474 -0.010047
v 0.006623 0.000473 -0.010071
v 0.006736 0.000470 -0.010019
v 0.006738 0.000564 -0.009997
v 0.006782 0.000654 -0.009955
v 0.006857 0.000677 -0.009929
v 0.006836 0.000610 -0.009956
v 0.006811 0.000517 -0.009995
v 0.006931 0.000602 -0.009938
v 0.006889 0.000470 -0.010005
v 0.006942 0.000522 -0.009971
v 0.007038 0.000561 -0.009938
v 0.006767 0.000416 -0.010026
v 0.006727 0.000379 -0.010037
v 0.006783 0.000329 -0.010037
v 0.007000 0.000333 -0.010028
v 0.006872 0.000301 -0.010048
v 0.006876 0.000378 -0.010029
v 0.007025 0.000445 -0.009990
v 0.006569 0.000208 -0.010259
v 0.006653 0.000217 -0.010161
v 0.006674 0.000183 -0.010178
v 0.006705 0.000108 -0.010236
v 0.006813 0.000066 -0.010224
v 0.006808 0.000138 -0.010156
v 0.006923 0.000065 -0.010182
v 0.006681 0.000256 -0.010109
v 0.006748 0.000260 -0.010071
v 0.006784 0.000276 -0.010054
v 0.006754 0.000224 -0.010097
v 0.006840 0.000170 -0.010117
v 0.006805 0.000230 -0.010077
v 0.006909 0.000236 -0.010069
v 0.006901 0.000196 -0.010089
v 0.006952 0.000127 -0.010124
v 0.006866 0.000043 -0.010221
v 0.007058 0.000474 -0.009974
v 0.007118 0.000509 -0.009949
v 0.007023 0.000281 -0.010042
v 0.007090 0.000279 -0.010028
v 0.007181 0.000357 -0.009969
v 0.007212 0.000463 -0.009943
v 0.007197 0.000416 -0.009953
v 0.007295 0.000404 -0.009931
v 0.007110 0.000344 -0.009994
v 0.007139 0.000301 -0.010001
v 0.007188 0.000300 -0.009983
v 0.007302 0.000314 -0.009935
v 0.007256 0.000293 -0.009953
v 0.007364 0.000302 -0.009930
v 0.007046 0.000124 -0.010102
v 0.006865 -0.000006 -0.010258
v 0.006939 0.000011 -0.010212
v 0.007028 0.000076 -0.010137
v 0.006989 -0.000044 -0.010218
v 0.007103 -0.000127 -0.010210
v 0.007071 -0.000043 -0.010184
v 0.007039 0.000029 -0.010158
v 0.007151 0.000000 -0.010131
v 0.007103 0.000098 -0.010103
v 0.007192 -0.000113 -0.010166
v 0.007182 -0.000064 -0.010153
v 0.007219 0.000006 -0.010108
v 0.007285 -0.000088 -0.010118
v 0.007339 -0.000022 -0.010084
v 0.007389 -0.000096 -0.010088
v 0.006994 0.000204 -0.010069
v 0.007103 0.000233 -0.010049
v 0.007102 0.000187 -0.010071
v 0.007143 0.000179 -0.010066
v 0.007187 0.000209 -0.010031
v 0.007256 0.000249 -0.009971
v 0.007197 0.000099 -0.010077
v 0.007297 0.000080 -0.010060
v 0.007240 0.000173 -0.010032
v 0.007299 0.000218 -0.009973
v 0.007353 0.000140 -0.010014
v 0.007401 0.000158 -0.009995
v 0.007434 0.000088 -0.010018
v 0.007462 0.000164 -0.009983
v 0.007311 0.000249 -0.009953
v 0.007396 0.000256 -0.009945
v 0.007477 0.000257 -0.009940
v 0.007547 0.000229 -0.009953
v 0.007517 0.000125 -0.009991
v 0.007501 -0.000011 -0.010034
v 0.007128 0.000569 -0.009925
v 0.007177 0.000534 -0.009931
v 0.007236 0.000611 -0.009886
v 0.007195 0.000560 -0.009915
v 0.007351 0.000559 -0.009894
v 0.007281 0.000518 -0.009913
v 0.007436 0.000546 -0.009886
v 0.007610 0.000501 -0.009893
v 0.007426 0.000641 -0.009859
v 0.007580 0.000586 -0.009866
v 0.007527 0.000534 -0.009890
v 0.007326 0.000459 -0.009916
v 0.007391 0.000386 -0.009914
v 0.007416 0.000465 -0.009905
v 0.007496 0.000329 -0.009920
v 0.007549 0.000426 -0.009913
v 0.007722 0.000642 -0.009788
v 0.007714 0.000715 -0.009741
v 0.007799 0.000663 -0.009757
v 0.007889 0.000643 -0.009737
v 0.007760 0.000825 -0.009686
v 0.007870 0.000782 -0.009686
v 0.007911 0.000746 -0.009689
v 0.007971 0.000656 -0.009695
v 0.008038 0.000711 -0.009646
v 0.008079 0.000671 -0.009634
v 0.007619 0.000232 -0.009950
v 0.007551 0.000170 -0.009978
v 0.007588 0.000180 -0.009969
v 0.007563 0.000092 -0.009992
v 0.007628 0.000092 -0.009978
v 0.007705 0.000164 -0.009947
v 0.007673 0.000131 -0.009963
v 0.007707 0.000061 -0.009978
v 0.007511 0.000075 -0.010009
v 0.007561 -0.000116 -0.010038
v 0.007579 -0.000013 -0.010011
v 0.007635 -0.000066 -0.010002
v 0.007659 0.000006 -0.009988
v 0.007733 -0.000032 -0.009976
v 0.007782 0.000023 -0.009962
v 0.007830 -0.000064 -0.009953
v 0.007891 -0.000085 -0.009942
v 0.007933 -0.000107 -0.009929
v 0.007750 0.000589 -0.009811
v 0.007677 0.000533 -0.009863
v 0.007726 0.000542 -0.009839
v 0.007646 0.000458 -0.009897
v 0.007674 0.000432 -0.009895
v 0.007798 0.000534 -0.009810
v 0.007616 0.000352 -0.009923
v 0.007656 0.000311 -0.009924
v 0.007603 0.000299 -0.009931
v 0.007719 0.000277 -0.009917
v 0.007691 0.000371 -0.009901
v 0.007742 0.000485 -0.009850
v 0.007788 0.000411 -0.009847
v 0.007812 0.000444 -0.009824
v 0.007778 0.000351 -0.009876
v 0.007920 0.000352 -0.009806
v 0.007841 0.000308 -0.009862
v 0.007921 0.000269 -0.009842
v 0.007983 0.000355 -0.009777
v 0.007813 0.000628 -0.009769
v 0.007874 0.000553 -0.009773
v 0.007941 0.000559 -0.009745
v 0.007901 0.000483 -0.009779
v 0.008022 0.000580 -0.009691
v 0.008048 0.000493 -0.009696
v 0.008081 0.000591 -0.009655
v 0.008108 0.000505 -0.009652
v 0.008132 0.000591 -0.009617
v 0.008168 0.000531 -0.009610
v 0.007985 0.000445 -0.009748
v 0.008043 0.000439 -0.009720
v 0.008031 0.000327 -0.009768
v 0.008105 0.000349 -0.009732
v 0.008086 0.000395 -0.009717
v 0.008106 0.000450 -0.009671
v 0.008175 0.000418 -0.009652
v 0.008211 0.000467 -0.009610
v 0.007665 0.000251 -0.009939
v 0.007804 0.000214 -0.009905
v 0.007879 0.000247 -0.009869
v 0.007929 0.000182 -0.009873
v 0.007815 0.000158 -0.009920
v 0.007957 0.000079 -0.009886
v 0.008002 0.000183 -0.009838
v 0.007987 0.000272 -0.009804
v 0.008030 0.000230 -0.009807
v 0.008103 0.000281 -0.009767
v 0.008071 0.000181 -0.009815
v 0.008026 0.000109 -0.009850
v 0.007879 0.000036 -0.009926
v 0.007964 0.000001 -0.009899
v 0.008014 0.000056 -0.009864
v 0.008144 0.000244 -0.009765
v 0.008173 0.000199 -0.009765
v 0.008269 0.000414 -0.009616
v 0.008300 0.000348 -0.009638
v 0.008408 0.000388 -0.009578
v 0.008351 0.000343 -0.009624
v 0.008234 0.000161 -0.009756
v 0.008152 0.000098 -0.009802
v 0.008130 0.000024 -0.009829
v 0.008234 0.000019 -0.009788
v 0.008326 0.000030 -0.009742
v 0.008201 -0.000011 -0.009803
v 0.008302 -0.000023 -0.009765
v 0.008338 -0.000067 -0.009763
v 0.008407 -0.000038 -0.009730
v 0.008244 0.000228 -0.009723
v 0.008190 0.000291 -0.009724
v 0.008239 0.000313 -0.009685
v 0.008268 0.000124 -0.009754
v 0.008305 0.000216 -0.009693
v 0.008328 0.000274 -0.009658
v 0.008387 0.000232 -0.009642
v 0.008415 0.000290 -0.009612
v 0.008432 0.000319 -0.009589
v 0.008461 0.000094 -0.009637
v 0.008473 0.000178 -0.009606
v 0.008341 0.000071 -0.009720
v 0.008386 0.000097 -0.009680
v 0.008477 0.000041 -0.009648
v 0.008432 -0.000011 -0.009705
v 0.008506 0.000250 -0.009566
v 0.008507 0.000187 -0.009580
v 0.008492 -0.000035 -0.009680
v 0.008541 0.000081 -0.009588
v 0.008555 0.000009 -0.009604
v 0.008608 0.000007 -0.009573
v 0.008669 0.000062 -0.009518
v 0.008594 0.000065 -0.009565
v 0.008668 0.000018 -0.009533
v 0.007174 0.001283 -0.009637
v 0.008001 0.000754 -0.009647
v 0.005325 -0.000200 -0.010814
v 0.007475 -0.000099 -0.010066
v 0.007999 -0.000075 -0.009894
v -0.010091 0.000359 -0.004234
v -0.009816 0.000331 -0.004296
v -0.009604 0.000340 -0.004348
v -0.008852 0.000306 -0.004568
v -0.008640 0.000311 -0.004643
v -0.008325 0.000258 -0.004928
v -0.008021 0.000213 -0.004893
v -0.007759 0.000093 -0.004893
v -0.007404 -0.000081 -0.004667
v -0.006973 -0.000484 -0.004757
v -0.006715 -0.000638 -0.004752
v -0.006440 -0.000681 -0.004812
v -0.005975 -0.000659 -0.005010
v -0.009367 0.004344 -0.003167
v -0.009021 0.003579 -0.002739
v -0.010186 0.000405 -0.003747
v -0.009994 0.000391 -0.003636
v -0.009942 0.000564 -0.003404
v -0.010130 0.000758 -0.003042
v -0.010206 0.000541 -0.003414
v -0.009878 0.000871 -0.002912
v -0.009804 0.001000 -0.002669
v -0.009733 0.001224 -0.002452
v -0.009415 0.002559 -0.002397
v -0.008352 0.004650 -0.003430
v -0.008235 0.004083 -0.002991
v -0.007400 0.004436 -0.003256
v -0.009597 0.000440 -0.004071
v -0.009194 0.000438 -0.004294
v -0.009372 0.000419 -0.004275
v -0.009106 0.000341 -0.004518
v -0.008870 0.000523 -0.003983
v -0.009222 0.000579 -0.003805
v -0.008817 0.000547 -0.003712
v -0.010002 0.000364 -0.003764
v -0.009892 0.000376 -0.003972
v -0.009874 0.000388 -0.003698
v -0.009536 0.000523 -0.003820
v -0.009928 0.000473 -0.003519
v -0.009744 0.000573 -0.003478
v -0.009466 0.000617 -0.003560
v -0.009755 0.000711 -0.003229
v -0.009398 0.000691 -0.003291
v -0.009126 0.000632 -0.003343
v -0.008856 0.000550 -0.003384
v -0.008850 0.000334 -0.004406
v -0.008771 0.000383 -0.004300
v -0.008493 0.000375 -0.004377
v -0.008227 0.000409 -0.004176
v -0.007882 0.000315 -0.004204
v -0.008313 0.000440 -0.003828
v -0.007845 0.000309 -0.003912
v -0.008588 0.000452 -0.003416
v -0.008207 0.000163 -0.003396
v -0.008297 0.000308 -0.003454
v -0.008061 0.000240 -0.003536
v -0.008073 0.000126 -0.003447
v -0.008189 0.000034 -0.003336
v -0.007939 0.000094 -0.003479
v -0.007797 0.000174 -0.003604
v -0.007801 0.000067 -0.003500
v -0.007814 -0.000059 -0.003434
v -0.009429 0.001380 -0.002327
v -0.009605 0.000816 -0.002965
v -0.009336 0.000728 -0.003003
v -0.009540 0.000869 -0.002687
v -0.009286 0.000733 -0.002698
v -0.009071 0.000609 -0.003024
v -0.008804 0.000480 -0.003063
v -0.009035 0.000546 -0.002661
v -0.009449 0.000957 -0.002430
v -0.008567 0.000332 -0.003191
v -0.008548 0.000395 -0.003328
v -0.008349 0.000184 -0.003290
v -0.008468 0.000226 -0.003189
v -0.008574 0.000227 -0.003043
v -0.007547 0.000145 -0.004207
v -0.007119 -0.000239 -0.004175
v -0.007812 0.000258 -0.003749
v -0.007674 0.000222 -0.003886
v -0.007668 0.000132 -0.003660
v -0.007550 0.000078 -0.003739
v -0.007329 -0.000050 -0.003879
v -0.007527 -0.000075 -0.003454
v -0.006369 -0.000579 -0.004556
v -0.006954 -0.000410 -0.004468
v -0.006862 -0.000454 -0.004292
v -0.006647 -0.000554 -0.004425
v -0.006734 -0.000556 -0.004173
v -0.006828 -0.000535 -0.004005
v -0.006590 -0.000571 -0.004172
v -0.006065 -0.000496 -0.004526
v -0.006249 -0.000461 -0.003850
v -0.005926 -0.000350 -0.004004
v -0.005766 -0.000209 -0.003325
v -0.005530 -0.000169 -0.003685
v -0.005703 -0.000101 -0.003037
v -0.005475 -0.000040 -0.002951
v -0.005481 -0.000095 -0.003105
v -0.009157 0.002821 -0.002396
v -0.008173 0.002458 -0.002172
v -0.009259 0.003088 -0.002517
v -0.008209 0.002822 -0.002256
v -0.008784 0.002204 -0.002208
v -0.007629 0.002506 -0.002031
v -0.007315 0.001923 -0.001876
v -0.009481 0.002011 -0.002329
v -0.008936 0.001622 -0.002188
v -0.008063 0.001746 -0.002086
v -0.009138 0.001003 -0.002209
v -0.009036 0.001298 -0.002201
v -0.008765 0.001264 -0.002104
v -0.008960 0.001044 -0.002121
v -0.008592 0.001094 -0.002050
v -0.008856 0.000746 -0.002060
v -0.008213 0.001161 -0.002041
v -0.007714 0.001873 -0.002037
v -0.007912 0.001055 -0.002031
v -0.008531 0.000761 -0.001986
v -0.007580 0.000951 -0.002063
v -0.007592 0.001157 -0.002029
v -0.007083 0.000823 -0.002136
v -0.007534 0.000544 -0.002164
v -0.007234 0.001233 -0.002007
v -0.007068 0.001616 -0.001814
v -0.006966 0.001206 -0.001961
v -0.006888 0.000409 -0.002300
v -0.006626 0.000341 -0.002334
v -0.006354 0.000289 -0.002364
v -0.006675 0.000658 -0.002167
v -0.006362 0.000835 -0.001982
v -0.006214 0.000573 -0.002133
v -0.006135 0.000089 -0.002565
v -0.005769 0.000120 -0.002595
v -0.006000 0.000434 -0.002221
v -0.005730 0.000348 -0.002260
v -0.005531 0.000164 -0.002556
v -0.005122 0.000050 -0.002724
v -0.005460 0.000268 -0.002302
v -0.006093 0.000857 -0.001775
v -0.005923 0.000584 -0.001990
v -0.005730 0.000516 -0.001905
v -0.005876 0.000663 -0.001770
v -0.005597 0.000499 -0.001722
v -0.006792 0.001668 -0.001619
v -0.006894 0.001983 -0.001609
v -0.006531 0.001707 -0.001343
v -0.006295 0.001541 -0.001089
v -0.006300 0.001986 -0.000907
v -0.006607 0.001257 -0.001775
v -0.006311 0.001176 -0.001615
v -0.006511 0.001343 -0.001605
v -0.006040 0.000962 -0.001483
v -0.006216 0.001227 -0.001277
v -0.006132 0.001281 -0.000969
v -0.006135 0.001467 -0.000735
v -0.006061 0.001002 -0.000849
v -0.005959 0.000885 -0.001170
v -0.005800 0.000682 -0.001425
v -0.008090 -0.000003 -0.003389
v -0.008028 -0.000027 -0.003423
v -0.007973 -0.000105 -0.003405
v -0.008893 0.000419 -0.002672
v -0.009216 0.000730 -0.002391
v -0.009175 0.000701 -0.002230
v -0.009044 0.000730 -0.002119
v -0.008780 0.000367 -0.002833
v -0.008670 0.000300 -0.002929
v -0.007269 -0.000204 -0.003498
v -0.006967 -0.000438 -0.003966
v -0.007092 -0.000331 -0.003754
v -0.007668 -0.000071 -0.003425
v -0.005117 0.000219 -0.002136
v -0.005465 -0.000157 -0.003390
v 0.006198 0.007788 -0.002017
v 0.006294 0.007790 -0.002007
v 0.006497 0.007777 -0.002084
v 0.006632 0.007708 -0.002185
v 0.006741 0.007674 -0.002164
v 0.006839 0.007637 -0.002120
v 0.006881 0.007604 -0.002145
v 0.006964 0.007539 -0.002163
v 0.007095 0.007416 -0.002105
v 0.007165 0.007338 -0.002096
v 0.007223 0.007253 -0.002090
v 0.007245 0.007185 -0.002031
v 0.007241 0.007111 -0.001994
v 0.007177 0.006962 -0.001916
v 0.007018 0.006549 -0.001681
v 0.006989 0.006376 -0.001645
v 0.006963 0.006256 -0.001539
v 0.006947 0.006177 -0.001503
v 0.006917 0.005820 -0.001377
v 0.006872 0.005611 -0.001220
v 0.006854 0.005563 -0.001172
v 0.006874 0.005341 -0.001097
v 0.006865 0.005262 -0.001056
v 0.006864 0.005203 -0.001028
v 0.006876 0.005099 -0.000976
v 0.006854 0.004814 -0.000838
v 0.006002 0.007931 -0.001715
v 0.006224 0.008063 -0.001452
v 0.006172 0.008087 -0.001289
v 0.006232 0.008087 -0.001267
v 0.006175 0.008109 -0.001186
v 0.006180 0.008113 -0.001100
v 0.006222 0.008093 -0.001033
v 0.006256 0.008040 -0.000882
v 0.006254 0.007875 -0.000581
v 0.006223 0.007853 -0.000543
v 0.006244 0.007753 -0.000484
v 0.006188 0.007637 -0.000419
v 0.006205 0.007601 -0.000390
v 0.006261 0.007575 -0.000361
v 0.006291 0.007420 -0.000178
v 0.006230 0.007172 0.000072
v 0.006248 0.007107 0.000119
v 0.006253 0.007052 0.000171
v 0.006187 0.006610 0.000458
v 0.006133 0.006229 0.000657
v 0.006159 0.006356 0.000597
v 0.006065 0.005819 0.000769
v 0.006546 0.007804 -0.002020
v 0.006495 0.007837 -0.001963
v 0.006593 0.007845 -0.001916
v 0.006519 0.007861 -0.001906
v 0.006138 0.007852 -0.001894
v 0.006060 0.007833 -0.001934
v 0.006056 0.007871 -0.001831
v 0.006137 0.007894 -0.001802
v 0.006324 0.007876 -0.001837
v 0.006432 0.007839 -0.001947
v 0.006434 0.007785 -0.002061
v 0.006354 0.007827 -0.001941
v 0.006419 0.007872 -0.001881
v 0.006366 0.007901 -0.001803
v 0.006473 0.007892 -0.001848
v 0.006139 0.007929 -0.001734
v 0.006201 0.007983 -0.001644
v 0.006074 0.007986 -0.001641
v 0.006232 0.007923 -0.001730
v 0.006309 0.007939 -0.001718
v 0.006382 0.007943 -0.001720
v 0.006151 0.008052 -0.001478
v 0.006241 0.008031 -0.001547
v 0.006317 0.007981 -0.001652
v 0.006379 0.008015 -0.001577
v 0.006310 0.008030 -0.001542
v 0.006436 0.007923 -0.001779
v 0.006423 0.007959 -0.001688
v 0.006500 0.007936 -0.001736
v 0.006506 0.007899 -0.001819
v 0.006609 0.007879 -0.001800
v 0.006653 0.007889 -0.001738
v 0.006459 0.007979 -0.001629
v 0.006582 0.007941 -0.001679
v 0.006468 0.008001 -0.001567
v 0.006579 0.007978 -0.001589
v 0.006627 0.007949 -0.001633
v 0.006659 0.007936 -0.001627
v 0.006681 0.007934 -0.001592
v 0.006667 0.007785 -0.002010
v 0.006787 0.007667 -0.002121
v 0.006819 0.007674 -0.002061
v 0.006686 0.007821 -0.001934
v 0.006721 0.007801 -0.001947
v 0.006667 0.007848 -0.001879
v 0.006762 0.007750 -0.002005
v 0.006760 0.007789 -0.001924
v 0.006740 0.007817 -0.001879
v 0.006835 0.007715 -0.001969
v 0.006783 0.007791 -0.001859
v 0.006873 0.007701 -0.001900
v 0.006870 0.007642 -0.002054
v 0.006884 0.007611 -0.002104
v 0.006939 0.007570 -0.002096
v 0.006878 0.007668 -0.001992
v 0.006910 0.007605 -0.002054
v 0.006937 0.007613 -0.001947
v 0.007044 0.007478 -0.002053
v 0.006975 0.007557 -0.001997
v 0.007062 0.007484 -0.001976
v 0.006939 0.007648 -0.001823
v 0.006976 0.007591 -0.001863
v 0.007019 0.007529 -0.001964
v 0.007003 0.007559 -0.001904
v 0.007017 0.007544 -0.001863
v 0.007049 0.007509 -0.001896
v 0.006995 0.007567 -0.001821
v 0.007049 0.007503 -0.001854
v 0.007020 0.007525 -0.001816
v 0.006679 0.007863 -0.001792
v 0.006715 0.007836 -0.001862
v 0.006740 0.007829 -0.001793
v 0.006715 0.007856 -0.001749
v 0.006790 0.007799 -0.001750
v 0.006855 0.007753 -0.001719
v 0.006880 0.007723 -0.001800
v 0.006770 0.007849 -0.001663
v 0.006837 0.007779 -0.001680
v 0.006834 0.007809 -0.001616
v 0.006906 0.007702 -0.001751
v 0.006875 0.007726 -0.001667
v 0.006852 0.007773 -0.001639
v 0.006899 0.007686 -0.001655
v 0.006918 0.007636 -0.001589
v 0.006886 0.007713 -0.001616
v 0.006916 0.007644 -0.001553
v 0.006909 0.007679 -0.001856
v 0.006951 0.007633 -0.001784
v 0.006961 0.007604 -0.001746
v 0.006934 0.007653 -0.001717
v 0.006947 0.007594 -0.001641
v 0.007102 0.007443 -0.001883
v 0.007093 0.007440 -0.001849
v 0.007099 0.007389 -0.001809
v 0.007069 0.007407 -0.001752
v 0.007104 0.007327 -0.001765
v 0.006993 0.007528 -0.001735
v 0.006983 0.007528 -0.001650
v 0.007024 0.007485 -0.001760
v 0.007023 0.007455 -0.001688
v 0.007029 0.007445 -0.001620
v 0.007010 0.007490 -0.001571
v 0.006942 0.007595 -0.001528
v 0.007079 0.007365 -0.001720
v 0.007083 0.007345 -0.001680
v 0.007054 0.007407 -0.001691
v 0.007068 0.007378 -0.001605
v 0.007095 0.007312 -0.001656
v 0.007098 0.007298 -0.001613
v 0.007031 0.007458 -0.001473
v 0.007073 0.007365 -0.001560
v 0.007085 0.007322 -0.001569
v 0.006318 0.008070 -0.001356
v 0.006299 0.008077 -0.001271
v 0.006334 0.008067 -0.001184
v 0.006398 0.008056 -0.001411
v 0.006515 0.008024 -0.001333
v 0.006465 0.008021 -0.001496
v 0.006490 0.008025 -0.001447
v 0.006575 0.008001 -0.001451
v 0.006569 0.007999 -0.001507
v 0.006636 0.007972 -0.001470
v 0.006697 0.007933 -0.001479
v 0.006500 0.008032 -0.001257
v 0.006668 0.007958 -0.001362
v 0.006673 0.007953 -0.001293
v 0.006365 0.008063 -0.001148
v 0.006293 0.008083 -0.001096
v 0.006303 0.008075 -0.001045
v 0.006383 0.008056 -0.001073
v 0.006458 0.008042 -0.001158
v 0.006352 0.008044 -0.000989
v 0.006430 0.008029 -0.001010
v 0.006564 0.008002 -0.001198
v 0.006482 0.008025 -0.001070
v 0.006564 0.007994 -0.001125
v 0.006634 0.007957 -0.001133
v 0.006636 0.007973 -0.001188
v 0.006673 0.007952 -0.001199
v 0.006557 0.007989 -0.001090
v 0.006479 0.007982 -0.000949
v 0.006490 0.007933 -0.000839
v 0.006733 0.007881 -0.001129
v 0.006528 0.007981 -0.001011
v 0.006623 0.007924 -0.001051
v 0.006562 0.007932 -0.000956
v 0.006594 0.007888 -0.000893
v 0.006656 0.007860 -0.000943
v 0.006719 0.007835 -0.000990
v 0.006759 0.007771 -0.000870
v 0.006821 0.007843 -0.001548
v 0.006826 0.007857 -0.001463
v 0.006743 0.007902 -0.001536
v 0.006838 0.007823 -0.001564
v 0.006866 0.007794 -0.001545
v 0.006854 0.007828 -0.001477
v 0.006880 0.007782 -0.001508
v 0.006885 0.007793 -0.001458
v 0.006901 0.007757 -0.001446
v 0.006896 0.007727 -0.001526
v 0.006793 0.007884 -0.001403
v 0.006835 0.007846 -0.001334
v 0.006741 0.007907 -0.001248
v 0.006874 0.007812 -0.001389
v 0.006897 0.007778 -0.001400
v 0.006886 0.007784 -0.001297
v 0.006921 0.007652 -0.001495
v 0.006923 0.007710 -0.001392
v 0.006946 0.007655 -0.001377
v 0.006931 0.007698 -0.001334
v 0.006909 0.007745 -0.001297
v 0.006965 0.007613 -0.001208
v 0.006986 0.007546 -0.001455
v 0.006969 0.007600 -0.001393
v 0.007010 0.007500 -0.001386
v 0.007061 0.007385 -0.001445
v 0.007045 0.007422 -0.001341
v 0.007032 0.007467 -0.001270
v 0.006966 0.007614 -0.001281
v 0.006850 0.007819 -0.001269
v 0.006787 0.007849 -0.001166
v 0.006809 0.007796 -0.001068
v 0.006849 0.007784 -0.001145
v 0.006893 0.007748 -0.001206
v 0.006918 0.007714 -0.001220
v 0.006923 0.007698 -0.001104
v 0.006808 0.007774 -0.000976
v 0.006930 0.007692 -0.001147
v 0.006975 0.007607 -0.001056
v 0.006873 0.007734 -0.001024
v 0.006830 0.007727 -0.000882
v 0.006931 0.007663 -0.000995
v 0.006868 0.007696 -0.000883
v 0.006985 0.007590 -0.000983
v 0.006982 0.007589 -0.001106
v 0.007008 0.007539 -0.001167
v 0.007101 0.007240 -0.001565
v 0.007108 0.007228 -0.001629
v 0.007105 0.007189 -0.001593
v 0.007095 0.007207 -0.001523
v 0.007088 0.007143 -0.001540
v 0.007096 0.007282 -0.001567
v 0.007071 0.007353 -0.001509
v 0.007079 0.007312 -0.001486
v 0.007088 0.007291 -0.001411
v 0.007090 0.007241 -0.001493
v 0.007094 0.007190 -0.001393
v 0.007082 0.007085 -0.001513
v 0.007088 0.007106 -0.001454
v 0.007073 0.007044 -0.001482
v 0.007092 0.007177 -0.001476
v 0.007094 0.007153 -0.001424
v 0.007093 0.007120 -0.001410
v 0.007087 0.007086 -0.001399
v 0.007063 0.006971 -0.001541
v 0.007016 0.006657 -0.001566
v 0.007013 0.006770 -0.001509
v 0.007085 0.007056 -0.001547
v 0.007057 0.006997 -0.001452
v 0.007023 0.006847 -0.001471
v 0.007075 0.007055 -0.001394
v 0.007055 0.007058 -0.001306
v 0.007032 0.006980 -0.001359
v 0.007042 0.007016 -0.001313
v 0.007020 0.006895 -0.001385
v 0.007007 0.006742 -0.001392
v 0.007004 0.006781 -0.001317
v 0.007016 0.006923 -0.001339
v 0.007014 0.006882 -0.001233
v 0.007072 0.007368 -0.001400
v 0.007077 0.007345 -0.001369
v 0.007081 0.007318 -0.001333
v 0.007075 0.007290 -0.001254
v 0.007046 0.007419 -0.001224
v 0.007016 0.007505 -0.001234
v 0.007055 0.007382 -0.001154
v 0.007059 0.007373 -0.001263
v 0.007061 0.007353 -0.001200
v 0.007086 0.007271 -0.001335
v 0.007087 0.007223 -0.001324
v 0.007076 0.007244 -0.001252
v 0.007066 0.007290 -0.001165
v 0.007057 0.007301 -0.001084
v 0.007048 0.007285 -0.000992
v 0.007061 0.007227 -0.001128
v 0.006997 0.007566 -0.001039
v 0.007007 0.007546 -0.000962
v 0.006987 0.007572 -0.000928
v 0.006976 0.007596 -0.000948
v 0.006957 0.007575 -0.000847
v 0.007010 0.007479 -0.000850
v 0.007011 0.007511 -0.001076
v 0.007054 0.007375 -0.001100
v 0.007037 0.007399 -0.001016
v 0.007033 0.007436 -0.000940
v 0.007031 0.007436 -0.000895
v 0.007042 0.007329 -0.000995
v 0.007039 0.007360 -0.000962
v 0.007045 0.007377 -0.000867
v 0.007046 0.007365 -0.000899
v 0.007039 0.007391 -0.000835
v 0.007075 0.007140 -0.001293
v 0.007063 0.007166 -0.001209
v 0.007065 0.007179 -0.001187
v 0.007046 0.007079 -0.001204
v 0.007032 0.007030 -0.001159
v 0.007055 0.007202 -0.001007
v 0.007060 0.007168 -0.001092
v 0.007060 0.007134 -0.001118
v 0.007053 0.007112 -0.001069
v 0.007024 0.006942 -0.001203
v 0.007038 0.007055 -0.001122
v 0.007016 0.006909 -0.001080
v 0.007041 0.007029 -0.000906
v 0.007026 0.006934 -0.000985
v 0.007051 0.007293 -0.000917
v 0.007057 0.007228 -0.000946
v 0.007056 0.007170 -0.000930
v 0.007056 0.007195 -0.000866
v 0.007052 0.007321 -0.000843
v 0.007057 0.007316 -0.000798
v 0.007053 0.007269 -0.000856
v 0.007057 0.007203 -0.000785
v 0.007060 0.007253 -0.000727
v 0.007051 0.007101 -0.000900
v 0.007057 0.007035 -0.000796
v 0.007059 0.007160 -0.000852
v 0.007060 0.007130 -0.000792
v 0.007076 0.007175 -0.000667
v 0.007075 0.007142 -0.000650
v 0.007125 0.007398 -0.002028
v 0.007189 0.007311 -0.002048
v 0.007143 0.007385 -0.001990
v 0.007132 0.007412 -0.001953
v 0.007169 0.007343 -0.001994
v 0.007194 0.007291 -0.002004
v 0.007178 0.007317 -0.001959
v 0.007150 0.007373 -0.001938
v 0.007173 0.007311 -0.001926
v 0.007226 0.007234 -0.002038
v 0.007126 0.007421 -0.001920
v 0.007096 0.007457 -0.001933
v 0.007137 0.007390 -0.001900
v 0.007174 0.007230 -0.001885
v 0.007208 0.007181 -0.001945
v 0.007202 0.007243 -0.001966
v 0.007135 0.007336 -0.001856
v 0.007136 0.007210 -0.001797
v 0.007143 0.007248 -0.001833
v 0.007157 0.007041 -0.001843
v 0.007184 0.007130 -0.001894
v 0.007149 0.007165 -0.001822
v 0.007165 0.007004 -0.001882
v 0.007142 0.007042 -0.001802
v 0.007213 0.007059 -0.001952
v 0.007133 0.007177 -0.001778
v 0.007117 0.007229 -0.001709
v 0.007128 0.007075 -0.001752
v 0.007119 0.007135 -0.001690
v 0.007153 0.006947 -0.001855
v 0.007133 0.006830 -0.001851
v 0.007114 0.007102 -0.001640
v 0.007114 0.006999 -0.001709
v 0.007096 0.006910 -0.001710
v 0.007105 0.007268 -0.001654
v 0.007107 0.007062 -0.001618
v 0.007126 0.006875 -0.001795
v 0.007077 0.006882 -0.001662
v 0.007092 0.006779 -0.001751
v 0.007093 0.006950 -0.001653
v 0.007070 0.006897 -0.001616
v 0.007033 0.006640 -0.001676
v 0.007029 0.006713 -0.001602
v 0.007059 0.006797 -0.001636
v 0.006336 0.007967 -0.000764
v 0.006369 0.007990 -0.000867
v 0.006457 0.007937 -0.000803
v 0.006315 0.007898 -0.000639
v 0.006353 0.007936 -0.000718
v 0.006458 0.007898 -0.000728
v 0.006390 0.007845 -0.000599
v 0.006541 0.007859 -0.000710
v 0.006541 0.007892 -0.000797
v 0.006631 0.007842 -0.000796
v 0.006600 0.007846 -0.000745
v 0.006637 0.007804 -0.000707
v 0.006689 0.007813 -0.000832
v 0.006836 0.007707 -0.000822
v 0.006361 0.007805 -0.000541
v 0.006329 0.007779 -0.000509
v 0.006463 0.007816 -0.000594
v 0.006602 0.007806 -0.000673
v 0.006485 0.007780 -0.000548
v 0.006492 0.007747 -0.000511
v 0.006352 0.007749 -0.000487
v 0.006348 0.007692 -0.000447
v 0.006449 0.007752 -0.000502
v 0.006517 0.007687 -0.000464
v 0.006459 0.007688 -0.000449
v 0.006738 0.007742 -0.000709
v 0.006624 0.007738 -0.000585
v 0.006697 0.007743 -0.000657
v 0.006702 0.007689 -0.000559
v 0.006742 0.007665 -0.000548
v 0.006778 0.007693 -0.000643
v 0.006599 0.007656 -0.000470
v 0.006640 0.007702 -0.000543
v 0.006695 0.007638 -0.000483
v 0.006782 0.007646 -0.000564
v 0.006773 0.007569 -0.000460
v 0.006519 0.007633 -0.000405
v 0.006395 0.007659 -0.000417
v 0.006316 0.007591 -0.000372
v 0.006329 0.007544 -0.000310
v 0.006280 0.007509 -0.000273
v 0.006433 0.007644 -0.000401
v 0.006612 0.007592 -0.000397
v 0.006421 0.007580 -0.000333
v 0.006484 0.007535 -0.000294
v 0.006385 0.007526 -0.000281
v 0.006447 0.007492 -0.000247
v 0.006582 0.007511 -0.000304
v 0.006512 0.007460 -0.000238
v 0.006500 0.007373 -0.000163
v 0.006728 0.007588 -0.000446
v 0.006745 0.007548 -0.000418
v 0.006814 0.007534 -0.000467
v 0.006772 0.007504 -0.000394
v 0.006600 0.007437 -0.000228
v 0.006642 0.007460 -0.000270
v 0.006709 0.007472 -0.000322
v 0.006636 0.007423 -0.000232
v 0.006796 0.007438 -0.000358
v 0.006695 0.007368 -0.000225
v 0.006805 0.007718 -0.000784
v 0.006831 0.007676 -0.000722
v 0.006866 0.007670 -0.000802
v 0.006890 0.007607 -0.000694
v 0.006954 0.007560 -0.000765
v 0.006817 0.007653 -0.000626
v 0.006985 0.007524 -0.000821
v 0.007000 0.007475 -0.000732
v 0.006967 0.007514 -0.000695
v 0.006887 0.007542 -0.000579
v 0.006940 0.007458 -0.000567
v 0.007021 0.007424 -0.000728
v 0.007023 0.007370 -0.000658
v 0.007019 0.007343 -0.000599
v 0.006875 0.007449 -0.000471
v 0.006965 0.007397 -0.000547
v 0.006977 0.007329 -0.000494
v 0.007004 0.007294 -0.000508
v 0.006910 0.007360 -0.000422
v 0.007025 0.007257 -0.000525
v 0.006958 0.007283 -0.000427
v 0.007052 0.007328 -0.000749
v 0.007035 0.007352 -0.000692
v 0.007052 0.007292 -0.000670
v 0.007071 0.007200 -0.000633
v 0.007070 0.007158 -0.000613
v 0.007057 0.007237 -0.000600
v 0.007055 0.007185 -0.000567
v 0.006837 0.007407 -0.000371
v 0.006838 0.007345 -0.000324
v 0.006998 0.006683 -0.001466
v 0.006987 0.006631 -0.001402
v 0.006992 0.006621 -0.001468
v 0.006961 0.006455 -0.001483
v 0.006965 0.006541 -0.001408
v 0.006944 0.006430 -0.001348
v 0.006999 0.006718 -0.001301
v 0.007002 0.006813 -0.001282
v 0.007012 0.006839 -0.001181
v 0.007008 0.006759 -0.001200
v 0.006980 0.006595 -0.001249
v 0.006997 0.006731 -0.001119
v 0.006990 0.006690 -0.001019
v 0.006955 0.006443 -0.001428
v 0.006941 0.006318 -0.001363
v 0.006940 0.006343 -0.001319
v 0.006965 0.006485 -0.001223
v 0.006928 0.006175 -0.001381
v 0.006954 0.006359 -0.001211
v 0.006938 0.006316 -0.001284
v 0.006925 0.006274 -0.001234
v 0.006925 0.006248 -0.001284
v 0.006919 0.006251 -0.001197
v 0.006962 0.006526 -0.001133
v 0.006960 0.006430 -0.001157
v 0.006978 0.006601 -0.001097
v 0.006957 0.006481 -0.001078
v 0.006951 0.006445 -0.001043
v 0.006939 0.006327 -0.001132
v 0.006934 0.006298 -0.001100
v 0.006934 0.006350 -0.001023
v 0.007014 0.006866 -0.001137
v 0.007007 0.006872 -0.001069
v 0.006996 0.006801 -0.001026
v 0.006995 0.006731 -0.000925
v 0.007017 0.006877 -0.000902
v 0.007001 0.006753 -0.000857
v 0.007032 0.006949 -0.000871
v 0.007049 0.006992 -0.000803
v 0.007024 0.006896 -0.000781
v 0.007035 0.006948 -0.000795
v 0.007057 0.007068 -0.000743
v 0.007053 0.007038 -0.000753
v 0.007035 0.007004 -0.000677
v 0.007027 0.006968 -0.000672
v 0.007050 0.007062 -0.000648
v 0.007032 0.007040 -0.000614
v 0.007005 0.006803 -0.000837
v 0.007000 0.006779 -0.000789
v 0.007004 0.006796 -0.000708
v 0.007004 0.006967 -0.000568
v 0.006981 0.006584 -0.000988
v 0.006997 0.006663 -0.000873
v 0.007001 0.006641 -0.000803
v 0.006972 0.006521 -0.000819
v 0.006989 0.006605 -0.000778
v 0.006966 0.006472 -0.000905
v 0.006960 0.006449 -0.000815
v 0.006970 0.006563 -0.000738
v 0.006957 0.006475 -0.000732
v 0.006997 0.006715 -0.000757
v 0.007013 0.006870 -0.000650
v 0.006987 0.006720 -0.000642
v 0.006991 0.006671 -0.000726
v 0.006992 0.006855 -0.000551
v 0.006977 0.006756 -0.000569
v 0.006973 0.006595 -0.000667
v 0.006933 0.006450 -0.000630
v 0.006967 0.006587 -0.000586
v 0.006964 0.006630 -0.000535
v 0.006942 0.006745 -0.000383
v 0.006970 0.006743 -0.000527
v 0.006937 0.006595 -0.000441
v 0.006912 0.006144 -0.001293
v 0.006913 0.006183 -0.001209
v 0.006892 0.006065 -0.001208
v 0.006887 0.005983 -0.001240
v 0.006873 0.006011 -0.001117
v 0.006873 0.005960 -0.001178
v 0.006914 0.006172 -0.001137
v 0.006911 0.006153 -0.001085
v 0.006929 0.006239 -0.001052
v 0.006931 0.006268 -0.000975
v 0.006892 0.006122 -0.000924
v 0.006889 0.006071 -0.001047
v 0.006916 0.006214 -0.000907
v 0.006876 0.006106 -0.000786
v 0.006867 0.005845 -0.001163
v 0.006892 0.005807 -0.001268
v 0.006867 0.005935 -0.001042
v 0.006862 0.005861 -0.001131
v 0.006857 0.005792 -0.001031
v 0.006860 0.005891 -0.001014
v 0.006881 0.005756 -0.001200
v 0.006870 0.005742 -0.001145
v 0.006881 0.005995 -0.000973
v 0.006844 0.005847 -0.000952
v 0.006848 0.005881 -0.000891
v 0.006832 0.005759 -0.000908
v 0.006832 0.005790 -0.000842
v 0.006853 0.005995 -0.000792
v 0.006828 0.005919 -0.000710
v 0.006841 0.005910 -0.000794
v 0.006936 0.006408 -0.000715
v 0.006949 0.006408 -0.000763
v 0.006916 0.006282 -0.000748
v 0.006942 0.006301 -0.000831
v 0.006888 0.006156 -0.000773
v 0.006920 0.006349 -0.000679
v 0.006903 0.006278 -0.000676
v 0.006892 0.006352 -0.000596
v 0.006878 0.006194 -0.000667
v 0.006879 0.006441 -0.000394
v 0.006838 0.006420 -0.000294
v 0.006943 0.006498 -0.000559
v 0.006938 0.006502 -0.000517
v 0.006918 0.006563 -0.000395
v 0.006922 0.006491 -0.000458
v 0.006879 0.006339 -0.000534
v 0.006922 0.006450 -0.000532
v 0.006900 0.006422 -0.000469
v 0.006864 0.006331 -0.000462
v 0.006841 0.006361 -0.000346
v 0.006868 0.006118 -0.000677
v 0.006847 0.006029 -0.000717
v 0.006847 0.006076 -0.000646
v 0.006855 0.006195 -0.000593
v 0.006844 0.006206 -0.000539
v 0.006823 0.005979 -0.000617
v 0.006826 0.006041 -0.000594
v 0.006810 0.005927 -0.000580
v 0.006807 0.006079 -0.000498
v 0.006811 0.005970 -0.000559
v 0.006792 0.005995 -0.000486
v 0.006772 0.005977 -0.000415
v 0.006826 0.006236 -0.000432
v 0.006793 0.006210 -0.000297
v 0.006821 0.006272 -0.000338
v 0.006815 0.006326 -0.000276
v 0.006807 0.006413 -0.000210
v 0.006788 0.006137 -0.000358
v 0.006772 0.006070 -0.000362
v 0.006744 0.006170 -0.000169
v 0.006749 0.006095 -0.000273
v 0.006755 0.006151 -0.000233
v 0.006991 0.006572 -0.001498
v 0.006980 0.006421 -0.001573
v 0.006965 0.006312 -0.001514
v 0.006955 0.006298 -0.001435
v 0.006937 0.006055 -0.001467
v 0.006906 0.006002 -0.001321
v 0.006911 0.005957 -0.001357
v 0.006897 0.005901 -0.001278
v 0.006887 0.005678 -0.001237
v 0.006412 0.007457 -0.000205
v 0.006404 0.007357 -0.000129
v 0.006297 0.007313 -0.000084
v 0.006258 0.007228 0.000008
v 0.006357 0.007241 -0.000024
v 0.006330 0.007199 0.000014
v 0.006525 0.007232 -0.000055
v 0.006612 0.007341 -0.000167
v 0.006767 0.007331 -0.000238
v 0.006706 0.007297 -0.000169
v 0.006805 0.007311 -0.000252
v 0.006731 0.007256 -0.000153
v 0.006784 0.007216 -0.000173
v 0.006696 0.007158 -0.000088
v 0.006733 0.007135 -0.000107
v 0.006805 0.007159 -0.000169
v 0.006647 0.007293 -0.000138
v 0.006662 0.007244 -0.000111
v 0.006655 0.007168 -0.000067
v 0.006283 0.007178 0.000045
v 0.006349 0.007134 0.000052
v 0.006425 0.007170 0.000010
v 0.006568 0.007143 -0.000013
v 0.006460 0.007112 0.000046
v 0.006512 0.007095 0.000045
v 0.006343 0.007035 0.000148
v 0.006331 0.006975 0.000196
v 0.006358 0.007089 0.000086
v 0.006461 0.007044 0.000114
v 0.006517 0.007062 0.000074
v 0.006493 0.007009 0.000131
v 0.006430 0.007008 0.000153
v 0.006727 0.007100 -0.000090
v 0.006726 0.006968 -0.000063
v 0.006647 0.007095 -0.000017
v 0.006587 0.007096 0.000012
v 0.006574 0.007055 0.000047
v 0.006626 0.007033 0.000026
v 0.006678 0.007078 -0.000031
v 0.006662 0.007006 0.000006
v 0.006700 0.006926 -0.000021
v 0.006686 0.006864 0.000025
v 0.006637 0.007002 0.000032
v 0.006562 0.006979 0.000113
v 0.006598 0.006970 0.000090
v 0.006623 0.006928 0.000086
v 0.007003 0.007195 -0.000450
v 0.007021 0.007165 -0.000474
v 0.006956 0.007190 -0.000378
v 0.007011 0.007118 -0.000455
v 0.006965 0.007122 -0.000377
v 0.006995 0.007028 -0.000453
v 0.006977 0.007032 -0.000402
v 0.006924 0.007048 -0.000300
v 0.007064 0.007129 -0.000598
v 0.007048 0.007158 -0.000541
v 0.007043 0.007087 -0.000569
v 0.007046 0.007115 -0.000546
v 0.007016 0.007007 -0.000589
v 0.007033 0.007118 -0.000504
v 0.007023 0.007062 -0.000511
v 0.007013 0.007073 -0.000477
v 0.007009 0.007012 -0.000527
v 0.006992 0.006969 -0.000466
v 0.006849 0.007229 -0.000248
v 0.006910 0.007247 -0.000348
v 0.006886 0.007193 -0.000274
v 0.006875 0.007164 -0.000245
v 0.006916 0.007140 -0.000298
v 0.006864 0.007117 -0.000222
v 0.006825 0.007190 -0.000200
v 0.006878 0.007042 -0.000236
v 0.006953 0.006904 -0.000335
v 0.006931 0.006940 -0.000288
v 0.006940 0.006784 -0.000331
v 0.006928 0.006759 -0.000312
v 0.006924 0.006690 -0.000354
v 0.006903 0.006727 -0.000283
v 0.006900 0.006914 -0.000240
v 0.006852 0.006834 -0.000165
v 0.006913 0.006816 -0.000252
v 0.006869 0.006782 -0.000185
v 0.006975 0.006864 -0.000429
v 0.006925 0.006650 -0.000376
v 0.006742 0.007070 -0.000099
v 0.006840 0.006990 -0.000189
v 0.006773 0.006929 -0.000100
v 0.006834 0.006944 -0.000176
v 0.006818 0.006885 -0.000137
v 0.006294 0.006905 0.000245
v 0.006450 0.006957 0.000179
v 0.006495 0.006921 0.000185
v 0.006483 0.006828 0.000233
v 0.006252 0.006870 0.000272
v 0.006364 0.006791 0.000273
v 0.006229 0.006776 0.000330
v 0.006302 0.006740 0.000320
v 0.006466 0.006750 0.000259
v 0.006426 0.006763 0.000268
v 0.006390 0.006733 0.000295
v 0.006452 0.006717 0.000277
v 0.006727 0.006752 0.000026
v 0.006553 0.006841 0.000194
v 0.006529 0.006911 0.000175
v 0.006595 0.006810 0.000165
v 0.006734 0.006708 0.000030
v 0.006682 0.006681 0.000110
v 0.006693 0.006641 0.000104
v 0.006559 0.006789 0.000205
v 0.006522 0.006814 0.000224
v 0.006622 0.006711 0.000155
v 0.006513 0.006690 0.000246
v 0.006506 0.006734 0.000244
v 0.006661 0.006743 0.000112
v 0.006615 0.006422 0.000149
v 0.006641 0.006360 0.000084
v 0.006586 0.006311 0.000175
v 0.006250 0.006620 0.000418
v 0.006375 0.006672 0.000339
v 0.006439 0.006629 0.000320
v 0.006365 0.006615 0.000369
v 0.006281 0.006548 0.000435
v 0.006225 0.006565 0.000461
v 0.006339 0.006502 0.000413
v 0.006384 0.006481 0.000386
v 0.006706 0.006580 0.000083
v 0.006634 0.006541 0.000162
v 0.006611 0.006461 0.000169
v 0.006655 0.006501 0.000131
v 0.006533 0.006644 0.000238
v 0.006604 0.006588 0.000189
v 0.006521 0.006509 0.000263
v 0.006543 0.006456 0.000245
v 0.006552 0.006355 0.000227
v 0.006680 0.006490 0.000092
v 0.006474 0.006549 0.000306
v 0.006894 0.006622 -0.000317
v 0.006869 0.006636 -0.000254
v 0.006839 0.006711 -0.000124
v 0.006864 0.006688 -0.000196
v 0.006840 0.006635 -0.000161
v 0.006826 0.006561 -0.000190
v 0.006832 0.006674 -0.000112
v 0.006882 0.006499 -0.000348
v 0.006835 0.006474 -0.000262
v 0.006846 0.006537 -0.000262
v 0.006813 0.006628 -0.000095
v 0.006816 0.006685 -0.000078
v 0.006810 0.006581 -0.000119
v 0.006785 0.006564 -0.000059
v 0.006755 0.006566 -0.000005
v 0.006784 0.006517 -0.000071
v 0.006839 0.006764 -0.000125
v 0.006812 0.006770 -0.000075
v 0.006771 0.006814 -0.000040
v 0.006799 0.006714 -0.000049
v 0.006757 0.006666 0.000003
v 0.006735 0.006584 0.000042
v 0.006784 0.006416 -0.000128
v 0.006765 0.006318 -0.000161
v 0.006748 0.006406 -0.000051
v 0.006713 0.006448 0.000018
v 0.006746 0.006364 -0.000069
v 0.006733 0.006314 -0.000080
v 0.006732 0.006254 -0.000109
v 0.006712 0.006362 -0.000010
v 0.006681 0.006286 -0.000003
v 0.006849 0.005615 -0.001136
v 0.006844 0.005577 -0.001104
v 0.006837 0.005631 -0.001027
v 0.006838 0.005698 -0.000967
v 0.006835 0.005727 -0.000944
v 0.006828 0.005542 -0.001001
v 0.006816 0.005630 -0.000924
v 0.006838 0.005510 -0.001053
v 0.006813 0.005486 -0.000972
v 0.006814 0.005420 -0.000995
v 0.006837 0.005442 -0.001049
v 0.006801 0.005537 -0.000903
v 0.006774 0.005459 -0.000848
v 0.006807 0.005681 -0.000827
v 0.006811 0.005800 -0.000742
v 0.006788 0.005752 -0.000646
v 0.006808 0.005826 -0.000650
v 0.006783 0.005683 -0.000725
v 0.006752 0.005550 -0.000711
v 0.006794 0.005573 -0.000842
v 0.006752 0.005467 -0.000760
v 0.006748 0.005649 -0.000589
v 0.006789 0.005401 -0.000943
v 0.006831 0.005269 -0.000990
v 0.006779 0.005414 -0.000908
v 0.006765 0.005354 -0.000873
v 0.006753 0.005358 -0.000822
v 0.006766 0.005328 -0.000874
v 0.006761 0.005277 -0.000828
v 0.006777 0.005209 -0.000831
v 0.006742 0.005278 -0.000781
v 0.006737 0.005486 -0.000651
v 0.006750 0.005596 -0.000651
v 0.006730 0.005586 -0.000546
v 0.006716 0.005464 -0.000540
v 0.006732 0.005384 -0.000720
v 0.006712 0.005358 -0.000604
v 0.006712 0.005283 -0.000671
v 0.006700 0.005396 -0.000513
v 0.006700 0.005450 -0.000455
v 0.006689 0.005391 -0.000421
v 0.006752 0.005962 -0.000358
v 0.006729 0.005757 -0.000425
v 0.006748 0.005877 -0.000413
v 0.006698 0.005706 -0.000339
v 0.006709 0.005818 -0.000321
v 0.006774 0.005896 -0.000502
v 0.006740 0.005707 -0.000525
v 0.006723 0.005583 -0.000470
v 0.006731 0.005968 -0.000298
v 0.006718 0.005994 -0.000237
v 0.006723 0.006043 -0.000205
v 0.006725 0.006080 -0.000146
v 0.006703 0.005866 -0.000270
v 0.006692 0.005961 -0.000180
v 0.006678 0.005776 -0.000260
v 0.006680 0.005842 -0.000207
v 0.006667 0.005910 -0.000097
v 0.006663 0.005965 -0.000049
v 0.006680 0.005964 -0.000114
v 0.006681 0.005629 -0.000296
v 0.006666 0.005639 -0.000215
v 0.006680 0.005530 -0.000352
v 0.006669 0.005747 -0.000211
v 0.006663 0.005827 -0.000139
v 0.006657 0.005705 -0.000169
v 0.006629 0.005671 -0.000113
v 0.006636 0.005803 -0.000068
v 0.006601 0.005815 0.000007
v 0.006622 0.005614 -0.000106
v 0.006595 0.005689 -0.000026
v 0.006600 0.005581 -0.000040
v 0.006646 0.005526 -0.000185
v 0.006569 0.005697 0.000048
v 0.006565 0.005615 0.000045
v 0.006803 0.005096 -0.000838
v 0.006732 0.005180 -0.000736
v 0.006764 0.005123 -0.000784
v 0.006720 0.005240 -0.000719
v 0.006707 0.005203 -0.000641
v 0.006704 0.005134 -0.000621
v 0.006740 0.005064 -0.000695
v 0.006735 0.005017 -0.000669
v 0.006713 0.005099 -0.000642
v 0.006712 0.005034 -0.000624
v 0.006695 0.005062 -0.000576
v 0.006756 0.004914 -0.000681
v 0.006685 0.004917 -0.000568
v 0.006699 0.005220 -0.000577
v 0.006680 0.005189 -0.000508
v 0.006685 0.005327 -0.000466
v 0.006670 0.005357 -0.000356
v 0.006673 0.005253 -0.000457
v 0.006660 0.005282 -0.000392
v 0.006684 0.005124 -0.000524
v 0.006665 0.005020 -0.000467
v 0.006667 0.005151 -0.000429
v 0.006650 0.005264 -0.000324
v 0.006652 0.005180 -0.000366
v 0.006616 0.005016 -0.000249
v 0.006709 0.004898 -0.000603
v 0.006678 0.004836 -0.000537
v 0.006802 0.004807 -0.000697
v 0.006739 0.004842 -0.000630
v 0.006700 0.004710 -0.000552
v 0.006729 0.004703 -0.000589
v 0.006664 0.004728 -0.000486
v 0.006669 0.004936 -0.000516
v 0.006638 0.005040 -0.000355
v 0.006646 0.004842 -0.000388
v 0.006612 0.004819 -0.000254
v 0.006482 0.005413 0.000258
v 0.006447 0.005206 0.000375
v 0.006653 0.005387 -0.000238
v 0.006617 0.005448 -0.000108
v 0.006629 0.005340 -0.000150
v 0.006631 0.005214 -0.000241
v 0.006624 0.005250 -0.000170
v 0.006596 0.005309 -0.000049
v 0.006666 0.005388 -0.000307
v 0.006589 0.005472 -0.000029
v 0.006580 0.005575 0.000011
v 0.006558 0.005515 0.000047
v 0.006540 0.005574 0.000114
v 0.006532 0.005484 0.000150
v 0.006568 0.005402 0.000040
v 0.006550 0.005441 0.000087
v 0.006515 0.005402 0.000191
v 0.006488 0.005547 0.000235
v 0.006610 0.005127 -0.000141
v 0.006586 0.005251 -0.000038
v 0.006562 0.005120 0.000018
v 0.006555 0.005194 0.000052
v 0.006593 0.005020 -0.000114
v 0.006601 0.004882 -0.000180
v 0.006577 0.004902 -0.000069
v 0.006569 0.005049 -0.000022
v 0.006560 0.004954 0.000003
v 0.006552 0.005019 0.000046
v 0.006561 0.005306 0.000051
v 0.006544 0.005274 0.000129
v 0.006525 0.005165 0.000159
v 0.006520 0.005295 0.000196
v 0.006480 0.005250 0.000278
v 0.006505 0.005316 0.000228
v 0.006505 0.005209 0.000224
v 0.006537 0.005134 0.000092
v 0.006856 0.005588 -0.001187
v 0.006860 0.005478 -0.001126
v 0.006849 0.005372 -0.001059
v 0.006824 0.005319 -0.000995
v 0.006831 0.005192 -0.000929
v 0.006846 0.005095 -0.000903
v 0.006878 0.004991 -0.000924
v 0.006822 0.005033 -0.000838
v 0.006838 0.004967 -0.000836
v 0.006867 0.004927 -0.000884
v 0.006811 0.004971 -0.000778
v 0.006809 0.004881 -0.000749
v 0.006842 0.004733 -0.000757
v 0.006813 0.004761 -0.000700
v 0.006797 0.004745 -0.000668
v 0.006796 0.004648 -0.000674
v 0.006836 0.004680 -0.000736
v 0.006854 0.004621 -0.000762
v 0.006725 0.004628 -0.000585
v 0.006605 0.006248 0.000141
v 0.006593 0.006154 0.000140
v 0.006560 0.006058 0.000165
v 0.006613 0.006028 0.000078
v 0.006553 0.006182 0.000209
v 0.006504 0.006215 0.000274
v 0.006478 0.006072 0.000295
v 0.006180 0.006545 0.000503
v 0.006211 0.006350 0.000561
v 0.006279 0.006387 0.000503
v 0.006364 0.006361 0.000432
v 0.006407 0.006376 0.000394
v 0.006319 0.006365 0.000475
v 0.006174 0.006296 0.000604
v 0.006207 0.006265 0.000583
v 0.006267 0.006312 0.000532
v 0.006396 0.006316 0.000403
v 0.006372 0.006257 0.000436
v 0.006334 0.006313 0.000470
v 0.006302 0.006203 0.000503
v 0.006482 0.006340 0.000317
v 0.006432 0.006278 0.000366
v 0.006548 0.006260 0.000226
v 0.006451 0.006386 0.000357
v 0.006448 0.006203 0.000337
v 0.006408 0.006170 0.000391
v 0.006552 0.005888 0.000156
v 0.006507 0.005881 0.000221
v 0.006453 0.006000 0.000329
v 0.006543 0.005980 0.000182
v 0.006504 0.006011 0.000252
v 0.006470 0.005831 0.000280
v 0.006514 0.005749 0.000193
v 0.006521 0.005691 0.000168
v 0.006447 0.005880 0.000317
v 0.006412 0.005893 0.000368
v 0.006433 0.005637 0.000337
v 0.006323 0.006133 0.000478
v 0.006353 0.006056 0.000449
v 0.006252 0.006187 0.000552
v 0.006283 0.005938 0.000546
v 0.006192 0.006133 0.000617
v 0.006224 0.006034 0.000590
v 0.006217 0.005935 0.000603
v 0.006415 0.006084 0.000382
v 0.006360 0.005968 0.000445
v 0.006708 0.006119 -0.000080
v 0.006697 0.006045 -0.000091
v 0.006660 0.006051 0.000000
v 0.006672 0.006173 -0.000000
v 0.006639 0.006121 0.000064
v 0.006650 0.006293 0.000051
v 0.006616 0.006198 0.000109
v 0.006638 0.006079 0.000060
v 0.006631 0.005932 0.000015
v 0.006619 0.005976 0.000058
v 0.006571 0.005865 0.000114
v 0.006564 0.005786 0.000106
v 0.006467 0.005720 0.000287
v 0.006375 0.005720 0.000419
v 0.006340 0.005746 0.000474
v 0.006436 0.005513 0.000317
v 0.006383 0.005547 0.000401
v 0.006356 0.005613 0.000449
v 0.006333 0.005553 0.000494
v 0.006322 0.005620 0.000511
v 0.006296 0.005870 0.000530
v 0.006279 0.005775 0.000549
v 0.006348 0.005852 0.000462
v 0.006143 0.005831 0.000685
v 0.006125 0.005700 0.000734
v 0.006235 0.005694 0.000614
v 0.006273 0.005682 0.000572
v 0.006064 0.005735 0.000795
v 0.006259 0.005353 0.000660
v 0.006446 0.005368 0.000324
v 0.006400 0.005400 0.000400
v 0.006443 0.005279 0.000348
v 0.006321 0.005474 0.000534
v 0.006285 0.005586 0.000574
v 0.006417 0.005351 0.000385
v 0.006370 0.005289 0.000511
v 0.006365 0.005380 0.000478
v 0.006308 0.005383 0.000572
v 0.006296 0.005312 0.000611
v 0.006122 0.005583 0.000786
v 0.006213 0.005557 0.000685
v 0.006097 0.005481 0.000842
v 0.006048 0.005537 0.000900
v 0.006477 0.005131 0.000323
v 0.006700 0.004049 -0.000453
v 0.006655 0.003880 -0.000367
v 0.006619 0.003696 -0.000276
v 0.006501 0.003044 0.000068
v 0.006459 0.002937 0.000110
v 0.006404 0.002841 0.000194
v 0.006283 0.002611 0.000330
v 0.006610 0.003488 -0.000163
v 0.006198 0.002466 0.000413
v 0.006174 0.002460 0.000450
v 0.006028 0.002117 0.000631
v 0.006001 0.002045 0.000670
v 0.005953 0.001939 0.000713
v 0.005910 0.001835 0.000744
v 0.005883 0.001797 0.000810
v 0.005703 0.001397 0.001088
v 0.005813 0.001612 0.000912
v 0.005764 0.001495 0.000911
v 0.005359 0.000854 0.001378
v 0.005459 0.000977 0.001299
v 0.006016 0.005324 0.001025
v 0.006009 0.005241 0.001068
v 0.006009 0.005118 0.001103
v 0.005986 0.005043 0.001198
v 0.005971 0.004906 0.001269
v 0.005906 0.004487 0.001477
v 0.005878 0.004301 0.001578
v 0.005837 0.003881 0.001860
v 0.005856 0.003837 0.001851
v 0.005799 0.003527 0.002040
v 0.005788 0.003329 0.002234
v 0.005784 0.003243 0.002310
v 0.005787 0.003017 0.002460
v 0.005788 0.002986 0.002475
v 0.005725 0.002707 0.002603
v 0.005244 0.000998 0.001894
v 0.005464 0.001647 0.002260
v 0.005452 0.001523 0.002136
v 0.005397 0.001471 0.002186
v 0.005418 0.001576 0.002267
v 0.005380 0.001395 0.002120
v 0.005340 0.001244 0.002053
v 0.005660 0.002352 0.002494
v 0.005582 0.002053 0.002406
v 0.005611 0.002196 0.002497
v 0.005657 0.002413 0.002556
v 0.005484 0.001719 0.002308
v 0.005146 0.000760 0.001718
v 0.005187 0.000836 0.001768
v 0.005201 0.000868 0.001801
v 0.005213 0.000911 0.001838
v 0.006677 0.004571 -0.000512
v 0.006646 0.004754 -0.000431
v 0.006653 0.004675 -0.000465
v 0.006669 0.004489 -0.000476
v 0.006659 0.004407 -0.000444
v 0.006632 0.004525 -0.000387
v 0.006647 0.004413 -0.000415
v 0.006631 0.004703 -0.000380
v 0.006596 0.004753 -0.000186
v 0.006616 0.004620 -0.000271
v 0.006618 0.004486 -0.000248
v 0.006570 0.004709 -0.000072
v 0.006565 0.004615 -0.000048
v 0.006662 0.004349 -0.000438
v 0.006687 0.004283 -0.000474
v 0.006634 0.004254 -0.000352
v 0.006635 0.004407 -0.000356
v 0.006636 0.004142 -0.000313
v 0.006671 0.004175 -0.000418
v 0.006594 0.004547 -0.000161
v 0.006615 0.004330 -0.000272
v 0.006583 0.004588 -0.000104
v 0.006548 0.004555 0.000005
v 0.006562 0.004488 -0.000040
v 0.006600 0.004378 -0.000179
v 0.006605 0.004255 -0.000222
v 0.006580 0.004274 -0.000113
v 0.006562 0.004351 -0.000065
v 0.006546 0.004397 0.000004
v 0.006525 0.004370 0.000103
v 0.006413 0.005022 0.000479
v 0.006430 0.005024 0.000436
v 0.006390 0.004935 0.000529
v 0.006366 0.004864 0.000559
v 0.006379 0.004835 0.000538
v 0.006336 0.004762 0.000620
v 0.006374 0.004643 0.000498
v 0.006361 0.004632 0.000547
v 0.006362 0.004700 0.000557
v 0.006325 0.004572 0.000636
v 0.006316 0.004668 0.000656
v 0.006566 0.004792 -0.000055
v 0.006528 0.004768 0.000047
v 0.006538 0.004843 0.000047
v 0.006512 0.004991 0.000149
v 0.006521 0.004946 0.000109
v 0.006516 0.004873 0.000127
v 0.006545 0.004738 0.000000
v 0.006557 0.004661 -0.000012
v 0.006516 0.004750 0.000101
v 0.006492 0.004821 0.000194
v 0.006501 0.004803 0.000145
v 0.006491 0.004741 0.000177
v 0.006499 0.005104 0.000248
v 0.006486 0.005087 0.000300
v 0.006486 0.004969 0.000261
v 0.006444 0.005073 0.000414
v 0.006480 0.004849 0.000252
v 0.006453 0.004882 0.000325
v 0.006440 0.004785 0.000361
v 0.006425 0.004905 0.000442
v 0.006535 0.004646 0.000058
v 0.006525 0.004578 0.000096
v 0.006512 0.004620 0.000151
v 0.006471 0.004693 0.000262
v 0.006477 0.004585 0.000250
v 0.006486 0.004644 0.000222
v 0.006539 0.004477 0.000047
v 0.006526 0.004506 0.000112
v 0.006492 0.004541 0.000228
v 0.006509 0.004376 0.000181
v 0.006441 0.004674 0.000329
v 0.006416 0.004764 0.000435
v 0.006412 0.004683 0.000408
v 0.006445 0.004607 0.000320
v 0.006398 0.004655 0.000448
v 0.006436 0.004537 0.000377
v 0.006409 0.004593 0.000431
v 0.006391 0.004757 0.000505
v 0.006669 0.004113 -0.000398
v 0.006636 0.004077 -0.000303
v 0.006603 0.004165 -0.000197
v 0.006633 0.003861 -0.000295
v 0.006617 0.003839 -0.000208
v 0.006624 0.003943 -0.000230
v 0.006615 0.003978 -0.000187
v 0.006600 0.004004 -0.000086
v 0.006565 0.004191 -0.000024
v 0.006550 0.004292 0.000025
v 0.006534 0.004326 0.000068
v 0.006538 0.004207 0.000077
v 0.006520 0.004249 0.000111
v 0.006510 0.004274 0.000143
v 0.006565 0.004095 0.000067
v 0.006512 0.004203 0.000166
v 0.006543 0.004108 0.000129
v 0.006613 0.003821 -0.000152
v 0.006610 0.003897 -0.000117
v 0.006593 0.003923 -0.000032
v 0.006600 0.003747 -0.000099
v 0.006613 0.003772 -0.000242
v 0.006605 0.003636 -0.000225
v 0.006590 0.003586 -0.000143
v 0.006597 0.003692 -0.000093
v 0.006583 0.003825 0.000035
v 0.006577 0.003719 0.000053
v 0.006567 0.003969 0.000097
v 0.006506 0.004149 0.000214
v 0.006510 0.004027 0.000248
v 0.006562 0.003886 0.000129
v 0.006532 0.003904 0.000214
v 0.006531 0.003781 0.000236
v 0.006523 0.003760 0.000280
v 0.006507 0.003850 0.000338
v 0.006347 0.004535 0.000587
v 0.006321 0.004501 0.000656
v 0.006297 0.004536 0.000716
v 0.006344 0.004416 0.000609
v 0.006335 0.004356 0.000643
v 0.006262 0.004460 0.000787
v 0.006285 0.004410 0.000732
v 0.006297 0.004268 0.000768
v 0.006260 0.004371 0.000812
v 0.006266 0.004237 0.000843
v 0.006256 0.004146 0.000913
v 0.006495 0.004360 0.000240
v 0.006415 0.004349 0.000462
v 0.006465 0.004472 0.000302
v 0.006436 0.004328 0.000401
v 0.006498 0.004291 0.000216
v 0.006485 0.004261 0.000269
v 0.006462 0.004280 0.000345
v 0.006486 0.004151 0.000304
v 0.006430 0.004271 0.000448
v 0.006463 0.004220 0.000385
v 0.006417 0.004449 0.000439
v 0.006399 0.004531 0.000459
v 0.006394 0.004465 0.000491
v 0.006381 0.004397 0.000529
v 0.006364 0.004349 0.000590
v 0.006467 0.004112 0.000384
v 0.006447 0.004188 0.000451
v 0.006486 0.004031 0.000351
v 0.006472 0.003970 0.000427
v 0.006439 0.004085 0.000497
v 0.006409 0.004120 0.000563
v 0.006437 0.003998 0.000534
v 0.006408 0.004029 0.000603
v 0.006495 0.003939 0.000347
v 0.006376 0.004286 0.000576
v 0.006416 0.004202 0.000523
v 0.006382 0.004182 0.000606
v 0.006392 0.004026 0.000656
v 0.006352 0.004112 0.000703
v 0.006326 0.004179 0.000731
v 0.006373 0.004061 0.000680
v 0.006833 0.004551 -0.000718
v 0.006829 0.004460 -0.000689
v 0.006727 0.004509 -0.000568
v 0.006790 0.004487 -0.000641
v 0.006723 0.004422 -0.000535
v 0.006737 0.004346 -0.000545
v 0.006731 0.004231 -0.000518
v 0.006705 0.004148 -0.000464
v 0.006671 0.003978 -0.000408
v 0.006651 0.003954 -0.000355
v 0.006249 0.005222 0.000714
v 0.006413 0.005110 0.000473
v 0.006407 0.005213 0.000463
v 0.006372 0.005135 0.000560
v 0.006388 0.005085 0.000536
v 0.006332 0.005192 0.000612
v 0.006279 0.005130 0.000696
v 0.006360 0.004998 0.000582
v 0.006330 0.005059 0.000640
v 0.006312 0.005008 0.000669
v 0.006307 0.005097 0.000670
v 0.006246 0.005092 0.000740
v 0.006142 0.005418 0.000799
v 0.006185 0.005377 0.000759
v 0.006149 0.005318 0.000830
v 0.006053 0.005427 0.000948
v 0.006094 0.005381 0.000896
v 0.006100 0.005240 0.000936
v 0.006182 0.005218 0.000808
v 0.006046 0.005228 0.001020
v 0.006202 0.005079 0.000800
v 0.006146 0.004871 0.000958
v 0.006340 0.004883 0.000617
v 0.006332 0.004837 0.000635
v 0.006307 0.004940 0.000673
v 0.006226 0.005021 0.000770
v 0.006294 0.004974 0.000695
v 0.006279 0.004910 0.000726
v 0.006196 0.004953 0.000851
v 0.006283 0.004841 0.000729
v 0.006294 0.004707 0.000698
v 0.006314 0.004770 0.000670
v 0.006208 0.004872 0.000851
v 0.006196 0.004792 0.000883
v 0.006092 0.005131 0.000975
v 0.006143 0.005130 0.000889
v 0.006138 0.005035 0.000939
v 0.006042 0.005082 0.001060
v 0.006086 0.004935 0.001058
v 0.006108 0.004964 0.001009
v 0.006050 0.004968 0.001109
v 0.006127 0.004727 0.001028
v 0.006161 0.004709 0.000975
v 0.006146 0.004550 0.001012
v 0.006126 0.004567 0.001051
v 0.006244 0.004736 0.000798
v 0.006193 0.004692 0.000919
v 0.006260 0.004545 0.000789
v 0.006205 0.004592 0.000897
v 0.006223 0.004533 0.000872
v 0.006230 0.004446 0.000860
v 0.006183 0.004605 0.000943
v 0.006058 0.004854 0.001120
v 0.006023 0.004778 0.001199
v 0.006001 0.004647 0.001247
v 0.006080 0.004695 0.001119
v 0.005974 0.004853 0.001273
v 0.005978 0.004707 0.001286
v 0.006118 0.004525 0.001076
v 0.006116 0.004396 0.001098
v 0.006099 0.004347 0.001154
v 0.006072 0.004392 0.001183
v 0.006187 0.004511 0.000935
v 0.006154 0.004441 0.001005
v 0.006217 0.004340 0.000895
v 0.006215 0.004226 0.000934
v 0.006170 0.004377 0.000989
v 0.006142 0.004302 0.001071
v 0.006176 0.004226 0.001010
v 0.006065 0.004511 0.001180
v 0.006060 0.004594 0.001165
v 0.006098 0.004580 0.001095
v 0.006091 0.004500 0.001127
v 0.005942 0.004629 0.001355
v 0.006011 0.004516 0.001271
v 0.005975 0.004556 0.001314
v 0.005940 0.004559 0.001378
v 0.005960 0.004448 0.001402
v 0.006591 0.003536 -0.000127
v 0.006583 0.003585 -0.000066
v 0.006572 0.003536 -0.000031
v 0.006588 0.003478 -0.000076
v 0.006581 0.003420 -0.000026
v 0.006562 0.003484 0.000005
v 0.006553 0.003529 0.000042
v 0.006535 0.003461 0.000118
v 0.006544 0.003402 0.000076
v 0.006547 0.003740 0.000180
v 0.006538 0.003666 0.000236
v 0.006558 0.003668 0.000126
v 0.006528 0.003697 0.000285
v 0.006492 0.003719 0.000408
v 0.006528 0.003560 0.000250
v 0.006509 0.003642 0.000352
v 0.006495 0.003634 0.000388
v 0.006538 0.003326 0.000086
v 0.006575 0.003227 -0.000029
v 0.006539 0.003530 0.000156
v 0.006518 0.003391 0.000158
v 0.006498 0.003392 0.000229
v 0.006509 0.003291 0.000137
v 0.006494 0.003343 0.000200
v 0.006533 0.003139 0.000025
v 0.006518 0.003173 0.000082
v 0.006503 0.003208 0.000118
v 0.006547 0.003278 0.000064
v 0.006462 0.003183 0.000171
v 0.006462 0.003314 0.000263
v 0.006426 0.003194 0.000260
v 0.006446 0.003216 0.000211
v 0.006501 0.003441 0.000284
v 0.006513 0.003481 0.000274
v 0.006509 0.003543 0.000308
v 0.006487 0.003456 0.000364
v 0.006490 0.003436 0.000331
v 0.006490 0.003545 0.000358
v 0.006475 0.003512 0.000406
v 0.006460 0.003366 0.000337
v 0.006421 0.003243 0.000379
v 0.006437 0.003360 0.000418
v 0.006458 0.003442 0.000435
v 0.006426 0.003469 0.000543
v 0.006420 0.003386 0.000514
v 0.006278 0.003963 0.000918
v 0.006241 0.004001 0.000988
v 0.006276 0.003857 0.000954
v 0.006259 0.003766 0.001015
v 0.006255 0.003647 0.001038
v 0.006209 0.003712 0.001130
v 0.006467 0.003845 0.000464
v 0.006421 0.003905 0.000592
v 0.006395 0.003855 0.000643
v 0.006447 0.003744 0.000521
v 0.006458 0.003637 0.000476
v 0.006427 0.003684 0.000561
v 0.006430 0.003797 0.000556
v 0.006387 0.003786 0.000670
v 0.006399 0.003667 0.000626
v 0.006499 0.003792 0.000369
v 0.006482 0.003675 0.000430
v 0.006399 0.003974 0.000641
v 0.006363 0.003991 0.000716
v 0.006346 0.003989 0.000759
v 0.006326 0.003988 0.000810
v 0.006358 0.003940 0.000733
v 0.006298 0.004114 0.000843
v 0.006341 0.003888 0.000789
v 0.006357 0.003843 0.000757
v 0.006328 0.003798 0.000821
v 0.006322 0.004068 0.000794
v 0.006443 0.003587 0.000529
v 0.006341 0.003724 0.000771
v 0.006329 0.003693 0.000817
v 0.006364 0.003604 0.000737
v 0.006401 0.003556 0.000636
v 0.006387 0.003449 0.000663
v 0.006372 0.003465 0.000731
v 0.006381 0.003532 0.000699
v 0.006360 0.003497 0.000792
v 0.006458 0.003574 0.000474
v 0.006432 0.003534 0.000552
v 0.006308 0.003849 0.000880
v 0.006328 0.003605 0.000873
v 0.006303 0.003689 0.000915
v 0.006319 0.003496 0.000940
v 0.006290 0.003703 0.000947
v 0.006412 0.003083 0.000231
v 0.006505 0.003092 0.000091
v 0.006477 0.003006 0.000102
v 0.006449 0.002966 0.000156
v 0.006453 0.003045 0.000163
v 0.006401 0.003101 0.000268
v 0.006407 0.003174 0.000326
v 0.006378 0.002996 0.000286
v 0.006424 0.002950 0.000203
v 0.006367 0.003014 0.000324
v 0.006371 0.003093 0.000396
v 0.006333 0.002924 0.000349
v 0.006374 0.003260 0.000578
v 0.006349 0.003222 0.000669
v 0.006349 0.003147 0.000589
v 0.006324 0.003051 0.000559
v 0.006342 0.003163 0.000641
v 0.006313 0.003132 0.000693
v 0.006405 0.003239 0.000448
v 0.006386 0.003183 0.000480
v 0.006371 0.003188 0.000542
v 0.006368 0.003107 0.000455
v 0.006323 0.003012 0.000481
v 0.006258 0.002805 0.000458
v 0.006234 0.002759 0.000517
v 0.006340 0.002844 0.000292
v 0.006303 0.002864 0.000372
v 0.006314 0.002658 0.000291
v 0.006304 0.002825 0.000342
v 0.006255 0.002741 0.000405
v 0.006325 0.002975 0.000425
v 0.006282 0.002735 0.000346
v 0.006243 0.002643 0.000405
v 0.006221 0.002650 0.000463
v 0.006293 0.002979 0.000571
v 0.006290 0.002911 0.000485
v 0.006294 0.003032 0.000627
v 0.006294 0.003099 0.000734
v 0.006268 0.003011 0.000704
v 0.006279 0.003077 0.000764
v 0.006252 0.002920 0.000683
v 0.006248 0.002833 0.000598
v 0.006216 0.002738 0.000662
v 0.006235 0.002922 0.000761
v 0.006214 0.003625 0.001148
v 0.006224 0.003539 0.001173
v 0.006199 0.003562 0.001218
v 0.006243 0.003537 0.001121
v 0.006225 0.003346 0.001167
v 0.006233 0.003448 0.001166
v 0.006203 0.003449 0.001249
v 0.006202 0.003363 0.001258
v 0.006188 0.003206 0.001246
v 0.006153 0.003117 0.001316
v 0.006166 0.003082 0.001242
v 0.006146 0.003193 0.001406
v 0.006361 0.003416 0.000759
v 0.006377 0.003328 0.000634
v 0.006364 0.003353 0.000692
v 0.006327 0.003251 0.000751
v 0.006353 0.003448 0.000821
v 0.006339 0.003472 0.000879
v 0.006332 0.003402 0.000889
v 0.006296 0.003144 0.000770
v 0.006320 0.003280 0.000839
v 0.006292 0.003218 0.000891
v 0.006289 0.003253 0.000916
v 0.006317 0.003340 0.000903
v 0.006289 0.003498 0.001018
v 0.006311 0.003438 0.000969
v 0.006273 0.003439 0.001058
v 0.006296 0.003357 0.000983
v 0.006255 0.003305 0.001075
v 0.006272 0.003287 0.001025
v 0.006248 0.003398 0.001117
v 0.006263 0.003095 0.000836
v 0.006242 0.003033 0.000840
v 0.006280 0.003168 0.000880
v 0.006274 0.003200 0.000945
v 0.006266 0.003224 0.001004
v 0.006239 0.003099 0.000973
v 0.006227 0.002991 0.000890
v 0.006209 0.002923 0.000921
v 0.006219 0.002995 0.000970
v 0.006202 0.003020 0.001040
v 0.006195 0.003079 0.001150
v 0.006232 0.003180 0.001100
v 0.006214 0.003243 0.001170
v 0.006192 0.003118 0.001203
v 0.006602 0.003456 -0.000103
v 0.006618 0.003396 -0.000116
v 0.006594 0.003361 -0.000048
v 0.006094 0.004267 0.001208
v 0.006059 0.004152 0.001314
v 0.006199 0.004101 0.001037
v 0.006219 0.004068 0.001010
v 0.006145 0.004148 0.001147
v 0.006150 0.004074 0.001158
v 0.006169 0.004054 0.001129
v 0.006109 0.004133 0.001225
v 0.005995 0.004399 0.001352
v 0.005996 0.004278 0.001383
v 0.006037 0.004400 0.001263
v 0.006046 0.004301 0.001292
v 0.005946 0.004310 0.001455
v 0.006024 0.004183 0.001371
v 0.005997 0.004196 0.001420
v 0.005936 0.004185 0.001516
v 0.005971 0.004225 0.001450
v 0.006082 0.003990 0.001349
v 0.006075 0.003845 0.001428
v 0.006185 0.003962 0.001118
v 0.006159 0.003945 0.001199
v 0.006229 0.003878 0.001045
v 0.006192 0.003857 0.001140
v 0.006164 0.003871 0.001219
v 0.006126 0.004026 0.001245
v 0.006115 0.003956 0.001293
v 0.006141 0.003761 0.001294
v 0.006218 0.003770 0.001104
v 0.006119 0.003849 0.001332
v 0.006095 0.003813 0.001402
v 0.005980 0.004120 0.001474
v 0.006042 0.004099 0.001376
v 0.006085 0.004055 0.001319
v 0.005874 0.004165 0.001615
v 0.005928 0.004063 0.001583
v 0.006022 0.004024 0.001437
v 0.006021 0.003930 0.001488
v 0.005949 0.003948 0.001627
v 0.005904 0.004016 0.001659
v 0.006165 0.003677 0.001247
v 0.006149 0.003641 0.001327
v 0.006112 0.003709 0.001397
v 0.006180 0.003549 0.001294
v 0.006132 0.003538 0.001414
v 0.006162 0.003487 0.001367
v 0.006118 0.003640 0.001402
v 0.006078 0.003666 0.001500
v 0.006093 0.003530 0.001522
v 0.006015 0.003815 0.001549
v 0.006072 0.003754 0.001477
v 0.006049 0.003725 0.001541
v 0.005902 0.003941 0.001723
v 0.005968 0.003927 0.001591
v 0.005943 0.003883 0.001671
v 0.005892 0.003873 0.001774
v 0.006022 0.003675 0.001624
v 0.005957 0.003796 0.001678
v 0.005916 0.003721 0.001784
v 0.005971 0.003626 0.001732
v 0.006180 0.003424 0.001335
v 0.006156 0.003402 0.001406
v 0.006120 0.003407 0.001525
v 0.006163 0.003279 0.001378
v 0.006148 0.003317 0.001454
v 0.006143 0.003216 0.001451
v 0.006131 0.003330 0.001513
v 0.006115 0.003360 0.001571
v 0.006129 0.003266 0.001518
v 0.006111 0.003308 0.001597
v 0.006082 0.003326 0.001679
v 0.006047 0.003592 0.001622
v 0.006028 0.003497 0.001723
v 0.005853 0.003707 0.001888
v 0.005914 0.003631 0.001830
v 0.005955 0.003561 0.001799
v 0.006008 0.003408 0.001794
v 0.005947 0.003499 0.001843
v 0.005870 0.003559 0.001928
v 0.006070 0.003480 0.001652
v 0.006072 0.003411 0.001683
v 0.006201 0.002642 0.000529
v 0.006204 0.002576 0.000452
v 0.006181 0.002559 0.000504
v 0.006216 0.002705 0.000563
v 0.006187 0.002657 0.000678
v 0.006137 0.002443 0.000526
v 0.006148 0.002532 0.000620
v 0.006168 0.002570 0.000586
v 0.006152 0.002553 0.000700
v 0.006218 0.002543 0.000411
v 0.006233 0.002845 0.000716
v 0.006194 0.002841 0.000892
v 0.006221 0.002857 0.000797
v 0.006173 0.002736 0.000816
v 0.006154 0.002614 0.000777
v 0.006129 0.002555 0.000796
v 0.006126 0.002581 0.000852
v 0.006159 0.002750 0.000951
v 0.006143 0.002651 0.000877
v 0.006130 0.002388 0.000511
v 0.006092 0.002391 0.000672
v 0.006112 0.002373 0.000563
v 0.006096 0.002297 0.000565
v 0.006072 0.002260 0.000613
v 0.006119 0.002472 0.000673
v 0.006110 0.002486 0.000743
v 0.006079 0.002407 0.000765
v 0.006063 0.002297 0.000682
v 0.006108 0.002502 0.000828
v 0.006030 0.002201 0.000681
v 0.006057 0.002355 0.000800
v 0.006042 0.002264 0.000747
v 0.006039 0.002282 0.000900
v 0.006090 0.002542 0.000979
v 0.006102 0.002537 0.000928
v 0.006071 0.002512 0.001042
v 0.006070 0.002420 0.000875
v 0.006056 0.002358 0.000866
v 0.006051 0.002419 0.000982
v 0.006028 0.002309 0.000993
v 0.006042 0.002444 0.001080
v 0.006018 0.002437 0.001159
v 0.006138 0.002998 0.001242
v 0.006133 0.003137 0.001416
v 0.006065 0.002833 0.001381
v 0.006067 0.002913 0.001438
v 0.006094 0.003035 0.001443
v 0.006036 0.002853 0.001533
v 0.006086 0.002780 0.001249
v 0.006050 0.002712 0.001336
v 0.006058 0.002640 0.001222
v 0.006049 0.002540 0.001148
v 0.006044 0.002633 0.001284
v 0.006012 0.002499 0.001254
v 0.005992 0.002546 0.001377
v 0.006064 0.002780 0.001327
v 0.006039 0.002737 0.001401
v 0.006033 0.002750 0.001469
v 0.006016 0.002766 0.001587
v 0.006020 0.002754 0.001526
v 0.006007 0.002632 0.001399
v 0.006004 0.002652 0.001469
v 0.005990 0.002656 0.001537
v 0.006007 0.002751 0.001641
v 0.005998 0.002702 0.001668
v 0.006183 0.002872 0.000963
v 0.006170 0.002932 0.001051
v 0.006151 0.002840 0.001054
v 0.006150 0.002908 0.001117
v 0.006121 0.002733 0.001062
v 0.006121 0.002778 0.001130
v 0.006117 0.002895 0.001223
v 0.006121 0.002689 0.001025
v 0.006084 0.002698 0.001180
v 0.006065 0.002596 0.001162
v 0.006081 0.002610 0.001097
v 0.005958 0.002186 0.001186
v 0.005937 0.002137 0.001196
v 0.005941 0.002111 0.001139
v 0.005928 0.002064 0.001154
v 0.005906 0.002048 0.001310
v 0.005855 0.001784 0.001193
v 0.005888 0.001922 0.001250
v 0.005888 0.001970 0.001310
v 0.005855 0.001911 0.001371
v 0.006009 0.002160 0.000740
v 0.006006 0.002158 0.000816
v 0.005994 0.002080 0.000760
v 0.006031 0.002175 0.000653
v 0.006010 0.002082 0.000676
v 0.005990 0.002177 0.000985
v 0.005993 0.002154 0.000902
v 0.005980 0.002031 0.000754
v 0.005987 0.002075 0.000822
v 0.005973 0.002073 0.000891
v 0.005929 0.001892 0.000787
v 0.005966 0.002091 0.000956
v 0.005922 0.001959 0.000917
v 0.005945 0.002021 0.000940
v 0.006000 0.002219 0.001005
v 0.005997 0.002251 0.001066
v 0.005976 0.002136 0.000965
v 0.005981 0.002168 0.001067
v 0.005960 0.002106 0.001051
v 0.005975 0.002212 0.001135
v 0.005954 0.001995 0.000819
v 0.005908 0.001879 0.000861
v 0.005910 0.001935 0.000981
v 0.005920 0.001997 0.001066
v 0.005887 0.001838 0.000935
v 0.005843 0.001677 0.000882
v 0.005841 0.001691 0.000965
v 0.005853 0.001735 0.001010
v 0.005893 0.001853 0.001059
v 0.005876 0.001808 0.001115
v 0.005936 0.002070 0.001113
v 0.005912 0.001947 0.001128
v 0.005911 0.001967 0.001173
v 0.005887 0.001857 0.001157
v 0.005994 0.002357 0.001197
v 0.006004 0.002445 0.001218
v 0.005980 0.002402 0.001305
v 0.005955 0.002370 0.001373
v 0.005976 0.002519 0.001437
v 0.005953 0.002268 0.001291
v 0.005935 0.002159 0.001277
v 0.005930 0.002193 0.001377
v 0.005944 0.002366 0.001454
v 0.005922 0.002280 0.001485
v 0.005964 0.002565 0.001556
v 0.005950 0.002425 0.001512
v 0.005956 0.002568 0.001612
v 0.005991 0.002672 0.001627
v 0.005970 0.002615 0.001701
v 0.005949 0.002562 0.001733
v 0.005931 0.002452 0.001608
v 0.005926 0.002357 0.001541
v 0.005910 0.002346 0.001627
v 0.005917 0.002444 0.001705
v 0.005943 0.002530 0.001671
v 0.005899 0.002392 0.001751
v 0.005921 0.002477 0.001773
v 0.005936 0.002536 0.001764
v 0.005904 0.002088 0.001388
v 0.005909 0.002111 0.001361
v 0.005906 0.002192 0.001509
v 0.005908 0.002245 0.001568
v 0.005896 0.002107 0.001470
v 0.005898 0.002021 0.001352
v 0.005896 0.002040 0.001391
v 0.005877 0.001999 0.001410
v 0.005883 0.002068 0.001536
v 0.005875 0.002103 0.001617
v 0.005854 0.002020 0.001601
v 0.005896 0.002272 0.001660
v 0.005896 0.002191 0.001576
v 0.005881 0.002202 0.001659
v 0.005899 0.002421 0.001806
v 0.005884 0.002299 0.001800
v 0.005866 0.002151 0.001706
v 0.005840 0.002078 0.001748
v 0.005874 0.002335 0.001890
v 0.005851 0.002201 0.001852
v 0.005848 0.002142 0.001804
v 0.006135 0.003166 0.001485
v 0.006133 0.003191 0.001510
v 0.006109 0.003188 0.001573
v 0.006084 0.003200 0.001670
v 0.006060 0.002957 0.001581
v 0.006078 0.003066 0.001633
v 0.006048 0.002955 0.001675
v 0.006097 0.003071 0.001530
v 0.006099 0.003098 0.001565
v 0.006066 0.003201 0.001733
v 0.006048 0.003102 0.001773
v 0.006057 0.003034 0.001702
v 0.006010 0.003305 0.001838
v 0.005940 0.003392 0.001915
v 0.006016 0.003196 0.001874
v 0.005920 0.003292 0.002004
v 0.006010 0.003242 0.001873
v 0.005968 0.003194 0.001965
v 0.005907 0.003199 0.002106
v 0.006041 0.003338 0.001761
v 0.006054 0.003245 0.001773
v 0.006044 0.003166 0.001813
v 0.006031 0.003094 0.001836
v 0.006024 0.002866 0.001645
v 0.006008 0.002818 0.001702
v 0.006042 0.002980 0.001730
v 0.006043 0.003018 0.001792
v 0.006002 0.002850 0.001812
v 0.005971 0.002795 0.001899
v 0.005989 0.003036 0.001977
v 0.005990 0.002984 0.001990
v 0.005994 0.003138 0.001930
v 0.005947 0.003097 0.002061
v 0.005940 0.003168 0.002053
v 0.005973 0.002999 0.002046
v 0.005954 0.003022 0.002088
v 0.005931 0.003081 0.002112
v 0.005951 0.002866 0.002063
v 0.005970 0.002961 0.002061
v 0.005943 0.002986 0.002124
v 0.005932 0.002917 0.002153
v 0.005909 0.002986 0.002201
v 0.006026 0.003013 0.001853
v 0.006008 0.003012 0.001915
v 0.005979 0.002865 0.001941
v 0.005983 0.002945 0.001997
v 0.005858 0.003417 0.002031
v 0.005836 0.003336 0.002137
v 0.005855 0.003215 0.002191
v 0.005887 0.003140 0.002176
v 0.005859 0.003141 0.002231
v 0.005908 0.003039 0.002193
v 0.005835 0.003199 0.002251
v 0.005845 0.003127 0.002279
v 0.005878 0.003065 0.002251
v 0.005884 0.003013 0.002263
v 0.005839 0.003040 0.002354
v 0.005899 0.002542 0.001943
v 0.005908 0.002614 0.001996
v 0.005990 0.002718 0.001751
v 0.005971 0.002664 0.001800
v 0.005937 0.002579 0.001812
v 0.005963 0.002725 0.001891
v 0.005930 0.002628 0.001936
v 0.005929 0.002699 0.001986
v 0.005919 0.002538 0.001839
v 0.005940 0.002771 0.001996
v 0.005920 0.002795 0.002122
v 0.005935 0.002868 0.002129
v 0.005891 0.002898 0.002235
v 0.005905 0.002697 0.002066
v 0.005857 0.002596 0.002152
v 0.005870 0.002680 0.002191
v 0.005883 0.002771 0.002218
v 0.005866 0.002432 0.001988
v 0.005891 0.002572 0.002014
v 0.005849 0.002508 0.002124
v 0.005845 0.002389 0.002055
v 0.005800 0.002245 0.002144
v 0.005820 0.002239 0.002067
v 0.005892 0.002455 0.001903
v 0.005881 0.002386 0.001887
v 0.005849 0.002285 0.001973
v 0.005834 0.002522 0.002193
v 0.005834 0.002617 0.002228
v 0.005829 0.002663 0.002272
v 0.005795 0.002599 0.002336
v 0.005788 0.002528 0.002305
v 0.005772 0.002347 0.002269
v 0.005791 0.002354 0.002218
v 0.005808 0.002454 0.002230
v 0.005740 0.002534 0.002458
v 0.005773 0.002442 0.002319
v 0.005744 0.002494 0.002394
v 0.005727 0.002436 0.002408
v 0.005861 0.002918 0.002328
v 0.005838 0.002987 0.002376
v 0.005863 0.002848 0.002304
v 0.005808 0.002983 0.002435
v 0.005829 0.002910 0.002397
v 0.005816 0.002758 0.002350
v 0.005800 0.002853 0.002443
v 0.005780 0.002951 0.002494
v 0.005770 0.002829 0.002524
v 0.005779 0.002662 0.002432
v 0.005766 0.002736 0.002489
v 0.005748 0.002734 0.002554
v 0.005756 0.002634 0.002488
v 0.005682 0.002537 0.002583
v 0.005807 0.001640 0.001014
v 0.005820 0.001703 0.001173
v 0.005783 0.001613 0.001175
v 0.005772 0.001577 0.001051
v 0.005752 0.001518 0.001043
v 0.005782 0.001621 0.001221
v 0.005838 0.001802 0.001348
v 0.005836 0.001771 0.001321
v 0.005794 0.001661 0.001245
v 0.005821 0.001719 0.001295
v 0.005773 0.001635 0.001294
v 0.005725 0.001617 0.001482
v 0.005806 0.001757 0.001397
v 0.005777 0.001681 0.001392
v 0.005778 0.001755 0.001471
v 0.005750 0.001644 0.001442
v 0.005724 0.001443 0.001142
v 0.005663 0.001441 0.001421
v 0.005754 0.001535 0.001227
v 0.005746 0.001586 0.001344
v 0.005747 0.001500 0.001188
v 0.005699 0.001432 0.001276
v 0.005631 0.001295 0.001242
v 0.005615 0.001288 0.001319
v 0.005683 0.001379 0.001191
v 0.005660 0.001358 0.001293
v 0.005625 0.001254 0.001181
v 0.005643 0.001313 0.001225
v 0.005706 0.001515 0.001367
v 0.005679 0.001578 0.001596
v 0.005660 0.001463 0.001496
v 0.005619 0.001375 0.001479
v 0.005613 0.001335 0.001431
v 0.005609 0.001403 0.001549
v 0.005663 0.001514 0.001559
v 0.005623 0.001442 0.001575
v 0.005636 0.001485 0.001629
v 0.005601 0.001420 0.001592
v 0.005604 0.001435 0.001624
v 0.005855 0.001942 0.001462
v 0.005836 0.001935 0.001584
v 0.005829 0.001858 0.001437
v 0.005823 0.001882 0.001505
v 0.005787 0.001822 0.001540
v 0.005827 0.002012 0.001706
v 0.005814 0.001916 0.001677
v 0.005764 0.001777 0.001614
v 0.005741 0.001698 0.001566
v 0.005803 0.001871 0.001654
v 0.005757 0.001796 0.001722
v 0.005778 0.001872 0.001747
v 0.005757 0.001905 0.001847
v 0.005743 0.001954 0.002015
v 0.005694 0.001925 0.002098
v 0.005836 0.002090 0.001798
v 0.005811 0.002029 0.001798
v 0.005803 0.002024 0.001858
v 0.005821 0.002089 0.001920
v 0.005831 0.002159 0.001950
v 0.005789 0.002053 0.001982
v 0.005799 0.001963 0.001761
v 0.005742 0.001897 0.001896
v 0.005768 0.001991 0.001967
v 0.005654 0.001642 0.001736
v 0.005664 0.001680 0.001816
v 0.005644 0.001608 0.001717
v 0.005616 0.001505 0.001699
v 0.005617 0.001549 0.001744
v 0.005598 0.001562 0.001829
v 0.005635 0.001624 0.001804
v 0.005620 0.001671 0.001917
v 0.005666 0.001715 0.001873
v 0.005553 0.001495 0.001856
v 0.005718 0.001677 0.001620
v 0.005699 0.001719 0.001761
v 0.005722 0.001723 0.001697
v 0.005663 0.001617 0.001674
v 0.005687 0.001790 0.001907
v 0.005686 0.001839 0.001983
v 0.005701 0.001907 0.002064
v 0.005637 0.001792 0.002035
v 0.005658 0.001863 0.002099
v 0.005565 0.001610 0.001985
v 0.005554 0.001674 0.002075
v 0.005597 0.001695 0.002003
v 0.005620 0.001824 0.002117
v 0.005569 0.001729 0.002118
v 0.005518 0.001672 0.002143
v 0.005542 0.001745 0.002199
v 0.005696 0.001754 0.001834
v 0.005453 0.001076 0.001488
v 0.005496 0.001138 0.001469
v 0.005487 0.001154 0.001534
v 0.005576 0.001190 0.001238
v 0.005523 0.001111 0.001287
v 0.005553 0.001203 0.001338
v 0.005586 0.001266 0.001389
v 0.005558 0.001218 0.001414
v 0.005526 0.001164 0.001379
v 0.005460 0.001038 0.001383
v 0.005540 0.001208 0.001490
v 0.005555 0.001338 0.001591
v 0.005535 0.001252 0.001564
v 0.005588 0.001440 0.001682
v 0.005576 0.001393 0.001613
v 0.005539 0.001393 0.001733
v 0.005520 0.001325 0.001664
v 0.005487 0.001307 0.001768
v 0.005499 0.001259 0.001653
v 0.005494 0.001198 0.001601
v 0.005464 0.001168 0.001622
v 0.005433 0.001141 0.001669
v 0.005509 0.001318 0.001706
v 0.005484 0.001257 0.001681
v 0.005463 0.001236 0.001719
v 0.005413 0.001229 0.001827
v 0.005571 0.001260 0.001493
v 0.005597 0.001342 0.001513
v 0.005524 0.001213 0.001546
v 0.005411 0.000983 0.001429
v 0.005374 0.000902 0.001422
v 0.005331 0.000977 0.001590
v 0.005392 0.000992 0.001495
v 0.005417 0.001079 0.001568
v 0.005370 0.001027 0.001578
v 0.005296 0.000868 0.001526
v 0.005271 0.000784 0.001485
v 0.005356 0.000913 0.001473
v 0.005325 0.000951 0.001560
v 0.005277 0.000892 0.001603
v 0.005247 0.000891 0.001730
v 0.005382 0.001070 0.001661
v 0.005361 0.001165 0.001854
v 0.005385 0.001114 0.001740
v 0.005329 0.001046 0.001779
v 0.005306 0.001067 0.001863
v 0.005317 0.001117 0.001892
v 0.005320 0.001143 0.001928
v 0.005326 0.000994 0.001700
v 0.005286 0.000953 0.001735
v 0.005252 0.000936 0.001798
v 0.005272 0.000985 0.001816
v 0.005583 0.001483 0.001769
v 0.005553 0.001458 0.001808
v 0.005499 0.001387 0.001823
v 0.005500 0.001445 0.001911
v 0.005516 0.001516 0.001967
v 0.005482 0.001529 0.002053
v 0.005480 0.001385 0.001861
v 0.005451 0.001344 0.001881
v 0.005396 0.001258 0.001901
v 0.005466 0.001415 0.001964
v 0.005443 0.001445 0.002058
v 0.005396 0.001336 0.002021
v 0.005517 0.001599 0.002064
v 0.005493 0.001578 0.002096
v 0.005497 0.001670 0.002211
v 0.005482 0.001598 0.002171
v 0.005371 0.001215 0.001915
v 0.005371 0.001303 0.002047
v 0.005352 0.001211 0.001996
v 0.005349 0.001194 0.001970
v 0.005325 0.001171 0.001988
v 0.005820 0.002189 0.002014
v 0.005793 0.002162 0.002083
v 0.005772 0.002249 0.002215
v 0.005769 0.002043 0.002032
v 0.005734 0.002024 0.002099
v 0.005668 0.002112 0.002314
v 0.005738 0.002094 0.002164
v 0.005691 0.002076 0.002244
v 0.005742 0.002259 0.002279
v 0.005731 0.002306 0.002344
v 0.005687 0.002264 0.002413
v 0.005698 0.002452 0.002499
v 0.005711 0.002408 0.002433
v 0.005715 0.002352 0.002401
v 0.005683 0.002209 0.002371
v 0.005654 0.002173 0.002409
v 0.005681 0.002006 0.002187
v 0.005646 0.001898 0.002167
v 0.005634 0.001941 0.002241
v 0.005646 0.002101 0.002346
v 0.005624 0.002007 0.002309
v 0.005591 0.001844 0.002208
v 0.005578 0.001910 0.002296
v 0.005553 0.001834 0.002271
v 0.005630 0.002142 0.002421
v 0.005235 0.000737 0.001510
v 0.005169 0.000658 0.001544
v 0.005169 0.000699 0.001605
v 0.005188 0.000768 0.001647
v 0.005216 0.000818 0.001650
v 0.005187 0.000808 0.001698
v 0.005233 0.000859 0.001678
v -0.013325 0.004850 -0.005208
v -0.013286 0.004925 -0.005035
v -0.012667 0.006392 -0.001812
v -0.012310 0.006380 -0.001719
v -0.012021 0.006422 -0.001712
v -0.011810 0.006430 -0.001702
v -0.011234 0.006354 -0.001482
v -0.010894 0.004993 -0.003219
v -0.010149 0.005374 -0.003654
v -0.013625 0.004543 -0.005134
v -0.013886 0.004215 -0.004968
v -0.014125 0.003796 -0.004331
v -0.014375 0.003150 -0.004241
v -0.014278 0.002389 -0.003945
v -0.014228 0.001859 -0.003717
v -0.014277 0.001611 -0.003590
v -0.014310 0.001360 -0.003459
v -0.014337 0.001097 -0.003344
v -0.011101 0.000498 -0.004002
v -0.011787 0.000493 -0.003803
v -0.010654 0.000467 -0.004116
v -0.014329 0.003465 -0.004369
v -0.014277 0.003395 -0.004092
v -0.014348 0.003132 -0.003665
v -0.013173 0.006356 -0.001690
v -0.013181 0.006295 -0.001544
v -0.013089 0.006264 -0.001506
v -0.013177 0.006154 -0.001288
v -0.013153 0.006091 -0.001159
v -0.014314 0.002658 -0.003412
v -0.013942 0.002836 -0.001665
v -0.014248 0.002240 -0.002594
v -0.014207 0.002225 -0.002288
v -0.014170 0.002352 -0.002047
v -0.014040 0.002513 -0.001811
v -0.013816 0.003444 -0.001692
v -0.013476 0.003028 0.000693
v -0.013489 0.002832 0.000720
v -0.013551 0.004681 -0.004875
v -0.013517 0.004675 -0.004539
v -0.013487 0.004722 -0.004267
v -0.013099 0.005106 -0.004373
v -0.013950 0.004060 -0.004522
v -0.013834 0.004265 -0.004311
v -0.013184 0.006438 -0.001842
v -0.013111 0.006429 -0.001850
v -0.013074 0.006354 -0.001722
v -0.012997 0.006407 -0.001819
v -0.012907 0.006402 -0.001801
v -0.012951 0.006372 -0.001753
v -0.013030 0.006315 -0.001638
v -0.012946 0.006324 -0.001656
v -0.012943 0.006303 -0.001603
v -0.013052 0.006285 -0.001553
v -0.012773 0.006450 -0.001905
v -0.012885 0.006364 -0.001743
v -0.012774 0.006358 -0.001767
v -0.012730 0.006418 -0.001867
v -0.012670 0.006369 -0.001781
v -0.012595 0.006360 -0.001760
v -0.012694 0.006332 -0.001722
v -0.012599 0.006333 -0.001722
v -0.012809 0.006309 -0.001656
v -0.012655 0.006298 -0.001668
v -0.012852 0.006281 -0.001594
v -0.012716 0.006300 -0.001657
v -0.012604 0.006270 -0.001628
v -0.012639 0.006271 -0.001623
v -0.013085 0.006225 -0.001444
v -0.012974 0.006266 -0.001509
v -0.013016 0.006202 -0.001418
v -0.012951 0.006234 -0.001464
v -0.012853 0.006182 -0.001404
v -0.013131 0.006211 -0.001409
v -0.013100 0.006170 -0.001328
v -0.013008 0.006168 -0.001358
v -0.013052 0.006138 -0.001256
v -0.012973 0.006100 -0.001196
v -0.012897 0.006153 -0.001347
v -0.012889 0.006107 -0.001248
v -0.012854 0.006249 -0.001518
v -0.012787 0.006203 -0.001450
v -0.012726 0.006265 -0.001570
v -0.012690 0.006196 -0.001453
v -0.012577 0.006225 -0.001535
v -0.012782 0.006165 -0.001365
v -0.012602 0.006184 -0.001461
v -0.012669 0.006162 -0.001380
v -0.012807 0.006127 -0.001285
v -0.012701 0.006123 -0.001287
v -0.012858 0.006087 -0.001212
v -0.012698 0.006074 -0.001205
v -0.012580 0.006124 -0.001292
v -0.012614 0.006062 -0.001177
v -0.012439 0.006348 -0.001686
v -0.012396 0.006367 -0.001706
v -0.012341 0.006315 -0.001608
v -0.012548 0.006331 -0.001710
v -0.012553 0.006263 -0.001608
v -0.012496 0.006251 -0.001558
v -0.012403 0.006261 -0.001529
v -0.012274 0.006258 -0.001492
v -0.012204 0.006392 -0.001723
v -0.012256 0.006342 -0.001653
v -0.012128 0.006371 -0.001673
v -0.012190 0.006327 -0.001614
v -0.012055 0.006305 -0.001567
v -0.012287 0.006279 -0.001527
v -0.012140 0.006263 -0.001493
v -0.012254 0.006226 -0.001442
v -0.012036 0.006241 -0.001453
v -0.012553 0.006189 -0.001467
v -0.012538 0.006167 -0.001419
v -0.012381 0.006135 -0.001311
v -0.012342 0.006176 -0.001369
v -0.012223 0.006194 -0.001401
v -0.012445 0.006139 -0.001330
v -0.012493 0.006117 -0.001276
v -0.012287 0.006102 -0.001264
v -0.012177 0.006144 -0.001343
v -0.012076 0.006185 -0.001392
v -0.011933 0.006180 -0.001336
v -0.012039 0.006114 -0.001284
v -0.012200 0.006089 -0.001251
v -0.012244 0.006057 -0.001201
v -0.012121 0.006112 -0.001297
v -0.012142 0.006027 -0.001167
v -0.012041 0.006050 -0.001204
v -0.013054 0.006106 -0.001193
v -0.013052 0.006042 -0.001099
v -0.012849 0.006051 -0.001158
v -0.013080 0.006006 -0.001017
v -0.013053 0.005965 -0.000924
v -0.012905 0.005986 -0.001033
v -0.012897 0.005946 -0.000945
v -0.012842 0.006008 -0.001087
v -0.012709 0.006018 -0.001116
v -0.012633 0.006007 -0.001082
v -0.012549 0.006025 -0.001083
v -0.012787 0.005965 -0.000990
v -0.012817 0.005936 -0.000893
v -0.012702 0.005937 -0.000919
v -0.012645 0.005974 -0.001028
v -0.012550 0.005978 -0.000999
v -0.012605 0.005955 -0.000972
v -0.013030 0.005929 -0.000828
v -0.012936 0.005920 -0.000845
v -0.012847 0.005908 -0.000804
v -0.012507 0.006022 -0.001074
v -0.012497 0.006061 -0.001163
v -0.012424 0.006069 -0.001186
v -0.012451 0.005991 -0.001034
v -0.012425 0.006026 -0.001116
v -0.012338 0.005977 -0.001060
v -0.012355 0.006013 -0.001117
v -0.012284 0.006038 -0.001161
v -0.012218 0.005988 -0.001079
v -0.012294 0.005968 -0.001048
v -0.012506 0.005957 -0.000963
v -0.012442 0.005961 -0.000981
v -0.012338 0.005934 -0.000952
v -0.012012 0.006001 -0.001122
v -0.012064 0.005973 -0.001061
v -0.011940 0.006002 -0.001111
v -0.011895 0.006379 -0.001636
v -0.012044 0.006342 -0.001625
v -0.011888 0.006332 -0.001579
v -0.011828 0.006282 -0.001483
v -0.011817 0.006345 -0.001592
v -0.011745 0.006350 -0.001603
v -0.011786 0.006321 -0.001550
v -0.011731 0.006311 -0.001543
v -0.011924 0.006280 -0.001508
v -0.011972 0.006223 -0.001414
v -0.011863 0.006232 -0.001398
v -0.011771 0.006258 -0.001434
v -0.011706 0.006237 -0.001410
v -0.011682 0.006207 -0.001364
v -0.011673 0.006374 -0.001657
v -0.011616 0.006370 -0.001662
v -0.011619 0.006323 -0.001603
v -0.011554 0.006332 -0.001615
v -0.011657 0.006315 -0.001585
v -0.011585 0.006292 -0.001554
v -0.011509 0.006320 -0.001591
v -0.011473 0.006352 -0.001614
v -0.011462 0.006308 -0.001551
v -0.011509 0.006292 -0.001545
v -0.011352 0.006367 -0.001554
v -0.011657 0.006261 -0.001477
v -0.011551 0.006256 -0.001482
v -0.011571 0.006221 -0.001400
v -0.011506 0.006200 -0.001359
v -0.011497 0.006243 -0.001440
v -0.011459 0.006268 -0.001469
v -0.011434 0.006236 -0.001396
v -0.011422 0.006203 -0.001348
v -0.011792 0.006194 -0.001336
v -0.011764 0.006131 -0.001258
v -0.011843 0.006104 -0.001229
v -0.011839 0.006040 -0.001143
v -0.011963 0.006030 -0.001162
v -0.011800 0.006041 -0.001140
v -0.011646 0.006065 -0.001188
v -0.011585 0.006187 -0.001342
v -0.011492 0.006122 -0.001263
v -0.011326 0.006317 -0.001458
v -0.011281 0.006369 -0.001509
v -0.013199 0.003848 -0.002010
v -0.011456 0.004384 -0.002583
v -0.011625 0.003759 -0.002244
v -0.012344 0.003742 -0.002077
v -0.010380 0.004503 -0.003011
v -0.010633 0.003889 -0.002636
v -0.011005 0.003237 -0.002365
v -0.010175 0.003211 -0.002552
v -0.009825 0.003708 -0.002751
v -0.014218 0.002116 -0.003192
v -0.013119 0.002693 -0.001826
v -0.012309 0.002484 -0.001966
v -0.013890 0.001531 -0.003030
v -0.013777 0.001648 -0.002796
v -0.013734 0.001796 -0.002528
v -0.014082 0.001437 -0.003243
v -0.013652 0.001218 -0.003008
v -0.013985 0.001163 -0.003175
v -0.014009 0.000920 -0.003120
v -0.013874 0.000999 -0.003118
v -0.013749 0.000858 -0.003086
v -0.013502 0.000768 -0.003098
v -0.013401 0.001162 -0.002918
v -0.013208 0.000665 -0.003134
v -0.012890 0.000747 -0.003033
v -0.013585 0.002129 -0.002089
v -0.013014 0.001844 -0.002171
v -0.012622 0.001366 -0.002363
v -0.012452 0.001693 -0.002159
v -0.012231 0.000904 -0.002561
v -0.012094 0.001063 -0.002357
v -0.012023 0.001726 -0.002117
v -0.011352 0.002188 -0.002229
v -0.010620 0.002427 -0.002402
v -0.010133 0.002016 -0.002439
v -0.012360 0.000518 -0.003321
v -0.012071 0.000584 -0.003172
v -0.011439 0.000570 -0.003392
v -0.011921 0.000670 -0.002885
v -0.010906 0.000578 -0.003112
v -0.010343 0.000422 -0.004206
v -0.010490 0.000461 -0.004134
v -0.010410 0.000473 -0.003813
v -0.010714 0.000551 -0.003707
v -0.010546 0.000537 -0.003708
v -0.010355 0.000527 -0.003477
v -0.010479 0.000550 -0.003434
v -0.010520 0.000579 -0.003251
v -0.010560 0.000606 -0.003073
v -0.010288 0.000609 -0.003266
v -0.010482 0.000659 -0.002965
v -0.011510 0.000748 -0.002685
v -0.011931 0.001305 -0.002219
v -0.011568 0.001080 -0.002351
v -0.011711 0.000927 -0.002381
v -0.011590 0.001251 -0.002257
v -0.011271 0.000924 -0.002532
v -0.011578 0.001611 -0.002206
v -0.010920 0.001248 -0.002462
v -0.010522 0.001310 -0.002535
v -0.010343 0.001174 -0.002593
v -0.011078 0.000691 -0.002804
v -0.010803 0.000658 -0.002851
v -0.011007 0.000750 -0.002697
v -0.010523 0.000726 -0.002808
v -0.010763 0.000842 -0.002658
v -0.010423 0.000864 -0.002733
v -0.010560 0.000990 -0.002640
v -0.010176 0.000883 -0.002822
v -0.010072 0.001096 -0.002635
v -0.010342 0.000749 -0.002882
v -0.010009 0.001304 -0.002510
v -0.013028 0.003295 -0.001829
v -0.012112 0.003082 -0.002001
v -0.013084 0.002902 0.000606
v -0.012980 0.002897 0.000588
v -0.013352 0.002972 0.000667
v -0.013270 0.002956 0.000646
v -0.013323 0.002799 0.000678
v -0.013215 0.002874 0.000642
v -0.013397 0.002844 0.000697
v -0.013449 0.002721 0.000717
v -0.013381 0.002624 0.000711
v -0.013265 0.002689 0.000674
v -0.013112 0.002752 0.000618
v -0.013012 0.002788 0.000599
v -0.013058 0.002658 0.000614
v -0.012975 0.002647 0.000595
v -0.012839 0.002869 0.000564
v -0.012776 0.002903 0.000555
v -0.012709 0.002778 0.000540
v -0.012599 0.002849 0.000535
v -0.012541 0.002774 0.000515
v -0.012868 0.002714 0.000567
v -0.012762 0.002733 0.000544
v -0.012839 0.002572 0.000547
v -0.012744 0.002548 0.000526
v -0.012633 0.002718 0.000512
v -0.012490 0.002721 0.000505
v -0.012540 0.002623 0.000496
v -0.012397 0.002576 0.000473
v -0.012623 0.002529 0.000506
v -0.012537 0.002489 0.000484
v -0.012609 0.002636 0.000505
v -0.012246 0.002768 0.000465
v -0.012132 0.002696 0.000453
v -0.012300 0.002676 0.000470
v -0.012180 0.002630 0.000454
v -0.012110 0.002605 0.000441
v -0.012322 0.002493 0.000458
v -0.012207 0.002425 0.000439
v -0.012255 0.002379 0.000436
v -0.012170 0.002510 0.000453
v -0.012141 0.002468 0.000445
v -0.012075 0.002608 0.000442
v -0.012089 0.002543 0.000439
v -0.012036 0.002559 0.000445
v -0.012010 0.002602 0.000463
v -0.011960 0.002596 0.000478
v -0.011968 0.002514 0.000449
v -0.012062 0.002441 0.000431
v -0.012093 0.002330 0.000406
v -0.011929 0.002376 0.000404
v -0.011960 0.002326 0.000385
v -0.011863 0.002367 0.000399
v -0.012056 0.002520 0.000438
v -0.012027 0.002500 0.000436
v -0.011982 0.002473 0.000433
v -0.011904 0.002435 0.000431
v -0.011914 0.002540 0.000469
v -0.011995 0.002438 0.000425
v -0.011817 0.002323 0.000370
v -0.011782 0.002334 0.000375
v -0.011766 0.002285 0.000338
v -0.011687 0.002270 0.000317
v -0.011771 0.002444 0.000442
v -0.011835 0.002410 0.000422
v -0.011743 0.002383 0.000410
v -0.011683 0.002417 0.000426
v -0.011663 0.002359 0.000390
v -0.011595 0.002306 0.000351
v -0.011430 0.002420 0.000387
v -0.011300 0.002423 0.000335
v -0.011512 0.002307 0.000352
v -0.011497 0.002255 0.000318
v -0.011418 0.002236 0.000302
v -0.011515 0.002372 0.000388
v -0.011459 0.002367 0.000373
v -0.011437 0.002329 0.000345
v -0.011442 0.002282 0.000325
v -0.010009 0.002600 -0.002460
v -0.010854 0.002416 0.000195
v -0.010733 0.002357 0.000139
v -0.011165 0.002377 0.000280
v -0.011104 0.002468 0.000283
v -0.010974 0.002456 0.000247
v -0.011010 0.002384 0.000247
v -0.011072 0.002291 0.000242
v -0.011016 0.002306 0.000229
v -0.011172 0.002219 0.000229
v -0.011090 0.002218 0.000216
v -0.011313 0.002300 0.000295
v -0.011170 0.002282 0.000255
v -0.010885 0.002189 0.000137
v -0.010906 0.002283 0.000177
v -0.010820 0.002347 0.000164
v -0.010820 0.002274 0.000137
v -0.011016 0.002164 0.000169
v -0.010991 0.002114 0.000145
v -0.011130 0.002129 0.000193
v -0.010832 0.002091 0.000080
v -0.010971 0.002223 0.000177
v -0.010670 0.002422 0.000121
v -0.010578 0.002467 0.000106
v -0.010644 0.002366 0.000100
v -0.010518 0.002392 0.000063
v -0.010521 0.002312 0.000042
v -0.010379 0.002388 0.000030
v -0.010401 0.002235 0.000000
v -0.010268 0.002401 0.000015
v -0.010155 0.002394 0.000026
v -0.010205 0.002342 0.000007
v -0.010338 0.002306 0.000006
v -0.010302 0.002248 -0.000011
v -0.010742 0.001957 0.000026
v -0.010572 0.002006 -0.000024
v -0.010463 0.001943 -0.000093
v -0.010343 0.002051 -0.000082
v -0.010412 0.001988 -0.000092
v -0.010201 0.001941 -0.000122
v -0.010343 0.001958 -0.000117
v -0.010247 0.001900 -0.000133
v -0.010681 0.002271 0.000090
v -0.010564 0.002145 0.000015
v -0.010574 0.002216 0.000039
v -0.010800 0.002160 0.000094
v -0.010641 0.002054 0.000016
v -0.010539 0.002092 -0.000014
v -0.010405 0.002067 -0.000064
v -0.010456 0.002135 -0.000019
v -0.010358 0.002202 -0.000019
v -0.010175 0.002147 -0.000055
v -0.010341 0.002106 -0.000058
v -0.010215 0.002035 -0.000095
v -0.010474 0.002041 -0.000051
v -0.010106 0.002350 0.000023
v -0.010073 0.002330 0.000026
v -0.010020 0.002285 0.000030
v -0.010170 0.002293 -0.000005
v -0.010133 0.002217 -0.000024
v -0.010072 0.002284 0.000008
v -0.010012 0.002239 0.000008
v -0.010162 0.001973 -0.000120
v -0.010147 0.001924 -0.000126
v -0.010305 0.001846 -0.000139
v -0.010240 0.001840 -0.000143
v -0.010063 0.001972 -0.000134
v -0.009999 0.001942 -0.000137
v -0.010127 0.001837 -0.000136
v -0.010069 0.001881 -0.000131
v -0.010001 0.001872 -0.000140
v -0.009958 0.001903 -0.000138
v -0.009923 0.001859 -0.000152
v -0.009950 0.001793 -0.000175
v -0.009760 0.001829 -0.000157
v -0.010191 0.002200 -0.000035
v -0.010113 0.002118 -0.000072
v -0.010122 0.002166 -0.000043
v -0.010200 0.002104 -0.000072
v -0.010122 0.002081 -0.000094
v -0.010036 0.002113 -0.000070
v -0.009979 0.002050 -0.000115
v -0.010098 0.002016 -0.000122
v -0.010001 0.002000 -0.000131
v -0.010039 0.002170 -0.000027
v -0.009998 0.002197 -0.000013
v -0.009939 0.002170 -0.000031
v -0.009935 0.002092 -0.000088
v -0.009934 0.002037 -0.000116
v -0.009855 0.002059 -0.000087
v -0.009818 0.002042 -0.000090
v -0.009729 0.002022 -0.000095
v -0.009849 0.001978 -0.000117
v -0.009733 0.001983 -0.000111
v -0.009886 0.002145 -0.000042
v -0.009935 0.002212 0.000005
v -0.009956 0.002249 0.000037
v -0.009786 0.002154 0.000007
v -0.009799 0.002102 -0.000048
v -0.009733 0.002098 -0.000035
v -0.009684 0.002187 0.000084
v -0.009677 0.002058 -0.000047
v -0.009718 0.002053 -0.000070
v -0.009675 0.002028 -0.000070
v -0.009899 0.001950 -0.000129
v -0.009735 0.001886 -0.000134
v -0.009855 0.001904 -0.000135
v -0.009704 0.001772 -0.000184
v -0.009676 0.001987 -0.000092
v -0.009600 0.001971 -0.000064
v -0.009591 0.002011 -0.000026
v -0.009595 0.002061 0.000017
v -0.009592 0.001876 -0.000105
v -0.009601 0.001931 -0.000087
v -0.009544 0.001884 -0.000082
v -0.009701 0.001831 -0.000147
v -0.009648 0.001826 -0.000134
v -0.009615 0.001788 -0.000148
v -0.009487 0.001765 -0.000141
v -0.009508 0.001825 -0.000109
v -0.009495 0.001853 -0.000082
v -0.009416 0.001800 -0.000078
v -0.009544 0.001934 -0.000047
v -0.009489 0.001884 -0.000046
v -0.009483 0.001939 0.000009
v -0.009413 0.001854 -0.000008
v -0.009393 0.001869 0.000031
v -0.009348 0.001813 -0.000019
v -0.012541 0.000776 -0.002868
v -0.000071 -0.004813 -0.000823
v -0.000040 -0.004839 -0.000872
v 0.000018 -0.004855 -0.000909
v 0.000163 -0.004858 -0.000873
v 0.000005 -0.004741 -0.000664
v 0.000331 -0.004886 -0.000882
v 0.000563 -0.004908 -0.000840
v 0.000161 -0.004683 -0.000534
v 0.000214 -0.004710 -0.000533
v 0.000290 -0.004710 -0.000516
v 0.000429 -0.004682 -0.000442
v 0.000786 -0.004935 -0.000860
v 0.001005 -0.005036 -0.001026
v 0.000809 -0.004947 -0.000884
v 0.000857 -0.004978 -0.000927
v 0.000611 -0.004652 -0.000332
v 0.000705 -0.004659 -0.000296
v 0.000879 -0.004622 -0.000199
v 0.000975 -0.004614 -0.000173
v 0.001151 -0.004595 -0.000116
v 0.001293 -0.004606 -0.000108
v 0.001179 -0.005149 -0.001215
v 0.001340 -0.005252 -0.001323
v 0.001324 -0.005246 -0.001383
v 0.001515 -0.005315 -0.001455
v 0.001599 -0.005338 -0.001480
v 0.001660 -0.005352 -0.001492
v 0.001793 -0.005380 -0.001504
v 0.001921 -0.005413 -0.001497
v 0.001960 -0.005420 -0.001496
v 0.002112 -0.005305 -0.001523
v 0.002275 -0.005424 -0.001449
v 0.002374 -0.005459 -0.001425
v 0.002480 -0.005391 -0.001466
v 0.002665 -0.005445 -0.001475
v 0.002695 -0.005459 -0.001470
v 0.002772 -0.005472 -0.001468
v 0.001098 -0.005077 -0.001058
v 0.001356 -0.004635 -0.000112
v -0.003749 -0.002469 0.003006
v -0.003359 -0.002963 0.002119
v -0.003466 -0.002875 0.002282
v -0.003180 -0.003032 0.001995
v -0.003128 -0.003049 0.001993
v -0.003053 -0.003066 0.002034
v -0.002879 -0.003091 0.001977
v -0.003564 -0.002747 0.002463
v -0.003551 -0.002680 0.002650
v -0.003668 -0.002626 0.002674
v -0.002588 -0.003154 0.001913
v -0.002424 -0.003173 0.001950
v -0.002092 -0.003279 0.001798
v -0.002056 -0.003280 0.001728
v -0.001930 -0.003306 0.001671
v -0.001831 -0.003327 0.001761
v -0.001664 -0.003362 0.001730
v -0.001588 -0.003367 0.001723
v -0.001480 -0.003367 0.001713
v -0.001312 -0.003382 0.001731
v -0.001247 -0.003388 0.001761
v -0.001144 -0.003385 0.001733
v -0.001115 -0.003397 0.001833
v -0.000905 -0.003355 0.001901
v -0.000846 -0.003337 0.001972
v -0.000701 -0.003313 0.002040
v -0.000578 -0.003220 0.002326
v -0.004416 -0.002086 0.003674
v -0.004473 -0.002083 0.003574
v -0.004128 -0.002222 0.003468
v -0.003839 -0.002419 0.003064
v -0.000486 -0.003169 0.002404
v -0.000380 -0.003114 0.002530
v -0.000331 -0.003047 0.002724
v -0.000218 -0.002986 0.002851
v -0.000193 -0.002931 0.002968
v -0.000188 -0.002893 0.003018
v -0.000194 -0.002872 0.003057
v -0.000108 -0.002795 0.003249
v -0.000040 -0.002759 0.003340
v 0.000018 -0.002717 0.003393
v -0.000004 -0.002697 0.003490
v 0.000155 -0.002429 0.004108
v 0.001438 -0.004635 -0.000084
v 0.001502 -0.004628 -0.000057
v 0.001735 -0.004605 -0.000048
v 0.001728 -0.004660 -0.000026
v 0.001775 -0.004664 -0.000023
v 0.001814 -0.004641 -0.000044
v 0.001814 -0.004677 -0.000021
v 0.001940 -0.004673 -0.000062
v 0.002001 -0.004692 -0.000048
v 0.002089 -0.004702 -0.000053
v 0.002255 -0.004727 -0.000081
v 0.002369 -0.004774 -0.000087
v 0.002558 -0.004826 -0.000105
v 0.002601 -0.004832 -0.000114
v 0.002785 -0.004838 -0.000168
v 0.002915 -0.004893 -0.000174
v 0.003189 -0.004927 -0.000253
v 0.003440 -0.005019 -0.000378
v 0.003316 -0.004977 -0.000317
v 0.003371 -0.005002 -0.000331
v 0.000147 -0.002608 0.003653
v 0.000101 -0.002590 0.003740
v 0.000226 -0.002442 0.004001
v 0.003323 -0.005529 -0.001452
v 0.003647 -0.005657 -0.001453
v 0.003899 -0.005680 -0.001508
v 0.004014 -0.005683 -0.001548
v 0.004101 -0.005679 -0.001595
v 0.003918 -0.005174 -0.000578
v 0.004038 -0.005192 -0.000634
v 0.004140 -0.005216 -0.000683
v 0.004247 -0.005278 -0.000734
v 0.004189 -0.005277 -0.000681
v 0.004396 -0.005334 -0.000843
v 0.004425 -0.005348 -0.000871
v 0.004398 -0.005749 -0.001612
v 0.004576 -0.005773 -0.001699
v 0.004613 -0.005795 -0.001645
v 0.004689 -0.005807 -0.001624
v 0.004806 -0.005817 -0.001668
v 0.004909 -0.005727 -0.001452
v 0.004867 -0.005694 -0.001380
v 0.004911 -0.005820 -0.001635
v 0.004925 -0.005809 -0.001601
v 0.004932 -0.005794 -0.001570
v 0.004936 -0.005776 -0.001546
v 0.004923 -0.005758 -0.001504
v 0.004606 -0.005408 -0.001081
v 0.004545 -0.005471 -0.001005
v 0.004828 -0.005640 -0.001295
v 0.004742 -0.005567 -0.001172
v 0.005851 -0.006383 -0.002546
v 0.005794 -0.006372 -0.002553
v 0.005880 -0.006383 -0.002541
v 0.005923 -0.006413 -0.002586
v 0.005445 -0.006168 -0.002201
v 0.005542 -0.006225 -0.002296
v 0.005507 -0.006202 -0.002262
v 0.005659 -0.006286 -0.002400
v 0.005732 -0.006326 -0.002452
v 0.005580 -0.006249 -0.002346
v 0.005761 -0.006286 -0.002375
v 0.005710 -0.006256 -0.002318
v 0.005707 -0.006230 -0.002281
v 0.005372 -0.006118 -0.002155
v 0.005389 -0.006111 -0.002123
v 0.005429 -0.006105 -0.002099
v 0.005459 -0.006115 -0.002101
v 0.005544 -0.006152 -0.002155
v 0.005591 -0.006175 -0.002191
v 0.005495 -0.006123 -0.002110
v 0.005661 -0.006209 -0.002237
v 0.005800 -0.006354 -0.002499
v 0.005821 -0.006339 -0.002466
v 0.005797 -0.006319 -0.002427
v 0.003534 -0.005044 -0.000433
v 0.003602 -0.005083 -0.000438
v 0.003700 -0.005088 -0.000488
v 0.003844 -0.005146 -0.000535
v -0.000061 -0.004791 -0.000770
v -0.000024 -0.004831 -0.000818
v 0.000042 -0.004847 -0.000828
v -0.000024 -0.004810 -0.000767
v 0.000008 -0.004823 -0.000773
v 0.000054 -0.004840 -0.000795
v 0.000068 -0.004827 -0.000758
v 0.000107 -0.004852 -0.000821
v 0.000115 -0.004841 -0.000765
v 0.000153 -0.004850 -0.000749
v 0.000162 -0.004856 -0.000812
v -0.000007 -0.004780 -0.000712
v 0.000033 -0.004793 -0.000707
v 0.000073 -0.004816 -0.000727
v 0.000075 -0.004808 -0.000702
v 0.000095 -0.004796 -0.000666
v 0.000053 -0.004753 -0.000642
v 0.000201 -0.004863 -0.000746
v 0.000196 -0.004855 -0.000711
v 0.000163 -0.004821 -0.000664
v 0.000212 -0.004845 -0.000683
v 0.000224 -0.004829 -0.000649
v 0.000291 -0.004879 -0.000812
v 0.000384 -0.004891 -0.000878
v 0.000423 -0.004897 -0.000836
v 0.000351 -0.004879 -0.000749
v 0.000337 -0.004853 -0.000670
v 0.000352 -0.004869 -0.000704
v 0.000483 -0.004900 -0.000795
v 0.000159 -0.004779 -0.000611
v 0.000221 -0.004807 -0.000618
v 0.000253 -0.004789 -0.000595
v 0.000205 -0.004767 -0.000583
v 0.000291 -0.004745 -0.000545
v 0.000326 -0.004832 -0.000638
v 0.000383 -0.004824 -0.000615
v 0.000418 -0.004853 -0.000653
v 0.000314 -0.004776 -0.000572
v 0.000457 -0.004868 -0.000680
v 0.000441 -0.004828 -0.000596
v 0.000570 -0.004858 -0.000628
v 0.000484 -0.004823 -0.000566
v 0.000511 -0.004837 -0.000582
v 0.000383 -0.004752 -0.000514
v 0.000450 -0.004757 -0.000500
v 0.000489 -0.004805 -0.000538
v 0.000553 -0.004828 -0.000542
v 0.000555 -0.004807 -0.000514
v 0.000532 -0.004736 -0.000456
v 0.000618 -0.004902 -0.000771
v 0.000704 -0.004916 -0.000794
v 0.000810 -0.004926 -0.000814
v 0.000966 -0.004987 -0.000910
v 0.000887 -0.004972 -0.000894
v 0.000854 -0.004941 -0.000838
v 0.000914 -0.004927 -0.000802
v 0.001024 -0.004974 -0.000868
v 0.001112 -0.004991 -0.000861
v 0.000697 -0.004882 -0.000673
v 0.000655 -0.004861 -0.000594
v 0.000732 -0.004911 -0.000760
v 0.000884 -0.004889 -0.000658
v 0.000651 -0.004849 -0.000561
v 0.000675 -0.004820 -0.000521
v 0.000752 -0.004861 -0.000594
v 0.000608 -0.004772 -0.000473
v 0.000764 -0.004846 -0.000560
v 0.000834 -0.004858 -0.000574
v 0.000852 -0.004844 -0.000541
v 0.000901 -0.004913 -0.000762
v 0.000963 -0.004917 -0.000757
v 0.000953 -0.004905 -0.000706
v 0.001027 -0.004937 -0.000763
v 0.000892 -0.004883 -0.000615
v 0.000900 -0.004877 -0.000580
v 0.000966 -0.004905 -0.000622
v 0.000973 -0.004902 -0.000589
v 0.000969 -0.004889 -0.000552
v 0.001034 -0.004919 -0.000695
v 0.001110 -0.004927 -0.000696
v 0.001122 -0.004912 -0.000612
v 0.001032 -0.004906 -0.000576
v 0.001124 -0.004894 -0.000547
v 0.000655 -0.004765 -0.000450
v 0.000551 -0.004648 -0.000357
v 0.000718 -0.004766 -0.000434
v 0.000676 -0.004735 -0.000400
v 0.000748 -0.004738 -0.000364
v 0.000802 -0.004795 -0.000472
v 0.000856 -0.004756 -0.000376
v 0.000722 -0.004712 -0.000336
v 0.000780 -0.004694 -0.000300
v 0.000802 -0.004721 -0.000330
v 0.000790 -0.004638 -0.000243
v 0.000838 -0.004702 -0.000290
v 0.000981 -0.004753 -0.000296
v 0.000993 -0.004737 -0.000268
v 0.000897 -0.004810 -0.000469
v 0.001006 -0.004839 -0.000461
v 0.000956 -0.004796 -0.000407
v 0.001024 -0.004884 -0.000528
v 0.001135 -0.004880 -0.000516
v 0.001158 -0.004818 -0.000400
v 0.000942 -0.004755 -0.000322
v 0.001034 -0.004802 -0.000390
v 0.001045 -0.004770 -0.000307
v 0.001054 -0.004757 -0.000277
v 0.001119 -0.004810 -0.000397
v 0.001159 -0.004776 -0.000301
v 0.001233 -0.004788 -0.000295
v 0.000971 -0.004707 -0.000243
v 0.001053 -0.004733 -0.000246
v 0.001090 -0.004740 -0.000249
v 0.001086 -0.004693 -0.000199
v 0.001186 -0.004762 -0.000271
v 0.001195 -0.004726 -0.000220
v 0.001212 -0.004698 -0.000187
v 0.001091 -0.004620 -0.000141
v 0.001218 -0.005145 -0.001140
v 0.001268 -0.005206 -0.001288
v 0.001379 -0.005250 -0.001218
v 0.001430 -0.005290 -0.001393
v 0.001420 -0.005288 -0.001350
v 0.001437 -0.005285 -0.001429
v 0.001461 -0.005303 -0.001307
v 0.001303 -0.005192 -0.001145
v 0.001460 -0.005271 -0.001159
v 0.001557 -0.005327 -0.001190
v 0.001527 -0.005294 -0.001134
v 0.001630 -0.005366 -0.001455
v 0.001716 -0.005384 -0.001468
v 0.001840 -0.005405 -0.001486
v 0.001529 -0.005343 -0.001404
v 0.001516 -0.005339 -0.001356
v 0.001625 -0.005381 -0.001406
v 0.001612 -0.005385 -0.001357
v 0.001546 -0.005349 -0.001305
v 0.001647 -0.005401 -0.001321
v 0.001703 -0.005400 -0.001417
v 0.001679 -0.005410 -0.001357
v 0.001731 -0.005426 -0.001378
v 0.001721 -0.005435 -0.001331
v 0.001569 -0.005285 -0.001072
v 0.001627 -0.005362 -0.001195
v 0.001672 -0.005410 -0.001297
v 0.001738 -0.005443 -0.001233
v 0.001702 -0.005410 -0.001188
v 0.001836 -0.005431 -0.001456
v 0.001910 -0.005450 -0.001468
v 0.001771 -0.005423 -0.001429
v 0.001782 -0.005463 -0.001366
v 0.001866 -0.005466 -0.001433
v 0.001830 -0.005480 -0.001384
v 0.001965 -0.005458 -0.001471
v 0.002020 -0.005422 -0.001490
v 0.002029 -0.005462 -0.001464
v 0.001935 -0.005482 -0.001446
v 0.001989 -0.005489 -0.001448
v 0.002026 -0.005492 -0.001445
v 0.001988 -0.005516 -0.001417
v 0.002026 -0.005520 -0.001419
v 0.001791 -0.005476 -0.001330
v 0.001795 -0.005480 -0.001297
v 0.001840 -0.005494 -0.001338
v 0.001947 -0.005509 -0.001409
v 0.001989 -0.005534 -0.001368
v 0.002029 -0.005541 -0.001375
v 0.001843 -0.005489 -0.001218
v 0.001916 -0.005518 -0.001296
v 0.001967 -0.005543 -0.001229
v 0.002027 -0.005563 -0.001240
v 0.001982 -0.005537 -0.001123
v 0.001982 -0.005546 -0.001182
v 0.002033 -0.005564 -0.001137
v 0.002062 -0.005574 -0.001189
v 0.002069 -0.005491 -0.001442
v 0.002155 -0.005388 -0.001477
v 0.002215 -0.005470 -0.001434
v 0.002150 -0.005500 -0.001422
v 0.002082 -0.005526 -0.001414
v 0.002265 -0.005470 -0.001427
v 0.002214 -0.005522 -0.001390
v 0.002330 -0.005463 -0.001428
v 0.002277 -0.005501 -0.001404
v 0.002343 -0.005537 -0.001372
v 0.002077 -0.005547 -0.001376
v 0.002133 -0.005549 -0.001369
v 0.002173 -0.005562 -0.001318
v 0.002109 -0.005577 -0.001255
v 0.002178 -0.005577 -0.001273
v 0.002103 -0.005584 -0.001209
v 0.002157 -0.005596 -0.001221
v 0.002202 -0.005605 -0.001230
v 0.002219 -0.005546 -0.001343
v 0.002262 -0.005531 -0.001371
v 0.002230 -0.005567 -0.001311
v 0.002331 -0.005622 -0.001250
v 0.002267 -0.005618 -0.001239
v 0.002412 -0.005510 -0.001400
v 0.002359 -0.005509 -0.001397
v 0.002415 -0.005546 -0.001377
v 0.002618 -0.005514 -0.001434
v 0.002509 -0.005546 -0.001399
v 0.002595 -0.005577 -0.001398
v 0.002336 -0.005563 -0.001341
v 0.002482 -0.005588 -0.001362
v 0.002410 -0.005600 -0.001324
v 0.002381 -0.005616 -0.001287
v 0.002345 -0.005647 -0.001209
v 0.002560 -0.005604 -0.001374
v 0.002552 -0.005630 -0.001348
v 0.002487 -0.005649 -0.001293
v 0.002548 -0.005661 -0.001308
v 0.002605 -0.005677 -0.001311
v 0.002210 -0.005625 -0.001184
v 0.002264 -0.005638 -0.001193
v 0.002468 -0.005680 -0.001215
v 0.002589 -0.005713 -0.001260
v 0.002651 -0.005500 -0.001448
v 0.002686 -0.005524 -0.001434
v 0.002622 -0.005606 -0.001382
v 0.002760 -0.005526 -0.001427
v 0.002755 -0.005580 -0.001384
v 0.002849 -0.005524 -0.001443
v 0.002805 -0.005590 -0.001373
v 0.002909 -0.005574 -0.001398
v 0.002681 -0.005637 -0.001355
v 0.002628 -0.005646 -0.001348
v 0.002733 -0.005711 -0.001292
v 0.002789 -0.005633 -0.001345
v 0.002639 -0.005733 -0.001257
v 0.002665 -0.005702 -0.001300
v 0.001085 -0.005044 -0.000975
v 0.001187 -0.005068 -0.000976
v 0.001238 -0.005128 -0.001073
v 0.001251 -0.005099 -0.000994
v 0.001084 -0.005004 -0.000894
v 0.001150 -0.004981 -0.000810
v 0.001230 -0.005061 -0.000926
v 0.001199 -0.005021 -0.000847
v 0.001243 -0.005032 -0.000816
v 0.001292 -0.005064 -0.000820
v 0.001368 -0.005200 -0.001100
v 0.001412 -0.005212 -0.001072
v 0.001337 -0.005156 -0.001041
v 0.001480 -0.005247 -0.001082
v 0.001495 -0.005197 -0.000933
v 0.001344 -0.005125 -0.000946
v 0.001425 -0.005150 -0.000886
v 0.001138 -0.004941 -0.000720
v 0.001175 -0.004975 -0.000775
v 0.001184 -0.004945 -0.000671
v 0.001243 -0.004986 -0.000708
v 0.001316 -0.005058 -0.000775
v 0.001158 -0.004919 -0.000622
v 0.001186 -0.004887 -0.000516
v 0.001227 -0.004887 -0.000492
v 0.001226 -0.004930 -0.000615
v 0.001263 -0.004970 -0.000656
v 0.001354 -0.005007 -0.000653
v 0.001318 -0.004958 -0.000585
v 0.001391 -0.005012 -0.000616
v 0.001374 -0.005096 -0.000796
v 0.001482 -0.005126 -0.000772
v 0.001451 -0.005050 -0.000636
v 0.001527 -0.005177 -0.000859
v 0.001609 -0.005239 -0.000899
v 0.001583 -0.005147 -0.000701
v 0.001647 -0.005195 -0.000742
v 0.001584 -0.005110 -0.000596
v 0.001590 -0.005288 -0.001046
v 0.001756 -0.005382 -0.001005
v 0.001699 -0.005305 -0.000924
v 0.001733 -0.005305 -0.000868
v 0.001816 -0.005359 -0.000892
v 0.001833 -0.005476 -0.001172
v 0.001927 -0.005506 -0.001128
v 0.001873 -0.005435 -0.000989
v 0.001729 -0.005262 -0.000786
v 0.001786 -0.005272 -0.000724
v 0.001754 -0.005227 -0.000659
v 0.001681 -0.005182 -0.000638
v 0.001719 -0.005175 -0.000574
v 0.001877 -0.005304 -0.000680
v 0.001928 -0.005475 -0.001017
v 0.002022 -0.005550 -0.001067
v 0.002071 -0.005564 -0.001029
v 0.001946 -0.005446 -0.000902
v 0.001999 -0.005514 -0.000984
v 0.002062 -0.005508 -0.000893
v 0.002141 -0.005588 -0.000989
v 0.001886 -0.005359 -0.000804
v 0.001996 -0.005406 -0.000764
v 0.002016 -0.005453 -0.000830
v 0.002136 -0.005551 -0.000897
v 0.002096 -0.005492 -0.000787
v 0.002159 -0.005487 -0.000679
v 0.002203 -0.005549 -0.000755
v 0.001957 -0.005328 -0.000644
v 0.002021 -0.005354 -0.000625
v 0.002090 -0.005426 -0.000655
v 0.001250 -0.004918 -0.000562
v 0.001330 -0.004945 -0.000523
v 0.001374 -0.004957 -0.000485
v 0.001192 -0.004849 -0.000436
v 0.001324 -0.004907 -0.000422
v 0.001275 -0.004838 -0.000346
v 0.001390 -0.004942 -0.000434
v 0.001412 -0.004889 -0.000336
v 0.001347 -0.004839 -0.000286
v 0.001433 -0.004916 -0.000359
v 0.001452 -0.004900 -0.000331
v 0.001442 -0.005021 -0.000532
v 0.001519 -0.005063 -0.000532
v 0.001487 -0.005021 -0.000461
v 0.001549 -0.005063 -0.000502
v 0.001559 -0.005024 -0.000413
v 0.001604 -0.005103 -0.000552
v 0.001644 -0.005131 -0.000573
v 0.001672 -0.005100 -0.000500
v 0.001503 -0.004997 -0.000407
v 0.001575 -0.004965 -0.000331
v 0.001638 -0.005069 -0.000462
v 0.001606 -0.004970 -0.000322
v 0.001735 -0.005081 -0.000434
v 0.001689 -0.005027 -0.000374
v 0.001260 -0.004763 -0.000246
v 0.001307 -0.004737 -0.000199
v 0.001357 -0.004824 -0.000253
v 0.001399 -0.004848 -0.000263
v 0.001455 -0.004879 -0.000296
v 0.001470 -0.004865 -0.000253
v 0.001382 -0.004793 -0.000208
v 0.001427 -0.004834 -0.000226
v 0.001460 -0.004821 -0.000197
v 0.001250 -0.004675 -0.000163
v 0.001356 -0.004717 -0.000164
v 0.001390 -0.004655 -0.000113
v 0.001423 -0.004684 -0.000108
v 0.001409 -0.004736 -0.000149
v 0.001473 -0.004724 -0.000089
v 0.001464 -0.004789 -0.000160
v 0.001517 -0.004765 -0.000090
v 0.001518 -0.004908 -0.000293
v 0.001605 -0.004821 -0.000091
v 0.001585 -0.004900 -0.000215
v 0.001646 -0.004928 -0.000190
v 0.001653 -0.004958 -0.000258
v 0.001725 -0.005013 -0.000297
v 0.001687 -0.004973 -0.000236
v 0.001709 -0.004981 -0.000202
v 0.001741 -0.005009 -0.000230
v 0.001595 -0.004879 -0.000171
v 0.001663 -0.004917 -0.000138
v 0.001633 -0.004868 -0.000115
v 0.001696 -0.004924 -0.000081
v 0.001720 -0.004977 -0.000141
v 0.001773 -0.005015 -0.000140
v 0.001741 -0.004962 -0.000068
v 0.001788 -0.005009 -0.000090
v 0.001773 -0.004981 -0.000059
v 0.001821 -0.005010 -0.000060
v 0.001860 -0.005237 -0.000588
v 0.001784 -0.005171 -0.000516
v 0.001748 -0.005057 -0.000381
v 0.001842 -0.005158 -0.000445
v 0.001800 -0.005059 -0.000309
v 0.001916 -0.005162 -0.000374
v 0.001814 -0.005051 -0.000257
v 0.001833 -0.005053 -0.000208
v 0.001819 -0.005040 -0.000147
v 0.001938 -0.005246 -0.000518
v 0.002052 -0.005291 -0.000499
v 0.002148 -0.005428 -0.000600
v 0.002211 -0.005436 -0.000538
v 0.002151 -0.005375 -0.000530
v 0.002076 -0.005266 -0.000433
v 0.002059 -0.005224 -0.000372
v 0.002157 -0.005332 -0.000472
v 0.001890 -0.005082 -0.000223
v 0.001931 -0.005132 -0.000292
v 0.001994 -0.005171 -0.000318
v 0.001929 -0.005096 -0.000215
v 0.002011 -0.005123 -0.000229
v 0.001900 -0.005072 -0.000173
v 0.001856 -0.005042 -0.000093
v 0.001897 -0.005038 -0.000068
v 0.001926 -0.005069 -0.000131
v 0.002044 -0.005113 -0.000165
v 0.002022 -0.005083 -0.000112
v 0.002092 -0.005167 -0.000266
v 0.002152 -0.005247 -0.000347
v 0.002226 -0.005201 -0.000241
v 0.002261 -0.005301 -0.000335
v 0.002110 -0.005140 -0.000203
v 0.002150 -0.005158 -0.000220
v 0.002188 -0.005156 -0.000201
v 0.002171 -0.005111 -0.000145
v 0.002214 -0.005116 -0.000147
v 0.002285 -0.005175 -0.000184
v 0.002258 -0.005103 -0.000124
v 0.002108 -0.005594 -0.001139
v 0.002095 -0.005586 -0.001094
v 0.002180 -0.005620 -0.001154
v 0.002197 -0.005634 -0.001057
v 0.002193 -0.005625 -0.001012
v 0.002290 -0.005658 -0.001153
v 0.002269 -0.005667 -0.001059
v 0.002385 -0.005708 -0.001077
v 0.002246 -0.005658 -0.001013
v 0.002174 -0.005589 -0.000932
v 0.002209 -0.005617 -0.000931
v 0.002235 -0.005609 -0.000827
v 0.002237 -0.005650 -0.000972
v 0.002304 -0.005704 -0.000906
v 0.002324 -0.005713 -0.000947
v 0.002283 -0.005681 -0.000880
v 0.002330 -0.005713 -0.000856
v 0.002578 -0.005733 -0.001217
v 0.002460 -0.005722 -0.001107
v 0.002549 -0.005757 -0.001132
v 0.002624 -0.005789 -0.001158
v 0.002399 -0.005726 -0.001035
v 0.002461 -0.005761 -0.001007
v 0.002586 -0.005788 -0.001093
v 0.002628 -0.005812 -0.001064
v 0.002412 -0.005753 -0.000939
v 0.002366 -0.005736 -0.000889
v 0.002391 -0.005743 -0.000856
v 0.002561 -0.005809 -0.000939
v 0.002670 -0.005839 -0.000958
v 0.002282 -0.005649 -0.000809
v 0.002260 -0.005600 -0.000763
v 0.002341 -0.005707 -0.000823
v 0.002327 -0.005671 -0.000781
v 0.002384 -0.005708 -0.000783
v 0.002321 -0.005582 -0.000676
v 0.002247 -0.005522 -0.000652
v 0.002405 -0.005582 -0.000608
v 0.002397 -0.005647 -0.000694
v 0.002406 -0.005741 -0.000821
v 0.002440 -0.005735 -0.000780
v 0.002487 -0.005720 -0.000735
v 0.002493 -0.005670 -0.000672
v 0.002513 -0.005643 -0.000624
v 0.002809 -0.005691 -0.001304
v 0.002862 -0.005647 -0.001334
v 0.003008 -0.005538 -0.001414
v 0.003118 -0.005561 -0.001391
v 0.003145 -0.005520 -0.001432
v 0.003208 -0.005576 -0.001378
v 0.003163 -0.005655 -0.001319
v 0.002940 -0.005614 -0.001366
v 0.003061 -0.005649 -0.001331
v 0.002983 -0.005710 -0.001293
v 0.003136 -0.005699 -0.001277
v 0.002732 -0.005766 -0.001236
v 0.002649 -0.005771 -0.001211
v 0.002688 -0.005801 -0.001185
v 0.002791 -0.005751 -0.001258
v 0.002805 -0.005795 -0.001219
v 0.002774 -0.005818 -0.001186
v 0.002833 -0.005823 -0.001186
v 0.002847 -0.005789 -0.001220
v 0.002670 -0.005815 -0.001143
v 0.002712 -0.005826 -0.001151
v 0.002765 -0.005838 -0.001155
v 0.002707 -0.005843 -0.001104
v 0.002819 -0.005847 -0.001148
v 0.002766 -0.005858 -0.001115
v 0.002839 -0.005865 -0.001101
v 0.002894 -0.005847 -0.001138
v 0.002945 -0.005827 -0.001174
v 0.002791 -0.005870 -0.001072
v 0.002738 -0.005861 -0.001064
v 0.002763 -0.005873 -0.000956
v 0.002867 -0.005890 -0.000999
v 0.002822 -0.005888 -0.000985
v 0.002948 -0.005865 -0.001088
v 0.002904 -0.005750 -0.001255
v 0.002947 -0.005799 -0.001207
v 0.003083 -0.005833 -0.001157
v 0.003062 -0.005754 -0.001241
v 0.003140 -0.005802 -0.001192
v 0.003185 -0.005735 -0.001244
v 0.003091 -0.005810 -0.001185
v 0.003283 -0.005858 -0.001159
v 0.003066 -0.005858 -0.001119
v 0.002987 -0.005891 -0.000992
v 0.003043 -0.005895 -0.000957
v 0.003077 -0.005877 -0.001077
v 0.003201 -0.005896 -0.001089
v 0.003090 -0.005889 -0.001008
v 0.003136 -0.005896 -0.001025
v 0.003177 -0.005902 -0.001052
v 0.003122 -0.005907 -0.000955
v 0.002244 -0.005380 -0.000460
v 0.002272 -0.005360 -0.000415
v 0.002301 -0.005500 -0.000569
v 0.002382 -0.005512 -0.000528
v 0.002435 -0.005525 -0.000517
v 0.002317 -0.005436 -0.000467
v 0.002391 -0.005423 -0.000414
v 0.002467 -0.005476 -0.000457
v 0.002542 -0.005451 -0.000392
v 0.002560 -0.005614 -0.000559
v 0.002586 -0.005639 -0.000569
v 0.002516 -0.005487 -0.000449
v 0.002517 -0.005553 -0.000507
v 0.002623 -0.005565 -0.000466
v 0.002670 -0.005640 -0.000515
v 0.002760 -0.005620 -0.000463
v 0.002630 -0.005503 -0.000404
v 0.002770 -0.005592 -0.000429
v 0.002342 -0.005321 -0.000318
v 0.002298 -0.005223 -0.000226
v 0.002390 -0.005188 -0.000169
v 0.002410 -0.005247 -0.000209
v 0.002563 -0.005314 -0.000206
v 0.002394 -0.005339 -0.000311
v 0.002484 -0.005414 -0.000365
v 0.002583 -0.005385 -0.000282
v 0.002646 -0.005442 -0.000326
v 0.002731 -0.005519 -0.000373
v 0.002842 -0.005576 -0.000349
v 0.002800 -0.005491 -0.000296
v 0.002645 -0.005360 -0.000217
v 0.002691 -0.005415 -0.000266
v 0.002769 -0.005397 -0.000223
v 0.002767 -0.005453 -0.000279
v 0.002842 -0.005428 -0.000229
v 0.002845 -0.005391 -0.000200
v 0.002813 -0.005459 -0.000263
v 0.002870 -0.005504 -0.000260
v 0.002861 -0.005539 -0.000293
v 0.002926 -0.005413 -0.000191
v 0.002967 -0.005538 -0.000257
v 0.002902 -0.005500 -0.000244
v 0.002980 -0.005426 -0.000187
v 0.002980 -0.005484 -0.000215
v 0.003039 -0.005480 -0.000206
v 0.003043 -0.005516 -0.000226
v 0.003131 -0.005540 -0.000240
v 0.003122 -0.005562 -0.000263
v 0.003233 -0.005549 -0.000221
v 0.003252 -0.005585 -0.000249
v 0.003277 -0.005563 -0.000229
v 0.003321 -0.005571 -0.000240
v 0.003367 -0.005554 -0.000249
v 0.003396 -0.005614 -0.000284
v 0.003424 -0.005563 -0.000270
v 0.002516 -0.005769 -0.000802
v 0.002559 -0.005777 -0.000778
v 0.002589 -0.005813 -0.000868
v 0.002723 -0.005844 -0.000838
v 0.002579 -0.005764 -0.000734
v 0.002544 -0.005733 -0.000714
v 0.002598 -0.005738 -0.000672
v 0.002632 -0.005721 -0.000624
v 0.002587 -0.005683 -0.000608
v 0.002624 -0.005700 -0.000602
v 0.002712 -0.005850 -0.000899
v 0.002847 -0.005899 -0.000906
v 0.002887 -0.005906 -0.000927
v 0.002683 -0.005810 -0.000769
v 0.002815 -0.005871 -0.000806
v 0.002893 -0.005880 -0.000773
v 0.002824 -0.005885 -0.000852
v 0.002889 -0.005895 -0.000827
v 0.002906 -0.005908 -0.000891
v 0.002966 -0.005906 -0.000836
v 0.002963 -0.005886 -0.000766
v 0.002768 -0.005829 -0.000741
v 0.002828 -0.005821 -0.000700
v 0.002802 -0.005766 -0.000640
v 0.002925 -0.005797 -0.000668
v 0.002913 -0.005874 -0.000748
v 0.002922 -0.005854 -0.000719
v 0.002969 -0.005865 -0.000727
v 0.002950 -0.005911 -0.000921
v 0.003039 -0.005904 -0.000884
v 0.003080 -0.005909 -0.000871
v 0.003018 -0.005902 -0.000830
v 0.003055 -0.005902 -0.000830
v 0.003115 -0.005918 -0.000879
v 0.003171 -0.005933 -0.000916
v 0.003099 -0.005913 -0.000825
v 0.003188 -0.005948 -0.000872
v 0.003172 -0.005943 -0.000830
v 0.002988 -0.005846 -0.000703
v 0.003052 -0.005805 -0.000661
v 0.003069 -0.005862 -0.000714
v 0.003019 -0.005884 -0.000767
v 0.003023 -0.005872 -0.000737
v 0.003070 -0.005896 -0.000783
v 0.003083 -0.005888 -0.000749
v 0.003126 -0.005861 -0.000696
v 0.003195 -0.005934 -0.000759
v 0.003159 -0.005900 -0.000725
v 0.002746 -0.005730 -0.000599
v 0.002828 -0.005711 -0.000556
v 0.002827 -0.005654 -0.000475
v 0.002932 -0.005767 -0.000636
v 0.002932 -0.005734 -0.000589
v 0.002890 -0.005670 -0.000480
v 0.002811 -0.005628 -0.000445
v 0.002928 -0.005624 -0.000381
v 0.003011 -0.005691 -0.000519
v 0.003006 -0.005666 -0.000465
v 0.003130 -0.005808 -0.000645
v 0.003097 -0.005771 -0.000615
v 0.003159 -0.005794 -0.000614
v 0.003190 -0.005856 -0.000657
v 0.003219 -0.005920 -0.000721
v 0.003263 -0.005840 -0.000595
v 0.003099 -0.005721 -0.000530
v 0.003183 -0.005739 -0.000527
v 0.003091 -0.005669 -0.000436
v 0.003147 -0.005692 -0.000451
v 0.003215 -0.005782 -0.000561
v 0.003219 -0.005751 -0.000513
v 0.003269 -0.005803 -0.000537
v 0.003331 -0.005810 -0.000484
v 0.003292 -0.005766 -0.000429
v 0.002870 -0.005607 -0.000377
v 0.002897 -0.005555 -0.000292
v 0.002998 -0.005591 -0.000306
v 0.002987 -0.005629 -0.000370
v 0.003064 -0.005647 -0.000400
v 0.003099 -0.005593 -0.000305
v 0.003023 -0.005556 -0.000261
v 0.003185 -0.005668 -0.000390
v 0.003230 -0.005687 -0.000382
v 0.003151 -0.005598 -0.000302
v 0.003241 -0.005638 -0.000316
v 0.003214 -0.005710 -0.000432
v 0.003291 -0.005728 -0.000378
v 0.003307 -0.005683 -0.000328
v 0.003315 -0.005753 -0.000395
v 0.003325 -0.005731 -0.000367
v 0.003285 -0.005620 -0.000277
v 0.003279 -0.005652 -0.000310
v 0.003328 -0.005638 -0.000286
v 0.003339 -0.005694 -0.000334
v 0.003300 -0.005602 -0.000258
v 0.003334 -0.005609 -0.000265
v -0.003616 -0.002583 0.002844
v -0.003356 -0.002957 0.002163
v -0.003213 -0.003012 0.002182
v -0.003297 -0.002963 0.002232
v -0.003191 -0.003012 0.002221
v -0.003355 -0.002876 0.002380
v -0.003379 -0.002912 0.002286
v -0.003273 -0.002882 0.002431
v -0.003191 -0.002964 0.002336
v -0.003172 -0.003039 0.002073
v -0.003258 -0.002999 0.002088
v -0.003085 -0.003062 0.002074
v -0.002986 -0.003083 0.002049
v -0.002957 -0.003071 0.001944
v -0.002892 -0.003096 0.002050
v -0.002770 -0.003117 0.001956
v -0.003098 -0.003048 0.002192
v -0.003020 -0.003077 0.002157
v -0.003086 -0.003039 0.002246
v -0.003007 -0.003067 0.002248
v -0.002942 -0.003074 0.002287
v -0.002889 -0.003059 0.002374
v -0.002939 -0.003095 0.002164
v -0.002826 -0.003116 0.002145
v -0.002882 -0.003106 0.002206
v -0.002790 -0.003122 0.002042
v -0.002868 -0.003089 0.002312
v -0.002721 -0.003116 0.002253
v -0.002815 -0.003104 0.002291
v -0.002766 -0.003102 0.002327
v -0.002706 -0.003116 0.002322
v -0.002664 -0.003125 0.002281
v -0.003480 -0.002750 0.002557
v -0.003242 -0.002829 0.002601
v -0.003349 -0.002793 0.002574
v -0.003328 -0.002749 0.002721
v -0.003570 -0.002644 0.002739
v -0.003402 -0.002739 0.002655
v -0.003488 -0.002602 0.002944
v -0.003568 -0.002549 0.002988
v -0.003405 -0.002658 0.002865
v -0.003325 -0.002663 0.002959
v -0.003243 -0.002744 0.002827
v -0.003176 -0.002821 0.002705
v -0.003229 -0.002719 0.002926
v -0.003093 -0.002812 0.002824
v -0.003180 -0.002932 0.002420
v -0.003106 -0.002934 0.002483
v -0.003050 -0.003016 0.002357
v -0.003033 -0.002951 0.002508
v -0.003001 -0.002924 0.002622
v -0.002833 -0.003028 0.002466
v -0.002792 -0.003074 0.002391
v -0.002727 -0.003079 0.002447
v -0.002748 -0.003096 0.002366
v -0.002668 -0.003122 0.002355
v -0.002656 -0.003119 0.002390
v -0.002764 -0.003026 0.002547
v -0.002618 -0.003100 0.002480
v -0.002695 -0.003036 0.002581
v -0.002997 -0.002886 0.002716
v -0.002819 -0.002977 0.002633
v -0.002989 -0.002852 0.002823
v -0.003005 -0.002790 0.002965
v -0.002912 -0.002850 0.002885
v -0.002889 -0.002919 0.002723
v -0.002676 -0.002993 0.002750
v -0.002648 -0.003037 0.002632
v -0.002576 -0.003042 0.002676
v -0.002734 -0.002922 0.002883
v -0.002552 -0.002972 0.002864
v -0.002587 -0.003157 0.001987
v -0.002366 -0.003194 0.001894
v -0.002254 -0.003245 0.001922
v -0.002201 -0.003262 0.001869
v -0.002681 -0.003135 0.002150
v -0.002587 -0.003145 0.002169
v -0.002526 -0.003165 0.002088
v -0.002437 -0.003175 0.002063
v -0.002445 -0.003170 0.002126
v -0.002634 -0.003130 0.002228
v -0.002550 -0.003134 0.002244
v -0.002389 -0.003172 0.002190
v -0.002505 -0.003143 0.002244
v -0.002390 -0.003168 0.002304
v -0.002327 -0.003205 0.002041
v -0.002369 -0.003192 0.002090
v -0.002228 -0.003252 0.001969
v -0.002170 -0.003272 0.001922
v -0.002249 -0.003232 0.002063
v -0.002260 -0.003226 0.002129
v -0.002166 -0.003258 0.002131
v -0.002290 -0.003196 0.002297
v -0.002220 -0.003228 0.002208
v -0.002086 -0.003288 0.001858
v -0.002009 -0.003298 0.001861
v -0.001921 -0.003320 0.001834
v -0.001830 -0.003327 0.001858
v -0.001777 -0.003336 0.001853
v -0.001631 -0.003367 0.001804
v -0.002143 -0.003276 0.002016
v -0.001946 -0.003314 0.001907
v -0.002014 -0.003305 0.001975
v -0.001881 -0.003325 0.002009
v -0.002052 -0.003294 0.002119
v -0.002076 -0.003260 0.002251
v -0.001998 -0.003299 0.002167
v -0.001919 -0.003319 0.002149
v -0.001779 -0.003336 0.001966
v -0.001710 -0.003344 0.001901
v -0.001641 -0.003362 0.001875
v -0.001791 -0.003342 0.002075
v -0.001650 -0.003361 0.001972
v -0.001622 -0.003361 0.002068
v -0.001701 -0.003357 0.002061
v -0.001796 -0.003335 0.002154
v -0.002504 -0.003143 0.002305
v -0.002575 -0.003138 0.002366
v -0.002493 -0.003143 0.002384
v -0.002583 -0.003095 0.002540
v -0.002438 -0.003129 0.002498
v -0.002525 -0.003084 0.002607
v -0.002360 -0.003132 0.002510
v -0.002334 -0.003166 0.002381
v -0.002347 -0.003153 0.002442
v -0.002201 -0.003193 0.002449
v -0.002307 -0.003137 0.002520
v -0.002239 -0.003166 0.002500
v -0.002127 -0.003204 0.002470
v -0.002135 -0.003221 0.002353
v -0.002440 -0.003074 0.002656
v -0.002528 -0.003033 0.002726
v -0.002307 -0.003098 0.002639
v -0.002297 -0.003089 0.002705
v -0.002357 -0.003053 0.002778
v -0.002268 -0.003052 0.002821
v -0.002274 -0.003112 0.002596
v -0.002215 -0.003126 0.002589
v -0.002168 -0.003171 0.002525
v -0.002236 -0.003109 0.002624
v -0.002192 -0.003103 0.002651
v -0.002159 -0.003121 0.002614
v -0.002089 -0.003195 0.002520
v -0.002022 -0.003165 0.002621
v -0.002193 -0.003092 0.002702
v -0.002116 -0.003114 0.002659
v -0.002181 -0.003063 0.002809
v -0.002061 -0.003109 0.002723
v -0.002049 -0.003254 0.002309
v -0.001877 -0.003302 0.002254
v -0.001960 -0.003258 0.002429
v -0.001876 -0.003276 0.002421
v -0.001759 -0.003282 0.002468
v -0.001696 -0.003352 0.002150
v -0.001749 -0.003316 0.002297
v -0.001618 -0.003352 0.002189
v -0.001757 -0.003293 0.002422
v -0.001487 -0.003356 0.002285
v -0.001939 -0.003205 0.002581
v -0.001909 -0.003249 0.002490
v -0.001812 -0.003247 0.002542
v -0.001637 -0.003263 0.002573
v -0.001685 -0.003284 0.002506
v -0.001537 -0.003279 0.002517
v -0.001582 -0.003305 0.002415
v -0.001811 -0.003190 0.002685
v -0.001598 -0.003240 0.002663
v -0.001551 -0.003260 0.002614
v -0.001551 -0.003372 0.001849
v -0.001549 -0.003373 0.002003
v -0.001359 -0.003387 0.001810
v -0.001478 -0.003375 0.001876
v -0.001329 -0.003393 0.001914
v -0.001479 -0.003378 0.001998
v -0.001413 -0.003387 0.001966
v -0.001399 -0.003382 0.002048
v -0.001267 -0.003393 0.001980
v -0.001315 -0.003379 0.002061
v -0.001498 -0.003369 0.002097
v -0.001281 -0.003397 0.001835
v -0.001221 -0.003396 0.001862
v -0.001222 -0.003394 0.001915
v -0.001159 -0.003382 0.001978
v -0.001127 -0.003398 0.001876
v -0.001120 -0.003385 0.001955
v -0.001079 -0.003387 0.001915
v -0.000955 -0.003371 0.001855
v -0.001337 -0.003378 0.002123
v -0.001234 -0.003377 0.002052
v -0.001283 -0.003375 0.002114
v -0.001438 -0.003371 0.002156
v -0.001394 -0.003379 0.002118
v -0.001288 -0.003372 0.002179
v -0.001254 -0.003364 0.002184
v -0.001367 -0.003358 0.002298
v -0.001440 -0.003351 0.002314
v -0.001317 -0.003365 0.002236
v -0.001311 -0.003359 0.002285
v -0.001140 -0.003367 0.002072
v -0.001195 -0.003358 0.002147
v -0.001117 -0.003341 0.002196
v -0.001060 -0.003362 0.002023
v -0.001000 -0.003348 0.002140
v -0.001039 -0.003349 0.002154
v -0.001042 -0.003325 0.002256
v -0.001239 -0.003357 0.002251
v -0.001230 -0.003351 0.002285
v -0.001173 -0.003330 0.002314
v -0.001472 -0.003290 0.002493
v -0.001379 -0.003319 0.002442
v -0.001173 -0.003316 0.002382
v -0.001270 -0.003332 0.002368
v -0.001226 -0.003310 0.002489
v -0.001325 -0.003293 0.002548
v -0.001416 -0.003271 0.002602
v -0.001377 -0.003252 0.002672
v -0.001128 -0.003300 0.002463
v -0.001194 -0.003283 0.002566
v -0.000938 -0.003318 0.002248
v -0.000984 -0.003304 0.002324
v -0.000879 -0.003294 0.002309
v -0.000925 -0.003281 0.002376
v -0.001099 -0.003317 0.002346
v -0.001033 -0.003292 0.002427
v -0.001096 -0.003288 0.002512
v -0.001025 -0.003269 0.002531
v -0.000964 -0.003265 0.002464
v -0.000980 -0.003362 0.001963
v -0.000937 -0.003343 0.002050
v -0.000915 -0.003332 0.002150
v -0.000820 -0.003323 0.002085
v -0.000703 -0.003297 0.002160
v -0.000774 -0.003280 0.002264
v -0.000808 -0.003304 0.002189
v -0.000794 -0.003272 0.002358
v -0.000716 -0.003260 0.002316
v -0.000647 -0.003252 0.002287
v -0.000861 -0.003234 0.002473
v -0.000730 -0.003229 0.002429
v -0.004342 -0.002132 0.003595
v -0.004300 -0.002155 0.003540
v -0.004005 -0.002255 0.003481
v -0.003803 -0.002394 0.003201
v -0.003726 -0.002458 0.003094
v -0.003676 -0.002490 0.003042
v -0.003655 -0.002443 0.003196
v -0.003579 -0.002518 0.003084
v -0.003916 -0.002300 0.003421
v -0.003821 -0.002353 0.003330
v -0.003792 -0.002327 0.003432
v -0.003836 -0.002284 0.003554
v -0.003743 -0.002326 0.003507
v -0.003728 -0.002391 0.003315
v -0.003580 -0.002461 0.003242
v -0.003507 -0.002455 0.003375
v -0.003590 -0.002442 0.003315
v -0.003655 -0.002396 0.003410
v -0.003508 -0.002416 0.003476
v -0.003683 -0.002345 0.003520
v -0.004384 -0.002076 0.003757
v -0.004489 -0.002021 0.003786
v -0.004292 -0.002112 0.003718
v -0.004233 -0.002157 0.003631
v -0.004304 -0.002087 0.003785
v -0.004438 -0.002012 0.003851
v -0.004316 -0.002042 0.003869
v -0.004435 -0.001996 0.003907
v -0.004404 -0.002005 0.003898
v -0.004375 -0.001991 0.003946
v -0.004226 -0.002076 0.003883
v -0.004183 -0.002124 0.003802
v -0.004126 -0.002161 0.003714
v -0.003984 -0.002232 0.003592
v -0.004081 -0.002148 0.003810
v -0.003882 -0.002215 0.003794
v -0.004004 -0.002182 0.003787
v -0.004370 -0.001984 0.003977
v -0.004322 -0.001992 0.004014
v -0.004419 -0.001979 0.003984
v -0.004241 -0.002031 0.003956
v -0.004253 -0.002013 0.003996
v -0.004368 -0.001969 0.004116
v -0.004274 -0.001989 0.004073
v -0.004205 -0.002009 0.004046
v -0.004146 -0.002010 0.004094
v -0.004246 -0.001990 0.004176
v -0.004147 -0.002005 0.004128
v -0.004180 -0.002068 0.003925
v -0.004031 -0.002122 0.003928
v -0.004065 -0.002083 0.003986
v -0.004148 -0.002032 0.004024
v -0.003911 -0.002148 0.003995
v -0.004086 -0.002034 0.004067
v -0.004026 -0.002051 0.004071
v -0.004080 -0.002018 0.004116
v -0.004069 -0.002012 0.004146
v -0.004032 -0.002031 0.004108
v -0.004006 -0.002024 0.004138
v -0.003941 -0.002108 0.004038
v -0.003971 -0.002050 0.004101
v -0.003933 -0.002072 0.004091
v -0.003956 -0.002041 0.004130
v -0.003921 -0.002065 0.004119
v -0.003889 -0.002165 0.003967
v -0.003889 -0.002136 0.004041
v -0.003870 -0.002128 0.004086
v -0.003886 -0.002089 0.004149
v -0.003786 -0.002279 0.003626
v -0.003691 -0.002306 0.003660
v -0.003786 -0.002255 0.003732
v -0.003782 -0.002208 0.003904
v -0.003637 -0.002284 0.003809
v -0.003743 -0.002237 0.003832
v -0.003584 -0.002346 0.003609
v -0.003587 -0.002326 0.003719
v -0.003492 -0.002361 0.003721
v -0.003450 -0.002361 0.003782
v -0.003935 -0.002166 0.003905
v -0.003855 -0.002163 0.004015
v -0.003695 -0.002247 0.003874
v -0.003809 -0.002180 0.004021
v -0.003839 -0.002149 0.004095
v -0.003723 -0.002211 0.004079
v -0.003632 -0.002252 0.004005
v -0.003661 -0.002233 0.004170
v -0.003559 -0.002308 0.003852
v -0.003493 -0.002331 0.003933
v -0.003410 -0.002371 0.003835
v -0.003564 -0.002282 0.004122
v -0.003372 -0.002378 0.003986
v -0.003449 -0.002340 0.004015
v -0.003378 -0.002354 0.004093
v -0.003520 -0.002507 0.003191
v -0.003400 -0.002585 0.003088
v -0.003271 -0.002616 0.003166
v -0.003190 -0.002700 0.003010
v -0.003208 -0.002668 0.003087
v -0.003118 -0.002672 0.003151
v -0.003000 -0.002728 0.003114
v -0.003025 -0.002693 0.003248
v -0.003456 -0.002524 0.003235
v -0.003349 -0.002523 0.003360
v -0.003213 -0.002617 0.003231
v -0.003358 -0.002481 0.003476
v -0.003219 -0.002538 0.003444
v -0.003243 -0.002519 0.003495
v -0.003208 -0.002589 0.003308
v -0.003173 -0.002586 0.003372
v -0.003116 -0.002640 0.003286
v -0.003104 -0.002626 0.003364
v -0.003035 -0.002664 0.003325
v -0.002983 -0.002701 0.003279
v -0.002949 -0.002687 0.003345
v -0.003094 -0.002578 0.003505
v -0.003021 -0.002645 0.003414
v -0.002905 -0.002659 0.003462
v -0.002884 -0.002818 0.002982
v -0.002927 -0.002776 0.003064
v -0.002738 -0.002865 0.002999
v -0.002775 -0.002812 0.003120
v -0.002896 -0.002746 0.003194
v -0.002832 -0.002783 0.003137
v -0.002665 -0.002925 0.002921
v -0.002570 -0.002917 0.003021
v -0.002429 -0.002976 0.002941
v -0.002622 -0.002858 0.003128
v -0.002491 -0.002888 0.003116
v -0.002795 -0.002753 0.003273
v -0.002724 -0.002799 0.003213
v -0.002822 -0.002708 0.003368
v -0.002767 -0.002703 0.003434
v -0.002593 -0.002836 0.003218
v -0.002521 -0.002838 0.003262
v -0.002491 -0.002813 0.003354
v -0.003373 -0.002434 0.003626
v -0.003222 -0.002503 0.003601
v -0.003171 -0.002525 0.003570
v -0.003319 -0.002424 0.003783
v -0.003226 -0.002469 0.003738
v -0.003183 -0.002504 0.003675
v -0.003163 -0.002545 0.003499
v -0.003098 -0.002544 0.003613
v -0.002924 -0.002616 0.003569
v -0.002985 -0.002615 0.003513
v -0.003114 -0.002509 0.003738
v -0.003214 -0.002456 0.003828
v -0.002993 -0.002461 0.003867
v -0.002939 -0.002475 0.003849
v -0.002883 -0.002480 0.003859
v -0.003014 -0.002434 0.003915
v -0.003033 -0.002420 0.003954
v -0.002975 -0.002430 0.003903
v -0.002941 -0.002433 0.003894
v -0.002940 -0.002411 0.003926
v -0.003004 -0.002405 0.003981
v -0.002957 -0.002402 0.003966
v -0.002897 -0.002410 0.003951
v -0.002953 -0.002404 0.003990
v -0.002897 -0.002441 0.003889
v -0.002897 -0.002420 0.003916
v -0.002817 -0.002505 0.003863
v -0.002849 -0.002440 0.003912
v -0.002840 -0.002433 0.003946
v -0.003079 -0.002502 0.003783
v -0.002938 -0.002570 0.003711
v -0.003200 -0.002448 0.003909
v -0.003127 -0.002480 0.003818
v -0.003157 -0.002456 0.003905
v -0.003097 -0.002457 0.003903
v -0.003314 -0.002404 0.003952
v -0.003258 -0.002412 0.003992
v -0.003299 -0.002387 0.004059
v -0.003222 -0.002411 0.004051
v -0.003153 -0.002434 0.003983
v -0.003114 -0.002442 0.003953
v -0.003073 -0.002428 0.003971
v -0.003148 -0.002423 0.004035
v -0.003163 -0.002421 0.004070
v -0.003120 -0.002421 0.004063
v -0.003097 -0.002422 0.004017
v -0.003066 -0.002475 0.003851
v -0.003024 -0.002491 0.003822
v -0.003032 -0.002466 0.003866
v -0.002878 -0.002565 0.003736
v -0.002867 -0.002511 0.003824
v -0.003033 -0.002408 0.004030
v -0.002985 -0.002404 0.004015
v -0.002783 -0.002482 0.003911
v -0.002789 -0.002460 0.003944
v -0.002910 -0.002414 0.003989
v -0.002792 -0.002670 0.003497
v -0.002817 -0.002638 0.003576
v -0.002697 -0.002674 0.003541
v -0.002610 -0.002657 0.003679
v -0.002819 -0.002600 0.003679
v -0.002777 -0.002602 0.003718
v -0.002690 -0.002646 0.003627
v -0.002649 -0.002741 0.003424
v -0.002547 -0.002701 0.003628
v -0.002512 -0.002738 0.003546
v -0.002573 -0.002745 0.003477
v -0.002365 -0.002813 0.003414
v -0.002491 -0.002710 0.003669
v -0.002374 -0.002770 0.003568
v -0.002408 -0.002721 0.003708
v -0.002300 -0.002762 0.003632
v -0.002819 -0.002574 0.003752
v -0.002728 -0.002593 0.003789
v -0.002648 -0.002613 0.003793
v -0.002680 -0.002586 0.003832
v -0.002726 -0.002528 0.003897
v -0.002634 -0.002555 0.003926
v -0.002746 -0.002483 0.003944
v -0.002747 -0.002474 0.003978
v -0.002707 -0.002492 0.003974
v -0.002616 -0.002540 0.003965
v -0.002553 -0.002659 0.003725
v -0.002451 -0.002680 0.003781
v -0.002511 -0.002645 0.003817
v -0.002381 -0.002658 0.003896
v -0.002315 -0.002707 0.003816
v -0.002503 -0.002612 0.003899
v -0.002467 -0.002586 0.004013
v -0.002270 -0.002710 0.003850
v -0.002275 -0.002680 0.003960
v -0.004134 -0.002003 0.004174
v -0.004295 -0.001977 0.004297
v -0.004177 -0.002001 0.004234
v -0.004206 -0.002001 0.004327
v -0.004120 -0.002009 0.004355
v -0.004324 -0.001964 0.004398
v -0.004250 -0.001993 0.004362
v -0.004284 -0.001985 0.004505
v -0.004229 -0.002010 0.004537
v -0.004180 -0.002011 0.004404
v -0.004029 -0.002028 0.004421
v -0.004155 -0.002025 0.004489
v -0.004067 -0.002005 0.004186
v -0.003988 -0.002017 0.004172
v -0.003974 -0.002018 0.004198
v -0.003946 -0.002033 0.004168
v -0.004016 -0.002009 0.004211
v -0.004045 -0.002003 0.004291
v -0.003998 -0.002010 0.004268
v -0.003964 -0.002020 0.004252
v -0.003908 -0.002058 0.004191
v -0.003857 -0.002125 0.004150
v -0.003935 -0.002033 0.004222
v -0.003886 -0.002076 0.004297
v -0.003846 -0.002125 0.004236
v -0.004030 -0.002010 0.004334
v -0.003981 -0.002021 0.004353
v -0.003947 -0.002032 0.004351
v -0.004009 -0.002052 0.004498
v -0.003971 -0.002046 0.004445
v -0.003925 -0.002052 0.004408
v -0.003927 -0.002065 0.004449
v -0.003913 -0.002050 0.004327
v -0.003913 -0.002051 0.004369
v -0.003827 -0.002129 0.004331
v -0.003847 -0.002103 0.004374
v -0.003868 -0.002085 0.004410
v -0.003814 -0.002139 0.004400
v -0.003881 -0.002095 0.004460
v -0.003841 -0.002116 0.004433
v -0.003806 -0.002148 0.004459
v -0.004263 -0.001989 0.004619
v -0.004085 -0.002043 0.004540
v -0.004037 -0.002057 0.004570
v -0.004094 -0.002035 0.004627
v -0.004257 -0.001980 0.004703
v -0.004199 -0.002004 0.004677
v -0.004244 -0.001967 0.004767
v -0.004166 -0.001977 0.004829
v -0.004069 -0.002008 0.004767
v -0.003953 -0.002074 0.004504
v -0.003949 -0.002085 0.004552
v -0.004018 -0.002064 0.004603
v -0.003845 -0.002128 0.004498
v -0.003854 -0.002131 0.004549
v -0.003784 -0.002162 0.004523
v -0.003925 -0.002093 0.004605
v -0.003831 -0.002140 0.004586
v -0.004020 -0.002056 0.004645
v -0.003924 -0.002077 0.004694
v -0.003987 -0.002036 0.004748
v -0.003839 -0.002104 0.004739
v -0.003908 -0.002057 0.004828
v -0.003798 -0.002138 0.004678
v -0.003754 -0.002147 0.004751
v -0.003807 -0.002160 0.004174
v -0.003748 -0.002183 0.004281
v -0.003792 -0.002157 0.004329
v -0.003649 -0.002221 0.004288
v -0.003706 -0.002197 0.004401
v -0.003768 -0.002171 0.004417
v -0.003565 -0.002269 0.004245
v -0.003449 -0.002322 0.004151
v -0.003320 -0.002370 0.004161
v -0.003402 -0.002336 0.004263
v -0.003465 -0.002305 0.004285
v -0.003442 -0.002309 0.004394
v -0.003249 -0.002406 0.004297
v -0.003349 -0.002359 0.004411
v -0.003695 -0.002203 0.004491
v -0.003691 -0.002187 0.004616
v -0.003591 -0.002245 0.004437
v -0.003575 -0.002233 0.004588
v -0.003527 -0.002268 0.004518
v -0.003600 -0.002215 0.004692
v -0.003695 -0.002181 0.004718
v -0.003674 -0.002179 0.004760
v -0.003506 -0.002257 0.004660
v -0.003529 -0.002236 0.004717
v -0.003445 -0.002305 0.004475
v -0.003381 -0.002322 0.004564
v -0.003315 -0.002371 0.004466
v -0.003276 -0.002368 0.004543
v -0.003322 -0.002335 0.004594
v -0.003447 -0.002288 0.004620
v -0.003358 -0.002291 0.004691
v -0.003404 -0.002257 0.004772
v -0.004172 -0.001942 0.004940
v -0.004102 -0.001984 0.004872
v -0.004142 -0.001932 0.004988
v -0.004129 -0.001889 0.005066
v -0.004013 -0.002011 0.004901
v -0.004017 -0.001995 0.004958
v -0.004099 -0.001960 0.004965
v -0.003923 -0.002023 0.004940
v -0.004006 -0.001975 0.005019
v -0.004066 -0.001945 0.005022
v -0.004050 -0.001921 0.005067
v -0.003956 -0.001955 0.005069
v -0.003872 -0.002057 0.004893
v -0.003802 -0.002096 0.004815
v -0.003813 -0.002078 0.004858
v -0.003761 -0.002087 0.004875
v -0.003937 -0.001977 0.005037
v -0.003849 -0.001999 0.005024
v -0.003766 -0.002041 0.004983
v -0.004112 -0.001825 0.005163
v -0.004066 -0.001866 0.005135
v -0.004076 -0.001817 0.005199
v -0.004094 -0.001767 0.005243
v -0.004022 -0.001775 0.005306
v -0.004078 -0.001747 0.005285
v -0.003986 -0.001899 0.005126
v -0.003953 -0.001863 0.005200
v -0.003925 -0.001918 0.005144
v -0.003903 -0.001888 0.005202
v -0.003992 -0.001795 0.005303
v -0.003895 -0.001951 0.005106
v -0.003879 -0.001935 0.005153
v -0.003868 -0.001924 0.005177
v -0.003790 -0.001945 0.005168
v -0.003785 -0.001973 0.005121
v -0.003664 -0.002044 0.005053
v -0.003633 -0.002011 0.005141
v -0.003823 -0.001886 0.005232
v -0.003728 -0.001964 0.005163
v -0.003724 -0.001897 0.005239
v -0.003644 -0.001970 0.005201
v -0.003604 -0.001999 0.005189
v -0.003695 -0.002158 0.004800
v -0.003649 -0.002122 0.004894
v -0.003546 -0.002198 0.004800
v -0.003449 -0.002233 0.004802
v -0.003529 -0.002123 0.004963
v -0.003456 -0.002143 0.004972
v -0.003388 -0.002233 0.004841
v -0.003334 -0.002256 0.004829
v -0.003261 -0.002301 0.004723
v -0.003151 -0.002316 0.004789
v -0.003231 -0.002282 0.004838
v -0.003302 -0.002236 0.004906
v -0.003610 -0.002057 0.005056
v -0.003510 -0.002088 0.005041
v -0.003440 -0.002096 0.005082
v -0.003510 -0.002046 0.005148
v -0.003338 -0.002114 0.005143
v -0.003424 -0.002037 0.005224
v -0.003210 -0.002272 0.004883
v -0.003232 -0.002207 0.005000
v -0.003167 -0.002234 0.004980
v -0.003322 -0.002188 0.005006
v -0.003330 -0.002145 0.005084
v -0.003199 -0.002182 0.005079
v -0.003259 -0.002127 0.005163
v -0.003199 -0.002147 0.005170
v -0.003135 -0.002159 0.005197
v -0.003078 -0.002191 0.005136
v -0.003272 -0.002394 0.004108
v -0.003218 -0.002420 0.004167
v -0.003080 -0.002427 0.004102
v -0.003147 -0.002433 0.004147
v -0.003184 -0.002431 0.004174
v -0.003089 -0.002454 0.004182
v -0.003038 -0.002461 0.004174
v -0.003149 -0.002449 0.004264
v -0.003049 -0.002474 0.004229
v -0.003168 -0.002435 0.004376
v -0.003076 -0.002469 0.004313
v -0.003043 -0.002479 0.004266
v -0.003003 -0.002484 0.004344
v -0.002950 -0.002407 0.004006
v -0.002955 -0.002426 0.004069
v -0.002924 -0.002476 0.004183
v -0.002799 -0.002455 0.003988
v -0.002716 -0.002488 0.004016
v -0.002791 -0.002493 0.004108
v -0.002735 -0.002520 0.004143
v -0.002992 -0.002482 0.004221
v -0.002966 -0.002495 0.004276
v -0.002922 -0.002493 0.004226
v -0.002931 -0.002502 0.004367
v -0.002845 -0.002529 0.004348
v -0.002828 -0.002510 0.004204
v -0.002879 -0.002516 0.004279
v -0.003194 -0.002418 0.004429
v -0.003094 -0.002450 0.004394
v -0.003190 -0.002387 0.004543
v -0.003112 -0.002412 0.004532
v -0.002989 -0.002438 0.004526
v -0.002968 -0.002484 0.004392
v -0.003117 -0.002398 0.004574
v -0.003199 -0.002336 0.004681
v -0.003066 -0.002414 0.004583
v -0.002882 -0.002510 0.004424
v -0.002964 -0.002451 0.004510
v -0.002810 -0.002531 0.004407
v -0.002675 -0.002505 0.004012
v -0.002701 -0.002507 0.004059
v -0.002622 -0.002529 0.004004
v -0.002637 -0.002527 0.004055
v -0.002631 -0.002535 0.004094
v -0.002558 -0.002550 0.004002
v -0.002583 -0.002540 0.004042
v -0.002519 -0.002560 0.004034
v -0.002515 -0.002559 0.004093
v -0.002459 -0.002578 0.004112
v -0.002567 -0.002562 0.004171
v -0.002650 -0.002554 0.004246
v -0.002548 -0.002577 0.004216
v -0.002470 -0.002586 0.004190
v -0.002532 -0.002588 0.004290
v -0.002387 -0.002603 0.004063
v -0.002482 -0.002570 0.004067
v -0.002397 -0.002595 0.004095
v -0.002205 -0.002704 0.003989
v -0.002272 -0.002647 0.004064
v -0.002279 -0.002631 0.004188
v -0.002417 -0.002597 0.004221
v -0.002351 -0.002609 0.004192
v -0.002391 -0.002595 0.004128
v -0.002248 -0.002648 0.004109
v -0.002208 -0.002664 0.004249
v -0.002682 -0.002547 0.004429
v -0.002651 -0.002558 0.004327
v -0.002565 -0.002573 0.004412
v -0.002466 -0.002601 0.004310
v -0.002405 -0.002615 0.004329
v -0.002273 -0.002635 0.004238
v -0.002285 -0.002643 0.004344
v -0.002204 -0.002668 0.004315
v -0.003080 -0.002399 0.004650
v -0.002967 -0.002434 0.004626
v -0.002882 -0.002464 0.004634
v -0.002792 -0.002496 0.004630
v -0.002689 -0.002540 0.004506
v -0.002671 -0.002519 0.004604
v -0.002454 -0.002605 0.004431
v -0.002582 -0.002559 0.004513
v -0.002557 -0.002534 0.004610
v -0.002494 -0.002591 0.004485
v -0.002461 -0.002580 0.004560
v -0.002363 -0.002623 0.004408
v -0.002255 -0.002650 0.004408
v -0.002134 -0.002693 0.004348
v -0.002384 -0.002611 0.004489
v -0.002321 -0.002616 0.004524
v -0.002371 -0.002596 0.004551
v -0.002165 -0.002659 0.004470
v -0.003079 -0.002316 0.004846
v -0.003046 -0.002364 0.004775
v -0.002988 -0.002413 0.004688
v -0.002854 -0.002448 0.004708
v -0.002976 -0.002376 0.004788
v -0.003126 -0.002285 0.004881
v -0.003104 -0.002258 0.004952
v -0.003015 -0.002298 0.004919
v -0.002937 -0.002338 0.004867
v -0.002912 -0.002333 0.004891
v -0.002905 -0.002323 0.004925
v -0.002860 -0.002340 0.004923
v -0.002909 -0.002387 0.004806
v -0.002777 -0.002426 0.004828
v -0.002721 -0.002495 0.004682
v -0.002641 -0.002498 0.004703
v -0.002816 -0.002401 0.004851
v -0.002740 -0.002384 0.004929
v -0.002710 -0.002427 0.004854
v -0.002591 -0.002449 0.004813
v -0.002684 -0.002406 0.004917
v -0.002577 -0.002409 0.004941
v -0.003083 -0.002244 0.005016
v -0.003087 -0.002229 0.005053
v -0.002992 -0.002274 0.005048
v -0.003074 -0.002204 0.005108
v -0.002978 -0.002253 0.005096
v -0.002976 -0.002296 0.004967
v -0.002958 -0.002290 0.005037
v -0.002886 -0.002309 0.005007
v -0.002797 -0.002350 0.004957
v -0.002927 -0.002271 0.005091
v -0.002836 -0.002317 0.005021
v -0.003028 -0.002199 0.005158
v -0.002980 -0.002204 0.005185
v -0.002920 -0.002246 0.005146
v -0.002832 -0.002277 0.005122
v -0.002820 -0.002262 0.005155
v -0.002760 -0.002334 0.005057
v -0.002712 -0.002373 0.004977
v -0.002629 -0.002380 0.004995
v -0.002706 -0.002334 0.005090
v -0.002713 -0.002306 0.005147
v -0.002557 -0.002375 0.005057
v -0.002600 -0.002467 0.004776
v -0.002512 -0.002523 0.004696
v -0.002441 -0.002556 0.004642
v -0.002416 -0.002540 0.004691
v -0.002480 -0.002470 0.004785
v -0.002526 -0.002441 0.004838
v -0.002408 -0.002444 0.004862
v -0.002364 -0.002493 0.004769
v -0.002423 -0.002462 0.004810
v -0.002344 -0.002572 0.004620
v -0.002267 -0.002611 0.004563
v -0.002307 -0.002541 0.004683
v -0.002243 -0.002549 0.004678
v -0.002186 -0.002607 0.004597
v -0.002096 -0.002618 0.004624
v -0.002185 -0.002547 0.004703
v -0.002097 -0.002558 0.004733
v -0.002537 -0.002402 0.004979
v -0.002408 -0.002420 0.004948
v -0.002313 -0.002461 0.004878
v -0.002460 -0.002382 0.005048
v -0.002310 -0.002427 0.004990
v -0.002314 -0.002404 0.005050
v -0.002162 -0.002505 0.004828
v -0.002214 -0.002463 0.004914
v -0.002077 -0.002531 0.004829
v -0.001974 -0.002565 0.004810
v -0.002174 -0.002447 0.005014
v -0.002085 -0.002502 0.004896
v -0.002068 -0.002469 0.004999
v -0.002015 -0.002507 0.004950
v -0.002001 -0.002482 0.005035
v -0.002347 -0.003004 0.002901
v -0.002260 -0.003038 0.002866
v -0.002264 -0.002986 0.002967
v -0.002212 -0.003023 0.002913
v -0.002386 -0.002946 0.003043
v -0.002155 -0.003044 0.002889
v -0.002014 -0.003079 0.002854
v -0.002343 -0.002946 0.003068
v -0.002251 -0.002933 0.003147
v -0.002238 -0.002968 0.003053
v -0.001911 -0.003157 0.002728
v -0.002099 -0.003027 0.002985
v -0.002058 -0.002997 0.003078
v -0.002014 -0.003053 0.002931
v -0.001970 -0.003036 0.002987
v -0.002391 -0.002901 0.003143
v -0.002067 -0.002976 0.003129
v -0.002399 -0.002861 0.003286
v -0.002286 -0.002879 0.003291
v -0.002194 -0.002913 0.003253
v -0.002143 -0.002891 0.003333
v -0.002052 -0.002896 0.003366
v -0.001901 -0.003032 0.003021
v -0.001964 -0.002970 0.003174
v -0.001846 -0.003000 0.003122
v -0.002027 -0.002942 0.003226
v -0.001891 -0.002966 0.003260
v -0.001824 -0.003131 0.002843
v -0.001818 -0.003096 0.002918
v -0.001782 -0.003057 0.003001
v -0.001708 -0.003135 0.002904
v -0.001693 -0.003096 0.002979
v -0.001618 -0.003209 0.002764
v -0.001479 -0.003212 0.002789
v -0.001613 -0.003181 0.002837
v -0.001435 -0.003235 0.002721
v -0.001405 -0.003181 0.002862
v -0.001623 -0.003124 0.002953
v -0.001542 -0.003142 0.002940
v -0.001354 -0.003164 0.002924
v -0.001819 -0.003027 0.003053
v -0.001757 -0.003024 0.003092
v -0.001646 -0.003046 0.003117
v -0.001751 -0.003006 0.003164
v -0.001739 -0.002978 0.003281
v -0.001545 -0.003107 0.003042
v -0.001416 -0.003132 0.003026
v -0.001334 -0.003148 0.003011
v -0.001338 -0.003132 0.003071
v -0.001551 -0.003022 0.003234
v -0.001496 -0.003068 0.003153
v -0.001486 -0.003019 0.003268
v -0.001364 -0.003095 0.003152
v -0.001392 -0.003061 0.003236
v -0.002236 -0.002839 0.003407
v -0.002330 -0.002805 0.003461
v -0.002265 -0.002808 0.003527
v -0.002105 -0.002861 0.003435
v -0.002174 -0.002829 0.003526
v -0.002142 -0.002809 0.003599
v -0.001974 -0.002882 0.003451
v -0.001864 -0.002929 0.003379
v -0.001924 -0.002849 0.003597
v -0.001859 -0.002898 0.003494
v -0.002207 -0.002745 0.003755
v -0.002005 -0.002818 0.003661
v -0.002129 -0.002775 0.003722
v -0.002126 -0.002749 0.003854
v -0.002209 -0.002721 0.003896
v -0.002156 -0.002732 0.003956
v -0.002031 -0.002792 0.003816
v -0.002005 -0.002804 0.003755
v -0.001900 -0.002834 0.003670
v -0.001801 -0.002857 0.003618
v -0.001737 -0.002857 0.003675
v -0.001944 -0.002815 0.003821
v -0.001825 -0.002839 0.003754
v -0.001953 -0.002806 0.003897
v -0.001771 -0.002842 0.003790
v -0.001737 -0.002942 0.003377
v -0.001564 -0.002989 0.003324
v -0.001744 -0.002903 0.003511
v -0.001632 -0.002944 0.003436
v -0.001579 -0.002939 0.003462
v -0.001543 -0.002920 0.003530
v -0.001475 -0.002937 0.003477
v -0.001446 -0.002978 0.003364
v -0.001427 -0.002999 0.003324
v -0.001267 -0.003065 0.003252
v -0.001325 -0.003066 0.003248
v -0.001276 -0.002998 0.003369
v -0.001443 -0.002912 0.003548
v -0.001381 -0.002965 0.003427
v -0.001331 -0.002999 0.003361
v -0.001243 -0.002975 0.003413
v -0.001684 -0.002885 0.003587
v -0.001636 -0.002869 0.003650
v -0.001577 -0.002852 0.003698
v -0.001491 -0.002889 0.003618
v -0.001696 -0.002853 0.003702
v -0.001628 -0.002842 0.003740
v -0.001550 -0.002849 0.003734
v -0.001608 -0.002842 0.003769
v -0.001454 -0.002872 0.003704
v -0.001694 -0.002842 0.003841
v -0.001281 -0.002969 0.003433
v -0.001435 -0.002887 0.003645
v -0.001378 -0.002922 0.003549
v -0.001273 -0.002941 0.003537
v -0.001355 -0.002895 0.003692
v -0.001391 -0.002881 0.003756
v -0.001283 -0.002909 0.003692
v -0.001232 -0.002925 0.003615
v -0.001124 -0.002926 0.003594
v -0.001217 -0.002915 0.003697
v -0.001319 -0.002886 0.003808
v -0.001196 -0.002914 0.003757
v -0.001294 -0.003253 0.002647
v -0.001320 -0.003211 0.002749
v -0.001203 -0.003198 0.002744
v -0.001203 -0.003214 0.002702
v -0.001097 -0.003236 0.002635
v -0.001069 -0.003190 0.002786
v -0.001093 -0.003175 0.002892
v -0.000824 -0.003196 0.002553
v -0.001083 -0.003276 0.002549
v -0.001083 -0.003215 0.002685
v -0.000945 -0.003213 0.002615
v -0.001005 -0.003213 0.002660
v -0.000975 -0.003174 0.002803
v -0.000819 -0.003144 0.002775
v -0.000907 -0.003140 0.002864
v -0.000998 -0.003136 0.002970
v -0.000804 -0.003099 0.002896
v -0.000877 -0.003111 0.002937
v -0.001064 -0.003134 0.003037
v -0.000962 -0.003113 0.003005
v -0.001043 -0.003092 0.003105
v -0.000952 -0.003074 0.003073
v -0.000753 -0.003087 0.002894
v -0.000807 -0.003049 0.003005
v -0.000855 -0.003074 0.002998
v -0.000854 -0.003053 0.003049
v -0.000761 -0.003028 0.003021
v -0.001287 -0.003185 0.002826
v -0.001284 -0.003163 0.002925
v -0.001221 -0.003156 0.002986
v -0.001057 -0.003153 0.002976
v -0.001109 -0.003164 0.002966
v -0.001247 -0.003103 0.003156
v -0.001164 -0.003097 0.003165
v -0.001192 -0.003134 0.003070
v -0.001104 -0.003112 0.003099
v -0.000651 -0.003188 0.002492
v -0.000691 -0.003172 0.002557
v -0.000584 -0.003185 0.002450
v -0.000564 -0.003172 0.002516
v -0.000807 -0.003170 0.002661
v -0.000726 -0.003163 0.002622
v -0.000718 -0.003146 0.002722
v -0.000588 -0.003159 0.002576
v -0.000559 -0.003148 0.002615
v -0.000449 -0.003148 0.002473
v -0.000449 -0.003125 0.002571
v -0.000568 -0.003124 0.002728
v -0.000686 -0.003121 0.002798
v -0.000548 -0.003096 0.002798
v -0.000578 -0.003049 0.002936
v -0.000524 -0.003063 0.002864
v -0.000643 -0.003099 0.002848
v -0.000483 -0.003115 0.002668
v -0.000420 -0.003104 0.002647
v -0.000394 -0.003083 0.002690
v -0.000426 -0.003051 0.002787
v -0.000456 -0.003039 0.002879
v -0.000291 -0.002998 0.002888
v -0.000986 -0.003053 0.003166
v -0.000861 -0.003043 0.003098
v -0.000902 -0.003054 0.003103
v -0.000850 -0.003030 0.003159
v -0.000905 -0.003030 0.003257
v -0.000796 -0.003023 0.003074
v -0.000778 -0.002998 0.003149
v -0.000681 -0.002987 0.003117
v -0.000857 -0.003023 0.003236
v -0.000835 -0.002992 0.003316
v -0.000730 -0.002986 0.003147
v -0.000630 -0.002956 0.003239
v -0.000766 -0.002987 0.003214
v -0.000776 -0.002976 0.003290
v -0.000793 -0.002962 0.003388
v -0.000711 -0.002945 0.003378
v -0.000715 -0.002918 0.003470
v -0.000733 -0.002903 0.003541
v -0.000642 -0.002887 0.003519
v -0.001253 -0.003047 0.003289
v -0.001050 -0.003066 0.003171
v -0.001117 -0.003046 0.003245
v -0.001011 -0.003039 0.003232
v -0.001167 -0.003004 0.003350
v -0.001166 -0.002952 0.003480
v -0.001074 -0.002942 0.003516
v -0.001072 -0.003018 0.003308
v -0.001007 -0.002987 0.003399
v -0.000977 -0.002952 0.003529
v -0.001095 -0.002914 0.003738
v -0.001036 -0.002928 0.003656
v -0.000933 -0.002947 0.003552
v -0.000876 -0.002912 0.003619
v -0.001001 -0.002929 0.003629
v -0.000946 -0.002920 0.003650
v -0.000919 -0.002992 0.003384
v -0.000822 -0.002954 0.003449
v -0.000867 -0.002949 0.003515
v -0.000794 -0.002899 0.003609
v -0.000491 -0.003018 0.002995
v -0.000560 -0.003015 0.003030
v -0.000437 -0.002996 0.003027
v -0.000539 -0.002971 0.003102
v -0.000424 -0.002981 0.003054
v -0.000542 -0.002947 0.003153
v -0.000501 -0.002923 0.003189
v -0.000482 -0.002938 0.003136
v -0.000484 -0.002926 0.003161
v -0.000427 -0.002908 0.003186
v -0.000397 -0.002922 0.003132
v -0.000721 -0.003027 0.003010
v -0.000620 -0.003010 0.003049
v -0.000609 -0.002984 0.003105
v -0.000635 -0.002971 0.003166
v -0.000592 -0.002969 0.003133
v -0.000327 -0.002987 0.002980
v -0.000271 -0.002978 0.002949
v -0.000340 -0.002910 0.003115
v -0.000324 -0.002963 0.003034
v -0.000336 -0.002896 0.003147
v -0.000214 -0.002860 0.003102
v -0.000380 -0.002959 0.003073
v -0.000361 -0.002876 0.003269
v -0.000388 -0.002860 0.003354
v -0.000588 -0.002920 0.003342
v -0.000495 -0.002909 0.003269
v -0.000537 -0.002890 0.003401
v -0.000447 -0.002885 0.003322
v -0.000606 -0.002896 0.003436
v -0.000468 -0.002872 0.003401
v -0.000556 -0.002872 0.003481
v -0.000375 -0.002830 0.003437
v -0.000301 -0.002870 0.003201
v -0.000234 -0.002823 0.003287
v -0.000186 -0.002819 0.003227
v -0.000303 -0.002810 0.003443
v -0.000112 -0.002780 0.003347
v -0.002133 -0.002717 0.004098
v -0.002209 -0.002680 0.004061
v -0.002112 -0.002742 0.004022
v -0.002036 -0.002769 0.003972
v -0.002028 -0.002754 0.004064
v -0.002035 -0.002735 0.004162
v -0.002122 -0.002711 0.004195
v -0.001955 -0.002757 0.004120
v -0.001873 -0.002825 0.003921
v -0.001806 -0.002819 0.004000
v -0.001738 -0.002837 0.003903
v -0.001653 -0.002847 0.003999
v -0.001855 -0.002791 0.004068
v -0.001886 -0.002765 0.004179
v -0.001827 -0.002780 0.004151
v -0.001730 -0.002826 0.004049
v -0.002169 -0.002689 0.004192
v -0.001627 -0.002854 0.003919
v -0.001549 -0.002857 0.003988
v -0.001531 -0.002854 0.003883
v -0.001465 -0.002867 0.003817
v -0.001475 -0.002859 0.003898
v -0.001464 -0.002860 0.003961
v -0.001636 -0.002828 0.004099
v -0.001468 -0.002843 0.004068
v -0.001341 -0.002856 0.004048
v -0.001385 -0.002878 0.003844
v -0.001342 -0.002880 0.003878
v -0.001312 -0.002877 0.003928
v -0.001253 -0.002902 0.003818
v -0.001159 -0.002905 0.003836
v -0.001259 -0.002873 0.003991
v -0.001245 -0.002864 0.004026
v -0.001238 -0.002886 0.003891
v -0.001178 -0.002878 0.003936
v -0.001078 -0.002889 0.003891
v -0.001137 -0.002861 0.003988
v -0.001533 -0.002821 0.004139
v -0.001385 -0.002834 0.004124
v -0.001352 -0.002806 0.004203
v -0.001304 -0.002836 0.004105
v -0.001232 -0.002810 0.004131
v -0.001156 -0.002837 0.004061
v -0.001128 -0.002797 0.004134
v -0.001247 -0.002794 0.004186
v -0.001186 -0.002778 0.004218
v -0.001080 -0.002770 0.004181
v -0.001003 -0.002754 0.004230
v -0.001093 -0.002748 0.004324
v -0.001224 -0.002756 0.004354
v -0.001135 -0.002715 0.004453
v -0.000987 -0.002726 0.004326
v -0.001005 -0.002684 0.004466
v -0.001112 -0.002638 0.004601
v -0.001135 -0.002603 0.004669
v -0.000985 -0.002645 0.004551
v -0.001030 -0.002592 0.004643
v -0.001137 -0.002546 0.004752
v -0.001048 -0.002538 0.004747
v -0.000847 -0.002550 0.004662
v -0.002134 -0.002696 0.004300
v -0.002085 -0.002718 0.004252
v -0.002087 -0.002707 0.004321
v -0.001969 -0.002746 0.004243
v -0.001990 -0.002726 0.004344
v -0.001891 -0.002751 0.004311
v -0.002065 -0.002691 0.004405
v -0.001995 -0.002695 0.004452
v -0.001794 -0.002774 0.004205
v -0.001766 -0.002766 0.004282
v -0.001615 -0.002815 0.004184
v -0.001667 -0.002799 0.004224
v -0.001637 -0.002786 0.004267
v -0.001849 -0.002735 0.004380
v -0.001772 -0.002714 0.004474
v -0.001706 -0.002741 0.004396
v -0.001672 -0.002753 0.004354
v -0.001578 -0.002745 0.004348
v -0.001577 -0.002715 0.004434
v -0.001531 -0.002792 0.004231
v -0.001391 -0.002802 0.004222
v -0.001434 -0.002783 0.004274
v -0.001498 -0.002737 0.004362
v -0.001302 -0.002782 0.004297
v -0.001355 -0.002780 0.004307
v -0.002041 -0.002660 0.004547
v -0.001985 -0.002629 0.004629
v -0.001928 -0.002656 0.004556
v -0.001843 -0.002650 0.004576
v -0.002025 -0.002602 0.004681
v -0.001967 -0.002599 0.004728
v -0.001910 -0.002605 0.004737
v -0.001833 -0.002632 0.004623
v -0.001799 -0.002613 0.004708
v -0.001862 -0.002691 0.004492
v -0.001706 -0.002699 0.004519
v -0.001720 -0.002660 0.004598
v -0.001653 -0.002700 0.004521
v -0.001511 -0.002715 0.004439
v -0.001722 -0.002628 0.004675
v -0.001655 -0.002681 0.004582
v -0.001574 -0.002689 0.004580
v -0.001622 -0.002632 0.004709
v -0.001964 -0.002546 0.004874
v -0.001906 -0.002575 0.004807
v -0.001944 -0.002539 0.004910
v -0.001824 -0.002566 0.004822
v -0.001888 -0.002543 0.004891
v -0.001931 -0.002518 0.004963
v -0.001961 -0.002506 0.004995
v -0.001767 -0.002500 0.004970
v -0.001731 -0.002568 0.004797
v -0.001638 -0.002547 0.004864
v -0.001419 -0.002586 0.004808
v -0.001702 -0.002541 0.004863
v -0.001568 -0.002549 0.004870
v -0.001500 -0.002562 0.004861
v -0.001424 -0.002713 0.004467
v -0.001284 -0.002722 0.004459
v -0.001364 -0.002695 0.004535
v -0.001442 -0.002680 0.004611
v -0.001389 -0.002642 0.004697
v -0.001219 -0.002711 0.004492
v -0.001271 -0.002687 0.004557
v -0.001324 -0.002652 0.004652
v -0.001489 -0.002643 0.004702
v -0.001196 -0.002651 0.004612
v -0.001275 -0.002616 0.004702
v -0.001328 -0.002600 0.004756
v -0.001315 -0.002545 0.004839
v -0.001392 -0.002531 0.004905
v -0.001234 -0.002567 0.004763
v -0.000679 -0.002873 0.003615
v -0.000564 -0.002856 0.003596
v -0.000550 -0.002792 0.003787
v -0.000962 -0.002909 0.003768
v -0.000872 -0.002894 0.003731
v -0.000861 -0.002874 0.003816
v -0.000925 -0.002865 0.003903
v -0.001013 -0.002866 0.003957
v -0.000740 -0.002872 0.003663
v -0.000828 -0.002891 0.003694
v -0.000704 -0.002850 0.003748
v -0.000766 -0.002850 0.003792
v -0.000661 -0.002810 0.003834
v -0.000628 -0.002831 0.003727
v -0.000906 -0.002835 0.003974
v -0.000827 -0.002819 0.003940
v -0.000834 -0.002806 0.004031
v -0.000789 -0.002786 0.004065
v -0.000971 -0.002844 0.004000
v -0.000995 -0.002828 0.004050
v -0.000922 -0.002809 0.004093
v -0.000916 -0.002825 0.004052
v -0.000877 -0.002803 0.004087
v -0.001032 -0.002781 0.004145
v -0.000973 -0.002769 0.004171
v -0.000924 -0.002749 0.004220
v -0.000879 -0.002778 0.004147
v -0.000814 -0.002776 0.004129
v -0.000763 -0.002750 0.004194
v -0.000748 -0.002815 0.003906
v -0.000595 -0.002793 0.003884
v -0.000515 -0.002780 0.003921
v -0.000731 -0.002794 0.004000
v -0.000623 -0.002771 0.004019
v -0.000546 -0.002766 0.004015
v -0.000531 -0.002748 0.004080
v -0.000352 -0.002814 0.003479
v -0.000327 -0.002805 0.003515
v -0.000285 -0.002795 0.003510
v -0.000460 -0.002833 0.003589
v -0.000535 -0.002851 0.003574
v -0.000514 -0.002833 0.003623
v -0.000509 -0.002809 0.003695
v -0.000427 -0.002822 0.003588
v -0.000452 -0.002843 0.003519
v -0.000357 -0.002811 0.003564
v -0.000333 -0.002795 0.003598
v -0.000425 -0.002800 0.003647
v -0.000459 -0.002792 0.003730
v -0.000460 -0.002780 0.003839
v -0.000274 -0.002779 0.003572
v -0.000350 -0.002765 0.003713
v -0.000254 -0.002757 0.003640
v -0.000235 -0.002790 0.003433
v -0.000198 -0.002754 0.003560
v -0.000081 -0.002737 0.003451
v -0.000090 -0.002727 0.003525
v -0.000429 -0.002773 0.003831
v -0.000357 -0.002752 0.003791
v -0.000429 -0.002758 0.003903
v -0.000241 -0.002720 0.003747
v -0.000313 -0.002713 0.003862
v -0.000218 -0.002688 0.003836
v -0.000355 -0.002720 0.003951
v -0.000240 -0.002677 0.003957
v -0.000087 -0.002709 0.003656
v -0.000118 -0.002702 0.003717
v -0.000053 -0.002668 0.003751
v 0.000028 -0.002647 0.003697
v 0.000077 -0.002651 0.003610
v 0.000080 -0.002618 0.003705
v -0.000131 -0.002668 0.003816
v -0.000122 -0.002650 0.003873
v -0.000040 -0.002633 0.003824
v 0.000057 -0.002607 0.003776
v 0.000120 -0.002552 0.003838
v 0.000033 -0.002587 0.003889
v -0.000140 -0.002644 0.003934
v -0.000471 -0.002760 0.003972
v -0.000393 -0.002727 0.003992
v -0.000900 -0.002709 0.004355
v -0.000815 -0.002737 0.004246
v -0.000864 -0.002667 0.004446
v -0.000744 -0.002693 0.004307
v -0.000653 -0.002729 0.004175
v -0.000626 -0.002692 0.004251
v -0.000477 -0.002735 0.004072
v -0.000474 -0.002669 0.004231
v -0.000523 -0.002698 0.004200
v -0.000699 -0.002654 0.004392
v -0.000554 -0.002617 0.004378
v -0.000497 -0.002620 0.004345
v -0.000408 -0.002665 0.004168
v -0.000417 -0.002625 0.004275
v -0.000641 -0.002576 0.004483
v -0.000709 -0.002582 0.004520
v -0.000663 -0.002538 0.004580
v -0.000762 -0.002637 0.004457
v -0.000892 -0.002640 0.004532
v -0.000759 -0.002570 0.004574
v -0.000529 -0.002587 0.004421
v -0.000405 -0.002486 0.004570
v -0.000319 -0.002654 0.004108
v -0.000178 -0.002612 0.004077
v -0.000159 -0.002585 0.004124
v -0.000107 -0.002583 0.004064
v -0.000330 -0.002614 0.004218
v -0.000120 -0.002549 0.004185
v -0.000152 -0.002561 0.004195
v -0.000173 -0.002563 0.004207
v -0.000250 -0.002594 0.004209
v -0.000011 -0.002588 0.003934
v -0.000077 -0.002605 0.003976
v 0.000080 -0.002546 0.003919
v -0.000005 -0.002550 0.004012
v -0.000060 -0.002543 0.004093
v 0.000016 -0.002506 0.004079
v 0.000037 -0.002470 0.004137
v -0.000128 -0.002624 0.003989
v 0.000024 -0.002363 0.004377
v -0.000298 -0.002540 0.004352
v -0.000234 -0.002534 0.004313
v -0.000209 -0.002471 0.004399
v -0.000138 -0.002495 0.004298
v -0.000057 -0.002439 0.004311
v -0.000105 -0.002415 0.004417
v -0.000343 -0.002494 0.004503
v -0.000222 -0.002436 0.004481
v 0.000038 -0.002418 0.004227
v -0.000033 -0.002504 0.004164
v 0.000164 -0.002358 0.004229
v 0.000156 -0.002323 0.004320
v -0.000386 -0.002554 0.004410
v 0.001515 -0.004660 -0.000052
v 0.001500 -0.004707 -0.000065
v 0.001547 -0.004701 -0.000042
v 0.001573 -0.004654 -0.000040
v 0.001554 -0.004753 -0.000058
v 0.001628 -0.004654 -0.000034
v 0.001633 -0.004703 -0.000018
v 0.001699 -0.004702 -0.000010
v 0.001592 -0.004743 -0.000034
v 0.001621 -0.004799 -0.000053
v 0.001650 -0.004740 -0.000013
v 0.001720 -0.004739 0.000006
v 0.001687 -0.004789 -0.000003
v 0.001746 -0.004776 0.000021
v 0.001764 -0.004708 0.000001
v 0.001807 -0.004711 0.000003
v 0.001854 -0.004686 -0.000021
v 0.001786 -0.004739 0.000018
v 0.001856 -0.004748 0.000022
v 0.001827 -0.004779 0.000036
v 0.001871 -0.004784 0.000034
v 0.001658 -0.004839 -0.000050
v 0.001649 -0.004794 -0.000028
v 0.001720 -0.004877 -0.000010
v 0.001773 -0.004814 0.000029
v 0.001759 -0.004865 0.000016
v 0.001710 -0.004900 -0.000036
v 0.001770 -0.004920 -0.000005
v 0.001764 -0.004945 -0.000028
v 0.001828 -0.004987 -0.000034
v 0.001806 -0.004900 0.000016
v 0.001828 -0.004859 0.000036
v 0.001828 -0.004815 0.000040
v 0.001948 -0.004702 -0.000027
v 0.001886 -0.004725 0.000007
v 0.002001 -0.004716 -0.000030
v 0.001961 -0.004799 0.000024
v 0.001989 -0.004784 0.000011
v 0.002042 -0.004845 0.000033
v 0.002105 -0.004804 -0.000008
v 0.001864 -0.004970 -0.000013
v 0.001903 -0.004906 0.000026
v 0.001951 -0.004956 0.000011
v 0.002034 -0.004971 0.000006
v 0.001869 -0.004818 0.000041
v 0.001936 -0.004833 0.000036
v 0.001924 -0.004862 0.000037
v 0.001998 -0.004838 0.000036
v 0.002015 -0.004875 0.000044
v 0.001997 -0.004916 0.000036
v 0.002085 -0.004855 0.000025
v 0.002082 -0.004890 0.000032
v 0.002168 -0.004877 -0.000005
v 0.002029 -0.004916 0.000037
v 0.002075 -0.004924 0.000028
v 0.002139 -0.004964 -0.000002
v 0.002193 -0.004748 -0.000057
v 0.002257 -0.004764 -0.000060
v 0.002173 -0.004818 -0.000027
v 0.002321 -0.004773 -0.000071
v 0.002290 -0.004796 -0.000050
v 0.002212 -0.004839 -0.000030
v 0.002250 -0.004841 -0.000034
v 0.002293 -0.004839 -0.000034
v 0.002332 -0.004802 -0.000051
v 0.002413 -0.004813 -0.000054
v 0.002317 -0.004868 -0.000026
v 0.002365 -0.004835 -0.000029
v 0.002414 -0.004840 -0.000027
v 0.002359 -0.004869 -0.000018
v 0.002416 -0.004872 -0.000010
v 0.002134 -0.005012 -0.000033
v 0.002216 -0.004974 -0.000031
v 0.002196 -0.005053 -0.000083
v 0.002245 -0.004994 -0.000048
v 0.002243 -0.005060 -0.000093
v 0.002285 -0.005002 -0.000055
v 0.002340 -0.004971 -0.000036
v 0.002356 -0.005029 -0.000062
v 0.002208 -0.004889 -0.000016
v 0.002208 -0.004925 -0.000015
v 0.002239 -0.004901 -0.000022
v 0.002274 -0.004907 -0.000027
v 0.002267 -0.004944 -0.000032
v 0.002313 -0.004907 -0.000026
v 0.002375 -0.004908 -0.000013
v 0.002302 -0.004948 -0.000034
v 0.002411 -0.004953 -0.000014
v 0.002426 -0.004911 -0.000007
v 0.001898 -0.005014 -0.000041
v 0.002000 -0.005041 -0.000051
v 0.001974 -0.005009 -0.000023
v 0.002035 -0.005023 -0.000034
v 0.002134 -0.005079 -0.000101
v 0.002485 -0.004794 -0.000106
v 0.002478 -0.004846 -0.000038
v 0.002477 -0.004882 -0.000017
v 0.002563 -0.004874 -0.000059
v 0.002571 -0.004908 -0.000043
v 0.002700 -0.004858 -0.000101
v 0.002692 -0.004808 -0.000163
v 0.002609 -0.004884 -0.000063
v 0.002752 -0.004903 -0.000077
v 0.002656 -0.004921 -0.000049
v 0.002471 -0.004916 -0.000009
v 0.002455 -0.004968 -0.000013
v 0.002487 -0.004963 -0.000015
v 0.002557 -0.004940 -0.000030
v 0.002561 -0.004980 -0.000031
v 0.002447 -0.005004 -0.000028
v 0.002545 -0.005009 -0.000034
v 0.002529 -0.005042 -0.000049
v 0.002485 -0.005066 -0.000068
v 0.002643 -0.004992 -0.000033
v 0.002634 -0.004949 -0.000038
v 0.002752 -0.004955 -0.000058
v 0.002721 -0.005005 -0.000041
v 0.002593 -0.005020 -0.000035
v 0.002598 -0.005068 -0.000050
v 0.002671 -0.005070 -0.000038
v 0.002669 -0.005033 -0.000034
v 0.002790 -0.004887 -0.000104
v 0.002857 -0.004877 -0.000159
v 0.002906 -0.004917 -0.000143
v 0.003007 -0.004911 -0.000186
v 0.002983 -0.004934 -0.000159
v 0.002827 -0.005009 -0.000064
v 0.002930 -0.004957 -0.000125
v 0.002786 -0.005015 -0.000050
v 0.002725 -0.005042 -0.000036
v 0.002735 -0.005079 -0.000032
v 0.002783 -0.005051 -0.000038
v 0.002849 -0.005060 -0.000044
v 0.002807 -0.005087 -0.000029
v 0.002890 -0.005023 -0.000077
v 0.002940 -0.005044 -0.000075
v 0.002902 -0.005069 -0.000047
v 0.002897 -0.005099 -0.000030
v 0.002422 -0.005141 -0.000126
v 0.002476 -0.005166 -0.000123
v 0.002543 -0.005114 -0.000078
v 0.002636 -0.005206 -0.000081
v 0.002529 -0.005231 -0.000142
v 0.002595 -0.005223 -0.000104
v 0.002643 -0.005296 -0.000145
v 0.002645 -0.005253 -0.000107
v 0.002703 -0.005223 -0.000071
v 0.002731 -0.005113 -0.000032
v 0.002698 -0.005166 -0.000052
v 0.002793 -0.005167 -0.000023
v 0.002783 -0.005219 -0.000043
v 0.002821 -0.005125 -0.000019
v 0.002860 -0.005170 -0.000019
v 0.002953 -0.005140 -0.000020
v 0.002970 -0.005109 -0.000031
v 0.002956 -0.005179 -0.000024
v 0.002854 -0.005210 -0.000028
v 0.002839 -0.005238 -0.000047
v 0.002861 -0.005276 -0.000078
v 0.002775 -0.005301 -0.000116
v 0.002903 -0.005351 -0.000145
v 0.003085 -0.004929 -0.000194
v 0.003147 -0.004913 -0.000244
v 0.003145 -0.004940 -0.000221
v 0.003069 -0.005009 -0.000144
v 0.003177 -0.004984 -0.000221
v 0.003220 -0.004938 -0.000263
v 0.003163 -0.005029 -0.000191
v 0.003272 -0.005103 -0.000230
v 0.003013 -0.005033 -0.000108
v 0.003090 -0.005040 -0.000134
v 0.003021 -0.005090 -0.000057
v 0.002972 -0.005079 -0.000051
v 0.003011 -0.005117 -0.000039
v 0.003080 -0.005140 -0.000068
v 0.003172 -0.005106 -0.000144
v 0.003110 -0.005105 -0.000098
v 0.003198 -0.005154 -0.000147
v 0.003265 -0.005183 -0.000186
v 0.003201 -0.005192 -0.000144
v 0.003140 -0.005130 -0.000107
v 0.003136 -0.005166 -0.000095
v 0.003489 -0.005063 -0.000398
v 0.003432 -0.005052 -0.000352
v 0.003486 -0.005150 -0.000361
v 0.003420 -0.005111 -0.000318
v 0.003283 -0.004978 -0.000296
v 0.003334 -0.005117 -0.000255
v 0.003265 -0.005055 -0.000255
v 0.003414 -0.005017 -0.000352
v 0.003402 -0.005087 -0.000308
v 0.003380 -0.005153 -0.000274
v 0.003514 -0.005208 -0.000364
v 0.003457 -0.005228 -0.000309
v 0.003396 -0.005260 -0.000255
v 0.003445 -0.005310 -0.000270
v 0.003275 -0.005147 -0.000208
v 0.003334 -0.005201 -0.000221
v 0.003325 -0.005237 -0.000209
v 0.003003 -0.005330 -0.000128
v 0.003070 -0.005337 -0.000145
v 0.003131 -0.005299 -0.000131
v 0.003161 -0.005310 -0.000150
v 0.003196 -0.005318 -0.000160
v 0.002998 -0.005152 -0.000030
v 0.003069 -0.005177 -0.000057
v 0.003049 -0.005207 -0.000050
v 0.003087 -0.005220 -0.000065
v 0.002955 -0.005232 -0.000043
v 0.002960 -0.005270 -0.000069
v 0.003072 -0.005260 -0.000073
v 0.003120 -0.005240 -0.000084
v 0.003129 -0.005208 -0.000087
v 0.003187 -0.005228 -0.000135
v 0.003173 -0.005262 -0.000135
v 0.003205 -0.005278 -0.000153
v 0.003110 -0.005284 -0.000106
v 0.002979 -0.005369 -0.000155
v 0.002952 -0.005391 -0.000171
v 0.003033 -0.005376 -0.000163
v 0.003030 -0.005425 -0.000185
v 0.003094 -0.005371 -0.000170
v 0.003173 -0.005355 -0.000168
v 0.003122 -0.005448 -0.000194
v 0.003223 -0.005386 -0.000175
v 0.003124 -0.005499 -0.000212
v 0.003234 -0.005306 -0.000166
v 0.003270 -0.005320 -0.000180
v 0.003252 -0.005377 -0.000178
v 0.003355 -0.005307 -0.000224
v 0.003291 -0.005362 -0.000189
v 0.003441 -0.005386 -0.000250
v 0.003258 -0.005253 -0.000169
v 0.003256 -0.005465 -0.000189
v 0.003278 -0.005422 -0.000187
v 0.003248 -0.005510 -0.000199
v 0.003291 -0.005519 -0.000208
v 0.003426 -0.005424 -0.000244
v 0.003317 -0.005457 -0.000202
v 0.003410 -0.005494 -0.000249
v 0.003458 -0.005518 -0.000270
v 0.003324 -0.005524 -0.000221
v 0.003224 -0.005543 -0.001411
v 0.003341 -0.005576 -0.001407
v 0.003217 -0.005643 -0.001332
v 0.003436 -0.005609 -0.001422
v 0.003387 -0.005636 -0.001382
v 0.003440 -0.005656 -0.001382
v 0.003214 -0.005685 -0.001300
v 0.003324 -0.005741 -0.001287
v 0.003347 -0.005694 -0.001336
v 0.003236 -0.005742 -0.001245
v 0.003455 -0.005688 -0.001353
v 0.003569 -0.005614 -0.001466
v 0.003594 -0.005686 -0.001407
v 0.003553 -0.005726 -0.001345
v 0.003614 -0.005765 -0.001323
v 0.003759 -0.005732 -0.001424
v 0.003719 -0.005800 -0.001327
v 0.003242 -0.005777 -0.001215
v 0.003286 -0.005779 -0.001224
v 0.003344 -0.005833 -0.001194
v 0.003391 -0.005769 -0.001273
v 0.003435 -0.005858 -0.001205
v 0.003222 -0.005881 -0.001125
v 0.003316 -0.005927 -0.001082
v 0.003340 -0.005872 -0.001154
v 0.003228 -0.005920 -0.001054
v 0.003204 -0.005925 -0.001009
v 0.003264 -0.005951 -0.001018
v 0.003288 -0.005935 -0.001062
v 0.003311 -0.005966 -0.001029
v 0.003443 -0.005959 -0.001085
v 0.003390 -0.005982 -0.001041
v 0.003444 -0.005986 -0.001049
v 0.003522 -0.005891 -0.001197
v 0.003625 -0.005855 -0.001253
v 0.003593 -0.005918 -0.001180
v 0.003720 -0.005844 -0.001287
v 0.003686 -0.005890 -0.001232
v 0.003687 -0.005949 -0.001162
v 0.003764 -0.005916 -0.001234
v 0.003533 -0.005975 -0.001086
v 0.003635 -0.005975 -0.001123
v 0.003731 -0.005976 -0.001135
v 0.003640 -0.005993 -0.001098
v 0.003529 -0.005996 -0.001040
v 0.003657 -0.006015 -0.001056
v 0.003756 -0.006001 -0.001095
v 0.003764 -0.006020 -0.001036
v 0.003785 -0.005653 -0.001514
v 0.004067 -0.005746 -0.001489
v 0.003958 -0.005754 -0.001439
v 0.004043 -0.005793 -0.001430
v 0.003834 -0.005777 -0.001398
v 0.003805 -0.005800 -0.001372
v 0.003861 -0.005873 -0.001325
v 0.003862 -0.005835 -0.001359
v 0.003936 -0.005788 -0.001403
v 0.004008 -0.005833 -0.001393
v 0.003936 -0.005839 -0.001372
v 0.003944 -0.005911 -0.001328
v 0.004030 -0.005892 -0.001349
v 0.004170 -0.005725 -0.001556
v 0.004243 -0.005745 -0.001560
v 0.004071 -0.005820 -0.001409
v 0.004133 -0.005792 -0.001445
v 0.004170 -0.005860 -0.001364
v 0.004060 -0.005860 -0.001369
v 0.004101 -0.005914 -0.001317
v 0.004145 -0.005883 -0.001339
v 0.004181 -0.005775 -0.001477
v 0.004219 -0.005866 -0.001367
v 0.004315 -0.005829 -0.001459
v 0.004228 -0.005900 -0.001313
v 0.004307 -0.005887 -0.001346
v 0.004342 -0.005903 -0.001310
v 0.003873 -0.005919 -0.001289
v 0.003885 -0.005962 -0.001248
v 0.003837 -0.005937 -0.001247
v 0.003941 -0.005950 -0.001297
v 0.004032 -0.005922 -0.001329
v 0.003984 -0.005953 -0.001308
v 0.003951 -0.005988 -0.001248
v 0.003803 -0.005983 -0.001149
v 0.003957 -0.006014 -0.001188
v 0.004022 -0.005947 -0.001309
v 0.004065 -0.005948 -0.001295
v 0.004177 -0.005912 -0.001300
v 0.004129 -0.005939 -0.001278
v 0.004101 -0.005962 -0.001257
v 0.004021 -0.005973 -0.001281
v 0.004027 -0.005998 -0.001231
v 0.004064 -0.005989 -0.001227
v 0.003820 -0.005999 -0.001129
v 0.003887 -0.006014 -0.001165
v 0.003807 -0.006014 -0.001072
v 0.003887 -0.006023 -0.001119
v 0.003866 -0.006021 -0.001085
v 0.003900 -0.006027 -0.001091
v 0.003862 -0.006024 -0.001038
v 0.003892 -0.006024 -0.001004
v 0.004027 -0.006008 -0.001095
v 0.003921 -0.006025 -0.001168
v 0.003927 -0.006029 -0.001132
v 0.003961 -0.006025 -0.001152
v 0.003939 -0.006026 -0.001077
v 0.003982 -0.006006 -0.000963
v 0.004043 -0.006005 -0.001002
v 0.003977 -0.005990 -0.000893
v 0.004088 -0.005977 -0.000938
v 0.004188 -0.005938 -0.001253
v 0.004157 -0.005963 -0.001173
v 0.004188 -0.005956 -0.001201
v 0.004258 -0.005938 -0.001228
v 0.004326 -0.005936 -0.001231
v 0.004255 -0.005951 -0.001159
v 0.004206 -0.005959 -0.001107
v 0.004258 -0.005952 -0.001103
v 0.004294 -0.005949 -0.001075
v 0.004358 -0.005955 -0.001089
v 0.004366 -0.005943 -0.001056
v 0.004395 -0.005924 -0.001034
v 0.004034 -0.006008 -0.001176
v 0.004091 -0.005985 -0.001201
v 0.004045 -0.006002 -0.001136
v 0.004119 -0.005973 -0.001174
v 0.004121 -0.005974 -0.001134
v 0.004133 -0.005980 -0.001051
v 0.004167 -0.005965 -0.001110
v 0.004113 -0.005983 -0.001006
v 0.004232 -0.005938 -0.001011
v 0.004224 -0.005950 -0.001052
v 0.004181 -0.005946 -0.000985
v 0.004121 -0.005967 -0.000948
v 0.004301 -0.005938 -0.001040
v 0.003975 -0.005212 -0.000594
v 0.003968 -0.005284 -0.000568
v 0.003817 -0.005395 -0.000467
v 0.003889 -0.005361 -0.000501
v 0.003988 -0.005395 -0.000546
v 0.003913 -0.005427 -0.000500
v 0.003730 -0.005522 -0.000398
v 0.003444 -0.005611 -0.000292
v 0.003508 -0.005581 -0.000288
v 0.003579 -0.005602 -0.000311
v 0.003521 -0.005634 -0.000308
v 0.003622 -0.005574 -0.000332
v 0.003609 -0.005650 -0.000326
v 0.003575 -0.005643 -0.000318
v 0.003626 -0.005617 -0.000330
v 0.003653 -0.005665 -0.000343
v 0.003821 -0.005498 -0.000453
v 0.003954 -0.005506 -0.000516
v 0.003859 -0.005541 -0.000469
v 0.003854 -0.005616 -0.000460
v 0.003905 -0.005635 -0.000493
v 0.003919 -0.005749 -0.000576
v 0.003848 -0.005721 -0.000481
v 0.003785 -0.005749 -0.000452
v 0.003818 -0.005765 -0.000494
v 0.003902 -0.005728 -0.000537
v 0.003793 -0.005633 -0.000415
v 0.003779 -0.005593 -0.000409
v 0.003726 -0.005637 -0.000378
v 0.003719 -0.005682 -0.000378
v 0.003841 -0.005676 -0.000457
v 0.004496 -0.005599 -0.000932
v 0.004415 -0.005581 -0.000862
v 0.004422 -0.005690 -0.000891
v 0.004418 -0.005648 -0.000872
v 0.004125 -0.005247 -0.000657
v 0.004055 -0.005303 -0.000596
v 0.004141 -0.005329 -0.000619
v 0.004125 -0.005392 -0.000592
v 0.004248 -0.005346 -0.000695
v 0.004182 -0.005325 -0.000645
v 0.004233 -0.005380 -0.000671
v 0.004177 -0.005354 -0.000628
v 0.004169 -0.005393 -0.000615
v 0.004224 -0.005576 -0.000669
v 0.004033 -0.005396 -0.000565
v 0.004051 -0.005441 -0.000564
v 0.004034 -0.005479 -0.000558
v 0.004120 -0.005447 -0.000587
v 0.004216 -0.005442 -0.000652
v 0.004153 -0.005430 -0.000603
v 0.004163 -0.005503 -0.000620
v 0.004200 -0.005534 -0.000649
v 0.004357 -0.005411 -0.000784
v 0.004340 -0.005497 -0.000761
v 0.004444 -0.005452 -0.000892
v 0.004411 -0.005513 -0.000852
v 0.004296 -0.005402 -0.000714
v 0.004280 -0.005444 -0.000699
v 0.004266 -0.005561 -0.000704
v 0.004338 -0.005599 -0.000776
v 0.004343 -0.005651 -0.000796
v 0.004197 -0.005728 -0.000720
v 0.004110 -0.005951 -0.000901
v 0.004126 -0.005925 -0.000880
v 0.004017 -0.005923 -0.000802
v 0.003859 -0.005860 -0.000663
v 0.003938 -0.005837 -0.000697
v 0.003902 -0.005896 -0.000730
v 0.004059 -0.005817 -0.000738
v 0.003938 -0.005801 -0.000654
v 0.004189 -0.005840 -0.000838
v 0.004122 -0.005794 -0.000751
v 0.004273 -0.005873 -0.000927
v 0.004308 -0.005918 -0.001010
v 0.004367 -0.005883 -0.000979
v 0.004414 -0.005867 -0.000978
v 0.004365 -0.005825 -0.000912
v 0.004367 -0.005850 -0.000937
v 0.004249 -0.005763 -0.000791
v 0.004293 -0.005808 -0.000863
v 0.004295 -0.005732 -0.000798
v 0.004340 -0.005762 -0.000856
v 0.004385 -0.005740 -0.000877
v 0.004386 -0.005787 -0.000896
v 0.004419 -0.005809 -0.000929
v 0.004341 -0.005706 -0.000819
v 0.004204 -0.005914 -0.000940
v 0.004216 -0.005876 -0.000897
v 0.004089 -0.005623 -0.000599
v 0.004053 -0.005680 -0.000604
v 0.003982 -0.005648 -0.000541
v 0.004146 -0.005619 -0.000617
v 0.004177 -0.005691 -0.000668
v 0.004105 -0.005663 -0.000618
v 0.004167 -0.005667 -0.000643
v 0.004204 -0.005649 -0.000660
v 0.004181 -0.005635 -0.000636
v 0.004068 -0.005541 -0.000578
v 0.004042 -0.005622 -0.000573
v 0.003983 -0.005599 -0.000530
v 0.004154 -0.005570 -0.000619
v 0.004191 -0.005601 -0.000637
v 0.004063 -0.005719 -0.000642
v 0.003988 -0.005700 -0.000575
v 0.003915 -0.005685 -0.000515
v 0.004271 -0.005636 -0.000728
v 0.004261 -0.005690 -0.000744
v 0.004233 -0.005680 -0.000709
v 0.004217 -0.005613 -0.000663
v 0.003246 -0.005963 -0.000946
v 0.003316 -0.005984 -0.000986
v 0.003364 -0.005998 -0.000991
v 0.003255 -0.005974 -0.000900
v 0.003272 -0.005976 -0.000864
v 0.003404 -0.006003 -0.000999
v 0.003457 -0.006000 -0.001008
v 0.003409 -0.006006 -0.000960
v 0.003384 -0.005997 -0.000838
v 0.003465 -0.006006 -0.000808
v 0.003180 -0.005941 -0.000790
v 0.003401 -0.005991 -0.000795
v 0.003326 -0.005956 -0.000760
v 0.003442 -0.005988 -0.000765
v 0.003537 -0.006009 -0.000828
v 0.003488 -0.006000 -0.000777
v 0.003500 -0.005977 -0.000729
v 0.003527 -0.006008 -0.000969
v 0.003656 -0.006023 -0.001013
v 0.003616 -0.006018 -0.000912
v 0.003681 -0.006024 -0.000977
v 0.003802 -0.006021 -0.000960
v 0.003620 -0.006015 -0.000851
v 0.003593 -0.006006 -0.000804
v 0.003715 -0.006008 -0.000838
v 0.003695 -0.005994 -0.000767
v 0.003794 -0.006008 -0.000879
v 0.003763 -0.005992 -0.000804
v 0.003899 -0.006017 -0.000946
v 0.003915 -0.006004 -0.000901
v 0.003320 -0.005902 -0.000665
v 0.003398 -0.005874 -0.000595
v 0.003437 -0.005916 -0.000650
v 0.003532 -0.005984 -0.000737
v 0.003520 -0.005934 -0.000631
v 0.003568 -0.005944 -0.000636
v 0.003303 -0.005843 -0.000582
v 0.003448 -0.005870 -0.000546
v 0.003519 -0.005868 -0.000495
v 0.003543 -0.005906 -0.000572
v 0.003567 -0.005866 -0.000480
v 0.003614 -0.005866 -0.000490
v 0.003642 -0.005961 -0.000682
v 0.003824 -0.005979 -0.000812
v 0.003794 -0.005953 -0.000741
v 0.003725 -0.005972 -0.000726
v 0.003735 -0.005931 -0.000650
v 0.003674 -0.005899 -0.000586
v 0.003697 -0.005941 -0.000647
v 0.003598 -0.005910 -0.000585
v 0.003691 -0.005879 -0.000559
v 0.003801 -0.005906 -0.000667
v 0.003840 -0.005919 -0.000715
v 0.003803 -0.005849 -0.000591
v 0.003750 -0.005866 -0.000573
v 0.003356 -0.005776 -0.000408
v 0.003424 -0.005819 -0.000456
v 0.003538 -0.005844 -0.000451
v 0.003467 -0.005800 -0.000420
v 0.003382 -0.005752 -0.000376
v 0.003391 -0.005720 -0.000353
v 0.003517 -0.005785 -0.000398
v 0.003543 -0.005752 -0.000369
v 0.003588 -0.005820 -0.000418
v 0.003637 -0.005819 -0.000425
v 0.003660 -0.005777 -0.000396
v 0.003407 -0.005658 -0.000314
v 0.003473 -0.005695 -0.000337
v 0.003528 -0.005681 -0.000328
v 0.003608 -0.005755 -0.000370
v 0.003582 -0.005696 -0.000336
v 0.003650 -0.005715 -0.000357
v 0.003729 -0.005818 -0.000474
v 0.003706 -0.005783 -0.000418
v 0.003679 -0.005833 -0.000464
v 0.003720 -0.005807 -0.000447
v 0.003770 -0.005831 -0.000537
v 0.003773 -0.005786 -0.000471
v 0.003709 -0.005738 -0.000396
v 0.003749 -0.005766 -0.000433
v 0.003906 -0.005980 -0.000840
v 0.004005 -0.005961 -0.000845
v 0.003852 -0.005941 -0.000754
v 0.004353 -0.005746 -0.001591
v 0.004492 -0.005799 -0.001575
v 0.004356 -0.005793 -0.001523
v 0.004415 -0.005781 -0.001565
v 0.004397 -0.005826 -0.001484
v 0.004433 -0.005850 -0.001445
v 0.004618 -0.005828 -0.001558
v 0.004472 -0.005828 -0.001504
v 0.004582 -0.005841 -0.001512
v 0.004509 -0.005846 -0.001469
v 0.004357 -0.005860 -0.001418
v 0.004377 -0.005881 -0.001370
v 0.004508 -0.005861 -0.001418
v 0.004590 -0.005856 -0.001424
v 0.004735 -0.005823 -0.001581
v 0.004627 -0.005845 -0.001502
v 0.004692 -0.005834 -0.001529
v 0.004714 -0.005835 -0.001489
v 0.004841 -0.005829 -0.001608
v 0.004875 -0.005827 -0.001620
v 0.004791 -0.005830 -0.001554
v 0.004809 -0.005830 -0.001520
v 0.004882 -0.005825 -0.001582
v 0.004847 -0.005830 -0.001571
v 0.004855 -0.005824 -0.001535
v 0.004891 -0.005814 -0.001550
v 0.004420 -0.005907 -0.001288
v 0.004508 -0.005889 -0.001324
v 0.004533 -0.005875 -0.001357
v 0.004607 -0.005867 -0.001325
v 0.004625 -0.005875 -0.001285
v 0.004558 -0.005909 -0.001249
v 0.004694 -0.005840 -0.001438
v 0.004757 -0.005830 -0.001455
v 0.004739 -0.005829 -0.001394
v 0.004772 -0.005817 -0.001393
v 0.004754 -0.005818 -0.001347
v 0.004794 -0.005797 -0.001369
v 0.004897 -0.005797 -0.001518
v 0.004885 -0.005784 -0.001479
v 0.004811 -0.005824 -0.001479
v 0.004864 -0.005811 -0.001503
v 0.004839 -0.005801 -0.001455
v 0.004845 -0.005785 -0.001429
v 0.004836 -0.005770 -0.001393
v 0.004864 -0.005742 -0.001410
v 0.004884 -0.005765 -0.001456
v 0.004800 -0.005816 -0.001442
v 0.004803 -0.005806 -0.001407
v 0.004801 -0.005741 -0.001311
v 0.004781 -0.005709 -0.001264
v 0.004759 -0.005803 -0.001313
v 0.004758 -0.005788 -0.001286
v 0.004809 -0.005768 -0.001349
v 0.004679 -0.005846 -0.001370
v 0.004707 -0.005838 -0.001324
v 0.004668 -0.005855 -0.001302
v 0.004678 -0.005852 -0.001269
v 0.004716 -0.005830 -0.001291
v 0.004687 -0.005843 -0.001234
v 0.004727 -0.005811 -0.001262
v 0.004742 -0.005769 -0.001241
v 0.004709 -0.005775 -0.001192
v 0.004698 -0.005821 -0.001208
v 0.004686 -0.005802 -0.001173
v 0.004640 -0.005875 -0.001248
v 0.004649 -0.005867 -0.001213
v 0.004511 -0.005930 -0.001225
v 0.004437 -0.005943 -0.001199
v 0.004387 -0.005957 -0.001133
v 0.004426 -0.005952 -0.001108
v 0.004509 -0.005939 -0.001182
v 0.004421 -0.005942 -0.001072
v 0.004472 -0.005935 -0.001091
v 0.004465 -0.005919 -0.001056
v 0.004544 -0.005897 -0.001088
v 0.004564 -0.005920 -0.001204
v 0.004524 -0.005932 -0.001148
v 0.004581 -0.005913 -0.001172
v 0.004591 -0.005879 -0.001113
v 0.004575 -0.005907 -0.001136
v 0.004623 -0.005886 -0.001196
v 0.004636 -0.005874 -0.001165
v 0.004633 -0.005857 -0.001132
v 0.004701 -0.005611 -0.001141
v 0.004658 -0.005614 -0.001094
v 0.004708 -0.005705 -0.001170
v 0.004552 -0.005592 -0.000990
v 0.004497 -0.005538 -0.000931
v 0.004655 -0.005519 -0.001092
v 0.004586 -0.005767 -0.001036
v 0.004665 -0.005786 -0.001129
v 0.004667 -0.005826 -0.001155
v 0.004649 -0.005812 -0.001117
v 0.004610 -0.005834 -0.001093
v 0.004566 -0.005830 -0.001046
v 0.004603 -0.005682 -0.001036
v 0.004502 -0.005700 -0.000955
v 0.004437 -0.005761 -0.000923
v 0.004761 -0.005605 -0.001197
v 0.004750 -0.005670 -0.001207
v 0.004792 -0.005631 -0.001237
v 0.004478 -0.005785 -0.000961
v 0.004461 -0.005839 -0.000976
v 0.004508 -0.005815 -0.000995
v 0.004487 -0.005860 -0.001006
v 0.004450 -0.005897 -0.001022
v 0.004510 -0.005883 -0.001040
v 0.004570 -0.005860 -0.001071
v 0.005509 -0.006194 -0.002217
v 0.005566 -0.006218 -0.002243
v 0.005532 -0.006195 -0.002208
v 0.005573 -0.006202 -0.002214
v 0.005699 -0.006287 -0.002376
v 0.005786 -0.006337 -0.002458
v 0.005724 -0.006310 -0.002412
v 0.005756 -0.006316 -0.002413
v 0.005614 -0.006251 -0.002306
v 0.005677 -0.006269 -0.002334
v 0.005632 -0.006237 -0.002267
v 0.005660 -0.006235 -0.002267
v 0.005439 -0.006156 -0.002158
v 0.005448 -0.006143 -0.002126
v 0.005473 -0.006169 -0.002162
v 0.005507 -0.006175 -0.002169
v 0.005482 -0.006152 -0.002132
v 0.005542 -0.006176 -0.002179
v 0.003527 -0.005107 -0.000402
v 0.003555 -0.005135 -0.000406
v 0.003616 -0.005150 -0.000424
v 0.003580 -0.005244 -0.000386
v 0.003657 -0.005215 -0.000415
v 0.003813 -0.005153 -0.000510
v 0.003729 -0.005248 -0.000439
v 0.003544 -0.005224 -0.000378
v 0.003540 -0.005280 -0.000354
v 0.003568 -0.005294 -0.000366
v 0.003530 -0.005370 -0.000323
v 0.003622 -0.005292 -0.000384
v 0.003661 -0.005324 -0.000386
v 0.003911 -0.005224 -0.000552
v 0.003869 -0.005274 -0.000509
v 0.003718 -0.005330 -0.000412
v 0.003831 -0.005313 -0.000479
v 0.003469 -0.005368 -0.000271
v 0.003555 -0.005373 -0.000341
v 0.003504 -0.005426 -0.000290
v 0.003478 -0.005450 -0.000273
v 0.003592 -0.005414 -0.000342
v 0.003537 -0.005466 -0.000302
v 0.003657 -0.005456 -0.000355
v 0.003587 -0.005533 -0.000312
v 0.003479 -0.005489 -0.000274
v 0.003548 -0.005551 -0.000297
v -0.009343 0.001854 0.000064
v -0.009297 0.001871 0.000124
v -0.009258 0.001885 0.000162
v -0.009134 0.001918 0.000231
v -0.009064 0.001907 0.000253
v -0.009088 0.001982 0.000328
v -0.009039 0.001957 0.000351
v -0.008998 0.001964 0.000439
v -0.009024 0.002025 0.000489
v -0.009023 0.002063 0.000584
v -0.009061 0.002174 0.000766
v -0.009101 0.002371 0.001202
v -0.009093 0.002395 0.001248
v -0.009084 0.002434 0.001303
v -0.009068 0.002477 0.001392
v -0.009088 0.002820 0.002075
v -0.009059 0.002603 0.001698
v -0.009069 0.002661 0.001780
v -0.009063 0.002683 0.001886
v -0.009103 0.002755 0.001890
v -0.009060 0.002777 0.002077
v -0.009110 0.002860 0.002165
v -0.009112 0.002934 0.002362
v -0.009098 0.002933 0.002438
v -0.009075 0.003018 0.002532
v -0.008963 0.003098 0.002747
v -0.008947 0.003149 0.002756
v -0.008881 0.003173 0.002803
v -0.008854 0.003188 0.002837
v -0.008784 0.003236 0.002991
v -0.008733 0.003268 0.003143
v -0.008712 0.003282 0.003253
v -0.008688 0.003452 0.003332
v -0.008516 0.003550 0.003672
v -0.008473 0.003552 0.003789
v -0.008416 0.003632 0.003874
v -0.008349 0.003638 0.003986
v -0.009199 0.001745 0.000026
v -0.009265 0.001819 0.000087
v -0.009212 0.001818 0.000122
v -0.009158 0.001759 0.000067
v -0.009114 0.001776 0.000098
v -0.009089 0.001821 0.000162
v -0.009177 0.001836 0.000154
v -0.009072 0.001857 0.000197
v -0.008962 0.001946 0.000492
v -0.008994 0.002011 0.000570
v -0.008974 0.001989 0.000650
v -0.008989 0.002040 0.000736
v -0.009001 0.002062 0.000775
v -0.008978 0.002015 0.000815
v -0.008921 0.001935 0.000882
v -0.009045 0.002153 0.000831
v -0.009035 0.002126 0.000899
v -0.009071 0.002227 0.000930
v -0.009044 0.002186 0.001019
v -0.009086 0.002274 0.001003
v -0.009083 0.002295 0.001073
v -0.009046 0.002228 0.001086
v -0.009042 0.002150 0.000946
v -0.009016 0.002096 0.000982
v -0.008978 0.002021 0.000917
v -0.008919 0.001926 0.000972
v -0.008909 0.001910 0.001007
v -0.009005 0.002127 0.001065
v -0.008951 0.002004 0.001045
v -0.008916 0.001981 0.001165
v -0.008902 0.001904 0.001054
v -0.008913 0.001953 0.001110
v -0.009081 0.002314 0.001147
v -0.009057 0.002318 0.001228
v -0.009073 0.002318 0.001199
v -0.009035 0.002247 0.001143
v -0.008979 0.002187 0.001200
v -0.009019 0.002333 0.001294
v -0.009018 0.002261 0.001221
v -0.009000 0.002299 0.001293
v -0.008984 0.002243 0.001274
v -0.008958 0.002078 0.001143
v -0.008920 0.002089 0.001289
v -0.008965 0.002218 0.001300
v -0.008944 0.002177 0.001358
v -0.008926 0.002136 0.001414
v -0.009019 0.002359 0.001323
v -0.009046 0.002512 0.001477
v -0.009010 0.002438 0.001475
v -0.008996 0.002422 0.001522
v -0.009038 0.002508 0.001545
v -0.009013 0.002448 0.001567
v -0.008987 0.002389 0.001587
v -0.009001 0.002408 0.001652
v -0.008990 0.002310 0.001333
v -0.008992 0.002352 0.001403
v -0.008984 0.002334 0.001447
v -0.008992 0.002391 0.001482
v -0.008974 0.002292 0.001378
v -0.008973 0.002273 0.001477
v -0.008944 0.002189 0.001437
v -0.008956 0.002231 0.001500
v -0.008976 0.002345 0.001583
v -0.008958 0.002291 0.001627
v -0.008901 0.002020 0.001258
v -0.008853 0.001922 0.001250
v -0.008860 0.001985 0.001331
v -0.008894 0.002050 0.001347
v -0.008822 0.001944 0.001404
v -0.008870 0.002037 0.001460
v -0.008904 0.002133 0.001559
v -0.008937 0.002265 0.001710
v -0.008884 0.002100 0.001652
v -0.008831 0.001976 0.001488
v -0.008807 0.001937 0.001551
v -0.008841 0.002002 0.001605
v -0.008876 0.002099 0.001724
v -0.008795 0.001942 0.001728
v -0.009049 0.002548 0.001620
v -0.009029 0.002477 0.001623
v -0.009024 0.002461 0.001705
v -0.009034 0.002598 0.001830
v -0.009038 0.002542 0.001712
v -0.009020 0.002524 0.001832
v -0.008981 0.002358 0.001698
v -0.008998 0.002404 0.001747
v -0.008971 0.002365 0.001796
v -0.008996 0.002442 0.001843
v -0.008996 0.002457 0.001911
v -0.009046 0.002651 0.001910
v -0.009055 0.002723 0.001974
v -0.009035 0.002616 0.001928
v -0.009018 0.002522 0.001909
v -0.009057 0.002752 0.002027
v -0.009027 0.002674 0.002013
v -0.009036 0.002727 0.002111
v -0.009007 0.002581 0.002047
v -0.009024 0.002579 0.001967
v -0.008976 0.002440 0.001992
v -0.009005 0.002500 0.001965
v -0.009016 0.002639 0.002115
v -0.008996 0.002587 0.002152
v -0.008986 0.002524 0.002073
v -0.008959 0.002490 0.002162
v -0.008914 0.002275 0.001942
v -0.008939 0.002346 0.001996
v -0.008933 0.002290 0.001857
v -0.008917 0.002206 0.001759
v -0.008902 0.002181 0.001852
v -0.008876 0.002105 0.001792
v -0.008867 0.002132 0.001934
v -0.008864 0.002139 0.002001
v -0.008936 0.002394 0.002073
v -0.008937 0.002416 0.002133
v -0.008961 0.002506 0.002243
v -0.008942 0.002413 0.002261
v -0.008906 0.002320 0.002273
v -0.008906 0.002253 0.002030
v -0.008906 0.002307 0.002111
v -0.008860 0.002204 0.002170
v -0.008857 0.002188 0.002124
v -0.008869 0.002247 0.002323
v -0.008783 0.001902 0.001674
v -0.008846 0.002044 0.001820
v -0.008757 0.001903 0.001847
v -0.008764 0.001933 0.001946
v -0.008833 0.002086 0.002066
v -0.008826 0.002054 0.001952
v -0.008774 0.001947 0.002086
v -0.008732 0.001878 0.001973
v -0.008758 0.001922 0.002112
v -0.008812 0.002101 0.002219
v -0.008805 0.002037 0.002154
v -0.008838 0.002164 0.002302
v -0.008805 0.002092 0.002359
v -0.008791 0.002053 0.002283
v -0.008784 0.001975 0.002133
v -0.008718 0.001881 0.002159
v -0.008726 0.001915 0.002234
v -0.008765 0.002013 0.002325
v -0.008667 0.001842 0.002333
v -0.008699 0.001892 0.002318
v -0.009127 0.002889 0.002240
v -0.009046 0.002767 0.002186
v -0.009099 0.002837 0.002254
v -0.009120 0.002884 0.002285
v -0.009099 0.002889 0.002376
v -0.009093 0.002832 0.002299
v -0.009085 0.002828 0.002334
v -0.009056 0.002777 0.002359
v -0.009072 0.002815 0.002410
v -0.009085 0.002927 0.002476
v -0.009070 0.002874 0.002484
v -0.009042 0.002948 0.002578
v -0.009029 0.003024 0.002617
v -0.008980 0.003038 0.002712
v -0.009002 0.002897 0.002657
v -0.008991 0.002959 0.002682
v -0.009067 0.002822 0.002456
v -0.009040 0.002794 0.002524
v -0.009015 0.002746 0.002574
v -0.009025 0.002810 0.002582
v -0.008992 0.002804 0.002674
v -0.009026 0.002718 0.002169
v -0.009025 0.002713 0.002221
v -0.009006 0.002640 0.002200
v -0.009036 0.002736 0.002278
v -0.008986 0.002584 0.002300
v -0.008977 0.002553 0.002220
v -0.009005 0.002659 0.002356
v -0.009023 0.002706 0.002412
v -0.009018 0.002693 0.002459
v -0.009027 0.002732 0.002500
v -0.008973 0.002535 0.002289
v -0.008976 0.002567 0.002403
v -0.008960 0.002453 0.002351
v -0.008972 0.002573 0.002475
v -0.008946 0.002414 0.002354
v -0.008937 0.002402 0.002409
v -0.008917 0.002346 0.002383
v -0.008949 0.002477 0.002446
v -0.008913 0.002332 0.002483
v -0.008928 0.002443 0.002537
v -0.008983 0.002685 0.002630
v -0.008968 0.002611 0.002563
v -0.008995 0.002763 0.002656
v -0.008963 0.002726 0.002721
v -0.008960 0.002629 0.002671
v -0.008950 0.002646 0.002718
v -0.008938 0.002544 0.002636
v -0.008924 0.002475 0.002635
v -0.008894 0.002404 0.002687
v -0.008918 0.002541 0.002711
v -0.008878 0.002537 0.002808
v -0.009003 0.003096 0.002694
v -0.008940 0.003024 0.002773
v -0.008937 0.003101 0.002776
v -0.008908 0.003026 0.002815
v -0.008873 0.003104 0.002834
v -0.008846 0.003127 0.002867
v -0.008854 0.003031 0.002865
v -0.008910 0.002951 0.002824
v -0.008879 0.002949 0.002867
v -0.008848 0.002981 0.002889
v -0.008827 0.003007 0.002908
v -0.008881 0.002861 0.002896
v -0.008835 0.002903 0.002953
v -0.008805 0.003181 0.002961
v -0.008799 0.003096 0.002986
v -0.008826 0.003105 0.002913
v -0.008767 0.003201 0.003041
v -0.008760 0.003123 0.003068
v -0.008729 0.003182 0.003187
v -0.008813 0.003016 0.002939
v -0.008792 0.003000 0.002997
v -0.008761 0.002976 0.003061
v -0.008802 0.002961 0.002988
v -0.008762 0.002947 0.003071
v -0.008747 0.002985 0.003096
v -0.008711 0.003050 0.003213
v -0.008724 0.002965 0.003164
v -0.008939 0.002827 0.002792
v -0.008895 0.002734 0.002851
v -0.008829 0.002862 0.002978
v -0.008889 0.002808 0.002890
v -0.008848 0.002750 0.002953
v -0.008836 0.002797 0.002977
v -0.008828 0.002750 0.002997
v -0.008889 0.002630 0.002837
v -0.008852 0.002679 0.002925
v -0.008861 0.002585 0.002892
v -0.008839 0.002478 0.002882
v -0.008829 0.002700 0.002998
v -0.008825 0.002662 0.003024
v -0.008833 0.002611 0.002969
v -0.008793 0.002904 0.003035
v -0.008784 0.002838 0.003080
v -0.008810 0.002693 0.003078
v -0.008733 0.002928 0.003150
v -0.008711 0.002919 0.003217
v -0.008809 0.002643 0.003084
v -0.008744 0.002767 0.003227
v -0.008740 0.002694 0.003257
v -0.008693 0.002803 0.003314
v -0.008677 0.002745 0.003340
v -0.008860 0.002221 0.002384
v -0.008908 0.002317 0.002438
v -0.008903 0.002326 0.002549
v -0.008849 0.002189 0.002508
v -0.008876 0.002262 0.002561
v -0.008834 0.002166 0.002434
v -0.008805 0.002110 0.002444
v -0.008769 0.002053 0.002453
v -0.008758 0.002031 0.002539
v -0.008806 0.002112 0.002558
v -0.008777 0.002071 0.002613
v -0.008893 0.002360 0.002640
v -0.008876 0.002290 0.002625
v -0.008865 0.002363 0.002735
v -0.008839 0.002266 0.002705
v -0.008806 0.002215 0.002783
v -0.008827 0.002188 0.002653
v -0.008833 0.002338 0.002812
v -0.008776 0.002260 0.002888
v -0.008708 0.001940 0.002515
v -0.008742 0.002037 0.002686
v -0.008697 0.001939 0.002600
v -0.008650 0.001820 0.002410
v -0.008609 0.001818 0.002662
v -0.008611 0.001851 0.002740
v -0.008779 0.002125 0.002732
v -0.008671 0.001938 0.002710
v -0.008655 0.001965 0.002804
v -0.008724 0.002153 0.002919
v -0.008737 0.002100 0.002830
v -0.008662 0.002070 0.002951
v -0.008590 0.001994 0.003003
v -0.008605 0.001961 0.002933
v -0.008554 0.001904 0.002999
v -0.008841 0.002548 0.002932
v -0.008823 0.002509 0.002977
v -0.008811 0.002613 0.003075
v -0.008810 0.002549 0.003035
v -0.008791 0.002451 0.003028
v -0.008793 0.002391 0.002955
v -0.008732 0.002298 0.003025
v -0.008744 0.002399 0.003110
v -0.008709 0.002323 0.003102
v -0.008766 0.002620 0.003187
v -0.008758 0.002524 0.003164
v -0.008738 0.002618 0.003258
v -0.008722 0.002654 0.003287
v -0.008666 0.002660 0.003344
v -0.008698 0.002591 0.003306
v -0.008653 0.002538 0.003331
v -0.008720 0.002466 0.003219
v -0.008716 0.002558 0.003275
v -0.008705 0.002411 0.003205
v -0.008699 0.002467 0.003256
v -0.008680 0.002383 0.003219
v -0.008623 0.002578 0.003367
v -0.008621 0.002493 0.003356
v -0.008654 0.002469 0.003312
v -0.008579 0.002470 0.003410
v -0.008601 0.002429 0.003359
v -0.008719 0.002253 0.003008
v -0.008713 0.002185 0.002968
v -0.008669 0.002232 0.003055
v -0.008624 0.002148 0.003062
v -0.008660 0.002251 0.003086
v -0.008646 0.002276 0.003139
v -0.008615 0.002216 0.003138
v -0.008677 0.002139 0.002989
v -0.008511 0.001916 0.003086
v -0.008583 0.002065 0.003069
v -0.008569 0.002142 0.003178
v -0.008504 0.001984 0.003171
v -0.008623 0.002391 0.003306
v -0.008569 0.002285 0.003282
v -0.008531 0.002219 0.003327
v -0.008578 0.002380 0.003366
v -0.008541 0.002386 0.003440
v -0.008495 0.002219 0.003401
v -0.008478 0.002250 0.003471
v -0.008531 0.002134 0.003267
v -0.008456 0.002088 0.003357
v -0.008462 0.002132 0.003390
v -0.008444 0.002179 0.003509
v -0.008685 0.003269 0.003341
v -0.008696 0.003197 0.003291
v -0.008677 0.003098 0.003303
v -0.008654 0.003183 0.003404
v -0.008665 0.003029 0.003344
v -0.008642 0.003369 0.003434
v -0.008612 0.003219 0.003525
v -0.008572 0.003446 0.003532
v -0.008597 0.003433 0.003488
v -0.008558 0.003361 0.003578
v -0.008640 0.003257 0.003456
v -0.008614 0.003164 0.003530
v -0.008582 0.003193 0.003594
v -0.008679 0.002920 0.003309
v -0.008696 0.002884 0.003278
v -0.008648 0.002897 0.003406
v -0.008630 0.003009 0.003475
v -0.008598 0.002997 0.003548
v -0.008664 0.002818 0.003361
v -0.008607 0.002906 0.003495
v -0.008578 0.002869 0.003553
v -0.008575 0.003069 0.003606
v -0.008547 0.003202 0.003676
v -0.008535 0.003044 0.003697
v -0.008576 0.002938 0.003583
v -0.008533 0.002924 0.003662
v -0.008496 0.002930 0.003753
v -0.008529 0.003467 0.003640
v -0.008453 0.003549 0.003830
v -0.008483 0.003435 0.003753
v -0.008452 0.003460 0.003819
v -0.008418 0.003351 0.003882
v -0.008445 0.003310 0.003850
v -0.008428 0.003556 0.003875
v -0.008394 0.003450 0.003939
v -0.008285 0.003599 0.004080
v -0.008308 0.003513 0.004073
v -0.008366 0.003353 0.003978
v -0.008331 0.003470 0.004043
v -0.008305 0.003355 0.004073
v -0.008265 0.003440 0.004132
v -0.008512 0.003169 0.003766
v -0.008510 0.003286 0.003731
v -0.008451 0.003215 0.003881
v -0.008487 0.003127 0.003828
v -0.008422 0.003188 0.003935
v -0.008498 0.003094 0.003803
v -0.008421 0.003073 0.003932
v -0.008391 0.003123 0.003991
v -0.008400 0.003285 0.003929
v -0.008328 0.003319 0.004042
v -0.008366 0.003191 0.004024
v -0.008289 0.003231 0.004115
v -0.008237 0.003341 0.004180
v -0.008328 0.003151 0.004076
v -0.008284 0.003090 0.004129
v -0.008190 0.003212 0.004241
v -0.008240 0.003190 0.004181
v -0.008650 0.002756 0.003382
v -0.008640 0.002674 0.003378
v -0.008625 0.002797 0.003450
v -0.008615 0.002660 0.003415
v -0.008567 0.002663 0.003512
v -0.008598 0.002585 0.003406
v -0.008550 0.002545 0.003477
v -0.008521 0.002625 0.003599
v -0.008501 0.002802 0.003701
v -0.008542 0.002809 0.003604
v -0.008419 0.002876 0.003864
v -0.008466 0.002676 0.003730
v -0.008445 0.002819 0.003793
v -0.008420 0.002719 0.003812
v -0.008386 0.002615 0.003835
v -0.008352 0.002706 0.003945
v -0.008507 0.002432 0.003516
v -0.008513 0.002343 0.003460
v -0.008452 0.002374 0.003594
v -0.008485 0.002506 0.003596
v -0.008423 0.002409 0.003661
v -0.008447 0.002282 0.003559
v -0.008395 0.002352 0.003685
v -0.008405 0.002334 0.003648
v -0.008362 0.002296 0.003751
v -0.008455 0.002574 0.003706
v -0.008432 0.002497 0.003714
v -0.008417 0.002565 0.003775
v -0.008341 0.002553 0.003900
v -0.008389 0.002410 0.003777
v -0.008350 0.002388 0.003860
v -0.008352 0.002315 0.003805
v -0.008372 0.002511 0.003842
v -0.008311 0.002472 0.003934
v -0.008332 0.002399 0.003898
v -0.008298 0.002374 0.003937
v -0.008281 0.002477 0.003980
v -0.008398 0.002937 0.003920
v -0.008366 0.002997 0.004003
v -0.008342 0.002902 0.004009
v -0.008381 0.002798 0.003917
v -0.008329 0.002813 0.004018
v -0.008270 0.002850 0.004108
v -0.008280 0.002956 0.004120
v -0.008221 0.002899 0.004182
v -0.008177 0.003073 0.004241
v -0.008159 0.002920 0.004270
v -0.008198 0.003008 0.004215
v -0.008133 0.003022 0.004294
v -0.008232 0.002789 0.004148
v -0.008172 0.002778 0.004215
v -0.008146 0.002866 0.004283
v -0.008102 0.002903 0.004353
v -0.008301 0.002626 0.004033
v -0.008314 0.002530 0.003948
v -0.008269 0.002605 0.004086
v -0.008300 0.002730 0.004063
v -0.008214 0.002675 0.004173
v -0.008247 0.002676 0.004136
v -0.008219 0.002458 0.004072
v -0.008229 0.002387 0.004024
v -0.008210 0.002539 0.004149
v -0.008235 0.002595 0.004136
v -0.008154 0.002693 0.004232
v -0.008102 0.002762 0.004331
v -0.008163 0.002515 0.004209
v -0.008569 0.001854 0.002897
v -0.008480 0.002014 0.003251
v -0.008439 0.002037 0.003352
v -0.008439 0.002098 0.003415
v -0.008409 0.002023 0.003462
v -0.008421 0.002100 0.003510
v -0.008409 0.002222 0.003614
v -0.008395 0.002079 0.003565
v -0.008362 0.002084 0.003649
v -0.008379 0.002183 0.003672
v -0.008364 0.002251 0.003720
v -0.008332 0.002229 0.003776
v -0.008309 0.002323 0.003901
v -0.008249 0.002315 0.003974
v -0.007984 0.006355 -0.000725
v -0.007782 0.006368 -0.000667
v -0.007733 0.006409 -0.000662
v -0.007696 0.006402 -0.000624
v -0.007674 0.006406 -0.000593
v -0.007570 0.006465 -0.000529
v -0.007552 0.006437 -0.000490
v -0.007255 0.006564 -0.000178
v -0.005881 0.006274 -0.000407
v -0.005684 0.006097 -0.000754
v -0.005557 0.006051 -0.000858
v -0.005496 0.006015 -0.000875
v -0.005426 0.006021 -0.000903
v -0.005808 0.006202 -0.000648
v -0.005839 0.006211 -0.000560
v -0.005360 0.005985 -0.000901
v -0.005229 0.005976 -0.000913
v -0.005185 0.005972 -0.000920
v -0.005142 0.005946 -0.000913
v -0.005056 0.005930 -0.000936
v -0.004989 0.005907 -0.000932
v -0.004941 0.005912 -0.000946
v -0.004873 0.005898 -0.000958
v -0.004837 0.005893 -0.000960
v -0.004486 0.005936 -0.000859
v -0.004362 0.005906 -0.000804
v -0.004318 0.005914 -0.000777
v -0.007203 0.006637 -0.000056
v -0.007206 0.006662 0.000023
v -0.007151 0.006706 0.000126
v -0.006929 0.006989 0.000632
v -0.006916 0.007014 0.000789
v -0.005804 0.006418 -0.000137
v -0.006610 0.007194 0.001311
v -0.006579 0.007210 0.001394
v -0.006369 0.007306 0.001496
v -0.006324 0.007324 0.001592
v -0.006216 0.007369 0.001678
v -0.005332 0.007127 0.001453
v -0.005678 0.006483 0.000018
v -0.005481 0.006591 0.000381
v -0.005501 0.006713 0.000389
v -0.004212 0.005967 -0.000638
v -0.004193 0.006069 -0.000566
v -0.004166 0.006099 -0.000506
v -0.003781 0.006280 0.000099
v -0.003685 0.006326 0.000189
v -0.005395 0.006735 0.000611
v -0.005335 0.007087 0.001274
v -0.008321 0.006101 -0.000635
v -0.008378 0.005954 -0.000546
v -0.008329 0.005834 -0.000473
v -0.008372 0.005618 -0.000355
v -0.008386 0.005294 -0.000290
v -0.008502 0.005133 -0.000295
v -0.008477 0.004899 -0.000234
v -0.008454 0.004854 -0.000218
v -0.008540 0.004795 -0.000220
v -0.008397 0.004974 0.000177
v -0.008377 0.005012 0.000215
v -0.008191 0.005560 0.000616
v -0.008368 0.005084 0.000314
v -0.008301 0.005219 0.000442
v -0.008248 0.005382 0.000551
v -0.008228 0.005431 0.000573
v -0.008519 0.004765 -0.000204
v -0.008523 0.004734 -0.000187
v -0.008520 0.004718 -0.000142
v -0.008510 0.004746 -0.000088
v -0.008433 0.004895 0.000097
v -0.008420 0.004929 0.000136
v -0.008002 0.006034 0.001096
v -0.007964 0.006123 0.001187
v -0.007822 0.006337 0.001491
v -0.007833 0.006362 0.001638
v -0.007738 0.006500 0.001853
v -0.007719 0.006550 0.002043
v -0.007641 0.006624 0.002253
v -0.007632 0.006653 0.002446
v -0.008148 0.005654 0.000724
v -0.008113 0.005729 0.000833
v -0.008049 0.005890 0.000983
v -0.008087 0.005774 0.000895
v -0.008026 0.005950 0.001028
v -0.008294 0.006280 -0.000792
v -0.008181 0.006335 -0.000799
v -0.008207 0.006179 -0.000667
v -0.008063 0.006333 -0.000746
v -0.008010 0.006371 -0.000747
v -0.008123 0.006272 -0.000723
v -0.008071 0.006212 -0.000666
v -0.008016 0.006206 -0.000651
v -0.008027 0.006267 -0.000686
v -0.008187 0.006114 -0.000616
v -0.008044 0.006099 -0.000590
v -0.007934 0.006388 -0.000725
v -0.007835 0.006369 -0.000690
v -0.007934 0.006310 -0.000685
v -0.007917 0.006247 -0.000639
v -0.007854 0.006282 -0.000639
v -0.007789 0.006329 -0.000645
v -0.007744 0.006350 -0.000630
v -0.007810 0.006284 -0.000618
v -0.007770 0.006296 -0.000597
v -0.007735 0.006321 -0.000585
v -0.007892 0.006219 -0.000609
v -0.007986 0.006149 -0.000606
v -0.007996 0.006103 -0.000572
v -0.007915 0.006176 -0.000582
v -0.007843 0.006233 -0.000579
v -0.007813 0.006218 -0.000505
v -0.007823 0.006167 -0.000446
v -0.007770 0.006269 -0.000544
v -0.007771 0.006235 -0.000487
v -0.008269 0.006052 -0.000595
v -0.008262 0.005948 -0.000545
v -0.008090 0.006057 -0.000573
v -0.008065 0.006037 -0.000552
v -0.008048 0.006018 -0.000522
v -0.008007 0.006006 -0.000470
v -0.008157 0.006022 -0.000562
v -0.008216 0.005929 -0.000527
v -0.008138 0.005986 -0.000537
v -0.008236 0.005889 -0.000501
v -0.008185 0.005917 -0.000506
v -0.008109 0.005973 -0.000514
v -0.008058 0.005967 -0.000466
v -0.008136 0.005930 -0.000489
v -0.007950 0.006125 -0.000550
v -0.007896 0.006146 -0.000495
v -0.007914 0.006102 -0.000463
v -0.007871 0.006133 -0.000448
v -0.007960 0.006049 -0.000468
v -0.007885 0.006079 -0.000414
v -0.007932 0.006013 -0.000414
v -0.007954 0.005972 -0.000402
v -0.007983 0.005926 -0.000383
v -0.007910 0.005951 -0.000361
v -0.007638 0.006412 -0.000526
v -0.007669 0.006389 -0.000546
v -0.007661 0.006358 -0.000494
v -0.007722 0.006298 -0.000517
v -0.007631 0.006365 -0.000470
v -0.007731 0.006261 -0.000482
v -0.007696 0.006269 -0.000453
v -0.007673 0.006240 -0.000411
v -0.007737 0.006206 -0.000431
v -0.007686 0.006179 -0.000365
v -0.007782 0.006137 -0.000386
v -0.007735 0.006144 -0.000368
v -0.007794 0.006071 -0.000340
v -0.007740 0.006057 -0.000295
v -0.007700 0.006091 -0.000281
v -0.007666 0.006142 -0.000285
v -0.007654 0.006134 -0.000235
v -0.007623 0.006159 -0.000207
v -0.007825 0.006024 -0.000330
v -0.007755 0.005974 -0.000255
v -0.007734 0.005969 -0.000217
v -0.007682 0.006085 -0.000241
v -0.007687 0.006034 -0.000181
v -0.007616 0.006102 -0.000142
v -0.007664 0.006050 -0.000152
v -0.007632 0.005994 -0.000054
v -0.007599 0.006415 -0.000492
v -0.007540 0.006405 -0.000456
v -0.007583 0.006344 -0.000427
v -0.007448 0.006439 -0.000436
v -0.007521 0.006389 -0.000428
v -0.007550 0.006339 -0.000399
v -0.007497 0.006381 -0.000391
v -0.007459 0.006411 -0.000376
v -0.007431 0.006434 -0.000346
v -0.007502 0.006370 -0.000347
v -0.007487 0.006403 -0.000268
v -0.007418 0.006447 -0.000391
v -0.007622 0.006287 -0.000405
v -0.007561 0.006303 -0.000342
v -0.007534 0.006334 -0.000252
v -0.007537 0.006333 -0.000309
v -0.007601 0.006269 -0.000362
v -0.007594 0.006248 -0.000297
v -0.007558 0.006289 -0.000244
v -0.007439 0.006437 -0.000283
v -0.007425 0.006444 -0.000227
v -0.007458 0.006423 -0.000203
v -0.007359 0.006484 -0.000313
v -0.007389 0.006462 -0.000285
v -0.007301 0.006524 -0.000244
v -0.007336 0.006490 -0.000178
v -0.007368 0.006468 -0.000174
v -0.007401 0.006446 -0.000143
v -0.007350 0.006473 -0.000094
v -0.007506 0.006376 -0.000237
v -0.007515 0.006346 -0.000209
v -0.007515 0.006293 -0.000157
v -0.007479 0.006369 -0.000141
v -0.007487 0.006286 -0.000086
v -0.007462 0.006409 -0.000165
v -0.007455 0.006390 -0.000118
v -0.007444 0.006368 -0.000073
v -0.007392 0.006417 -0.000040
v -0.007594 0.006214 -0.000210
v -0.007552 0.006272 -0.000199
v -0.007576 0.006215 -0.000174
v -0.007529 0.006219 -0.000109
v -0.007599 0.006154 -0.000161
v -0.007566 0.006130 -0.000106
v -0.007436 0.006343 -0.000027
v -0.007441 0.006201 0.000106
v -0.007569 0.006082 -0.000068
v -0.007538 0.006127 -0.000056
v -0.007518 0.006090 0.000020
v -0.007506 0.006211 -0.000049
v -0.007492 0.006142 0.000026
v -0.007486 0.006109 0.000080
v -0.008272 0.005897 -0.000515
v -0.008252 0.005840 -0.000457
v -0.008194 0.005824 -0.000418
v -0.008159 0.005879 -0.000447
v -0.008079 0.005898 -0.000407
v -0.008072 0.005854 -0.000368
v -0.007974 0.005826 -0.000313
v -0.008305 0.005735 -0.000394
v -0.008217 0.005744 -0.000372
v -0.008298 0.005610 -0.000334
v -0.008127 0.005733 -0.000335
v -0.008183 0.005641 -0.000312
v -0.008152 0.005765 -0.000359
v -0.008081 0.005651 -0.000292
v -0.008046 0.005788 -0.000328
v -0.008023 0.005704 -0.000289
v -0.007925 0.005883 -0.000330
v -0.007880 0.005894 -0.000309
v -0.007983 0.005788 -0.000297
v -0.007894 0.005797 -0.000252
v -0.007920 0.005724 -0.000231
v -0.007997 0.005642 -0.000231
v -0.008356 0.005573 -0.000340
v -0.008372 0.005389 -0.000302
v -0.008251 0.005563 -0.000303
v -0.008314 0.005500 -0.000305
v -0.008138 0.005583 -0.000281
v -0.008190 0.005497 -0.000271
v -0.008092 0.005574 -0.000262
v -0.008070 0.005505 -0.000226
v -0.008046 0.005623 -0.000257
v -0.008311 0.005355 -0.000281
v -0.008125 0.005490 -0.000247
v -0.008090 0.005412 -0.000217
v -0.008008 0.005589 -0.000205
v -0.007962 0.005622 -0.000187
v -0.007920 0.005655 -0.000179
v -0.008045 0.005549 -0.000218
v -0.008031 0.005451 -0.000176
v -0.007996 0.005432 -0.000128
v -0.007962 0.005438 -0.000084
v -0.007815 0.005936 -0.000284
v -0.007846 0.005852 -0.000252
v -0.007803 0.005872 -0.000214
v -0.007723 0.005948 -0.000130
v -0.007758 0.005904 -0.000165
v -0.007702 0.005964 -0.000100
v -0.007684 0.005953 -0.000067
v -0.007717 0.005927 -0.000094
v -0.007779 0.005827 -0.000139
v -0.007714 0.005861 -0.000049
v -0.007866 0.005735 -0.000197
v -0.007879 0.005687 -0.000167
v -0.007832 0.005752 -0.000165
v -0.007851 0.005701 -0.000137
v -0.007800 0.005767 -0.000115
v -0.007704 0.005834 -0.000011
v -0.007753 0.005804 -0.000068
v -0.007758 0.005752 0.000013
v -0.007677 0.005875 -0.000006
v -0.007623 0.005881 0.000075
v -0.007690 0.005815 0.000039
v -0.007660 0.005831 0.000091
v -0.007616 0.005860 0.000239
v -0.007910 0.005639 -0.000137
v -0.007841 0.005687 -0.000063
v -0.007943 0.005600 -0.000145
v -0.007940 0.005570 -0.000119
v -0.007882 0.005633 -0.000060
v -0.007890 0.005598 -0.000043
v -0.007850 0.005616 0.000007
v -0.007820 0.005671 -0.000001
v -0.007754 0.005730 0.000081
v -0.007798 0.005665 0.000062
v -0.007783 0.005686 0.000097
v -0.007928 0.005520 -0.000082
v -0.007875 0.005571 -0.000001
v -0.007929 0.005454 -0.000038
v -0.007873 0.005539 0.000038
v -0.007879 0.005526 0.000070
v -0.007863 0.005570 0.000026
v -0.007831 0.005603 0.000113
v -0.007861 0.005568 0.000141
v -0.007839 0.005588 0.000082
v -0.007884 0.005538 0.000131
v -0.007731 0.005762 0.000064
v -0.007743 0.005740 0.000164
v -0.007671 0.005816 0.000176
v -0.007725 0.005758 0.000234
v -0.007791 0.005697 0.000221
v -0.007750 0.005743 0.000278
v -0.007695 0.005788 0.000315
v -0.007795 0.005678 0.000157
v -0.007829 0.005665 0.000245
v -0.007852 0.005618 0.000207
v -0.007915 0.005539 0.000180
v -0.007798 0.005717 0.000304
v -0.007858 0.005685 0.000349
v -0.007801 0.005734 0.000358
v -0.007596 0.006001 -0.000013
v -0.007552 0.006005 0.000085
v -0.007641 0.005884 0.000033
v -0.007502 0.006065 0.000102
v -0.007492 0.006039 0.000175
v -0.007571 0.005932 0.000130
v -0.007529 0.005995 0.000155
v -0.007581 0.005907 0.000156
v -0.008216 0.005347 -0.000248
v -0.008354 0.005234 -0.000268
v -0.008280 0.005261 -0.000256
v -0.008249 0.005223 -0.000249
v -0.008409 0.005164 -0.000271
v -0.008318 0.005194 -0.000256
v -0.008379 0.005152 -0.000260
v -0.008341 0.005115 -0.000252
v -0.008297 0.005085 -0.000246
v -0.008248 0.005149 -0.000252
v -0.008206 0.005182 -0.000243
v -0.008162 0.005218 -0.000227
v -0.008183 0.005145 -0.000235
v -0.008137 0.005158 -0.000214
v -0.008229 0.005097 -0.000239
v -0.008191 0.005109 -0.000231
v -0.008161 0.005110 -0.000217
v -0.008196 0.005076 -0.000219
v -0.008172 0.005079 -0.000207
v -0.008140 0.005090 -0.000182
v -0.008130 0.005119 -0.000197
v -0.008140 0.005310 -0.000222
v -0.008110 0.005301 -0.000209
v -0.008126 0.005206 -0.000214
v -0.008039 0.005341 -0.000165
v -0.008065 0.005306 -0.000179
v -0.008080 0.005240 -0.000186
v -0.008037 0.005283 -0.000145
v -0.008073 0.005177 -0.000154
v -0.008012 0.005353 -0.000135
v -0.007986 0.005371 -0.000093
v -0.007991 0.005343 -0.000077
v -0.007948 0.005405 -0.000027
v -0.008014 0.005306 -0.000115
v -0.008021 0.005274 -0.000098
v -0.007996 0.005322 -0.000038
v -0.008097 0.005195 -0.000194
v -0.008074 0.005204 -0.000171
v -0.008098 0.005160 -0.000185
v -0.008054 0.005204 -0.000087
v -0.008102 0.005129 -0.000168
v -0.008083 0.005144 -0.000136
v -0.008117 0.005100 -0.000151
v -0.008105 0.005113 -0.000121
v -0.008080 0.005152 -0.000103
v -0.008101 0.005129 -0.000089
v -0.008079 0.005177 -0.000052
v -0.008041 0.005250 0.000016
v -0.008069 0.005221 0.000035
v -0.008392 0.005056 -0.000250
v -0.008436 0.004984 -0.000244
v -0.008404 0.004949 -0.000224
v -0.008340 0.004965 -0.000214
v -0.008306 0.005033 -0.000233
v -0.008334 0.004940 -0.000205
v -0.008230 0.005043 -0.000218
v -0.008286 0.005008 -0.000219
v -0.008238 0.005009 -0.000199
v -0.008186 0.005051 -0.000193
v -0.008159 0.005062 -0.000162
v -0.008201 0.005025 -0.000173
v -0.008194 0.005026 -0.000142
v -0.008290 0.004976 -0.000204
v -0.008249 0.004984 -0.000179
v -0.008294 0.004945 -0.000188
v -0.008270 0.004954 -0.000161
v -0.008252 0.004969 -0.000136
v -0.008340 0.004904 -0.000200
v -0.008387 0.004869 -0.000208
v -0.008344 0.004873 -0.000183
v -0.008465 0.004800 -0.000202
v -0.008431 0.004833 -0.000206
v -0.008435 0.004801 -0.000189
v -0.008391 0.004834 -0.000192
v -0.008362 0.004844 -0.000165
v -0.008407 0.004805 -0.000175
v -0.008386 0.004817 -0.000146
v -0.008346 0.004861 -0.000136
v -0.008317 0.004896 -0.000123
v -0.008368 0.004842 -0.000110
v -0.008358 0.004868 -0.000079
v -0.008352 0.004903 -0.000035
v -0.008303 0.004912 -0.000173
v -0.008287 0.004926 -0.000143
v -0.008322 0.004884 -0.000155
v -0.008266 0.004959 -0.000106
v -0.008141 0.005073 -0.000132
v -0.008140 0.005081 -0.000094
v -0.008140 0.005099 -0.000058
v -0.008199 0.005024 -0.000108
v -0.008213 0.005035 -0.000041
v -0.008190 0.005129 0.000065
v -0.008135 0.005149 0.000013
v -0.008099 0.005197 0.000042
v -0.008244 0.005058 0.000059
v -0.008288 0.004989 0.000020
v -0.008343 0.004933 0.000007
v -0.008360 0.004948 0.000087
v -0.008300 0.004933 -0.000072
v -0.008290 0.005029 0.000114
v -0.008338 0.004991 0.000141
v -0.008379 0.004952 0.000128
v -0.008004 0.005406 0.000148
v -0.008039 0.005404 0.000220
v -0.007974 0.005466 0.000178
v -0.008064 0.005326 0.000168
v -0.008101 0.005357 0.000260
v -0.007935 0.005423 0.000003
v -0.007929 0.005434 0.000035
v -0.007905 0.005486 0.000075
v -0.007994 0.005341 0.000017
v -0.007950 0.005416 0.000068
v -0.008011 0.005341 0.000074
v -0.007920 0.005495 0.000126
v -0.007911 0.005624 0.000325
v -0.007985 0.005549 0.000314
v -0.007972 0.005511 0.000230
v -0.008041 0.005524 0.000372
v -0.008072 0.005601 0.000510
v -0.007998 0.005639 0.000469
v -0.008100 0.005521 0.000447
v -0.008119 0.005457 0.000402
v -0.008150 0.005400 0.000401
v -0.008113 0.005395 0.000329
v -0.008146 0.005579 0.000563
v -0.008155 0.005498 0.000487
v -0.008180 0.005549 0.000579
v -0.008186 0.005469 0.000506
v -0.008199 0.005491 0.000564
v -0.008267 0.005098 0.000183
v -0.008209 0.005202 0.000273
v -0.008106 0.005257 0.000145
v -0.008166 0.005169 0.000103
v -0.008182 0.005249 0.000294
v -0.008139 0.005295 0.000260
v -0.008199 0.005310 0.000410
v -0.008228 0.005232 0.000353
v -0.008314 0.005103 0.000268
v -0.008256 0.005251 0.000440
v -0.008221 0.005345 0.000479
v -0.008233 0.005277 0.000440
v -0.008223 0.005406 0.000531
v -0.008465 0.004771 -0.000183
v -0.008489 0.004742 -0.000162
v -0.008478 0.004754 -0.000171
v -0.008433 0.004779 -0.000154
v -0.008471 0.004754 -0.000133
v -0.008462 0.004772 -0.000103
v -0.008421 0.004790 -0.000123
v -0.008422 0.004808 -0.000085
v -0.008438 0.004863 0.000016
v -0.005683 0.006022 -0.000668
v -0.005564 0.005929 -0.000744
v -0.005559 0.005807 -0.000623
v -0.005442 0.005857 -0.000796
v -0.005786 0.006112 -0.000528
v -0.005831 0.006202 -0.000449
v -0.005817 0.006185 -0.000381
v -0.005787 0.006113 -0.000428
v -0.005675 0.005886 -0.000468
v -0.005770 0.006061 -0.000424
v -0.005754 0.006060 -0.000349
v -0.005449 0.005662 -0.000611
v -0.005606 0.005755 -0.000449
v -0.005576 0.005697 -0.000398
v -0.005519 0.005637 -0.000461
v -0.005489 0.005639 -0.000538
v -0.005467 0.005598 -0.000500
v -0.005454 0.005581 -0.000458
v -0.005614 0.005771 -0.000296
v -0.005657 0.005840 -0.000290
v -0.005514 0.005644 -0.000307
v -0.005524 0.005680 -0.000240
v -0.005437 0.005936 -0.000859
v -0.005368 0.005922 -0.000871
v -0.005361 0.005845 -0.000828
v -0.005255 0.005902 -0.000877
v -0.005156 0.005925 -0.000895
v -0.005145 0.005851 -0.000858
v -0.005245 0.005720 -0.000782
v -0.005315 0.005729 -0.000764
v -0.005111 0.005916 -0.000900
v -0.005106 0.005885 -0.000882
v -0.005047 0.005891 -0.000908
v -0.005035 0.005842 -0.000882
v -0.005097 0.005830 -0.000857
v -0.005002 0.005811 -0.000863
v -0.004939 0.005865 -0.000917
v -0.004878 0.005851 -0.000933
v -0.004948 0.005783 -0.000851
v -0.004900 0.005817 -0.000901
v -0.004915 0.005765 -0.000849
v -0.005089 0.005741 -0.000809
v -0.004923 0.005719 -0.000819
v -0.004971 0.005731 -0.000814
v -0.005033 0.005699 -0.000796
v -0.004872 0.005685 -0.000823
v -0.004914 0.005647 -0.000792
v -0.005343 0.005620 -0.000662
v -0.005328 0.005562 -0.000617
v -0.005384 0.005569 -0.000553
v -0.005322 0.005515 -0.000553
v -0.005188 0.005582 -0.000723
v -0.005125 0.005579 -0.000745
v -0.005026 0.005565 -0.000758
v -0.005009 0.005474 -0.000733
v -0.004934 0.005406 -0.000721
v -0.005085 0.005423 -0.000689
v -0.005006 0.005401 -0.000708
v -0.005471 0.005593 -0.000366
v -0.005430 0.005582 -0.000217
v -0.005263 0.005485 -0.000600
v -0.005255 0.005442 -0.000535
v -0.005201 0.005461 -0.000633
v -0.005141 0.005387 -0.000615
v -0.005078 0.005359 -0.000649
v -0.005070 0.005317 -0.000598
v -0.005163 0.005363 -0.000525
v -0.005012 0.005341 -0.000670
v -0.005011 0.005292 -0.000612
v -0.004944 0.005277 -0.000626
v -0.005009 0.005228 -0.000515
v -0.005067 0.005279 -0.000511
v -0.004941 0.005186 -0.000506
v -0.005352 0.005502 -0.000443
v -0.005243 0.005405 -0.000407
v -0.005363 0.005551 -0.000143
v -0.005179 0.005359 -0.000355
v -0.005120 0.005314 -0.000435
v -0.005055 0.005243 -0.000333
v -0.005016 0.005212 -0.000446
v -0.004916 0.005150 -0.000335
v -0.005014 0.005259 -0.000194
v -0.004844 0.005848 -0.000941
v -0.004807 0.005843 -0.000940
v -0.004796 0.005891 -0.000953
v -0.004773 0.005821 -0.000926
v -0.004849 0.005798 -0.000913
v -0.004815 0.005791 -0.000919
v -0.004851 0.005769 -0.000892
v -0.004818 0.005757 -0.000900
v -0.004771 0.005788 -0.000921
v -0.004784 0.005753 -0.000908
v -0.004712 0.005843 -0.000917
v -0.004745 0.005750 -0.000907
v -0.004661 0.005781 -0.000901
v -0.004664 0.005865 -0.000905
v -0.004648 0.005741 -0.000890
v -0.004749 0.005717 -0.000891
v -0.004788 0.005720 -0.000888
v -0.004734 0.005686 -0.000870
v -0.004866 0.005715 -0.000843
v -0.004828 0.005682 -0.000842
v -0.004866 0.005630 -0.000797
v -0.004789 0.005652 -0.000834
v -0.004810 0.005580 -0.000785
v -0.004715 0.005714 -0.000888
v -0.004665 0.005708 -0.000884
v -0.004592 0.005670 -0.000868
v -0.004647 0.005673 -0.000873
v -0.004689 0.005669 -0.000868
v -0.004636 0.005637 -0.000861
v -0.004565 0.005757 -0.000872
v -0.004531 0.005683 -0.000852
v -0.004579 0.005618 -0.000850
v -0.004546 0.005594 -0.000829
v -0.004529 0.005640 -0.000843
v -0.004507 0.005586 -0.000809
v -0.004511 0.005837 -0.000854
v -0.004447 0.005875 -0.000832
v -0.004474 0.005766 -0.000835
v -0.004378 0.005817 -0.000803
v -0.004287 0.005855 -0.000761
v -0.004228 0.005867 -0.000699
v -0.004311 0.005821 -0.000774
v -0.004262 0.005777 -0.000733
v -0.004448 0.005708 -0.000811
v -0.004458 0.005613 -0.000798
v -0.004339 0.005692 -0.000769
v -0.004425 0.005567 -0.000776
v -0.004294 0.005638 -0.000740
v -0.004324 0.005549 -0.000731
v -0.004273 0.005701 -0.000739
v -0.004837 0.005551 -0.000765
v -0.004892 0.005567 -0.000764
v -0.004843 0.005517 -0.000754
v -0.004702 0.005583 -0.000821
v -0.004628 0.005584 -0.000835
v -0.004768 0.005538 -0.000774
v -0.004768 0.005490 -0.000754
v -0.004700 0.005520 -0.000785
v -0.004649 0.005497 -0.000776
v -0.004848 0.005451 -0.000734
v -0.004814 0.005353 -0.000690
v -0.004849 0.005387 -0.000711
v -0.004745 0.005431 -0.000724
v -0.004703 0.005369 -0.000681
v -0.004588 0.005556 -0.000817
v -0.004580 0.005510 -0.000783
v -0.004592 0.005468 -0.000746
v -0.004548 0.005542 -0.000799
v -0.004662 0.005428 -0.000725
v -0.004483 0.005502 -0.000758
v -0.004422 0.005535 -0.000764
v -0.004400 0.005506 -0.000742
v -0.004388 0.005464 -0.000710
v -0.004567 0.005408 -0.000692
v -0.004347 0.005409 -0.000649
v -0.004468 0.005421 -0.000695
v -0.004534 0.005343 -0.000632
v -0.004388 0.005388 -0.000641
v -0.004381 0.005352 -0.000610
v -0.004329 0.005370 -0.000601
v -0.004236 0.005705 -0.000706
v -0.004194 0.005733 -0.000641
v -0.004219 0.005637 -0.000680
v -0.004215 0.005634 -0.000676
v -0.004177 0.005660 -0.000622
v -0.004265 0.005583 -0.000723
v -0.004265 0.005548 -0.000711
v -0.004266 0.005516 -0.000697
v -0.004274 0.005466 -0.000669
v -0.004170 0.005594 -0.000594
v -0.004228 0.005557 -0.000683
v -0.004229 0.005523 -0.000672
v -0.004237 0.005489 -0.000657
v -0.004200 0.005546 -0.000642
v -0.004207 0.005493 -0.000621
v -0.004292 0.005427 -0.000643
v -0.004246 0.005434 -0.000618
v -0.004216 0.005442 -0.000591
v -0.004190 0.005459 -0.000565
v -0.004176 0.005518 -0.000586
v -0.004156 0.005473 -0.000502
v -0.004234 0.005411 -0.000576
v -0.004287 0.005380 -0.000584
v -0.004239 0.005383 -0.000541
v -0.004205 0.005423 -0.000545
v -0.004179 0.005427 -0.000497
v -0.004924 0.005326 -0.000677
v -0.004857 0.005263 -0.000629
v -0.004741 0.005197 -0.000569
v -0.004800 0.005153 -0.000516
v -0.004686 0.005306 -0.000633
v -0.004713 0.005255 -0.000611
v -0.004730 0.005144 -0.000515
v -0.004584 0.005291 -0.000605
v -0.004495 0.005322 -0.000606
v -0.004565 0.005198 -0.000536
v -0.004371 0.005284 -0.000565
v -0.004417 0.005284 -0.000575
v -0.004336 0.005253 -0.000522
v -0.004645 0.005203 -0.000563
v -0.004498 0.005189 -0.000522
v -0.004645 0.005131 -0.000491
v -0.004573 0.005164 -0.000512
v -0.004558 0.005140 -0.000482
v -0.004502 0.005162 -0.000502
v -0.004475 0.005141 -0.000459
v -0.004441 0.005217 -0.000529
v -0.004375 0.005233 -0.000523
v -0.004445 0.005164 -0.000480
v -0.004346 0.005215 -0.000489
v -0.004346 0.005180 -0.000435
v -0.004393 0.005151 -0.000410
v -0.004337 0.005163 -0.000383
v -0.004320 0.005169 -0.000356
v -0.004618 0.005076 -0.000258
v -0.004783 0.005099 -0.000349
v -0.004639 0.005088 -0.000398
v -0.004752 0.005105 -0.000201
v -0.004486 0.005112 -0.000373
v -0.004571 0.005102 -0.000410
v -0.004529 0.005103 -0.000387
v -0.004559 0.005083 -0.000328
v -0.004517 0.005092 -0.000275
v -0.004308 0.005322 -0.000548
v -0.004272 0.005335 -0.000523
v -0.004239 0.005322 -0.000477
v -0.004292 0.005263 -0.000487
v -0.004234 0.005282 -0.000425
v -0.004274 0.005237 -0.000435
v -0.004311 0.005186 -0.000406
v -0.004284 0.005197 -0.000378
v -0.007264 0.006560 -0.000071
v -0.007272 0.006555 -0.000013
v -0.007232 0.006613 -0.000011
v -0.007339 0.006468 0.000008
v -0.007242 0.006637 0.000063
v -0.007271 0.006572 0.000033
v -0.007221 0.006668 0.000081
v -0.007235 0.006660 0.000129
v -0.007279 0.006613 0.000123
v -0.007273 0.006622 0.000158
v -0.007304 0.006571 0.000152
v -0.007293 0.006594 0.000177
v -0.007388 0.006408 -0.000007
v -0.007376 0.006398 0.000076
v -0.007369 0.006447 -0.000060
v -0.007341 0.006460 0.000058
v -0.007334 0.006477 0.000110
v -0.007356 0.006421 0.000133
v -0.007303 0.006525 0.000067
v -0.007313 0.006533 0.000130
v -0.007330 0.006488 0.000155
v -0.007306 0.006564 0.000194
v -0.007309 0.006536 0.000240
v -0.007230 0.006654 0.000174
v -0.007151 0.006699 0.000166
v -0.007171 0.006671 0.000248
v -0.007134 0.006706 0.000221
v -0.007276 0.006609 0.000205
v -0.007259 0.006617 0.000234
v -0.007222 0.006642 0.000240
v -0.007130 0.006728 0.000360
v -0.007085 0.006811 0.000391
v -0.007160 0.006679 0.000301
v -0.007150 0.006694 0.000332
v -0.007197 0.006650 0.000317
v -0.007337 0.006437 0.000261
v -0.007300 0.006533 0.000312
v -0.007294 0.006578 0.000225
v -0.007272 0.006596 0.000269
v -0.007288 0.006569 0.000287
v -0.007245 0.006615 0.000317
v -0.007280 0.006555 0.000350
v -0.007192 0.006652 0.000368
v -0.007262 0.006592 0.000339
v -0.007212 0.006621 0.000413
v -0.007179 0.006665 0.000398
v -0.007185 0.006658 0.000442
v -0.007272 0.006523 0.000410
v -0.007231 0.006581 0.000438
v -0.007229 0.006570 0.000486
v -0.007431 0.006289 0.000069
v -0.007387 0.006351 0.000103
v -0.007371 0.006296 0.000176
v -0.007364 0.006385 0.000142
v -0.007348 0.006395 0.000244
v -0.007360 0.006291 0.000218
v -0.007336 0.006373 0.000330
v -0.007384 0.006250 0.000176
v -0.007448 0.006105 0.000185
v -0.007420 0.006130 0.000236
v -0.007389 0.006179 0.000284
v -0.007381 0.006205 0.000245
v -0.007346 0.006294 0.000331
v -0.007350 0.006301 0.000260
v -0.007362 0.006242 0.000300
v -0.007325 0.006418 0.000342
v -0.007300 0.006476 0.000380
v -0.007332 0.006376 0.000379
v -0.007297 0.006467 0.000436
v -0.007317 0.006422 0.000519
v -0.007287 0.006479 0.000502
v -0.007338 0.006357 0.000426
v -0.007365 0.006242 0.000372
v -0.007377 0.006237 0.000427
v -0.007363 0.006325 0.000510
v -0.007350 0.006336 0.000471
v -0.007388 0.006286 0.000515
v -0.007339 0.006393 0.000560
v -0.007340 0.006499 0.000890
v -0.007365 0.006490 0.000930
v -0.007344 0.006526 0.000994
v -0.007313 0.006546 0.000979
v -0.007286 0.006621 0.001115
v -0.007316 0.006600 0.001133
v -0.007092 0.006816 0.000456
v -0.007040 0.006878 0.000552
v -0.007001 0.006914 0.000634
v -0.007032 0.006875 0.000649
v -0.007100 0.006801 0.000575
v -0.007162 0.006706 0.000508
v -0.007213 0.006602 0.000543
v -0.007120 0.006734 0.000704
v -0.007165 0.006682 0.000629
v -0.006994 0.006926 0.000745
v -0.007046 0.006845 0.000741
v -0.006954 0.006974 0.000752
v -0.007081 0.006794 0.000703
v -0.007081 0.006808 0.000792
v -0.007121 0.006744 0.000782
v -0.007073 0.006838 0.000851
v -0.007139 0.006808 0.000964
v -0.007019 0.006903 0.000854
v -0.007277 0.006507 0.000598
v -0.007267 0.006567 0.000780
v -0.007219 0.006593 0.000600
v -0.007188 0.006655 0.000739
v -0.007310 0.006446 0.000573
v -0.007383 0.006378 0.000654
v -0.007337 0.006457 0.000690
v -0.007243 0.006621 0.000853
v -0.007332 0.006477 0.000803
v -0.007390 0.006399 0.000796
v -0.007366 0.006440 0.000832
v -0.007307 0.006529 0.000867
v -0.007162 0.006712 0.000838
v -0.007229 0.006670 0.000957
v -0.007177 0.006740 0.000949
v -0.007187 0.006740 0.001018
v -0.007267 0.006617 0.001007
v -0.007283 0.006574 0.000945
v -0.007227 0.006680 0.001088
v -0.007260 0.006638 0.001073
v -0.007565 0.005939 0.000345
v -0.007547 0.005980 0.000371
v -0.007508 0.006066 0.000398
v -0.007530 0.006059 0.000469
v -0.007591 0.005963 0.000440
v -0.007566 0.006012 0.000469
v -0.007425 0.006303 0.000670
v -0.007450 0.006198 0.000574
v -0.007506 0.006175 0.000637
v -0.007525 0.006098 0.000561
v -0.007661 0.006010 0.000621
v -0.007568 0.006067 0.000584
v -0.007631 0.006100 0.000711
v -0.007599 0.006138 0.000722
v -0.007576 0.006208 0.000782
v -0.007630 0.006131 0.000780
v -0.007923 0.005694 0.000448
v -0.007830 0.005793 0.000516
v -0.007896 0.005782 0.000591
v -0.007843 0.005863 0.000629
v -0.007830 0.005822 0.000567
v -0.007912 0.005820 0.000662
v -0.007714 0.005805 0.000397
v -0.007634 0.005851 0.000331
v -0.007632 0.005887 0.000402
v -0.007672 0.005826 0.000372
v -0.007691 0.005864 0.000456
v -0.007732 0.005864 0.000524
v -0.007729 0.005913 0.000580
v -0.007768 0.005784 0.000429
v -0.007779 0.005834 0.000535
v -0.007845 0.006031 0.000845
v -0.007929 0.005869 0.000768
v -0.007874 0.005944 0.000799
v -0.007914 0.005997 0.000904
v -0.007976 0.005885 0.000862
v -0.007962 0.005988 0.000955
v -0.008013 0.005921 0.000955
v -0.008003 0.005971 0.000999
v -0.007779 0.005960 0.000698
v -0.007785 0.006001 0.000761
v -0.007741 0.006055 0.000773
v -0.007714 0.006088 0.000799
v -0.007681 0.006067 0.000723
v -0.007665 0.006125 0.000823
v -0.007444 0.006090 0.000240
v -0.007413 0.006142 0.000310
v -0.007506 0.006015 0.000201
v -0.007481 0.006057 0.000308
v -0.007455 0.006116 0.000379
v -0.007436 0.006161 0.000471
v -0.007561 0.005926 0.000237
v -0.007517 0.006006 0.000327
v -0.007396 0.006195 0.000416
v -0.007413 0.006204 0.000481
v -0.007422 0.006252 0.000587
v -0.007384 0.006330 0.000589
v -0.007413 0.006343 0.000708
v -0.007431 0.006342 0.000767
v -0.007456 0.006304 0.000750
v -0.007509 0.006306 0.000829
v -0.007405 0.006401 0.000845
v -0.007439 0.006414 0.000901
v -0.007396 0.006465 0.000925
v -0.007460 0.006361 0.000851
v -0.007548 0.006264 0.000831
v -0.007608 0.006191 0.000822
v -0.007642 0.006180 0.000862
v -0.007575 0.006266 0.000882
v -0.007527 0.006353 0.000939
v -0.007647 0.006268 0.000971
v -0.007630 0.006393 0.001138
v -0.007646 0.006361 0.001101
v -0.007729 0.006336 0.001194
v -0.007636 0.006414 0.001208
v -0.007574 0.006469 0.001241
v -0.007654 0.006436 0.001288
v -0.007494 0.006427 0.001023
v -0.007451 0.006553 0.001201
v -0.007421 0.006512 0.001081
v -0.007490 0.006534 0.001222
v -0.007372 0.006577 0.001164
v -0.007538 0.006452 0.001124
v -0.007879 0.006166 0.001099
v -0.007721 0.006159 0.000908
v -0.007759 0.006157 0.000940
v -0.007793 0.006088 0.000864
v -0.007855 0.006088 0.000947
v -0.007881 0.006201 0.001162
v -0.007803 0.006199 0.001047
v -0.007741 0.006229 0.001026
v -0.007933 0.006061 0.001011
v -0.007971 0.006041 0.001039
v -0.007935 0.006141 0.001149
v -0.007739 0.006265 0.001089
v -0.007796 0.006308 0.001246
v -0.007848 0.006248 0.001208
v -0.007893 0.006220 0.001279
v -0.007727 0.006379 0.001294
v -0.007864 0.006270 0.001385
v -0.007819 0.006301 0.001280
v -0.007796 0.006338 0.001390
v -0.007906 0.006195 0.001206
v -0.005910 0.006329 -0.000342
v -0.005886 0.006293 -0.000335
v -0.005881 0.006308 -0.000292
v -0.005851 0.006253 -0.000322
v -0.005895 0.006363 -0.000257
v -0.005857 0.006346 -0.000206
v -0.005874 0.006334 -0.000237
v -0.005808 0.006321 -0.000164
v -0.005844 0.006265 -0.000261
v -0.005814 0.006274 -0.000186
v -0.007263 0.006664 0.001221
v -0.007227 0.006717 0.001251
v -0.007233 0.006761 0.001350
v -0.007349 0.006665 0.001352
v -0.007207 0.006876 0.001547
v -0.007089 0.006969 0.001462
v -0.007104 0.006996 0.001614
v -0.007183 0.006852 0.001455
v -0.007168 0.006851 0.001383
v -0.007133 0.006913 0.001449
v -0.007215 0.006819 0.001451
v -0.007308 0.006727 0.001405
v -0.007307 0.006779 0.001525
v -0.007276 0.006837 0.001584
v -0.006949 0.006990 0.000890
v -0.006915 0.007036 0.001007
v -0.006951 0.007002 0.000960
v -0.006985 0.006993 0.001054
v -0.006949 0.007020 0.001039
v -0.006975 0.007009 0.001146
v -0.006918 0.007054 0.001179
v -0.007100 0.006867 0.001070
v -0.007043 0.006927 0.001038
v -0.007044 0.006945 0.001128
v -0.007036 0.006972 0.001193
v -0.006982 0.007018 0.001198
v -0.006907 0.007035 0.000940
v -0.006852 0.007079 0.001092
v -0.006827 0.007114 0.001293
v -0.007017 0.007020 0.001271
v -0.007054 0.006996 0.001292
v -0.007088 0.006965 0.001309
v -0.007042 0.007013 0.001327
v -0.006994 0.007043 0.001309
v -0.007067 0.006987 0.001433
v -0.006983 0.007051 0.001399
v -0.007022 0.007024 0.001425
v -0.006911 0.007090 0.001392
v -0.006852 0.007129 0.001474
v -0.006748 0.007133 0.001129
v -0.006741 0.007153 0.001345
v -0.007157 0.006793 0.001048
v -0.007153 0.006849 0.001249
v -0.007100 0.006908 0.001204
v -0.007129 0.006912 0.001322
v -0.007173 0.006788 0.001147
v -0.007194 0.006785 0.001259
v -0.007231 0.006686 0.001192
v -0.007208 0.006719 0.001174
v -0.007206 0.006772 0.001291
v -0.007082 0.006976 0.001358
v -0.007118 0.006927 0.001410
v -0.007040 0.007022 0.001498
v -0.007073 0.007037 0.001681
v -0.007138 0.006988 0.001674
v -0.007145 0.007003 0.001734
v -0.007201 0.006964 0.001754
v -0.007282 0.006886 0.001757
v -0.007183 0.006920 0.001610
v -0.007168 0.007019 0.001945
v -0.007118 0.007039 0.001825
v -0.007027 0.007112 0.001917
v -0.007248 0.006938 0.001893
v -0.007153 0.007032 0.002066
v -0.007095 0.007073 0.001922
v -0.007051 0.007110 0.002003
v -0.007059 0.007120 0.002093
v -0.007024 0.007142 0.002077
v -0.007109 0.007071 0.002067
v -0.007104 0.007071 0.002115
v -0.007094 0.007079 0.002171
v -0.006961 0.007073 0.001486
v -0.006774 0.007172 0.001533
v -0.006965 0.007097 0.001642
v -0.006859 0.007147 0.001654
v -0.006716 0.007187 0.001504
v -0.006596 0.007216 0.001503
v -0.006644 0.007220 0.001635
v -0.006493 0.007248 0.001508
v -0.006766 0.007184 0.001623
v -0.006759 0.007202 0.001717
v -0.006740 0.007226 0.001842
v -0.006428 0.007287 0.001589
v -0.006503 0.007261 0.001600
v -0.006478 0.007276 0.001676
v -0.006593 0.007259 0.001758
v -0.006561 0.007283 0.001861
v -0.006450 0.007311 0.001871
v -0.007065 0.007020 0.001573
v -0.007033 0.007076 0.001787
v -0.006931 0.007143 0.001805
v -0.006934 0.007172 0.001928
v -0.006842 0.007236 0.002065
v -0.006972 0.007160 0.002033
v -0.006898 0.007200 0.002008
v -0.007571 0.006492 0.001315
v -0.007677 0.006437 0.001372
v -0.007625 0.006476 0.001384
v -0.007593 0.006516 0.001439
v -0.007580 0.006561 0.001519
v -0.007406 0.006607 0.001302
v -0.007348 0.006613 0.001240
v -0.007493 0.006573 0.001373
v -0.007457 0.006678 0.001584
v -0.007514 0.006613 0.001528
v -0.007548 0.006606 0.001601
v -0.007574 0.006592 0.001692
v -0.007439 0.006724 0.001709
v -0.007533 0.006646 0.001777
v -0.007383 0.006675 0.001441
v -0.007354 0.006757 0.001582
v -0.007730 0.006393 0.001390
v -0.007737 0.006422 0.001500
v -0.007626 0.006531 0.001556
v -0.007780 0.006408 0.001609
v -0.007778 0.006447 0.001725
v -0.007667 0.006511 0.001653
v -0.007632 0.006561 0.001762
v -0.007448 0.006724 0.001806
v -0.007372 0.006797 0.001804
v -0.007414 0.006771 0.001915
v -0.007477 0.006726 0.001937
v -0.007373 0.006809 0.001987
v -0.007373 0.006780 0.001724
v -0.007306 0.006876 0.001845
v -0.007333 0.006845 0.001912
v -0.007398 0.006793 0.002052
v -0.007433 0.006795 0.002204
v -0.007362 0.006839 0.002165
v -0.007271 0.006911 0.001922
v -0.007192 0.006998 0.002015
v -0.007266 0.006893 0.002047
v -0.007257 0.006905 0.002118
v -0.007166 0.007006 0.002109
v -0.007196 0.006968 0.002102
v -0.007155 0.007007 0.002168
v -0.007279 0.006919 0.002234
v -0.007200 0.006963 0.002153
v -0.007313 0.006855 0.002107
v -0.007535 0.006701 0.002011
v -0.007639 0.006591 0.001888
v -0.007660 0.006608 0.002087
v -0.007519 0.006730 0.002150
v -0.007583 0.006673 0.002132
v -0.007615 0.006641 0.002201
v -0.007520 0.006742 0.002235
v -0.007553 0.006705 0.002186
v -0.007500 0.006780 0.002330
v -0.007539 0.006755 0.002385
v -0.007605 0.006672 0.002336
v -0.006396 0.007300 0.001658
v -0.006310 0.007331 0.001716
v -0.006223 0.007376 0.001776
v -0.006374 0.007334 0.001862
v -0.005313 0.007103 0.001572
v -0.005339 0.007144 0.001582
v -0.005292 0.007076 0.001659
v -0.008058 0.005681 0.000632
v -0.007962 0.005718 0.000573
v -0.007987 0.005751 0.000661
v -0.008008 0.005830 0.000840
v -0.008130 0.005635 0.000637
v -0.008099 0.005729 0.000791
v -0.008057 0.005784 0.000839
v -0.008036 0.005844 0.000904
v -0.005792 0.006177 -0.000301
v -0.005821 0.006223 -0.000298
v -0.005786 0.006196 -0.000230
v -0.005812 0.006243 -0.000207
v -0.005778 0.006226 -0.000170
v -0.005718 0.006056 -0.000206
v -0.005710 0.006084 -0.000155
v -0.005742 0.006134 -0.000181
v -0.005679 0.006133 -0.000072
v -0.005714 0.006385 -0.000051
v -0.005752 0.006261 -0.000114
v -0.005704 0.006263 -0.000055
v -0.005660 0.006247 -0.000011
v -0.005609 0.006085 -0.000008
v -0.005571 0.006258 0.000078
v -0.005539 0.006377 0.000124
v -0.005479 0.006215 0.000149
v -0.005708 0.005949 -0.000308
v -0.005677 0.005957 -0.000184
v -0.005655 0.006022 -0.000100
v -0.005638 0.005902 -0.000147
v -0.005624 0.005910 -0.000122
v -0.005602 0.005806 -0.000211
v -0.005543 0.005858 -0.000074
v -0.005544 0.005816 -0.000105
v -0.005498 0.005738 -0.000107
v -0.005483 0.005863 -0.000010
v -0.005490 0.005776 -0.000067
v -0.005548 0.006020 0.000016
v -0.005563 0.005958 -0.000042
v -0.005440 0.006122 0.000178
v -0.005538 0.006071 0.000048
v -0.005473 0.006045 0.000107
v -0.005473 0.006007 0.000080
v -0.005485 0.005949 0.000031
v -0.005427 0.005919 0.000073
v -0.005299 0.005832 0.000145
v -0.005619 0.006460 0.000075
v -0.005619 0.006498 0.000109
v -0.005582 0.006442 0.000112
v -0.005593 0.006414 0.000082
v -0.005522 0.006394 0.000168
v -0.005555 0.006468 0.000196
v -0.005571 0.006545 0.000227
v -0.005493 0.006414 0.000250
v -0.005448 0.006326 0.000257
v -0.005469 0.006312 0.000190
v -0.005377 0.006413 0.000453
v -0.005352 0.006259 0.000382
v -0.005516 0.006575 0.000318
v -0.005491 0.006515 0.000322
v -0.005392 0.006561 0.000514
v -0.005304 0.006437 0.000650
v -0.005320 0.006370 0.000543
v -0.005425 0.006199 0.000239
v -0.005347 0.006051 0.000257
v -0.005260 0.006005 0.000339
v -0.005250 0.006134 0.000445
v -0.005370 0.006024 0.000203
v -0.005317 0.005966 0.000217
v -0.005271 0.005917 0.000237
v -0.005293 0.005984 0.000278
v -0.005240 0.005936 0.000310
v -0.005173 0.005964 0.000437
v -0.005321 0.006318 0.000476
v -0.005276 0.006288 0.000550
v -0.005267 0.006231 0.000506
v -0.005261 0.006341 0.000657
v -0.005229 0.006262 0.000640
v -0.005190 0.006306 0.000769
v -0.005178 0.006078 0.000539
v -0.005182 0.006159 0.000630
v -0.005073 0.006122 0.000786
v -0.005447 0.005623 -0.000154
v -0.005431 0.005649 -0.000090
v -0.005369 0.005584 -0.000080
v -0.005411 0.005686 -0.000031
v -0.005356 0.005625 -0.000022
v -0.005198 0.005410 -0.000213
v -0.005189 0.005416 -0.000136
v -0.005115 0.005350 -0.000170
v -0.005262 0.005489 -0.000082
v -0.005175 0.005422 -0.000065
v -0.005249 0.005529 -0.000009
v -0.005175 0.005590 0.000108
v -0.005202 0.005681 0.000150
v -0.005213 0.005802 0.000209
v -0.005177 0.005813 0.000261
v -0.005002 0.005451 0.000128
v -0.005080 0.005621 0.000231
v -0.005110 0.005374 -0.000059
v -0.005147 0.005447 0.000010
v -0.005107 0.005404 0.000007
v -0.005082 0.005414 0.000036
v -0.005102 0.005478 0.000068
v -0.005005 0.005301 -0.000057
v -0.005005 0.005281 -0.000128
v -0.004950 0.005205 -0.000189
v -0.004882 0.005171 -0.000177
v -0.005014 0.005352 0.000018
v -0.004861 0.005236 -0.000048
v -0.004851 0.005378 0.000145
v -0.004935 0.005556 0.000306
v -0.004864 0.005494 0.000299
v -0.004816 0.005438 0.000261
v -0.004680 0.005345 0.000208
v -0.005219 0.005938 0.000340
v -0.005241 0.005884 0.000240
v -0.005227 0.005888 0.000261
v -0.005159 0.005843 0.000317
v -0.005124 0.005821 0.000345
v -0.005110 0.005755 0.000301
v -0.005138 0.005878 0.000394
v -0.005100 0.005947 0.000540
v -0.005068 0.005787 0.000380
v -0.005022 0.005759 0.000414
v -0.005047 0.005851 0.000526
v -0.005011 0.005683 0.000343
v -0.004956 0.005694 0.000415
v -0.004979 0.005768 0.000514
v -0.004929 0.005718 0.000496
v -0.004878 0.005625 0.000446
v -0.005088 0.005870 0.000474
v -0.005048 0.005893 0.000585
v -0.005101 0.006056 0.000672
v -0.005061 0.005958 0.000632
v -0.004990 0.005941 0.000717
v -0.004979 0.005961 0.000764
v -0.005016 0.005809 0.000522
v -0.005009 0.005830 0.000590
v -0.004966 0.005795 0.000607
v -0.005012 0.005861 0.000619
v -0.005019 0.005905 0.000643
v -0.004980 0.005824 0.000630
v -0.004954 0.005831 0.000664
v -0.004901 0.005730 0.000567
v -0.004920 0.005769 0.000632
v -0.004872 0.005785 0.000706
v -0.004966 0.005894 0.000707
v -0.004921 0.005899 0.000773
v -0.004875 0.005848 0.000770
v -0.004862 0.005683 0.000536
v -0.004860 0.005735 0.000640
v -0.004839 0.005701 0.000601
v -0.004845 0.005753 0.000691
v -0.004790 0.005514 0.000421
v -0.004794 0.005626 0.000553
v -0.004748 0.005537 0.000488
v -0.004666 0.005492 0.000520
v -0.004805 0.005680 0.000608
v -0.004768 0.005692 0.000674
v -0.004726 0.005570 0.000547
v -0.004809 0.005742 0.000725
v -0.004834 0.005780 0.000750
v -0.004798 0.005763 0.000787
v -0.004697 0.005626 0.000680
v -0.004679 0.005641 0.000773
v -0.004733 0.005693 0.000759
v -0.004632 0.005577 0.000723
v -0.004190 0.005842 -0.000646
v -0.004211 0.005797 -0.000676
v -0.004084 0.005987 -0.000429
v -0.004159 0.005916 -0.000583
v -0.004148 0.005881 -0.000570
v -0.004115 0.005904 -0.000517
v -0.004129 0.005932 -0.000534
v -0.004130 0.005804 -0.000523
v -0.004170 0.005788 -0.000597
v -0.004085 0.006073 -0.000410
v -0.004054 0.006077 -0.000361
v -0.004068 0.005938 -0.000426
v -0.004044 0.005957 -0.000393
v -0.004037 0.005922 -0.000379
v -0.004040 0.006118 -0.000316
v -0.004013 0.006089 -0.000279
v -0.004042 0.006018 -0.000368
v -0.003997 0.006163 -0.000212
v -0.003971 0.006031 -0.000244
v -0.004047 0.005824 -0.000392
v -0.004045 0.005881 -0.000385
v -0.004017 0.005935 -0.000347
v -0.004027 0.005805 -0.000348
v -0.003973 0.005845 -0.000277
v -0.003984 0.005771 -0.000271
v -0.003934 0.005916 -0.000209
v -0.003918 0.005879 -0.000177
v -0.004126 0.005668 -0.000513
v -0.004084 0.005725 -0.000447
v -0.004116 0.005512 -0.000438
v -0.004142 0.005444 -0.000446
v -0.004056 0.005567 -0.000349
v -0.004047 0.005509 -0.000290
v -0.004005 0.005578 -0.000252
v -0.004070 0.005477 -0.000325
v -0.004003 0.005657 -0.000279
v -0.003965 0.005699 -0.000226
v -0.003944 0.005796 -0.000202
v -0.003903 0.005709 -0.000131
v -0.003902 0.005742 -0.000136
v -0.003893 0.005794 -0.000120
v -0.004009 0.005493 -0.000214
v -0.003956 0.005639 -0.000179
v -0.003894 0.005673 -0.000092
v -0.003960 0.005587 -0.000146
v -0.003916 0.005612 -0.000091
v -0.003944 0.005569 -0.000111
v -0.003899 0.005973 -0.000114
v -0.003926 0.006157 -0.000090
v -0.003843 0.006161 0.000015
v -0.003853 0.006062 -0.000021
v -0.003889 0.006030 -0.000077
v -0.003813 0.005960 -0.000010
v -0.003787 0.005968 0.000017
v -0.003750 0.006037 0.000065
v -0.003766 0.005998 0.000041
v -0.003751 0.005920 0.000039
v -0.003784 0.006203 0.000078
v -0.003717 0.006209 0.000125
v -0.003739 0.006119 0.000095
v -0.003752 0.006071 0.000076
v -0.003792 0.006084 0.000044
v -0.003714 0.006127 0.000115
v -0.003653 0.006128 0.000142
v -0.003631 0.006193 0.000168
v -0.003554 0.006248 0.000217
v -0.003544 0.006183 0.000196
v -0.003433 0.006162 0.000219
v -0.003620 0.006075 0.000141
v -0.003685 0.006035 0.000105
v -0.003647 0.006002 0.000116
v -0.003659 0.005918 0.000089
v -0.003567 0.006039 0.000148
v -0.003554 0.005948 0.000128
v -0.003507 0.006090 0.000180
v -0.003481 0.005954 0.000142
v -0.003868 0.005866 -0.000083
v -0.003807 0.005887 -0.000007
v -0.003854 0.005811 -0.000058
v -0.003829 0.005799 -0.000019
v -0.003843 0.005751 -0.000033
v -0.003792 0.005807 0.000015
v -0.003802 0.005765 0.000008
v -0.003775 0.005849 0.000022
v -0.003731 0.005853 0.000049
v -0.003715 0.005928 0.000062
v -0.003687 0.005862 0.000070
v -0.003653 0.005854 0.000081
v -0.003745 0.005783 0.000043
v -0.003648 0.005802 0.000071
v -0.003832 0.005716 -0.000021
v -0.003854 0.005704 -0.000043
v -0.003869 0.005665 -0.000053
v -0.003816 0.005680 -0.000012
v -0.003786 0.005651 -0.000006
v -0.003801 0.005591 -0.000014
v -0.003732 0.005601 0.000003
v -0.003679 0.005566 0.000006
v -0.003656 0.005628 0.000032
v -0.003532 0.005608 0.000029
v -0.003758 0.005740 0.000028
v -0.003714 0.005766 0.000053
v -0.003678 0.005696 0.000045
v -0.003519 0.005776 0.000087
v -0.003622 0.005946 0.000111
v -0.003596 0.005906 0.000110
v -0.003531 0.005884 0.000117
v -0.003483 0.005867 0.000122
v -0.004718 0.005144 -0.000067
v -0.004651 0.005118 -0.000075
v -0.004624 0.005162 0.000016
v -0.004578 0.005117 -0.000069
v -0.004695 0.005185 0.000018
v -0.004515 0.005108 -0.000138
v -0.004359 0.005148 -0.000309
v -0.004315 0.005163 -0.000292
v -0.004378 0.005139 -0.000259
v -0.004423 0.005128 -0.000178
v -0.004409 0.005154 -0.000071
v -0.004273 0.005185 -0.000134
v -0.004599 0.005089 -0.000157
v -0.004495 0.005136 -0.000047
v -0.004650 0.005358 0.000261
v -0.004579 0.005234 0.000145
v -0.004623 0.005318 0.000225
v -0.004520 0.005207 0.000124
v -0.004532 0.005311 0.000321
v -0.004513 0.005258 0.000229
v -0.004546 0.005163 0.000037
v -0.004507 0.005157 0.000024
v -0.004500 0.005183 0.000078
v -0.004469 0.005183 0.000070
v -0.004407 0.005173 0.000001
v -0.004362 0.005174 0.000037
v -0.004346 0.005177 -0.000029
v -0.004390 0.005177 0.000072
v -0.004238 0.005185 0.000007
v -0.004436 0.005198 0.000142
v -0.004346 0.005172 0.000125
v -0.004312 0.005174 0.000069
v -0.004279 0.005163 0.000114
v -0.004417 0.005221 0.000240
v -0.004359 0.005191 0.000211
v -0.004289 0.005157 0.000160
v -0.004197 0.005133 0.000155
v -0.004286 0.005156 0.000205
v -0.004226 0.005135 0.000198
v -0.004214 0.005135 0.000275
v -0.004209 0.005375 -0.000482
v -0.004176 0.005394 -0.000457
v -0.004189 0.005335 -0.000426
v -0.004122 0.005352 -0.000338
v -0.004117 0.005382 -0.000361
v -0.004135 0.005321 -0.000320
v -0.004124 0.005402 -0.000391
v -0.004072 0.005417 -0.000299
v -0.004054 0.005431 -0.000263
v -0.004024 0.005449 -0.000211
v -0.004233 0.005242 -0.000352
v -0.004160 0.005276 -0.000271
v -0.004170 0.005259 -0.000231
v -0.004215 0.005223 -0.000228
v -0.004204 0.005225 -0.000173
v -0.004126 0.005296 -0.000186
v -0.004163 0.005254 -0.000157
v -0.004110 0.005337 -0.000292
v -0.004132 0.005304 -0.000275
v -0.004098 0.005351 -0.000261
v -0.004134 0.005300 -0.000247
v -0.003998 0.005435 -0.000153
v -0.004002 0.005401 -0.000135
v -0.003965 0.005453 -0.000119
v -0.003952 0.005416 -0.000094
v -0.003902 0.005505 -0.000065
v -0.004122 0.005279 -0.000139
v -0.004068 0.005348 -0.000174
v -0.004056 0.005377 -0.000196
v -0.004046 0.005345 -0.000131
v -0.003958 0.005387 -0.000081
v -0.003999 0.005361 -0.000093
v -0.003964 0.005355 -0.000062
v -0.004041 0.005304 -0.000077
v -0.004028 0.005277 -0.000039
v -0.003970 0.005324 -0.000045
v -0.003981 0.005292 -0.000028
v -0.003919 0.005424 -0.000067
v -0.003925 0.005390 -0.000059
v -0.003929 0.005357 -0.000046
v -0.003934 0.005324 -0.000034
v -0.003882 0.005597 -0.000052
v -0.003854 0.005591 -0.000035
v -0.003861 0.005487 -0.000034
v -0.003880 0.005436 -0.000039
v -0.003817 0.005508 -0.000012
v -0.003831 0.005447 -0.000020
v -0.003757 0.005423 -0.000013
v -0.003752 0.005464 -0.000010
v -0.003688 0.005454 -0.000019
v -0.003689 0.005420 -0.000021
v -0.003794 0.005437 -0.000013
v -0.003845 0.005390 -0.000029
v -0.003892 0.005358 -0.000034
v -0.003897 0.005333 -0.000032
v -0.003935 0.005293 -0.000025
v -0.003686 0.005368 -0.000025
v -0.003638 0.005417 -0.000025
v -0.003628 0.005325 -0.000031
v -0.003789 0.005349 -0.000029
v -0.003837 0.005298 -0.000030
v -0.004264 0.005195 -0.000294
v -0.004257 0.005191 -0.000222
v -0.004296 0.005172 -0.000201
v -0.004155 0.005236 -0.000109
v -0.004077 0.005252 -0.000051
v -0.004147 0.005216 -0.000062
v -0.004191 0.005212 -0.000088
v -0.004105 0.005225 -0.000037
v -0.004243 0.005191 -0.000055
v -0.004183 0.005196 -0.000031
v -0.004178 0.005183 0.000018
v -0.004143 0.005200 -0.000015
v -0.004102 0.005201 -0.000002
v -0.004103 0.005177 0.000030
v -0.004057 0.005227 -0.000016
v -0.004031 0.005198 0.000006
v -0.003977 0.005247 -0.000009
v -0.004065 0.005201 0.000002
v -0.004066 0.005171 0.000028
v -0.004020 0.005162 0.000024
v -0.003986 0.005189 0.000008
v -0.003924 0.005150 0.000014
v -0.004230 0.005170 0.000069
v -0.004153 0.005174 0.000038
v -0.004222 0.005154 0.000106
v -0.004125 0.005157 0.000063
v -0.004054 0.005143 0.000051
v -0.003999 0.005108 0.000066
v -0.003999 0.005129 0.000040
v -0.003937 0.005117 0.000038
v -0.004162 0.005112 0.000198
v -0.004075 0.005123 0.000095
v -0.004056 0.005103 0.000124
v -0.004056 0.005086 0.000175
v -0.003996 0.005082 0.000110
v -0.003964 0.005098 0.000066
v -0.003927 0.005043 0.000128
v -0.003858 0.005169 -0.000010
v -0.003842 0.005130 -0.000003
v -0.003753 0.005153 -0.000026
v -0.003773 0.005113 -0.000015
v -0.003704 0.005113 -0.000033
v -0.003897 0.005206 -0.000013
v -0.003730 0.005214 -0.000033
v -0.003699 0.005290 -0.000035
v -0.003630 0.005153 -0.000051
v -0.003852 0.005101 0.000013
v -0.003921 0.005090 0.000051
v -0.003839 0.005035 0.000051
v -0.003757 0.005076 -0.000010
v -0.003798 0.005051 0.000017
v -0.003753 0.005007 0.000017
v -0.003771 0.004981 0.000053
v -0.003707 0.004961 0.000023
v -0.003950 0.005070 0.000095
v -0.003858 0.005019 0.000097
v -0.004732 0.005426 0.000324
v -0.004636 0.005420 0.000446
v -0.004539 0.005401 0.000548
v -0.004532 0.005354 0.000444
v -0.004455 0.005341 0.000524
v -0.004436 0.005345 0.000609
v -0.004388 0.005250 0.000361
v -0.004397 0.005267 0.000421
v -0.004618 0.005490 0.000602
v -0.004537 0.005452 0.000685
v -0.004527 0.005569 0.000872
v -0.004435 0.005392 0.000731
v -0.003768 0.005556 -0.000007
v -0.003723 0.005530 -0.000006
v -0.003786 0.005480 -0.000007
v -0.003593 0.005468 -0.000021
v -0.005347 0.006681 0.000671
v -0.005319 0.006608 0.000703
v -0.005288 0.006587 0.000763
v -0.005296 0.006659 0.000841
v -0.005258 0.006500 0.000803
v -0.005309 0.006786 0.000889
v -0.005321 0.006713 0.000790
v -0.005308 0.006867 0.001010
v -0.005274 0.006752 0.001016
v -0.005217 0.006670 0.001139
v -0.005238 0.006401 0.000766
v -0.005212 0.006455 0.000902
v -0.005211 0.006373 0.000814
v -0.005100 0.006277 0.000937
v -0.005194 0.006385 0.000883
v -0.005175 0.006507 0.001064
v -0.005115 0.006428 0.001095
v -0.005015 0.006366 0.001242
v -0.005319 0.007031 0.001231
v -0.005282 0.006892 0.001249
v -0.005241 0.006876 0.001405
v -0.005245 0.006819 0.001305
v -0.005211 0.006766 0.001327
v -0.005198 0.006778 0.001422
v -0.005286 0.007006 0.001400
v -0.005273 0.007016 0.001512
v -0.005246 0.006922 0.001507
v -0.005225 0.006880 0.001530
v -0.005202 0.006819 0.001490
v -0.005249 0.006988 0.001660
v -0.005242 0.006954 0.001578
v -0.005207 0.006904 0.001623
v -0.005192 0.006913 0.001709
v -0.005204 0.006706 0.001261
v -0.005174 0.006616 0.001225
v -0.005161 0.006690 0.001378
v -0.005161 0.006720 0.001442
v -0.005128 0.006541 0.001240
v -0.005059 0.006490 0.001348
v -0.005041 0.006450 0.001314
v -0.005001 0.006409 0.001334
v -0.005114 0.006663 0.001499
v -0.005064 0.006593 0.001511
v -0.005149 0.006747 0.001549
v -0.005108 0.006723 0.001631
v -0.005154 0.006826 0.001675
v -0.005124 0.006773 0.001697
v -0.005086 0.006642 0.001551
v -0.005057 0.006652 0.001659
v -0.004994 0.006514 0.001552
v -0.005014 0.006642 0.001765
v -0.005071 0.006213 0.000917
v -0.005001 0.006297 0.001157
v -0.004945 0.006287 0.001278
v -0.005017 0.006021 0.000778
v -0.004971 0.005980 0.000808
v -0.005005 0.006104 0.000876
v -0.004934 0.005949 0.000829
v -0.004929 0.005984 0.000879
v -0.004864 0.005890 0.000847
v -0.004801 0.005865 0.000925
v -0.004866 0.005950 0.000945
v -0.005015 0.006217 0.001030
v -0.004965 0.006175 0.001053
v -0.004887 0.006120 0.001106
v -0.004941 0.006214 0.001147
v -0.004897 0.006203 0.001235
v -0.004903 0.006085 0.001036
v -0.004845 0.006040 0.001081
v -0.004844 0.006066 0.001119
v -0.004766 0.005983 0.001127
v -0.004822 0.006155 0.001303
v -0.004712 0.006030 0.001274
v -0.004801 0.006068 0.001205
v -0.004761 0.006094 0.001312
v -0.004744 0.005995 0.001180
v -0.004795 0.005819 0.000867
v -0.004723 0.005733 0.000857
v -0.004723 0.005803 0.000984
v -0.004600 0.005673 0.000950
v -0.004730 0.005828 0.001012
v -0.004778 0.005898 0.001010
v -0.004693 0.005894 0.001119
v -0.004690 0.005810 0.001041
v -0.004678 0.005784 0.001019
v -0.004618 0.005648 0.000873
v -0.004598 0.005749 0.001070
v -0.004551 0.005707 0.001075
v -0.004627 0.005902 0.001219
v -0.004632 0.005833 0.001126
v -0.004581 0.005775 0.001124
v -0.004671 0.005970 0.001254
v -0.004551 0.005882 0.001339
v -0.004567 0.005812 0.001201
v -0.004515 0.005736 0.001175
v -0.004512 0.005783 0.001281
v -0.004524 0.005825 0.001315
v -0.004477 0.005751 0.001284
v -0.004919 0.006307 0.001358
v -0.005005 0.006458 0.001445
v -0.004935 0.006405 0.001508
v -0.004947 0.006480 0.001619
v -0.004875 0.006344 0.001513
v -0.004896 0.006418 0.001615
v -0.004982 0.006550 0.001665
v -0.004887 0.006461 0.001724
v -0.004869 0.006487 0.001833
v -0.004825 0.006427 0.001787
v -0.004859 0.006241 0.001365
v -0.004916 0.006354 0.001445
v -0.004856 0.006287 0.001455
v -0.004801 0.006210 0.001439
v -0.004743 0.006120 0.001404
v -0.004714 0.006093 0.001405
v -0.004733 0.006163 0.001471
v -0.004675 0.006147 0.001560
v -0.004814 0.006306 0.001558
v -0.004833 0.006365 0.001635
v -0.004764 0.006262 0.001576
v -0.004800 0.006354 0.001707
v -0.004846 0.006405 0.001701
v -0.004781 0.006373 0.001790
v -0.004728 0.006278 0.001711
v -0.004672 0.006066 0.001414
v -0.004698 0.006112 0.001457
v -0.004631 0.006117 0.001605
v -0.004653 0.006024 0.001372
v -0.004643 0.006077 0.001489
v -0.004597 0.006005 0.001450
v -0.004604 0.006068 0.001551
v -0.004525 0.005902 0.001431
v -0.004485 0.005844 0.001434
v -0.004475 0.005820 0.001406
v -0.004425 0.005778 0.001478
v -0.004544 0.005986 0.001560
v -0.004451 0.005822 0.001505
v -0.004492 0.005886 0.001501
v -0.004416 0.005790 0.001525
v -0.004415 0.005837 0.001604
v -0.004676 0.006219 0.001702
v -0.004642 0.006172 0.001697
v -0.004629 0.006187 0.001791
v -0.004578 0.006035 0.001553
v -0.004531 0.006019 0.001680
v -0.004585 0.006073 0.001631
v -0.004582 0.006110 0.001708
v -0.004547 0.006067 0.001725
v -0.004481 0.005948 0.001644
v -0.004445 0.005911 0.001664
v -0.004387 0.005874 0.001702
v -0.004509 0.006045 0.001796
v -0.004544 0.006093 0.001803
v -0.004485 0.005981 0.001720
v -0.004452 0.006018 0.001865
v -0.004518 0.006102 0.001900
v -0.004419 0.005973 0.001852
v -0.003619 0.006305 0.000214
v -0.003480 0.006292 0.000254
v -0.003385 0.006242 0.000255
v -0.004505 0.005612 0.000959
v -0.004427 0.005559 0.001002
v -0.004536 0.005668 0.001034
v -0.004471 0.005624 0.001042
v -0.004480 0.005688 0.001150
v -0.004431 0.005657 0.001167
v -0.004431 0.005677 0.001220
v -0.004388 0.005588 0.001123
v -0.004415 0.005737 0.001380
v -0.004451 0.005783 0.001380
v -0.004398 0.005702 0.001357
v -0.004152 0.005103 0.000247
v -0.004049 0.005073 0.000246
v -0.003690 0.004930 0.000034
v -0.003716 0.004925 0.000065
v -0.003814 0.004970 0.000159
v -0.003884 0.005014 0.000161
v -0.003886 0.005006 0.000225
v -0.003831 0.004967 0.000233
v -0.003714 0.004891 0.000124
v -0.004277 0.005172 0.000280
v -0.004264 0.005183 0.000347
v -0.004196 0.005140 0.000348
v -0.004345 0.005257 0.000501
v -0.004348 0.005268 0.000575
v -0.004277 0.005193 0.000516
v -0.004312 0.005225 0.000437
v -0.004189 0.005137 0.000433
v -0.004269 0.005196 0.000421
v -0.004156 0.005095 0.000517
v -0.004246 0.005167 0.000558
v -0.004157 0.005105 0.000595
v -0.004406 0.005318 0.000582
v -0.004342 0.005276 0.000666
v -0.004366 0.005310 0.000707
v -0.004271 0.005209 0.000685
v -0.004254 0.005216 0.000732
v -0.004332 0.005302 0.000768
v -0.004264 0.005299 0.000869
v -0.004206 0.005153 0.000668
v -0.004090 0.005021 0.000779
v -0.004244 0.005248 0.000800
v -0.004175 0.005145 0.000752
v -0.004217 0.005252 0.000884
v -0.004126 0.005120 0.000862
v -0.004121 0.005099 0.000344
v -0.004149 0.005115 0.000392
v -0.004136 0.005105 0.000428
v -0.004068 0.005070 0.000424
v -0.004003 0.005049 0.000312
v -0.003949 0.005018 0.000327
v -0.004078 0.005082 0.000373
v -0.004001 0.005039 0.000425
v -0.004128 0.005083 0.000482
v -0.003927 0.004987 0.000416
v -0.004045 0.005041 0.000477
v -0.004098 0.005050 0.000524
v -0.004042 0.005015 0.000524
v -0.004038 0.004995 0.000568
v -0.004088 0.005034 0.000631
v -0.004084 0.005040 0.000583
v -0.003992 0.005020 0.000463
v -0.004012 0.004987 0.000528
v -0.003961 0.004986 0.000476
v -0.003962 0.004920 0.000542
v -0.003920 0.004930 0.000484
v -0.003902 0.004987 0.000329
v -0.003856 0.004947 0.000333
v -0.003891 0.004947 0.000424
v -0.003845 0.004895 0.000410
v -0.003823 0.004845 0.000435
v -0.003802 0.004858 0.000389
v -0.003747 0.004819 0.000364
v -0.003769 0.004900 0.000256
v -0.003719 0.004818 0.000319
v -0.003871 0.004900 0.000445
v -0.004148 0.005098 0.000678
v -0.004082 0.005010 0.000661
v -0.003994 0.004927 0.000587
v -0.004007 0.004907 0.000641
v -0.003928 0.004844 0.000572
v -0.003938 0.004827 0.000613
v -0.003979 0.004861 0.000653
v -0.003916 0.004768 0.000680
v -0.003765 0.004802 0.000412
v -0.003811 0.004772 0.000483
v -0.003708 0.004783 0.000373
v -0.003683 0.004744 0.000382
v -0.003756 0.004717 0.000473
v -0.003725 0.004754 0.000421
v -0.003872 0.004837 0.000504
v -0.003824 0.004708 0.000534
v -0.003720 0.004641 0.000474
v -0.003701 0.004565 0.000502
v -0.003871 0.004702 0.000616
v -0.003870 0.004771 0.000554
v -0.003840 0.004665 0.000583
v -0.003822 0.004624 0.000595
v -0.003849 0.004647 0.000634
v -0.003858 0.004659 0.000698
v -0.004066 0.004964 0.000713
v -0.004042 0.004932 0.000680
v -0.004027 0.004905 0.000730
v -0.003992 0.004866 0.000687
v -0.003953 0.004820 0.000748
v -0.004039 0.005083 0.000983
v -0.003983 0.004886 0.000828
v -0.003895 0.004732 0.000767
v -0.003875 0.004796 0.000986
v -0.003711 0.004449 0.000605
v -0.003807 0.004626 0.000567
v -0.003763 0.004569 0.000566
v -0.003770 0.004557 0.000599
v -0.003807 0.004586 0.000654
v -0.003741 0.004492 0.000676
v -0.003842 0.004713 0.000918
v -0.003816 0.004687 0.000978
v -0.003814 0.004684 0.001040
v -0.003740 0.004503 0.000815
v -0.003696 0.004427 0.000893
v -0.003759 0.004546 0.001080
v -0.003693 0.004384 0.000967
v -0.003762 0.004490 0.001129
v -0.003757 0.004406 0.001131
v -0.003710 0.004279 0.001060
v -0.003786 0.004318 0.001174
v -0.004354 0.005879 0.001780
v -0.004325 0.005882 0.001865
v -0.004414 0.005466 0.000896
v -0.004280 0.005424 0.001057
v -0.004217 0.005308 0.000967
v -0.004127 0.005213 0.001017
v -0.004122 0.005252 0.001079
v -0.004155 0.005302 0.001098
v -0.004101 0.005257 0.001152
v -0.004356 0.005578 0.001177
v -0.004318 0.005570 0.001278
v -0.004375 0.005650 0.001291
v -0.004334 0.005623 0.001361
v -0.004280 0.005572 0.001370
v -0.004083 0.005297 0.001251
v -0.004081 0.005305 0.001276
v -0.004214 0.005429 0.001205
v -0.004227 0.005503 0.001329
v -0.004136 0.005359 0.001248
v -0.004163 0.005422 0.001340
v -0.004151 0.005425 0.001379
v -0.004034 0.005296 0.001404
v -0.004104 0.005353 0.001351
v -0.004041 0.005170 0.001150
v -0.004018 0.005209 0.001280
v -0.004088 0.005377 0.001419
v -0.004071 0.005139 0.001023
v -0.003953 0.004979 0.001042
v -0.003999 0.005066 0.001074
v -0.003966 0.005032 0.001136
v -0.003921 0.004967 0.001168
v -0.003882 0.004948 0.001234
v -0.003939 0.005076 0.001288
v -0.003895 0.005042 0.001342
v -0.003871 0.005010 0.001361
v -0.003984 0.005189 0.001365
v -0.003927 0.005109 0.001406
v -0.003931 0.005220 0.001561
v -0.003866 0.005049 0.001462
v -0.004354 0.005696 0.001448
v -0.004315 0.005631 0.001402
v -0.004311 0.005669 0.001458
v -0.004280 0.005631 0.001441
v -0.004223 0.005573 0.001449
v -0.004225 0.005617 0.001520
v -0.004307 0.005712 0.001540
v -0.004358 0.005776 0.001593
v -0.004303 0.005737 0.001609
v -0.004269 0.005659 0.001504
v -0.004148 0.005568 0.001621
v -0.004160 0.005467 0.001418
v -0.004168 0.005523 0.001487
v -0.004130 0.005467 0.001475
v -0.004139 0.005502 0.001528
v -0.004079 0.005413 0.001488
v -0.004087 0.005507 0.001662
v -0.004349 0.005822 0.001689
v -0.004303 0.005817 0.001772
v -0.004253 0.005748 0.001751
v -0.004215 0.005744 0.001819
v -0.004243 0.005679 0.001626
v -0.004215 0.005699 0.001725
v -0.004279 0.005853 0.001898
v -0.004140 0.005600 0.001711
v -0.004175 0.005687 0.001797
v -0.004161 0.005717 0.001910
v -0.004036 0.005345 0.001500
v -0.004049 0.005396 0.001571
v -0.004006 0.005319 0.001548
v -0.004065 0.005436 0.001603
v -0.004007 0.005396 0.001656
v -0.003937 0.005289 0.001642
v -0.004075 0.005548 0.001800
v -0.004018 0.005466 0.001785
v -0.003953 0.005369 0.001769
v -0.004096 0.005632 0.001923
v -0.004051 0.005543 0.001879
v -0.004046 0.005580 0.001951
v -0.003971 0.005458 0.001884
v -0.004006 0.005566 0.002010
v -0.003942 0.005401 0.001840
v -0.003961 0.005352 0.001697
v -0.003926 0.005326 0.001763
v -0.003893 0.005274 0.001733
v -0.003903 0.005338 0.001818
v -0.003856 0.005366 0.001945
v -0.003840 0.005156 0.001661
v -0.003867 0.005256 0.001741
v -0.003841 0.005262 0.001790
v -0.003822 0.005218 0.001785
v -0.003839 0.005299 0.001868
v -0.003840 0.004746 0.001045
v -0.003849 0.004814 0.001153
v -0.003842 0.004870 0.001252
v -0.003829 0.004773 0.001216
v -0.003819 0.004846 0.001385
v -0.003794 0.004616 0.001110
v -0.003779 0.004568 0.001135
v -0.003797 0.004604 0.001196
v -0.003816 0.004724 0.001269
v -0.003812 0.004640 0.001273
v -0.003821 0.004664 0.001328
v -0.003838 0.004954 0.001412
v -0.003818 0.004739 0.001310
v -0.003828 0.004710 0.001426
v -0.003794 0.004837 0.001604
v -0.003866 0.004531 0.001429
v -0.003802 0.004545 0.001234
v -0.003842 0.004402 0.001310
v -0.003802 0.004414 0.001238
v -0.003869 0.004429 0.001383
v -0.003856 0.004575 0.001529
v -0.003897 0.004463 0.001513
v -0.003957 0.004412 0.001661
v -0.003805 0.005048 0.001617
v -0.003790 0.004967 0.001622
v -0.003800 0.005137 0.001780
v -0.003786 0.004981 0.001798
v -0.003801 0.004865 0.001732
v -0.003788 0.004917 0.001834
v -0.003750 0.005248 0.002040
v -0.003775 0.005070 0.001863
v -0.003803 0.005272 0.001910
v -0.003723 0.005151 0.002065
v -0.003899 0.004540 0.001727
v -0.003836 0.004739 0.001826
v -0.003796 0.004740 0.001958
v -0.003742 0.004975 0.002007
v -0.003749 0.004821 0.002072
v -0.003720 0.005041 0.002193
v -0.003705 0.004929 0.002250
v -0.003753 0.004724 0.002105
v -0.003710 0.004777 0.002230
v -0.005472 0.001913 0.000150
v -0.005676 0.001192 -0.000058
v -0.004827 0.002184 0.000575
v -0.004548 0.001584 0.000706
v -0.003791 0.004156 0.001171
v -0.003700 0.004053 0.001047
v -0.003778 0.003996 0.001157
v -0.003854 0.003642 0.001177
v -0.003825 0.003987 0.001246
v -0.003863 0.004058 0.001320
v -0.003881 0.003982 0.001365
v -0.003853 0.003864 0.001311
v -0.003832 0.003837 0.001242
v -0.003899 0.003719 0.001291
v -0.003877 0.003810 0.001349
v -0.003928 0.003753 0.001392
v -0.003865 0.003780 0.001297
v -0.003976 0.003793 0.001480
v -0.003907 0.003805 0.001440
v -0.004293 0.003088 0.001235
v -0.004238 0.002980 0.001030
v -0.004177 0.003129 0.001183
v -0.004390 0.003368 0.001780
v -0.004379 0.003246 0.001535
v -0.003973 0.003518 0.001242
v -0.003925 0.003564 0.001233
v -0.003977 0.003353 0.001196
v -0.003806 0.003311 0.001099
v -0.004107 0.003412 0.001295
v -0.004048 0.003620 0.001369
v -0.004158 0.003704 0.001547
v -0.004235 0.003527 0.001501
v -0.004375 0.003237 0.001513
v -0.003944 0.004279 0.001492
v -0.003968 0.004316 0.001547
v -0.004026 0.004233 0.001596
v -0.004010 0.004183 0.001545
v -0.003973 0.004125 0.001481
v -0.003844 0.004210 0.001310
v -0.003894 0.004260 0.001392
v -0.003927 0.004073 0.001419
v -0.003982 0.004417 0.001841
v -0.004051 0.004269 0.001754
v -0.004158 0.003964 0.001761
v -0.004069 0.003951 0.001579
v -0.004021 0.003930 0.001513
v -0.003936 0.003952 0.001465
v -0.003950 0.003887 0.001498
v -0.004068 0.003860 0.001545
v -0.003871 0.003906 0.001384
v -0.003881 0.003924 0.001419
v -0.003871 0.003890 0.001432
v -0.003863 0.003873 0.001397
v -0.003884 0.003900 0.001452
v -0.003882 0.003865 0.001459
v -0.003867 0.003841 0.001414
v -0.004152 0.004033 0.001874
v -0.004105 0.004140 0.001975
v -0.003921 0.004501 0.001933
v -0.003871 0.004598 0.001875
v -0.003852 0.004528 0.002052
v -0.004042 0.004210 0.002091
v -0.003735 0.004695 0.002156
v -0.003683 0.004709 0.002253
v -0.003746 0.004605 0.002153
v -0.003703 0.004616 0.002221
v -0.003761 0.004466 0.002225
v -0.003665 0.004474 0.002296
v -0.003888 0.004322 0.002177
v -0.003927 0.004196 0.002247
v -0.003728 0.004360 0.002292
v -0.003755 0.004208 0.002349
v -0.003548 0.004273 0.002383
v -0.003569 0.004199 0.002377
v -0.003499 0.004204 0.002390
v -0.004292 0.003737 0.001906
v -0.004249 0.003858 0.002161
v -0.004367 0.003493 0.002039
v -0.004315 0.003612 0.002293
v -0.004267 0.003646 0.001667
v -0.004088 0.003969 0.002370
v -0.003731 0.004087 0.002432
v -0.003883 0.004029 0.002448
v -0.003531 0.004131 0.002392
v -0.003431 0.004120 0.002415
v -0.003524 0.004061 0.002425
v -0.003445 0.004048 0.002424
v -0.003421 0.003899 0.002548
v -0.003732 0.003907 0.002631
v -0.004401 0.002721 0.001111
v -0.004265 0.002880 0.000999
v -0.004070 0.002665 0.000718
v -0.003982 0.002887 0.000932
v -0.004367 0.002454 0.001223
v -0.004441 0.002822 0.001789
v -0.004446 0.002930 0.001487
v -0.004422 0.003114 0.001898
v -0.004332 0.003366 0.002355
v -0.005959 0.001240 -0.000342
v -0.003545 0.005696 0.000059
v -0.003707 0.004503 0.000538
v -0.003708 0.004476 0.000556
v -0.004233 0.001672 0.000901
v -0.004156 0.001846 0.001114
v -0.003767 0.003747 0.001104
v -0.003889 0.003159 0.001088
v -0.003943 0.002985 0.001019
v -0.003765 0.003509 0.001104
v -0.004647 0.006246 0.001899
v -0.004077 0.005652 0.002010
v -0.003646 0.004589 0.002299
v -0.003602 0.004437 0.002357
v -0.014914 0.002991 -0.006616
v -0.014884 0.002855 -0.006634
v -0.015056 0.002828 -0.006534
v -0.014961 0.002860 -0.006589
v -0.014919 0.002807 -0.006612
v -0.015129 0.002807 -0.006487
v -0.015205 0.002815 -0.006430
v -0.015284 0.002739 -0.006380
v -0.015303 0.002685 -0.006363
v -0.015224 0.002724 -0.006421
v -0.015258 0.002594 -0.006398
v -0.015026 0.002756 -0.006558
v -0.015097 0.002705 -0.006509
v -0.015135 0.002666 -0.006487
v -0.014886 0.002735 -0.006624
v -0.014987 0.002689 -0.006576
v -0.015032 0.002562 -0.006543
v -0.014951 0.002615 -0.006596
v -0.015028 0.002452 -0.006529
v -0.014924 0.002515 -0.006598
v -0.015146 0.002587 -0.006474
v -0.015057 0.002628 -0.006527
v -0.015529 0.002146 -0.006082
v -0.015559 0.002177 -0.006067
v -0.015383 0.002492 -0.006286
v -0.015389 0.002580 -0.006289
v -0.015299 0.002469 -0.006357
v -0.015232 0.002481 -0.006408
v -0.015440 0.002446 -0.006224
v -0.015505 0.002444 -0.006164
v -0.015468 0.002360 -0.006195
v -0.015357 0.002384 -0.006297
v -0.015173 0.002388 -0.006442
v -0.015027 0.002317 -0.006508
v -0.015129 0.002494 -0.006488
v -0.015137 0.002237 -0.006427
v -0.015030 0.002245 -0.006490
v -0.015305 0.002222 -0.006316
v -0.015347 0.002144 -0.006262
v -0.015314 0.002100 -0.006277
v -0.015359 0.002316 -0.006281
v -0.015474 0.002270 -0.006160
v -0.015403 0.002203 -0.006212
v -0.015384 0.002089 -0.006207
v -0.015465 0.002107 -0.006128
v -0.015171 0.002066 -0.006374
v -0.015263 0.002124 -0.006317
v -0.015125 0.002148 -0.006419
v -0.014988 0.002150 -0.006495
v -0.015096 0.002045 -0.006412
v -0.015226 0.002031 -0.006320
v -0.015102 0.001968 -0.006383
v -0.016654 0.003639 -0.003889
v -0.016638 0.003731 -0.003830
v -0.016643 0.003439 -0.004074
v -0.016688 0.003286 -0.004223
v -0.016734 0.003231 -0.004223
v -0.016752 0.003326 -0.004116
v -0.016700 0.003381 -0.004104
v -0.016724 0.003413 -0.004026
v -0.016786 0.003374 -0.003997
v -0.016789 0.003296 -0.004097
v -0.016893 0.003590 -0.003736
v -0.016865 0.003462 -0.003830
v -0.016749 0.003506 -0.003917
v -0.016625 0.003560 -0.003981
v -0.016629 0.003475 -0.004048
v -0.016817 0.003548 -0.003825
v -0.016716 0.003574 -0.003890
v -0.016806 0.003466 -0.003892
v -0.016893 0.003341 -0.003872
v -0.016800 0.003403 -0.003945
v -0.016722 0.003450 -0.003989
v -0.014540 0.004268 -0.006020
v -0.014734 0.003984 -0.006142
v -0.014653 0.003935 -0.006233
v -0.014806 0.004086 -0.005937
v -0.014867 0.004104 -0.005848
v -0.014511 0.004113 -0.006183
v -0.014608 0.004034 -0.006177
v -0.014658 0.004149 -0.006031
v -0.014581 0.004199 -0.006047
v -0.014759 0.004046 -0.006051
v -0.014861 0.003963 -0.006032
v -0.014706 0.004164 -0.005962
v -0.014781 0.003686 -0.006327
v -0.014771 0.003426 -0.006505
v -0.014763 0.003501 -0.006469
v -0.014843 0.003622 -0.006316
v -0.014927 0.003549 -0.006311
v -0.014828 0.003505 -0.006415
v -0.015018 0.003263 -0.006427
v -0.015074 0.003145 -0.006476
v -0.014844 0.003241 -0.006584
v -0.014886 0.003301 -0.006514
v -0.015024 0.003116 -0.006530
v -0.014947 0.003155 -0.006564
v -0.014976 0.003093 -0.006571
v -0.014939 0.003206 -0.006543
v -0.014859 0.003186 -0.006606
v -0.014900 0.003125 -0.006603
v -0.015051 0.003191 -0.006464
v -0.015012 0.003413 -0.006333
v -0.015205 0.003460 -0.006095
v -0.015030 0.003517 -0.006240
v -0.015128 0.003446 -0.006195
v -0.015090 0.003274 -0.006361
v -0.015066 0.003431 -0.006273
v -0.015161 0.003329 -0.006255
v -0.015267 0.003328 -0.006148
v -0.014934 0.003504 -0.006344
v -0.014942 0.003368 -0.006415
v -0.014873 0.003425 -0.006436
v -0.015204 0.003786 -0.005857
v -0.015185 0.003827 -0.005829
v -0.015118 0.003847 -0.005885
v -0.015149 0.003944 -0.005709
v -0.015247 0.003822 -0.005752
v -0.015187 0.003621 -0.006005
v -0.015284 0.003614 -0.005917
v -0.015244 0.003513 -0.006017
v -0.015331 0.003347 -0.006050
v -0.015319 0.003498 -0.005948
v -0.015387 0.003561 -0.005844
v -0.015371 0.003819 -0.005612
v -0.015495 0.003543 -0.005743
v -0.015581 0.003702 -0.005467
v -0.015477 0.003744 -0.005576
v -0.015252 0.003765 -0.005819
v -0.015336 0.003803 -0.005676
v -0.015366 0.003679 -0.005778
v -0.015225 0.003712 -0.005896
v -0.014869 0.003758 -0.006183
v -0.014905 0.003634 -0.006239
v -0.015063 0.003609 -0.006120
v -0.014955 0.003683 -0.006153
v -0.015010 0.003772 -0.006060
v -0.014992 0.003837 -0.006029
v -0.015127 0.003695 -0.006015
v -0.015090 0.003798 -0.005967
v -0.014813 0.003856 -0.006171
v -0.014815 0.003721 -0.006262
v -0.014737 0.003794 -0.006281
v -0.014911 0.003880 -0.006064
v -0.015033 0.003972 -0.005825
v -0.014972 0.003893 -0.005987
v -0.014901 0.003991 -0.005945
v -0.014938 0.004035 -0.005854
v -0.015048 0.003890 -0.005918
v -0.015110 0.003557 -0.006118
v -0.015623 0.003837 -0.005125
v -0.015546 0.003944 -0.005050
v -0.015523 0.003985 -0.004998
v -0.015556 0.003997 -0.004912
v -0.015421 0.004350 -0.004462
v -0.015399 0.004187 -0.004754
v -0.015389 0.004239 -0.004654
v -0.015476 0.004162 -0.004652
v -0.015558 0.004122 -0.004574
v -0.015567 0.004168 -0.004486
v -0.015484 0.004273 -0.004463
v -0.015425 0.004267 -0.004560
v -0.014457 0.004471 -0.005880
v -0.014425 0.004566 -0.005803
v -0.014486 0.004219 -0.006111
v -0.014508 0.004420 -0.005885
v -0.014634 0.004284 -0.005907
v -0.014568 0.004354 -0.005893
v -0.014612 0.004426 -0.005728
v -0.014336 0.004653 -0.005792
v -0.014484 0.004543 -0.005746
v -0.014424 0.004589 -0.005765
v -0.014378 0.004633 -0.005762
v -0.014420 0.004629 -0.005655
v -0.014484 0.004585 -0.005629
v -0.014499 0.004507 -0.005779
v -0.014553 0.004498 -0.005700
v -0.014673 0.004395 -0.005678
v -0.014553 0.004590 -0.005491
v -0.014551 0.004532 -0.005617
v -0.014724 0.004317 -0.005751
v -0.014768 0.004300 -0.005709
v -0.014851 0.004202 -0.005738
v -0.014793 0.004204 -0.005813
v -0.014973 0.004198 -0.005578
v -0.014849 0.004247 -0.005661
v -0.014704 0.004281 -0.005830
v -0.014683 0.004357 -0.005738
v -0.014667 0.004457 -0.005538
v -0.014756 0.004339 -0.005648
v -0.014731 0.004415 -0.005502
v -0.014677 0.004488 -0.005448
v -0.014819 0.004348 -0.005502
v -0.014897 0.004273 -0.005525
v -0.014848 0.004370 -0.005398
v -0.014888 0.004372 -0.005289
v -0.014902 0.004444 -0.005073
v -0.014798 0.004540 -0.005082
v -0.014871 0.004520 -0.004968
v -0.014729 0.004662 -0.004922
v -0.014641 0.004546 -0.005351
v -0.014550 0.004639 -0.005340
v -0.014407 0.004694 -0.005534
v -0.014486 0.004651 -0.005482
v -0.014298 0.004806 -0.005477
v -0.014402 0.004745 -0.005391
v -0.014387 0.004792 -0.005329
v -0.014314 0.004848 -0.005347
v -0.014455 0.004723 -0.005335
v -0.014466 0.004772 -0.005171
v -0.014473 0.004843 -0.005008
v -0.014525 0.004727 -0.005135
v -0.014382 0.004850 -0.005238
v -0.014329 0.004902 -0.005235
v -0.014266 0.004995 -0.005139
v -0.014378 0.004898 -0.005118
v -0.014455 0.004749 -0.005275
v -0.014745 0.004490 -0.005312
v -0.014753 0.004528 -0.005189
v -0.014677 0.004558 -0.005244
v -0.014603 0.004638 -0.005207
v -0.014801 0.004450 -0.005291
v -0.014840 0.004456 -0.005181
v -0.014702 0.004594 -0.005126
v -0.014603 0.004675 -0.005107
v -0.014683 0.004688 -0.004952
v -0.014694 0.004632 -0.005032
v -0.014605 0.004743 -0.004972
v -0.014753 0.004608 -0.004991
v -0.015047 0.004120 -0.005587
v -0.015053 0.004059 -0.005666
v -0.015024 0.004171 -0.005533
v -0.015180 0.004035 -0.005532
v -0.015073 0.004155 -0.005470
v -0.015131 0.004007 -0.005630
v -0.015260 0.004008 -0.005448
v -0.015105 0.004167 -0.005395
v -0.014975 0.004239 -0.005455
v -0.015044 0.004220 -0.005378
v -0.014988 0.004293 -0.005308
v -0.015133 0.004206 -0.005236
v -0.015184 0.004116 -0.005356
v -0.015353 0.003946 -0.005400
v -0.015447 0.003783 -0.005570
v -0.015410 0.003962 -0.005281
v -0.015452 0.003871 -0.005399
v -0.015538 0.003756 -0.005460
v -0.015541 0.003804 -0.005363
v -0.015502 0.003874 -0.005283
v -0.015595 0.003806 -0.005240
v -0.015552 0.003840 -0.005249
v -0.015335 0.003908 -0.005517
v -0.015434 0.004011 -0.005136
v -0.015305 0.004050 -0.005306
v -0.015276 0.004122 -0.005208
v -0.015550 0.003894 -0.005166
v -0.015470 0.004011 -0.005045
v -0.014948 0.004163 -0.005676
v -0.015162 0.004229 -0.005124
v -0.015285 0.004212 -0.004908
v -0.015050 0.004314 -0.005116
v -0.014998 0.004325 -0.005196
v -0.015023 0.004364 -0.005008
v -0.015002 0.004403 -0.004949
v -0.014970 0.004399 -0.005040
v -0.015210 0.004243 -0.004964
v -0.015112 0.004317 -0.004933
v -0.015158 0.004301 -0.004859
v -0.015182 0.004299 -0.004809
v -0.015145 0.004333 -0.004808
v -0.015114 0.004384 -0.004786
v -0.015060 0.004429 -0.004806
v -0.015091 0.004479 -0.004696
v -0.015172 0.004333 -0.004769
v -0.015183 0.004424 -0.004661
v -0.015060 0.004365 -0.004924
v -0.015001 0.004481 -0.004803
v -0.014977 0.004453 -0.004900
v -0.014886 0.004563 -0.004835
v -0.014931 0.004548 -0.004787
v -0.015009 0.004524 -0.004731
v -0.015365 0.004089 -0.005090
v -0.015261 0.004183 -0.005040
v -0.015437 0.004119 -0.004864
v -0.015265 0.004257 -0.004804
v -0.015411 0.004091 -0.004998
v -0.015330 0.004235 -0.004742
v -0.015217 0.004320 -0.004740
v -0.015305 0.004271 -0.004713
v -0.015243 0.004282 -0.004774
v -0.015718 0.003601 -0.005360
v -0.015653 0.003601 -0.005461
v -0.015869 0.003084 -0.005599
v -0.015851 0.003191 -0.005544
v -0.016031 0.003254 -0.005188
v -0.015886 0.003293 -0.005396
v -0.015748 0.003418 -0.005483
v -0.015821 0.003323 -0.005470
v -0.015810 0.003487 -0.005335
v -0.015886 0.003411 -0.005277
v -0.015857 0.003488 -0.005210
v -0.015852 0.003419 -0.005339
v -0.015946 0.003296 -0.005295
v -0.015777 0.003498 -0.005380
v -0.015930 0.003199 -0.005408
v -0.015942 0.003334 -0.005257
v -0.015889 0.002798 -0.005760
v -0.015937 0.002720 -0.005787
v -0.015972 0.002768 -0.005684
v -0.016059 0.002709 -0.005641
v -0.015993 0.002540 -0.005823
v -0.016020 0.002578 -0.005788
v -0.016051 0.002487 -0.005780
v -0.016160 0.002438 -0.005682
v -0.016136 0.002402 -0.005711
v -0.016236 0.002366 -0.005623
v -0.016064 0.002443 -0.005770
v -0.016124 0.002478 -0.005715
v -0.016092 0.002459 -0.005749
v -0.016006 0.002441 -0.005806
v -0.016097 0.002371 -0.005737
v -0.016215 0.002652 -0.005471
v -0.016242 0.002551 -0.005521
v -0.016348 0.002533 -0.005410
v -0.016316 0.002617 -0.005384
v -0.016130 0.002655 -0.005597
v -0.016167 0.002589 -0.005595
v -0.015976 0.002671 -0.005773
v -0.016083 0.002530 -0.005741
v -0.016124 0.002749 -0.005531
v -0.016189 0.002481 -0.005627
v -0.016409 0.002688 -0.005216
v -0.016367 0.002917 -0.004998
v -0.016373 0.002965 -0.004936
v -0.016416 0.002815 -0.005060
v -0.016496 0.002838 -0.004895
v -0.016489 0.002941 -0.004809
v -0.016154 0.002815 -0.005445
v -0.016065 0.002964 -0.005420
v -0.016155 0.002929 -0.005318
v -0.015961 0.003020 -0.005511
v -0.015963 0.003107 -0.005433
v -0.016127 0.002872 -0.005419
v -0.016073 0.002890 -0.005472
v -0.015971 0.002870 -0.005600
v -0.016013 0.003222 -0.005268
v -0.016041 0.003135 -0.005300
v -0.016103 0.003044 -0.005302
v -0.016136 0.003121 -0.005162
v -0.016064 0.003193 -0.005206
v -0.016115 0.003207 -0.005101
v -0.016244 0.003028 -0.005091
v -0.016173 0.003007 -0.005230
v -0.016208 0.003118 -0.005044
v -0.016266 0.003048 -0.005018
v -0.016214 0.002793 -0.005378
v -0.016220 0.002736 -0.005415
v -0.016305 0.002807 -0.005228
v -0.016340 0.002854 -0.005136
v -0.016237 0.002863 -0.005275
v -0.016274 0.002747 -0.005344
v -0.016324 0.002730 -0.005290
v -0.016364 0.002651 -0.005307
v -0.016231 0.002944 -0.005213
v -0.016288 0.002921 -0.005144
v -0.015372 0.003055 -0.006262
v -0.015383 0.002984 -0.006280
v -0.015441 0.002986 -0.006223
v -0.015448 0.003036 -0.006188
v -0.015621 0.003185 -0.005847
v -0.015335 0.003212 -0.006168
v -0.015434 0.003154 -0.006101
v -0.015457 0.003234 -0.005984
v -0.015556 0.003184 -0.005920
v -0.015664 0.002847 -0.006058
v -0.015555 0.002988 -0.006111
v -0.015606 0.002900 -0.006096
v -0.015536 0.002963 -0.006145
v -0.015523 0.002933 -0.006168
v -0.015415 0.002897 -0.006262
v -0.015579 0.002730 -0.006147
v -0.015543 0.002777 -0.006176
v -0.015491 0.002799 -0.006211
v -0.015650 0.002811 -0.006085
v -0.015544 0.003033 -0.006089
v -0.015631 0.003033 -0.005955
v -0.015631 0.003085 -0.005917
v -0.015638 0.002924 -0.006046
v -0.015757 0.002882 -0.005911
v -0.015793 0.003044 -0.005721
v -0.015757 0.002954 -0.005844
v -0.015525 0.003108 -0.006040
v -0.015171 0.003087 -0.006427
v -0.015091 0.003081 -0.006487
v -0.015215 0.003108 -0.006378
v -0.015131 0.003191 -0.006398
v -0.015248 0.003038 -0.006385
v -0.015295 0.002997 -0.006356
v -0.015275 0.002946 -0.006382
v -0.015175 0.002995 -0.006447
v -0.015328 0.003026 -0.006316
v -0.015335 0.002959 -0.006327
v -0.015036 0.003061 -0.006538
v -0.015106 0.002912 -0.006498
v -0.014993 0.003018 -0.006571
v -0.015255 0.003223 -0.006251
v -0.015279 0.002822 -0.006379
v -0.015408 0.002755 -0.006273
v -0.015335 0.002588 -0.006332
v -0.014687 0.002840 -0.006019
v -0.015455 0.003387 -0.005893
v -0.015554 0.003299 -0.005845
v -0.015626 0.003383 -0.005695
v -0.015627 0.003459 -0.005630
v -0.015672 0.003320 -0.005680
v -0.015754 0.003285 -0.005606
v -0.015415 0.003473 -0.005879
v -0.015384 0.003419 -0.005946
v -0.015590 0.003546 -0.005600
v -0.015530 0.003575 -0.005672
v -0.015541 0.003645 -0.005581
v -0.015657 0.003500 -0.005542
v -0.015694 0.003381 -0.005597
v -0.015655 0.003230 -0.005766
v -0.015775 0.003138 -0.005676
v -0.014695 0.003072 -0.005863
v -0.014630 0.003228 -0.005843
v -0.014639 0.003306 -0.005716
v -0.014620 0.003377 -0.005595
v -0.014747 0.003205 -0.005635
v -0.014732 0.003267 -0.005506
v -0.015708 0.002798 -0.006019
v -0.015719 0.002837 -0.005994
v -0.015758 0.002727 -0.005979
v -0.015697 0.002740 -0.006035
v -0.015689 0.002655 -0.006033
v -0.015832 0.002728 -0.005901
v -0.015904 0.002661 -0.005861
v -0.015833 0.002665 -0.005922
v -0.015854 0.002595 -0.005916
v -0.015956 0.002576 -0.005846
v -0.015906 0.002608 -0.005878
v -0.015738 0.002690 -0.006000
v -0.015809 0.002626 -0.005946
v -0.015737 0.002591 -0.005998
v -0.015732 0.002508 -0.005996
v -0.015555 0.002626 -0.006143
v -0.015468 0.002606 -0.006220
v -0.015511 0.002683 -0.006190
v -0.015473 0.002544 -0.006214
v -0.015619 0.002759 -0.006117
v -0.015640 0.002624 -0.006082
v -0.015564 0.002577 -0.006133
v -0.015674 0.002560 -0.006050
v -0.015657 0.002470 -0.006058
v -0.015560 0.002483 -0.006125
v -0.015825 0.002804 -0.005864
v -0.015862 0.002777 -0.005831
v -0.015838 0.002926 -0.005727
v -0.015864 0.002848 -0.005745
v -0.015898 0.002706 -0.005844
v -0.015930 0.002529 -0.005868
v -0.015938 0.002487 -0.005859
v -0.015881 0.002462 -0.005889
v -0.015808 0.002490 -0.005940
v -0.015758 0.002468 -0.005976
v -0.015810 0.002396 -0.005921
v -0.015741 0.002363 -0.005965
v -0.015911 0.002366 -0.005842
v -0.015956 0.002353 -0.005815
v -0.015900 0.002296 -0.005831
v -0.015854 0.002319 -0.005864
v -0.015622 0.002402 -0.006072
v -0.015707 0.002416 -0.006003
v -0.015688 0.002380 -0.006015
v -0.015544 0.002382 -0.006122
v -0.015572 0.002255 -0.006082
v -0.015626 0.002311 -0.006044
v -0.015511 0.002297 -0.006135
v -0.015767 0.002293 -0.005918
v -0.015677 0.002253 -0.005978
v -0.015703 0.002192 -0.005942
v -0.015093 0.002568 -0.005732
v -0.014767 0.002590 -0.006062
v -0.014946 0.002586 -0.005941
v -0.014999 0.002675 -0.005804
v -0.015052 0.002491 -0.005866
v -0.014989 0.002449 -0.005937
v -0.014914 0.002215 -0.005972
v -0.015024 0.002171 -0.005869
v -0.015162 0.002450 -0.005654
v -0.015122 0.002377 -0.005793
v -0.015141 0.002251 -0.005730
v -0.015189 0.002326 -0.005589
v -0.015016 0.002304 -0.005913
v -0.014863 0.002790 -0.005881
v -0.014975 0.002828 -0.005590
v -0.014903 0.002914 -0.005618
v -0.014921 0.003004 -0.005414
v -0.015098 0.002666 -0.005516
v -0.015159 0.002514 -0.005523
v -0.015126 0.002574 -0.005376
v -0.015178 0.002385 -0.005439
v -0.015054 0.002751 -0.005339
v -0.015008 0.002806 -0.005216
v -0.015030 0.002681 -0.005152
v -0.015013 0.002559 -0.005106
v -0.015622 0.003708 -0.005386
v -0.015621 0.003753 -0.005308
v -0.015657 0.003772 -0.005179
v -0.015664 0.003704 -0.005310
v -0.015812 0.003577 -0.005162
v -0.015771 0.003569 -0.005268
v -0.015732 0.003678 -0.005190
v -0.015888 0.003714 -0.004835
v -0.015878 0.003780 -0.004737
v -0.015718 0.003781 -0.005059
v -0.015624 0.003914 -0.004955
v -0.015805 0.003755 -0.004920
v -0.015801 0.003653 -0.005088
v -0.015803 0.003787 -0.004863
v -0.015728 0.003880 -0.004827
v -0.015939 0.003479 -0.005055
v -0.015906 0.003594 -0.004966
v -0.015954 0.003421 -0.005089
v -0.015997 0.003343 -0.005111
v -0.016009 0.003406 -0.005027
v -0.016084 0.003328 -0.005007
v -0.015978 0.003535 -0.004927
v -0.016056 0.003416 -0.004935
v -0.015950 0.003377 -0.005156
v -0.015873 0.003511 -0.005136
v -0.015848 0.003633 -0.005018
v -0.015868 0.003686 -0.004916
v -0.015946 0.003606 -0.004874
v -0.016007 0.003603 -0.004765
v -0.016028 0.003533 -0.004831
v -0.015959 0.004027 -0.004249
v -0.016089 0.003684 -0.004456
v -0.016200 0.003729 -0.004289
v -0.016062 0.003818 -0.004367
v -0.016177 0.003655 -0.004385
v -0.016292 0.003879 -0.004048
v -0.015987 0.003838 -0.004427
v -0.016031 0.003913 -0.004299
v -0.016056 0.003980 -0.004195
v -0.016138 0.003827 -0.004266
v -0.016169 0.003916 -0.004147
v -0.015809 0.003831 -0.004782
v -0.015826 0.003858 -0.004676
v -0.015809 0.003915 -0.004584
v -0.015881 0.003903 -0.004499
v -0.015878 0.003838 -0.004609
v -0.015564 0.004047 -0.004765
v -0.015662 0.003994 -0.004670
v -0.015759 0.004000 -0.004512
v -0.015706 0.004061 -0.004470
v -0.015731 0.004085 -0.004396
v -0.015634 0.004178 -0.004395
v -0.015826 0.004001 -0.004409
v -0.015900 0.003990 -0.004341
v -0.015790 0.004101 -0.004299
v -0.015596 0.004055 -0.004650
v -0.015659 0.004032 -0.004596
v -0.015990 0.003679 -0.004624
v -0.015958 0.003740 -0.004590
v -0.015871 0.003819 -0.004658
v -0.015952 0.003818 -0.004497
v -0.016061 0.003603 -0.004613
v -0.016025 0.003670 -0.004559
v -0.016019 0.003729 -0.004487
v -0.015919 0.003919 -0.004416
v -0.015954 0.003919 -0.004372
v -0.016288 0.003160 -0.004859
v -0.016244 0.003217 -0.004861
v -0.016250 0.003279 -0.004768
v -0.016325 0.003165 -0.004807
v -0.016291 0.003238 -0.004766
v -0.016458 0.003340 -0.004474
v -0.016247 0.003333 -0.004686
v -0.016181 0.003430 -0.004668
v -0.016231 0.003416 -0.004610
v -0.016153 0.003530 -0.004548
v -0.016214 0.003493 -0.004513
v -0.016348 0.003268 -0.004688
v -0.016396 0.003257 -0.004655
v -0.016335 0.003324 -0.004605
v -0.016274 0.003288 -0.004718
v -0.016315 0.003354 -0.004585
v -0.016313 0.003392 -0.004540
v -0.016328 0.003429 -0.004460
v -0.016379 0.003362 -0.004514
v -0.016379 0.003387 -0.004465
v -0.016544 0.002906 -0.004772
v -0.016565 0.003060 -0.004583
v -0.016612 0.003058 -0.004531
v -0.016444 0.003068 -0.004742
v -0.016313 0.003070 -0.004903
v -0.016363 0.003057 -0.004846
v -0.016425 0.003195 -0.004674
v -0.016502 0.003118 -0.004630
v -0.016486 0.003271 -0.004539
v -0.016509 0.003230 -0.004548
v -0.016581 0.003224 -0.004474
v -0.016550 0.003320 -0.004381
v -0.016638 0.003254 -0.004357
v -0.016450 0.003319 -0.004522
v -0.016567 0.003273 -0.004438
v -0.016628 0.003134 -0.004479
v -0.016668 0.003061 -0.004474
v -0.016709 0.003187 -0.004332
v -0.016701 0.003251 -0.004253
v -0.016696 0.003221 -0.004310
v -0.016706 0.003162 -0.004359
v -0.016089 0.003279 -0.005055
v -0.016123 0.003423 -0.004799
v -0.016164 0.003299 -0.004911
v -0.016190 0.003350 -0.004788
v -0.016240 0.003149 -0.004949
v -0.016111 0.003510 -0.004671
v -0.016433 0.003396 -0.004360
v -0.016404 0.003429 -0.004340
v -0.016534 0.003434 -0.004173
v -0.016438 0.003455 -0.004273
v -0.016411 0.003540 -0.004215
v -0.016549 0.003501 -0.004097
v -0.016254 0.003516 -0.004436
v -0.016115 0.003601 -0.004523
v -0.016256 0.003699 -0.004248
v -0.016289 0.003590 -0.004304
v -0.016339 0.003497 -0.004344
v -0.016242 0.003799 -0.004160
v -0.016332 0.003631 -0.004222
v -0.016387 0.003646 -0.004154
v -0.016494 0.003817 -0.003891
v -0.016328 0.003789 -0.004082
v -0.016382 0.003782 -0.004030
v -0.016493 0.003600 -0.004078
v -0.016458 0.003704 -0.004024
v -0.016575 0.003654 -0.003940
v -0.016615 0.003314 -0.004279
v -0.016548 0.003353 -0.004302
v -0.016622 0.003346 -0.004217
v -0.016515 0.003386 -0.004263
v -0.016471 0.003403 -0.004291
v -0.016577 0.003387 -0.004199
v -0.014657 0.003402 -0.005149
v -0.014456 0.003591 -0.005404
v -0.014302 0.003780 -0.005044
v -0.014819 0.003152 -0.005103
v -0.014682 0.003255 -0.004869
v -0.014452 0.003580 -0.004781
v -0.014891 0.002915 -0.004963
v -0.014729 0.003006 -0.004742
v -0.014846 0.002634 -0.004816
v -0.014684 0.002737 -0.004632
v -0.015599 0.002112 -0.006015
v -0.015539 0.002055 -0.006044
v -0.015620 0.002045 -0.005974
v -0.015630 0.001981 -0.005946
v -0.015582 0.001897 -0.005961
v -0.015584 0.001811 -0.005928
v -0.015649 0.001831 -0.005874
v -0.015603 0.001721 -0.005872
v -0.015654 0.001732 -0.005827
v -0.015594 0.001659 -0.005865
v -0.015599 0.001585 -0.005832
v -0.015104 0.001893 -0.006370
v -0.015134 0.001771 -0.006329
v -0.015038 0.001770 -0.006379
v -0.015157 0.001725 -0.006302
v -0.015043 0.001699 -0.006356
v -0.015367 0.001978 -0.006191
v -0.015490 0.002025 -0.006081
v -0.015340 0.001877 -0.006177
v -0.015293 0.001864 -0.006234
v -0.015362 0.001713 -0.006101
v -0.015552 0.001966 -0.006004
v -0.015416 0.001821 -0.006082
v -0.015247 0.001909 -0.006287
v -0.015292 0.002011 -0.006258
v -0.015238 0.001980 -0.006301
v -0.015287 0.001927 -0.006259
v -0.015178 0.001901 -0.006322
v -0.015197 0.001844 -0.006299
v -0.015164 0.001805 -0.006316
v -0.015255 0.001843 -0.006255
v -0.015205 0.001769 -0.006278
v -0.015305 0.001771 -0.006182
v -0.015234 0.001652 -0.006202
v -0.015149 0.001645 -0.006269
v -0.015056 0.001555 -0.006292
v -0.015147 0.001472 -0.006189
v -0.015455 0.001729 -0.006029
v -0.015398 0.001692 -0.006062
v -0.015484 0.001795 -0.006015
v -0.015543 0.001735 -0.005943
v -0.015463 0.001663 -0.005991
v -0.015419 0.001621 -0.006011
v -0.015376 0.001632 -0.006057
v -0.015370 0.001578 -0.006033
v -0.015380 0.001529 -0.006004
v -0.015526 0.001623 -0.005912
v -0.015473 0.001591 -0.005958
v -0.015480 0.001541 -0.005930
v -0.015294 0.001691 -0.006163
v -0.015335 0.001687 -0.006127
v -0.015315 0.001607 -0.006117
v -0.015159 0.001559 -0.006222
v -0.015289 0.001541 -0.006108
v -0.015301 0.001478 -0.006062
v -0.015224 0.001546 -0.006168
v -0.015666 0.001661 -0.005793
v -0.015680 0.001540 -0.005709
v -0.015673 0.001456 -0.005684
v -0.015632 0.001443 -0.005719
v -0.015714 0.001364 -0.005629
v -0.015639 0.001346 -0.005683
v -0.016145 0.001317 -0.005496
v -0.016182 0.001321 -0.005487
v -0.016189 0.001252 -0.005461
v -0.016108 0.001283 -0.005493
v -0.016083 0.001200 -0.005476
v -0.016041 0.001254 -0.005498
v -0.015668 0.001271 -0.005624
v -0.015640 0.001222 -0.005623
v -0.015709 0.001250 -0.005596
v -0.015671 0.001212 -0.005600
v -0.015647 0.001137 -0.005581
v -0.015682 0.001154 -0.005575
v -0.015150 0.001279 -0.006092
v -0.015369 0.001438 -0.005983
v -0.015558 0.001480 -0.005832
v -0.015455 0.001485 -0.005934
v -0.015450 0.001354 -0.005882
v -0.015392 0.001373 -0.005937
v -0.015417 0.001274 -0.005863
v -0.015554 0.001384 -0.005795
v -0.015526 0.001321 -0.005797
v -0.015320 0.001405 -0.006014
v -0.015246 0.001335 -0.006036
v -0.015244 0.001429 -0.006084
v -0.015165 0.001401 -0.006143
v -0.015265 0.001245 -0.005956
v -0.015320 0.001348 -0.005981
v -0.015311 0.001258 -0.005924
v -0.015196 0.001186 -0.005987
v -0.015196 0.001280 -0.006054
v -0.015363 0.001109 -0.005802
v -0.015578 0.001300 -0.005733
v -0.015545 0.001194 -0.005700
v -0.015442 0.001241 -0.005822
v -0.015618 0.001254 -0.005659
v -0.015536 0.001104 -0.005657
v -0.015612 0.001131 -0.005599
v -0.015421 0.001124 -0.005758
v -0.015466 0.001039 -0.005685
v -0.015390 0.001038 -0.005746
v -0.015379 0.001210 -0.005859
v -0.015327 0.001173 -0.005877
v -0.015334 0.001139 -0.005850
v -0.015263 0.001147 -0.005912
v -0.015255 0.001085 -0.005885
v -0.015191 0.001087 -0.005945
v -0.015280 0.000972 -0.005796
v -0.015236 0.001011 -0.005852
v -0.015128 0.000885 -0.005850
v -0.016339 0.001233 -0.005402
v -0.016369 0.001176 -0.005366
v -0.016300 0.001241 -0.005423
v -0.016267 0.001206 -0.005423
v -0.016318 0.001151 -0.005387
v -0.016188 0.001150 -0.005431
v -0.016261 0.001105 -0.005396
v -0.016339 0.001046 -0.005331
v -0.016283 0.000998 -0.005334
v -0.016198 0.000982 -0.005350
v -0.016330 0.000912 -0.005259
v -0.016341 0.000810 -0.005207
v -0.016291 0.000813 -0.005235
v -0.016249 0.000784 -0.005234
v -0.016297 0.000778 -0.005210
v -0.016145 0.001196 -0.005460
v -0.016064 0.001100 -0.005440
v -0.015972 0.001081 -0.005445
v -0.015957 0.001173 -0.005477
v -0.016052 0.000999 -0.005399
v -0.015979 0.001026 -0.005420
v -0.016021 0.000899 -0.005359
v -0.015965 0.000960 -0.005388
v -0.015747 0.001155 -0.005556
v -0.015854 0.001102 -0.005479
v -0.015734 0.001050 -0.005507
v -0.015661 0.001060 -0.005534
v -0.015839 0.001020 -0.005452
v -0.015899 0.000975 -0.005411
v -0.015769 0.000877 -0.005407
v -0.016076 0.000901 -0.005351
v -0.016258 0.000902 -0.005286
v -0.015988 0.000842 -0.005337
v -0.015923 0.000896 -0.005359
v -0.016172 0.000829 -0.005279
v -0.016074 0.000770 -0.005282
v -0.016172 0.000721 -0.005218
v -0.016020 0.000813 -0.005318
v -0.015966 0.000777 -0.005312
v -0.016073 0.000691 -0.005231
v -0.015919 0.000840 -0.005342
v -0.015792 0.000804 -0.005367
v -0.015886 0.000769 -0.005319
v -0.015987 0.000647 -0.005231
v -0.015619 0.001021 -0.005531
v -0.015566 0.001004 -0.005558
v -0.015503 0.001014 -0.005636
v -0.015484 0.000946 -0.005613
v -0.015641 0.000933 -0.005477
v -0.015578 0.000937 -0.005510
v -0.015590 0.000852 -0.005449
v -0.015530 0.000811 -0.005469
v -0.015483 0.000884 -0.005578
v -0.015446 0.000880 -0.005615
v -0.015433 0.000814 -0.005583
v -0.015536 0.000907 -0.005526
v -0.015249 0.000819 -0.005728
v -0.015386 0.000946 -0.005688
v -0.015363 0.000812 -0.005638
v -0.015294 0.000730 -0.005632
v -0.015317 0.000796 -0.005669
v -0.015364 0.000770 -0.005614
v -0.015561 0.000787 -0.005432
v -0.015460 0.000777 -0.005520
v -0.015523 0.000713 -0.005415
v -0.015482 0.000693 -0.005435
v -0.015516 0.000650 -0.005378
v -0.015454 0.000618 -0.005400
v -0.015477 0.000599 -0.005371
v -0.015438 0.000545 -0.005360
v -0.015200 0.000684 -0.005654
v -0.015343 0.000710 -0.005578
v -0.015278 0.000588 -0.005524
v -0.015369 0.000660 -0.005517
v -0.015173 0.000582 -0.005591
v -0.015367 0.000601 -0.005465
v -0.015413 0.000569 -0.005395
v -0.015321 0.000516 -0.005419
v -0.015237 0.000497 -0.005456
v -0.016227 0.000711 -0.005193
v -0.015495 0.000564 -0.005342
v -0.015463 0.000510 -0.005326
v -0.015402 0.000489 -0.005337
v -0.015294 0.000432 -0.005367
v -0.015192 0.000416 -0.005421
v -0.015242 0.000341 -0.005323
v -0.016959 0.002457 -0.004592
v -0.017011 0.002253 -0.004630
v -0.017001 0.002184 -0.004727
v -0.017018 0.002305 -0.004577
v -0.017028 0.002408 -0.004499
v -0.017062 0.002165 -0.004550
v -0.017095 0.002149 -0.004492
v -0.017053 0.002115 -0.004612
v -0.017156 0.002239 -0.004357
v -0.017100 0.002262 -0.004441
v -0.017087 0.001974 -0.004659
v -0.017108 0.001996 -0.004596
v -0.017085 0.001863 -0.004723
v -0.017135 0.001739 -0.004684
v -0.017150 0.001953 -0.004546
v -0.017291 0.001948 -0.004180
v -0.017143 0.002104 -0.004442
v -0.017166 0.002027 -0.004449
v -0.017095 0.002083 -0.004535
v -0.017170 0.002148 -0.004373
v -0.017179 0.002054 -0.004398
v -0.017206 0.002115 -0.004300
v -0.017182 0.001947 -0.004478
v -0.017265 0.001872 -0.004299
v -0.017224 0.002021 -0.004298
v -0.017258 0.002050 -0.004217
v -0.016838 0.002828 -0.004422
v -0.016769 0.003038 -0.004365
v -0.016748 0.003127 -0.004316
v -0.016761 0.003165 -0.004243
v -0.016842 0.002992 -0.004263
v -0.016772 0.003060 -0.004336
v -0.016798 0.003124 -0.004219
v -0.016885 0.003101 -0.004133
v -0.016816 0.002926 -0.004393
v -0.016860 0.002930 -0.004292
v -0.016887 0.002883 -0.004280
v -0.016900 0.002927 -0.004232
v -0.016959 0.003036 -0.004085
v -0.016999 0.002900 -0.004092
v -0.016869 0.003006 -0.004214
v -0.016950 0.002571 -0.004479
v -0.016851 0.002738 -0.004449
v -0.016895 0.002663 -0.004434
v -0.016921 0.002723 -0.004311
v -0.017075 0.002481 -0.004342
v -0.016952 0.002522 -0.004541
v -0.017056 0.002453 -0.004403
v -0.016996 0.002553 -0.004403
v -0.017002 0.002598 -0.004326
v -0.017038 0.002655 -0.004210
v -0.017151 0.002654 -0.004019
v -0.017135 0.002874 -0.003951
v -0.017151 0.002771 -0.003959
v -0.016961 0.002790 -0.004200
v -0.016969 0.002735 -0.004230
v -0.016890 0.002750 -0.004344
v -0.016945 0.002835 -0.004197
v -0.017014 0.002966 -0.004036
v -0.017046 0.002795 -0.004093
v -0.017051 0.002744 -0.004113
v -0.017037 0.002707 -0.004163
v -0.017172 0.003379 -0.003575
v -0.017199 0.003219 -0.003578
v -0.017247 0.003261 -0.003509
v -0.017266 0.002927 -0.003656
v -0.017365 0.003204 -0.003398
v -0.017341 0.003278 -0.003411
v -0.017299 0.003182 -0.003475
v -0.017262 0.003059 -0.003570
v -0.017231 0.003168 -0.003556
v -0.017296 0.002954 -0.003603
v -0.017332 0.003022 -0.003500
v -0.017354 0.002978 -0.003507
v -0.017338 0.003084 -0.003460
v -0.017406 0.003073 -0.003382
v -0.017282 0.003031 -0.003560
v -0.016952 0.003169 -0.003954
v -0.016956 0.003224 -0.003881
v -0.017014 0.003065 -0.003955
v -0.016838 0.003195 -0.004115
v -0.016877 0.003305 -0.003928
v -0.016847 0.003285 -0.003999
v -0.016970 0.003077 -0.004034
v -0.016930 0.003356 -0.003814
v -0.016955 0.003273 -0.003834
v -0.017001 0.003500 -0.003686
v -0.017005 0.003395 -0.003721
v -0.017086 0.003310 -0.003677
v -0.017059 0.003197 -0.003753
v -0.017133 0.003158 -0.003664
v -0.017082 0.003220 -0.003711
v -0.017009 0.003269 -0.003775
v -0.017017 0.003206 -0.003808
v -0.017037 0.003148 -0.003824
v -0.017188 0.003303 -0.003577
v -0.017056 0.003001 -0.003939
v -0.017050 0.002933 -0.004009
v -0.017135 0.002918 -0.003918
v -0.017101 0.003011 -0.003848
v -0.017164 0.002976 -0.003763
v -0.017079 0.003060 -0.003831
v -0.017170 0.002861 -0.003902
v -0.017206 0.002847 -0.003825
v -0.017157 0.002923 -0.003874
v -0.017196 0.002947 -0.003730
v -0.017210 0.002995 -0.003671
v -0.017215 0.002869 -0.003780
v -0.017237 0.002891 -0.003716
v -0.017116 0.003127 -0.003703
v -0.017146 0.003046 -0.003722
v -0.017173 0.003103 -0.003636
v -0.017170 0.003072 -0.003659
v -0.017521 0.002287 -0.003544
v -0.017183 0.002451 -0.004159
v -0.017256 0.002399 -0.004029
v -0.017118 0.002305 -0.004383
v -0.017068 0.002558 -0.004264
v -0.017120 0.002550 -0.004187
v -0.017146 0.002370 -0.004291
v -0.017148 0.002587 -0.004085
v -0.017185 0.002513 -0.004088
v -0.017198 0.002737 -0.003896
v -0.017216 0.002622 -0.003926
v -0.017236 0.002662 -0.003859
v -0.017253 0.002542 -0.003916
v -0.017260 0.002476 -0.003966
v -0.017289 0.002562 -0.003815
v -0.017236 0.002290 -0.004160
v -0.017230 0.002173 -0.004216
v -0.017284 0.002058 -0.004158
v -0.017301 0.002237 -0.004019
v -0.017359 0.002178 -0.003917
v -0.017332 0.002134 -0.004015
v -0.017194 0.002306 -0.004238
v -0.017307 0.002377 -0.003902
v -0.017383 0.002390 -0.003706
v -0.017370 0.002314 -0.003800
v -0.017293 0.002807 -0.003693
v -0.017375 0.002835 -0.003597
v -0.017328 0.002735 -0.003689
v -0.017356 0.002703 -0.003660
v -0.017420 0.002792 -0.003551
v -0.017401 0.002639 -0.003595
v -0.017488 0.002977 -0.003340
v -0.017592 0.002962 -0.003240
v -0.017562 0.002811 -0.003310
v -0.017650 0.002948 -0.003189
v -0.017684 0.002894 -0.003175
v -0.017508 0.002902 -0.003347
v -0.017575 0.002902 -0.003279
v -0.017637 0.002854 -0.003235
v -0.017382 0.002908 -0.003540
v -0.017412 0.002851 -0.003539
v -0.017420 0.002935 -0.003459
v -0.017456 0.002910 -0.003413
v -0.017410 0.002977 -0.003437
v -0.017489 0.002760 -0.003433
v -0.017440 0.002811 -0.003508
v -0.017478 0.002819 -0.003426
v -0.017365 0.002586 -0.003664
v -0.017422 0.002521 -0.003589
v -0.017433 0.002678 -0.003544
v -0.017502 0.002689 -0.003427
v -0.017488 0.002593 -0.003478
v -0.017483 0.002489 -0.003506
v -0.017541 0.002403 -0.003454
v -0.017461 0.002382 -0.003570
v -0.017400 0.002404 -0.003655
v -0.017453 0.002427 -0.003559
v -0.017563 0.002546 -0.003385
v -0.017536 0.002749 -0.003366
v -0.017569 0.002659 -0.003347
v -0.017621 0.002735 -0.003271
v -0.017712 0.002705 -0.003168
v -0.017604 0.002617 -0.003307
v -0.017695 0.002572 -0.003204
v -0.017769 0.002666 -0.003086
v -0.017734 0.002544 -0.003152
v -0.017241 0.002765 -0.003801
v -0.017273 0.002749 -0.003756
v -0.017283 0.002629 -0.003798
v -0.017322 0.002654 -0.003730
v -0.017341 0.002544 -0.003718
v -0.017185 0.001456 -0.004648
v -0.017187 0.001378 -0.004656
v -0.017209 0.001300 -0.004616
v -0.017215 0.001205 -0.004596
v -0.017249 0.001303 -0.004542
v -0.017254 0.001183 -0.004517
v -0.017160 0.001631 -0.004675
v -0.017180 0.001724 -0.004600
v -0.017209 0.001623 -0.004562
v -0.017191 0.001810 -0.004532
v -0.017258 0.001708 -0.004395
v -0.017184 0.001546 -0.004635
v -0.017240 0.001588 -0.004496
v -0.017241 0.001687 -0.004454
v -0.017310 0.001868 -0.004169
v -0.017333 0.001733 -0.004147
v -0.017231 0.001818 -0.004417
v -0.017282 0.001790 -0.004302
v -0.017291 0.001642 -0.004308
v -0.017310 0.001757 -0.004201
v -0.017269 0.001444 -0.004464
v -0.017227 0.001492 -0.004561
v -0.017282 0.001555 -0.004379
v -0.017304 0.001495 -0.004318
v -0.017309 0.001356 -0.004351
v -0.017276 0.001193 -0.004468
v -0.017318 0.001213 -0.004350
v -0.017352 0.001444 -0.004220
v -0.017395 0.001638 -0.004069
v -0.017367 0.001632 -0.004122
v -0.017380 0.001527 -0.004125
v -0.017451 0.001530 -0.003962
v -0.017313 0.001620 -0.004251
v -0.017342 0.001563 -0.004206
v -0.017292 0.001051 -0.004398
v -0.017216 0.001038 -0.004525
v -0.017267 0.001025 -0.004437
v -0.017263 0.000941 -0.004405
v -0.017242 0.000808 -0.004357
v -0.017300 0.000855 -0.004291
v -0.017257 0.000635 -0.004288
v -0.017351 0.001241 -0.004239
v -0.017342 0.001076 -0.004245
v -0.017297 0.000927 -0.004325
v -0.017317 0.001014 -0.004299
v -0.017387 0.001134 -0.004125
v -0.017403 0.001061 -0.004079
v -0.017393 0.001235 -0.004126
v -0.017424 0.001351 -0.004030
v -0.017494 0.001427 -0.003847
v -0.017433 0.001231 -0.004022
v -0.017493 0.001115 -0.003885
v -0.017507 0.001242 -0.003827
v -0.017465 0.001289 -0.003921
v -0.017341 0.000906 -0.004225
v -0.017390 0.000951 -0.004094
v -0.017410 0.000982 -0.004043
v -0.017382 0.000828 -0.004094
v -0.017345 0.000795 -0.004182
v -0.017313 0.000737 -0.004232
v -0.017433 0.001016 -0.004002
v -0.017431 0.000878 -0.003991
v -0.017417 0.000829 -0.004020
v -0.017457 0.001096 -0.003964
v -0.017533 0.001200 -0.003764
v -0.017549 0.001088 -0.003745
v -0.017854 0.002502 -0.002961
v -0.017874 0.002428 -0.002922
v -0.017818 0.002467 -0.003030
v -0.017892 0.002335 -0.002908
v -0.017923 0.002308 -0.002850
v -0.017849 0.002037 -0.003007
v -0.017892 0.002186 -0.002900
v -0.017945 0.002203 -0.002800
v -0.017944 0.002084 -0.002810
v -0.017925 0.002015 -0.002845
v -0.017971 0.001930 -0.002764
v -0.017997 0.002105 -0.002735
v -0.017941 0.001912 -0.002815
v -0.017954 0.001762 -0.002836
v -0.018034 0.001800 -0.002697
v -0.018003 0.001660 -0.002774
v -0.018072 0.001708 -0.002646
v -0.018091 0.001820 -0.002598
v -0.017959 0.001606 -0.002850
v -0.018027 0.001685 -0.002727
v -0.018080 0.001580 -0.002633
v -0.018118 0.001635 -0.002542
v -0.017453 0.002081 -0.003765
v -0.017490 0.002115 -0.003687
v -0.017435 0.002238 -0.003715
v -0.017483 0.002246 -0.003625
v -0.017485 0.002023 -0.003718
v -0.017547 0.002120 -0.003576
v -0.017588 0.002003 -0.003557
v -0.017539 0.002035 -0.003626
v -0.017517 0.001858 -0.003720
v -0.017556 0.001620 -0.003698
v -0.017594 0.001682 -0.003621
v -0.017562 0.001847 -0.003644
v -0.017550 0.001957 -0.003633
v -0.017582 0.001861 -0.003595
v -0.017634 0.001860 -0.003489
v -0.017620 0.001979 -0.003497
v -0.017623 0.001792 -0.003533
v -0.017673 0.002005 -0.003379
v -0.017662 0.001820 -0.003443
v -0.017311 0.002064 -0.004101
v -0.017336 0.001954 -0.004087
v -0.017367 0.002019 -0.003965
v -0.017370 0.001933 -0.004002
v -0.017411 0.001854 -0.003943
v -0.017370 0.001830 -0.004035
v -0.017451 0.001927 -0.003818
v -0.017400 0.002202 -0.003802
v -0.017414 0.001685 -0.004004
v -0.017483 0.001793 -0.003808
v -0.017469 0.001599 -0.003900
v -0.017638 0.002295 -0.003341
v -0.017689 0.002189 -0.003266
v -0.017645 0.002185 -0.003354
v -0.017578 0.002184 -0.003488
v -0.017567 0.002297 -0.003462
v -0.017617 0.002361 -0.003360
v -0.017613 0.002091 -0.003463
v -0.017702 0.002469 -0.003217
v -0.017768 0.002420 -0.003115
v -0.017656 0.002447 -0.003287
v -0.017798 0.002554 -0.003049
v -0.017822 0.002289 -0.003034
v -0.017763 0.002350 -0.003138
v -0.017677 0.002099 -0.003328
v -0.017769 0.002120 -0.003147
v -0.017726 0.002193 -0.003205
v -0.017720 0.002102 -0.003232
v -0.017732 0.001914 -0.003271
v -0.017730 0.002021 -0.003230
v -0.017760 0.002030 -0.003166
v -0.017783 0.001888 -0.003169
v -0.017767 0.002252 -0.003135
v -0.017817 0.002158 -0.003052
v -0.017582 0.001536 -0.003645
v -0.017571 0.001452 -0.003683
v -0.017652 0.001553 -0.003505
v -0.017624 0.001387 -0.003573
v -0.017651 0.001653 -0.003506
v -0.017674 0.001664 -0.003443
v -0.017714 0.001791 -0.003340
v -0.017717 0.001611 -0.003348
v -0.017668 0.001313 -0.003477
v -0.017629 0.001267 -0.003551
v -0.017708 0.001217 -0.003395
v -0.017779 0.001594 -0.003218
v -0.017803 0.001508 -0.003160
v -0.017830 0.001350 -0.003114
v -0.017713 0.001461 -0.003365
v -0.017774 0.001420 -0.003232
v -0.017705 0.001290 -0.003406
v -0.017740 0.001352 -0.003323
v -0.017492 0.001509 -0.003855
v -0.017525 0.001575 -0.003770
v -0.017544 0.001390 -0.003730
v -0.017593 0.001336 -0.003638
v -0.017568 0.001211 -0.003686
v -0.017609 0.001123 -0.003609
v -0.017763 0.001731 -0.003223
v -0.017821 0.001877 -0.003089
v -0.017799 0.001747 -0.003145
v -0.017864 0.001876 -0.003003
v -0.017870 0.001731 -0.003015
v -0.017905 0.001832 -0.002909
v -0.017918 0.001720 -0.002917
v -0.017869 0.001554 -0.003019
v -0.017860 0.001439 -0.003044
v -0.017909 0.001626 -0.002939
v -0.017941 0.001549 -0.002892
v -0.016497 0.002355 -0.005360
v -0.016569 0.002379 -0.005266
v -0.016686 0.002290 -0.005176
v -0.016595 0.002290 -0.005276
v -0.016579 0.002047 -0.005378
v -0.016649 0.002185 -0.005253
v -0.016663 0.001996 -0.005285
v -0.016702 0.002063 -0.005215
v -0.016767 0.002133 -0.005126
v -0.016344 0.002251 -0.005550
v -0.016374 0.002198 -0.005539
v -0.016338 0.002205 -0.005567
v -0.016348 0.002160 -0.005568
v -0.016288 0.002144 -0.005605
v -0.016221 0.002309 -0.005648
v -0.016182 0.002350 -0.005682
v -0.016156 0.002318 -0.005705
v -0.016265 0.002257 -0.005616
v -0.016198 0.002268 -0.005672
v -0.016002 0.002275 -0.005782
v -0.016146 0.002279 -0.005708
v -0.016088 0.002259 -0.005732
v -0.016100 0.002105 -0.005696
v -0.016243 0.002213 -0.005637
v -0.016178 0.002181 -0.005671
v -0.016204 0.002124 -0.005652
v -0.016284 0.002382 -0.005570
v -0.016283 0.002444 -0.005541
v -0.016350 0.002442 -0.005464
v -0.016420 0.002436 -0.005400
v -0.016434 0.002261 -0.005453
v -0.016388 0.002339 -0.005463
v -0.016462 0.002081 -0.005480
v -0.016416 0.002132 -0.005511
v -0.016385 0.002137 -0.005541
v -0.016465 0.002019 -0.005485
v -0.016381 0.002079 -0.005542
v -0.016515 0.002032 -0.005435
v -0.016348 0.001989 -0.005557
v -0.016459 0.001902 -0.005484
v -0.016425 0.001926 -0.005508
v -0.016111 0.001971 -0.005667
v -0.016264 0.002071 -0.005610
v -0.016222 0.002029 -0.005619
v -0.016312 0.001997 -0.005578
v -0.016278 0.001899 -0.005571
v -0.016251 0.001957 -0.005597
v -0.016165 0.001912 -0.005633
v -0.016119 0.001874 -0.005647
v -0.016211 0.001838 -0.005587
v -0.016150 0.001810 -0.005616
v -0.016087 0.001750 -0.005627
v -0.016523 0.002264 -0.005369
v -0.016486 0.002132 -0.005444
v -0.016560 0.002134 -0.005371
v -0.016675 0.002577 -0.004969
v -0.016511 0.002559 -0.005197
v -0.016581 0.002673 -0.005003
v -0.016478 0.002667 -0.005139
v -0.016635 0.002512 -0.005083
v -0.016625 0.002385 -0.005198
v -0.016516 0.002431 -0.005294
v -0.016595 0.002596 -0.005052
v -0.016648 0.002744 -0.004814
v -0.016617 0.002839 -0.004756
v -0.016680 0.002787 -0.004717
v -0.016704 0.002603 -0.004899
v -0.016667 0.002665 -0.004874
v -0.016774 0.002682 -0.004696
v -0.016720 0.002683 -0.004785
v -0.016549 0.002741 -0.004951
v -0.016466 0.002772 -0.005037
v -0.016580 0.002778 -0.004863
v -0.016610 0.002706 -0.004900
v -0.016815 0.002321 -0.004986
v -0.016738 0.002454 -0.005002
v -0.016832 0.002166 -0.005036
v -0.016869 0.002389 -0.004848
v -0.016900 0.002273 -0.004870
v -0.016745 0.002328 -0.005081
v -0.016789 0.002564 -0.004817
v -0.016833 0.002603 -0.004690
v -0.016856 0.002640 -0.004582
v -0.016900 0.002486 -0.004692
v -0.016945 0.002339 -0.004724
v -0.016952 0.002406 -0.004652
v -0.016447 0.002482 -0.005346
v -0.016571 0.001955 -0.005389
v -0.016658 0.001937 -0.005306
v -0.016633 0.001839 -0.005328
v -0.016654 0.001746 -0.005296
v -0.016735 0.001797 -0.005215
v -0.016703 0.001743 -0.005242
v -0.016827 0.002079 -0.005075
v -0.016927 0.002000 -0.004960
v -0.016877 0.002027 -0.005025
v -0.016837 0.001948 -0.005088
v -0.016914 0.001944 -0.004999
v -0.016900 0.001862 -0.005033
v -0.016971 0.001974 -0.004895
v -0.016790 0.002004 -0.005137
v -0.016756 0.001960 -0.005176
v -0.016713 0.001903 -0.005240
v -0.016787 0.001845 -0.005147
v -0.016774 0.001710 -0.005179
v -0.016725 0.001661 -0.005224
v -0.016733 0.001569 -0.005201
v -0.016785 0.001613 -0.005153
v -0.016861 0.001567 -0.005081
v -0.016816 0.001482 -0.005105
v -0.016686 0.001533 -0.005229
v -0.016689 0.001471 -0.005207
v -0.016767 0.001558 -0.005163
v -0.016764 0.001465 -0.005144
v -0.016890 0.001754 -0.005062
v -0.016939 0.001801 -0.004994
v -0.016957 0.001884 -0.004939
v -0.017021 0.001921 -0.004837
v -0.016986 0.001721 -0.004940
v -0.016974 0.001565 -0.004955
v -0.017032 0.001757 -0.004867
v -0.017048 0.001820 -0.004819
v -0.017038 0.001590 -0.004871
v -0.016817 0.001756 -0.005135
v -0.016858 0.001674 -0.005094
v -0.016913 0.001564 -0.005024
v -0.016452 0.001730 -0.005465
v -0.016535 0.001919 -0.005416
v -0.016568 0.001791 -0.005379
v -0.016510 0.001802 -0.005438
v -0.016454 0.001827 -0.005481
v -0.016519 0.001521 -0.005358
v -0.016542 0.001709 -0.005390
v -0.016337 0.001829 -0.005535
v -0.016393 0.001742 -0.005499
v -0.016293 0.001678 -0.005523
v -0.016164 0.001728 -0.005598
v -0.016220 0.001774 -0.005574
v -0.016198 0.001690 -0.005573
v -0.016151 0.001672 -0.005586
v -0.016398 0.001659 -0.005482
v -0.016339 0.001625 -0.005500
v -0.016256 0.001585 -0.005525
v -0.016331 0.001556 -0.005492
v -0.016289 0.001471 -0.005484
v -0.016574 0.001574 -0.005330
v -0.016668 0.001659 -0.005269
v -0.016540 0.001433 -0.005326
v -0.016474 0.001461 -0.005375
v -0.016515 0.001344 -0.005328
v -0.016645 0.001496 -0.005256
v -0.016410 0.001582 -0.005456
v -0.016382 0.001521 -0.005454
v -0.016422 0.001508 -0.005422
v -0.016206 0.001496 -0.005516
v -0.016196 0.001379 -0.005499
v -0.016377 0.001387 -0.005426
v -0.016370 0.001430 -0.005437
v -0.016340 0.001371 -0.005441
v -0.016370 0.001298 -0.005402
v -0.016319 0.001310 -0.005430
v -0.016247 0.001295 -0.005450
v -0.016927 0.002146 -0.004918
v -0.016958 0.002104 -0.004878
v -0.016862 0.002214 -0.004974
v -0.016894 0.002124 -0.004975
v -0.016928 0.002090 -0.004938
v -0.016974 0.002179 -0.004801
v -0.017003 0.002015 -0.004827
v -0.017035 0.002077 -0.004719
v -0.017062 0.001961 -0.004731
v -0.017106 0.001794 -0.004720
v -0.015773 0.002211 -0.005887
v -0.015861 0.002171 -0.005823
v -0.015813 0.002114 -0.005834
v -0.015953 0.002114 -0.005768
v -0.015649 0.002185 -0.005985
v -0.015660 0.002089 -0.005944
v -0.015732 0.002125 -0.005896
v -0.015712 0.002047 -0.005895
v -0.015672 0.002019 -0.005929
v -0.015718 0.001996 -0.005879
v -0.015734 0.001931 -0.005840
v -0.015676 0.001923 -0.005893
v -0.016053 0.002007 -0.005703
v -0.015883 0.001985 -0.005759
v -0.016016 0.001928 -0.005693
v -0.015940 0.001862 -0.005696
v -0.015814 0.002018 -0.005806
v -0.015805 0.001886 -0.005770
v -0.015861 0.001825 -0.005716
v -0.015723 0.001817 -0.005804
v -0.015718 0.001761 -0.005780
v -0.015770 0.001774 -0.005751
v -0.015718 0.001667 -0.005745
v -0.015750 0.001652 -0.005713
v -0.014972 0.001922 -0.005806
v -0.015123 0.002113 -0.005669
v -0.015168 0.002169 -0.005518
v -0.014946 0.001797 -0.005737
v -0.015057 0.001898 -0.005596
v -0.014957 0.001682 -0.005531
v -0.015033 0.001847 -0.005405
v -0.015155 0.002252 -0.005377
v -0.015113 0.002107 -0.005347
v -0.015030 0.002069 -0.005199
v -0.015975 0.001711 -0.005645
v -0.015828 0.001700 -0.005693
v -0.016119 0.001570 -0.005566
v -0.016021 0.001622 -0.005604
v -0.015998 0.001526 -0.005572
v -0.015952 0.001627 -0.005626
v -0.015794 0.001633 -0.005681
v -0.015747 0.001533 -0.005659
v -0.015720 0.001572 -0.005691
v -0.015914 0.001441 -0.005573
v -0.015752 0.001411 -0.005625
v -0.015700 0.001486 -0.005672
v -0.016147 0.001465 -0.005525
v -0.016106 0.001412 -0.005519
v -0.016065 0.001376 -0.005518
v -0.016003 0.001287 -0.005511
v -0.015949 0.001308 -0.005522
v -0.015881 0.001280 -0.005530
v -0.015841 0.001370 -0.005581
v -0.015733 0.001317 -0.005599
v -0.015801 0.001282 -0.005562
v -0.015825 0.001157 -0.005511
v -0.015895 0.001156 -0.005484
v -0.014911 0.001598 -0.005337
v -0.014849 0.001604 -0.005033
v -0.014810 0.001887 -0.004856
v -0.016557 0.003009 -0.004641
v -0.016661 0.002862 -0.004652
v -0.016711 0.002866 -0.004568
v -0.016734 0.002939 -0.004497
v -0.016633 0.002990 -0.004558
v -0.016661 0.002923 -0.004580
v -0.016802 0.002725 -0.004557
v -0.016818 0.002753 -0.004502
v -0.016724 0.002791 -0.004627
v -0.016795 0.002832 -0.004482
v -0.016854 0.002690 -0.004492
v -0.014472 0.002175 -0.004436
v -0.014630 0.001944 -0.004598
v -0.016830 0.001378 -0.005075
v -0.016717 0.001395 -0.005170
v -0.016752 0.001339 -0.005125
v -0.016904 0.001324 -0.004979
v -0.016825 0.001277 -0.005054
v -0.016713 0.001208 -0.005131
v -0.016792 0.001175 -0.005057
v -0.016967 0.001445 -0.004932
v -0.017007 0.001500 -0.004899
v -0.017085 0.001650 -0.004801
v -0.017108 0.001667 -0.004752
v -0.017127 0.001541 -0.004736
v -0.017022 0.001387 -0.004866
v -0.016973 0.001351 -0.004910
v -0.017080 0.001372 -0.004791
v -0.017112 0.001479 -0.004762
v -0.017063 0.001493 -0.004829
v -0.017144 0.001343 -0.004714
v -0.016893 0.001477 -0.005026
v -0.016781 0.001096 -0.005048
v -0.016961 0.001235 -0.004891
v -0.016913 0.001196 -0.004929
v -0.016844 0.001124 -0.004986
v -0.016782 0.001048 -0.005026
v -0.016744 0.001069 -0.005069
v -0.016954 0.001101 -0.004863
v -0.016999 0.001043 -0.004799
v -0.016882 0.001061 -0.004923
v -0.016811 0.001002 -0.004973
v -0.016847 0.000922 -0.004913
v -0.016761 0.000994 -0.005016
v -0.017095 0.001183 -0.004748
v -0.017053 0.001271 -0.004804
v -0.016997 0.001146 -0.004840
v -0.017172 0.001176 -0.004652
v -0.017113 0.001121 -0.004703
v -0.017054 0.001150 -0.004779
v -0.017206 0.001131 -0.004587
v -0.016641 0.001261 -0.005198
v -0.016600 0.001382 -0.005268
v -0.016685 0.001309 -0.005180
v -0.016479 0.001261 -0.005322
v -0.016568 0.001249 -0.005259
v -0.016597 0.001177 -0.005211
v -0.016617 0.001124 -0.005178
v -0.016521 0.001182 -0.005269
v -0.016531 0.001113 -0.005235
v -0.016488 0.001046 -0.005226
v -0.016446 0.001373 -0.005376
v -0.016402 0.001217 -0.005361
v -0.016438 0.001111 -0.005290
v -0.016678 0.001104 -0.005130
v -0.016579 0.000995 -0.005149
v -0.016523 0.000996 -0.005184
v -0.016675 0.001022 -0.005097
v -0.016693 0.000917 -0.005043
v -0.016623 0.000862 -0.005066
v -0.016570 0.000903 -0.005115
v -0.016557 0.000789 -0.005063
v -0.016460 0.000997 -0.005221
v -0.016399 0.000951 -0.005234
v -0.016490 0.000891 -0.005150
v -0.016434 0.000881 -0.005181
v -0.016890 0.000913 -0.004867
v -0.016950 0.000935 -0.004803
v -0.016949 0.000870 -0.004764
v -0.016831 0.000853 -0.004890
v -0.016922 0.000812 -0.004751
v -0.016985 0.000818 -0.004698
v -0.016860 0.000787 -0.004813
v -0.016795 0.000786 -0.004880
v -0.016761 0.000694 -0.004840
v -0.016836 0.000708 -0.004777
v -0.017174 0.001106 -0.004622
v -0.017182 0.000999 -0.004562
v -0.017057 0.001053 -0.004732
v -0.017089 0.001068 -0.004705
v -0.017085 0.000990 -0.004681
v -0.017118 0.000947 -0.004608
v -0.017149 0.000844 -0.004517
v -0.017068 0.000870 -0.004638
v -0.017017 0.000876 -0.004704
v -0.017014 0.000767 -0.004632
v -0.016948 0.000666 -0.004639
v -0.016911 0.000739 -0.004721
v -0.016799 0.000649 -0.004762
v -0.016873 0.000632 -0.004675
v -0.016883 0.000548 -0.004609
v -0.016856 0.000477 -0.004575
v -0.016815 0.000530 -0.004655
v -0.017181 0.000798 -0.004442
v -0.017077 0.000720 -0.004540
v -0.017097 0.000654 -0.004481
v -0.017164 0.000629 -0.004404
v -0.017204 0.000714 -0.004381
v -0.017203 0.000618 -0.004358
v -0.016959 0.000740 -0.004671
v -0.016986 0.000615 -0.004566
v -0.016937 0.000589 -0.004601
v -0.017008 0.000585 -0.004526
v -0.016980 0.000501 -0.004487
v -0.016920 0.000502 -0.004544
v -0.016662 0.000828 -0.005021
v -0.016462 0.000797 -0.005109
v -0.016569 0.000738 -0.005026
v -0.016688 0.000725 -0.004924
v -0.016707 0.000656 -0.004868
v -0.016574 0.000624 -0.004943
v -0.016645 0.000583 -0.004873
v -0.016352 0.000710 -0.005120
[truncated: 39,012,972 more chars]
