# Supplementary material for: Dawn of the Delphinidans: New Remains of Kentriodon from the Lower Miocene of Italy Shed Light on the Early Radiation of the Most Diverse Extant Cetacean Clade
Source: Biology (Basel). 2024 Feb 11;13(2):114. doi: 10.3390/biology13020114 (PMC10887126; doi:10.3390/biology13020114)
Supplement: Supplementary file 1 [file biology-13-00114-s001.zip › Supplementary File S3/3_Bulla/BullaModel.mtl]

# Blender 3.5.1 MTL File: 'None'
# www.blender.org

newmtl BullaModel
Ns 0.000000
Ka 1.000000 1.000000 1.000000
Ks 0.000000 0.000000 0.000000
Ke 0.000000 0.000000 0.000000
Ni 1.450000
d 1.000000
illum 1
map_Kd BullaModel.jpg
