# Supplementary material for: Dawn of the Delphinidans: New Remains of Kentriodon from the Lower Miocene of Italy Shed Light on the Early Radiation of the Most Diverse Extant Cetacean Clade
Source: Biology (Basel). 2024 Feb 11;13(2):114. doi: 10.3390/biology13020114 (PMC10887126; doi:10.3390/biology13020114)
Supplement: Supplementary file 1 [file biology-13-00114-s001.zip › Supplementary File S3/3_Bulla/BullaModel.obj]

# Blender 3.5.1
# www.blender.org
mtllib Prova.mtl
o BullaModel
v 0.008582 0.000612 0.005032
v 0.008625 0.000632 0.004614
v 0.008684 0.000706 0.004487
v 0.008453 0.000558 0.004268
v 0.008842 0.000981 0.006524
v 0.008818 0.000890 0.006207
v 0.008968 0.001042 0.006373
v 0.008741 0.000726 0.004758
v 0.008800 0.000775 0.005169
v 0.008711 0.000710 0.004915
v 0.008857 0.000846 0.004942
v 0.008656 0.000726 0.005911
v 0.008791 0.000791 0.005643
v 0.008840 0.000806 0.005373
v 0.008963 0.000933 0.005686
v 0.009027 0.000953 0.005518
v 0.008906 0.000906 0.005948
v 0.009023 0.000992 0.005850
v 0.009150 0.001122 0.006025
v 0.009182 0.001101 0.005767
v 0.009233 0.001135 0.005623
v 0.008980 0.000914 0.005342
v 0.009076 0.001024 0.004903
v 0.009009 0.000967 0.005055
v 0.009186 0.001143 0.005266
v 0.009098 0.001017 0.005460
v 0.009348 0.001309 0.005212
v 0.008633 0.000675 0.004360
v 0.008889 0.000874 0.004396
v 0.008771 0.000763 0.004204
v 0.008935 0.000897 0.004745
v 0.008917 0.000894 0.004585
v 0.008888 0.000869 0.004138
v 0.008995 0.000974 0.004220
v 0.008611 0.000722 0.003645
v 0.008728 0.000740 0.004052
v 0.008804 0.000913 0.003652
v 0.008916 0.001018 0.003645
v 0.009100 0.001110 0.004028
v 0.009062 0.001188 0.003644
v 0.009085 0.001049 0.004715
v 0.009187 0.001141 0.004455
v 0.009256 0.001210 0.004898
v 0.009441 0.001372 0.004547
v 0.009299 0.001230 0.004684
v 0.009535 0.001468 0.004805
v 0.009347 0.001343 0.004109
v 0.009326 0.001403 0.003795
v 0.009579 0.001548 0.004352
v 0.009654 0.001684 0.004068
v 0.009551 0.001589 0.003931
v 0.009600 0.001698 0.003829
v 0.008694 0.000878 0.003416
v 0.008930 0.001084 0.003403
v 0.008736 0.000971 0.003019
v 0.008738 0.001007 0.002910
v 0.009034 0.001180 0.003520
v 0.009177 0.001356 0.003025
v 0.009126 0.001287 0.003112
v 0.008659 0.001000 0.002793
v 0.008938 0.001218 0.002853
v 0.008838 0.001232 0.002687
v 0.008716 0.001195 0.002526
v 0.008821 0.001303 0.002394
v 0.008933 0.001383 0.002532
v 0.009039 0.001502 0.002350
v 0.008956 0.001381 0.002626
v 0.009195 0.001417 0.002933
v 0.009195 0.001324 0.003516
v 0.009336 0.001459 0.003548
v 0.009379 0.001536 0.003120
v 0.009384 0.001519 0.003301
v 0.009502 0.001688 0.003096
v 0.009494 0.001612 0.003680
v 0.009463 0.001610 0.003512
v 0.009380 0.001588 0.002981
v 0.009377 0.001649 0.002881
v 0.009408 0.001737 0.002828
v 0.009208 0.001613 0.002617
v 0.009228 0.001604 0.002717
v 0.009510 0.001879 0.002804
v 0.009608 0.001786 0.003187
v 0.009557 0.001710 0.003420
v 0.009711 0.001918 0.003170
v 0.009607 0.001811 0.003084
v 0.009634 0.001970 0.002917
v 0.009457 0.001856 0.002625
v 0.009659 0.002040 0.002850
v -0.004150 -0.000682 -0.009062
v -0.003164 -0.002108 -0.009438
v -0.003861 -0.001300 -0.009243
v -0.003673 -0.001531 -0.009303
v -0.003477 -0.001809 -0.009179
v -0.004079 -0.000693 -0.009367
v -0.004151 -0.000571 -0.009287
v -0.004046 -0.000888 -0.009205
v -0.004230 -0.000379 -0.009225
v -0.004074 -0.000554 -0.009539
v -0.004049 -0.000480 -0.009730
v -0.004000 -0.000307 -0.010004
v -0.003191 -0.002005 -0.009791
v -0.003382 -0.001819 -0.009725
v -0.003268 -0.001832 -0.009962
v -0.003179 -0.001843 -0.010225
v -0.003186 -0.001721 -0.010551
v -0.003199 -0.001612 -0.010739
v -0.003920 -0.001108 -0.009413
v -0.003802 -0.001370 -0.009283
v -0.003571 -0.001624 -0.009503
v -0.003766 -0.001316 -0.009579
v -0.003757 -0.001294 -0.009643
v -0.003805 -0.001057 -0.009786
v -0.003714 -0.001218 -0.009824
v -0.003744 -0.001063 -0.010005
v -0.003707 -0.000911 -0.010338
v -0.003969 -0.000917 -0.009502
v -0.004020 -0.000720 -0.009550
v -0.003911 -0.000829 -0.009739
v -0.003793 -0.000754 -0.010285
v -0.003908 -0.000693 -0.009926
v -0.003899 -0.000401 -0.010251
v -0.003534 -0.001617 -0.009687
v -0.003539 -0.001473 -0.009895
v -0.003400 -0.001641 -0.009980
v -0.003342 -0.001929 -0.009335
v -0.003503 -0.001396 -0.010178
v -0.003354 -0.001514 -0.010428
v -0.003587 -0.000738 -0.010868
v -0.003491 -0.000734 -0.011127
v -0.003736 -0.000470 -0.010748
v -0.003813 -0.000423 -0.010583
v -0.003904 -0.000174 -0.010556
v -0.003823 -0.000238 -0.010735
v -0.003703 -0.000375 -0.010913
v -0.003682 -0.000811 -0.010506
v -0.003627 -0.000523 -0.010967
v -0.003807 -0.000086 -0.010893
v -0.003780 0.000069 -0.011050
v -0.003691 -0.000130 -0.011171
v -0.003570 -0.000456 -0.011240
v -0.003497 -0.000308 -0.011581
v -0.003363 -0.001385 -0.010670
v -0.003442 -0.001184 -0.010744
v -0.003372 -0.001120 -0.011012
v -0.003519 -0.001168 -0.010509
v -0.003602 -0.000977 -0.010513
v -0.003482 -0.001003 -0.010836
v -0.003306 -0.001282 -0.010979
v -0.003201 -0.001337 -0.011239
v -0.003285 -0.001144 -0.011238
v -0.003413 -0.000737 -0.011318
v -0.003381 -0.000927 -0.011194
v -0.003301 -0.000958 -0.011343
v -0.003429 -0.000570 -0.011501
v -0.003289 -0.000802 -0.011582
v -0.003182 -0.001243 -0.011422
v -0.003188 -0.001051 -0.011557
v -0.003098 -0.001099 -0.011733
v -0.003130 -0.001335 -0.011438
v -0.003059 -0.001259 -0.011653
v -0.003625 0.000162 -0.011578
v -0.003394 -0.000369 -0.011845
v -0.003440 -0.000207 -0.011871
v -0.003532 -0.000007 -0.011724
v -0.003449 -0.000081 -0.011907
v -0.003453 0.000228 -0.011971
v -0.003391 0.000304 -0.012166
v -0.003248 -0.000638 -0.011896
v -0.003136 -0.000891 -0.011970
v -0.003062 -0.001046 -0.012000
v -0.002955 -0.000935 -0.012313
v -0.003191 -0.000874 -0.011775
v -0.003168 -0.000678 -0.012066
v -0.003083 -0.000916 -0.012092
v -0.003138 -0.000466 -0.012329
v -0.003009 -0.000572 -0.012496
v -0.003025 -0.000762 -0.012314
v -0.002947 -0.000492 -0.012710
v -0.003312 -0.000314 -0.012075
v -0.003269 -0.000252 -0.012213
v -0.003358 -0.000044 -0.012110
v -0.003214 -0.000206 -0.012395
v -0.003201 0.000044 -0.012532
v -0.003203 -0.000125 -0.012464
v -0.003121 -0.000041 -0.012623
v -0.003271 0.000120 -0.012419
v -0.003050 -0.000344 -0.012614
v -0.002924 -0.000298 -0.012884
v -0.003136 0.000226 -0.012747
v -0.003091 0.000428 -0.012956
v -0.002950 -0.000018 -0.012950
v -0.003010 0.000311 -0.013080
v -0.002944 0.000355 -0.013320
v -0.002850 -0.000231 -0.013042
v -0.002805 -0.000112 -0.013197
v -0.002884 0.000101 -0.013198
v -0.003048 0.000564 -0.013223
v -0.002870 0.000187 -0.013348
v -0.002752 0.000008 -0.013453
v -0.002751 0.000089 -0.013534
v -0.002843 0.000417 -0.013591
v -0.002809 0.000278 -0.013571
v -0.002769 0.000513 -0.013758
v -0.002641 0.000456 -0.013974
v -0.003383 -0.004154 0.000092
v -0.003358 -0.004018 0.000193
v -0.003276 -0.003819 0.000242
v -0.003440 -0.004468 0.000002
v -0.003362 -0.004504 -0.000195
v -0.003354 -0.004337 -0.000130
v -0.003274 -0.004103 -0.000202
v -0.003301 -0.003981 0.000044
v -0.003277 -0.003985 -0.000075
v -0.003261 -0.003825 0.000125
v -0.003225 -0.003904 -0.000284
v -0.003216 -0.003765 -0.000172
v -0.003210 -0.003798 -0.000385
v -0.003281 -0.003601 -0.000556
v -0.003333 -0.003508 -0.000647
v -0.003218 -0.003813 -0.000484
v -0.003275 -0.003742 -0.000626
v -0.003223 -0.003848 -0.000606
v -0.003220 -0.003739 -0.000455
v -0.003285 -0.003664 -0.000590
v -0.003321 -0.003623 -0.000699
v -0.003342 -0.003631 -0.000946
v -0.003718 -0.002994 -0.001960
v -0.003719 -0.003099 -0.002120
v -0.003230 -0.003935 -0.002189
v -0.003316 -0.003802 -0.002318
v -0.003473 -0.003378 -0.001254
v -0.003266 -0.003868 -0.001253
v -0.003227 -0.003864 -0.001004
v -0.003324 -0.003766 -0.001235
v -0.003389 -0.003594 -0.001387
v -0.003400 -0.003562 -0.001690
v -0.003317 -0.003756 -0.001562
v -0.003388 -0.003545 -0.001079
v -0.003601 -0.003334 -0.002175
v -0.003516 -0.003489 -0.002161
v -0.003535 -0.003260 -0.001509
v -0.003561 -0.003247 -0.001791
v -0.003676 -0.003146 -0.002037
v -0.003602 -0.003294 -0.002040
v -0.003627 -0.003127 -0.001880
v -0.003477 -0.003437 -0.001837
v -0.003384 -0.003617 -0.001937
v -0.003321 -0.003722 -0.001730
v -0.003443 -0.003614 -0.002274
v -0.003707 -0.003140 -0.002227
v -0.003817 -0.002906 -0.002475
v -0.003695 -0.003160 -0.002398
v -0.003707 -0.003048 -0.002797
v -0.003932 -0.002578 -0.003166
v -0.003787 -0.002860 -0.003195
v -0.003721 -0.002945 -0.003391
v -0.003813 -0.002820 -0.002908
v -0.003895 -0.002654 -0.002856
v -0.003953 -0.002561 -0.003000
v -0.003237 -0.003893 -0.002416
v -0.003386 -0.003701 -0.002443
v -0.003534 -0.003328 -0.002892
v -0.003327 -0.003671 -0.002794
v -0.003407 -0.003474 -0.003018
v -0.003288 -0.003613 -0.003052
v -0.003295 -0.003547 -0.003270
v -0.003519 -0.003230 -0.003347
v -0.003532 -0.003162 -0.003435
v -0.003295 -0.003459 -0.003502
v -0.003534 -0.003476 -0.002325
v -0.003631 -0.003156 -0.002993
v -0.003499 -0.003316 -0.003172
v -0.003658 -0.003024 -0.003397
v -0.004015 -0.002329 -0.003627
v -0.003933 -0.002354 -0.003852
v -0.003706 -0.002923 -0.003510
v -0.003685 -0.002845 -0.003678
v -0.003950 -0.002559 -0.003404
v -0.003837 -0.002779 -0.003421
v -0.003924 -0.002581 -0.003525
v -0.003816 -0.002787 -0.003509
v -0.003819 -0.002644 -0.003716
v -0.003869 -0.002513 -0.003797
v -0.003709 -0.002694 -0.003852
v -0.003891 -0.002266 -0.004017
v -0.003779 -0.002448 -0.004033
v -0.003662 -0.002514 -0.004259
v -0.003373 -0.003351 -0.003495
v -0.003365 -0.003247 -0.003607
v -0.003250 -0.003463 -0.003657
v -0.003223 -0.003440 -0.003775
v -0.003315 -0.003372 -0.003597
v -0.003298 -0.003225 -0.003774
v -0.003229 -0.003361 -0.003828
v -0.003258 -0.003155 -0.003918
v -0.003198 -0.003138 -0.004083
v -0.003194 -0.003103 -0.004196
v -0.003274 -0.002966 -0.004507
v -0.003252 -0.003011 -0.004617
v -0.003190 -0.003085 -0.004423
v -0.003233 -0.003015 -0.004356
v -0.003324 -0.002888 -0.004714
v -0.003203 -0.003159 -0.004717
v -0.003618 -0.003030 -0.003484
v -0.003447 -0.003107 -0.003618
v -0.003643 -0.002686 -0.004007
v -0.003539 -0.002858 -0.003903
v -0.003436 -0.002994 -0.003825
v -0.003348 -0.003083 -0.003830
v -0.003566 -0.002776 -0.004025
v -0.003595 -0.002691 -0.004151
v -0.003481 -0.002839 -0.004127
v -0.003496 -0.002772 -0.004330
v -0.003464 -0.002743 -0.004554
v -0.003262 -0.003034 -0.004121
v -0.003309 -0.002944 -0.004315
v -0.003422 -0.002825 -0.004455
v -0.003390 -0.002827 -0.004595
v -0.003648 -0.002322 -0.004607
v -0.003759 -0.002080 -0.004571
v -0.003606 -0.002223 -0.004825
v -0.003608 -0.002054 -0.004951
v -0.003331 -0.002820 -0.004886
v -0.003229 -0.003094 -0.005019
v -0.003288 -0.002936 -0.004821
v -0.003288 -0.002737 -0.005152
v -0.003231 -0.003039 -0.005328
v -0.003268 -0.002854 -0.005216
v -0.003278 -0.002872 -0.005113
v -0.003309 -0.002824 -0.004996
v -0.003243 -0.002953 -0.005343
v -0.003220 -0.002915 -0.005412
v -0.003250 -0.002831 -0.005308
v -0.003246 -0.002723 -0.005271
v -0.003207 -0.002752 -0.005351
v -0.003162 -0.002828 -0.005449
v -0.003474 -0.002626 -0.004751
v -0.003474 -0.002414 -0.004958
v -0.003408 -0.002621 -0.004942
v -0.003393 -0.002478 -0.005093
v -0.003490 -0.002266 -0.005032
v -0.003397 -0.002774 -0.004731
v -0.003357 -0.002710 -0.004971
v -0.003328 -0.002657 -0.005091
v -0.003326 -0.002575 -0.005147
v -0.003284 -0.002682 -0.005181
v -0.003388 -0.002351 -0.005164
v -0.003534 -0.002056 -0.005066
v -0.003359 -0.002004 -0.005234
v -0.003403 -0.002180 -0.005191
v -0.003302 -0.002359 -0.005247
v -0.003250 -0.002603 -0.005239
v -0.003305 -0.002497 -0.005204
v -0.003189 -0.002632 -0.005315
v -0.003200 -0.002533 -0.005292
v -0.003103 -0.002640 -0.005391
v -0.003132 -0.002477 -0.005345
v -0.003086 -0.002569 -0.005377
v -0.003057 -0.002428 -0.005412
v -0.003104 -0.002524 -0.005760
v -0.003134 -0.002394 -0.005725
v -0.003052 -0.002404 -0.005644
v -0.003054 -0.002337 -0.005627
v -0.003281 -0.002263 -0.005272
v -0.003199 -0.002108 -0.005324
v -0.003147 -0.002213 -0.005344
v -0.003099 -0.002286 -0.005379
v -0.003018 -0.002316 -0.005452
v -0.003014 -0.002267 -0.005437
v -0.003028 -0.002274 -0.005595
v -0.003064 -0.002158 -0.005646
v -0.003025 -0.002152 -0.005394
v -0.002981 -0.002166 -0.005429
v -0.002958 -0.002089 -0.005429
v -0.002975 -0.002116 -0.005586
v -0.002982 -0.002030 -0.005600
v -0.003558 -0.001562 -0.006038
v -0.003243 -0.002509 -0.005924
v -0.003295 -0.002429 -0.005977
v -0.003286 -0.002485 -0.006083
v -0.003187 -0.002719 -0.006152
v -0.003162 -0.002679 -0.005977
v -0.003199 -0.002685 -0.006061
v -0.003185 -0.002494 -0.005825
v -0.003110 -0.002595 -0.005822
v -0.003247 -0.002531 -0.006209
v -0.003332 -0.002362 -0.006124
v -0.003276 -0.002367 -0.006329
v -0.003187 -0.002546 -0.006356
v -0.003320 -0.002234 -0.005922
v -0.003366 -0.002196 -0.005992
v -0.003327 -0.002118 -0.005911
v -0.003371 -0.002119 -0.005969
v -0.003353 -0.002276 -0.006017
v -0.003374 -0.002249 -0.006089
v -0.003364 -0.002265 -0.006177
v -0.003384 -0.002165 -0.006221
v -0.003397 -0.002162 -0.006064
v -0.003466 -0.001926 -0.006145
v -0.003383 -0.001970 -0.005926
v -0.003294 -0.002012 -0.005853
v -0.003368 -0.001780 -0.005785
v -0.003252 -0.001935 -0.005763
v -0.003432 -0.002063 -0.006112
v -0.003424 -0.002034 -0.006031
v -0.003490 -0.001808 -0.006038
v -0.003464 -0.001810 -0.005956
v -0.003265 -0.002437 -0.005895
v -0.003224 -0.002385 -0.005809
v -0.003282 -0.002344 -0.005877
v -0.003328 -0.002359 -0.006042
v -0.003319 -0.002310 -0.005946
v -0.003206 -0.002295 -0.005774
v -0.003274 -0.002245 -0.005851
v -0.003173 -0.002082 -0.005744
v -0.003096 -0.001973 -0.005649
v -0.003425 -0.001970 -0.006271
v -0.003317 -0.002041 -0.006469
v -0.003359 -0.001931 -0.006475
v -0.003497 -0.001756 -0.006189
v -0.003396 -0.001791 -0.006504
v -0.003457 -0.001615 -0.006403
v -0.003415 -0.001619 -0.006914
v -0.003389 -0.001733 -0.006661
v -0.003333 -0.002177 -0.006349
v -0.003297 -0.001991 -0.006563
v -0.003156 -0.002038 -0.006925
v -0.003067 -0.002186 -0.006933
v -0.004070 -0.001028 -0.007855
v -0.004045 -0.000986 -0.007756
v -0.004104 -0.000927 -0.007869
v -0.004154 -0.000909 -0.008122
v -0.004186 -0.000828 -0.008123
v -0.004105 -0.001014 -0.008164
v -0.004142 -0.000880 -0.007985
v -0.004247 -0.000669 -0.008369
v -0.004186 -0.000824 -0.008410
v -0.004020 -0.001123 -0.008394
v -0.004132 -0.000920 -0.008556
v -0.004086 -0.001022 -0.008598
v -0.004273 -0.000585 -0.008575
v -0.004259 -0.000571 -0.008736
v -0.004174 -0.000790 -0.008785
v -0.003584 -0.001605 -0.007332
v -0.003508 -0.001486 -0.007061
v -0.003567 -0.001365 -0.007010
v -0.003695 -0.001245 -0.007295
v -0.003623 -0.001374 -0.007215
v -0.003616 -0.001434 -0.007241
v -0.003723 -0.001287 -0.007377
v -0.003626 -0.001310 -0.007166
v -0.003514 -0.001560 -0.007171
v -0.003658 -0.001497 -0.007337
v -0.003572 -0.001390 -0.007117
v -0.003850 -0.001395 -0.007716
v -0.003911 -0.001310 -0.007902
v -0.003825 -0.001430 -0.008028
v -0.003938 -0.001067 -0.007625
v -0.003835 -0.001298 -0.007548
v -0.003906 -0.001234 -0.007637
v -0.003778 -0.001411 -0.007485
v -0.003844 -0.001352 -0.007592
v -0.003882 -0.001317 -0.007662
v -0.003764 -0.001191 -0.007422
v -0.003891 -0.001176 -0.007589
v -0.003948 -0.001198 -0.007708
v -0.003983 -0.001162 -0.007777
v -0.003956 -0.001233 -0.007837
v -0.003965 -0.001116 -0.007683
v -0.004016 -0.001077 -0.007753
v -0.003909 -0.001296 -0.007731
v -0.003754 -0.001494 -0.007523
v -0.003818 -0.001431 -0.007622
v -0.003716 -0.001558 -0.007606
v -0.003604 -0.001632 -0.007465
v -0.003656 -0.001615 -0.007636
v -0.003748 -0.001526 -0.007849
v -0.003599 -0.001665 -0.007950
v -0.003714 -0.001372 -0.007373
v -0.003510 -0.001746 -0.008272
v -0.003351 -0.001884 -0.008144
v -0.003130 -0.002048 -0.007675
v -0.003084 -0.002113 -0.008146
v -0.003316 -0.001837 -0.006816
v -0.003376 -0.001727 -0.007133
v -0.003395 -0.001806 -0.007376
v -0.003447 -0.001741 -0.007311
v -0.003291 -0.001833 -0.007160
v -0.003453 -0.001546 -0.006996
v -0.003167 -0.001972 -0.007084
v -0.003315 -0.001785 -0.007057
v -0.003209 -0.001930 -0.007222
v -0.003097 -0.002042 -0.007191
v -0.003233 -0.001937 -0.007428
v -0.003106 -0.002024 -0.007331
v -0.003028 -0.002069 -0.007465
v -0.003512 -0.001720 -0.007498
v -0.003323 -0.001893 -0.007709
v -0.003642 -0.001619 -0.008284
v -0.003675 -0.001616 -0.008734
v -0.003948 -0.001172 -0.009177
v -0.003866 -0.001358 -0.008687
v -0.003763 -0.001503 -0.008803
v -0.003933 -0.001253 -0.008852
v -0.003522 -0.001785 -0.008877
v -0.003811 -0.001419 -0.009051
v -0.003609 -0.001671 -0.009089
v -0.003882 -0.001330 -0.008266
v -0.003970 -0.001214 -0.008544
v -0.003759 -0.001504 -0.008456
v -0.004057 -0.001078 -0.007928
v -0.003993 -0.001190 -0.008141
v -0.003669 -0.001592 -0.008109
v -0.003770 -0.001469 -0.008236
v -0.004082 -0.001025 -0.008751
v -0.003995 -0.001172 -0.008806
v -0.003984 -0.001165 -0.008938
v -0.004019 -0.001045 -0.009087
v -0.003357 -0.001929 -0.008588
v -0.003530 -0.001758 -0.008500
v -0.003270 -0.002009 -0.008695
v -0.003236 -0.001982 -0.008271
v -0.003428 -0.001867 -0.008953
v -0.003199 -0.002086 -0.009103
v -0.003339 -0.003734 -0.002111
v 0.008564 0.001169 0.001755
v 0.008567 0.001268 0.001338
v 0.008683 0.001432 0.001129
v 0.008697 0.001765 0.000404
v 0.008646 0.001913 -0.000160
v 0.008638 0.002103 -0.000764
v 0.008826 0.002490 -0.001725
v 0.008783 0.002629 -0.002529
v 0.008955 0.003190 -0.002912
v 0.008974 0.003282 -0.003000
v 0.009014 0.003386 -0.002993
v 0.009037 0.003474 -0.003056
v 0.009102 0.003653 -0.003066
v 0.009200 0.004055 -0.003211
v 0.008264 0.002166 -0.010128
v 0.008371 0.002345 -0.009858
v 0.008451 0.002661 -0.009702
v 0.008460 0.002720 -0.009620
v 0.008625 0.003092 -0.009371
v 0.008710 0.003364 -0.009311
v 0.008717 0.003520 -0.009206
v 0.008175 0.001963 -0.010555
v 0.008164 0.002013 -0.011204
v 0.008178 0.002006 -0.011340
v 0.008191 0.002024 -0.011421
v 0.008125 0.002006 -0.011545
v 0.008192 0.002065 -0.011514
v 0.008185 0.002066 -0.010988
v 0.008209 0.002093 -0.011084
v 0.008175 0.002302 -0.012033
v 0.008319 0.002502 -0.012085
v 0.008301 0.002530 -0.012150
v 0.008304 0.002748 -0.012286
v 0.008609 0.003662 -0.012241
v 0.008915 0.004201 -0.009434
v 0.008940 0.004356 -0.009873
v 0.008977 0.004473 -0.010041
v 0.009009 0.004618 -0.010357
v 0.009064 0.004937 -0.010593
v 0.008791 0.004370 -0.012001
v 0.008937 0.004734 -0.011601
v 0.009029 0.005035 -0.010832
v 0.009041 0.004874 -0.011119
v 0.008588 0.001195 0.001591
v 0.008591 0.001217 0.001505
v 0.008796 0.001392 0.001522
v 0.008737 0.001435 0.001301
v 0.008797 0.001354 0.001887
v 0.008980 0.001509 0.002104
v 0.009193 0.001706 0.002109
v 0.009166 0.001637 0.002301
v 0.009232 0.001768 0.001885
v 0.008880 0.001434 0.001719
v 0.008957 0.001529 0.001568
v 0.009062 0.001622 0.001628
v 0.008966 0.001603 0.001379
v 0.008987 0.001668 0.001150
v 0.009222 0.001765 0.001722
v 0.009414 0.001973 0.001666
v 0.009203 0.001792 0.001528
v 0.009171 0.001822 0.001356
v 0.009262 0.001965 0.001181
v 0.009281 0.001915 0.001453
v 0.009356 0.001826 0.002277
v 0.009342 0.001788 0.002427
v 0.009288 0.001828 0.002029
v 0.009491 0.002038 0.002049
v 0.009464 0.002009 0.001814
v 0.009646 0.002271 0.001694
v 0.009541 0.002252 0.001487
v 0.009595 0.002153 0.001971
v 0.009581 0.002065 0.002319
v 0.009784 0.002375 0.001776
v 0.009659 0.002368 0.001535
v 0.009690 0.002448 0.001390
v 0.008739 0.001521 0.001005
v 0.008865 0.001698 0.000878
v 0.009028 0.001766 0.001012
v 0.008883 0.001802 0.000699
v 0.008761 0.001765 0.000541
v 0.009043 0.001933 0.000753
v 0.009210 0.001942 0.001057
v 0.009222 0.002031 0.000894
v 0.009222 0.002149 0.000633
v 0.008852 0.001968 0.000249
v 0.009038 0.002014 0.000491
v 0.008857 0.002076 -0.000007
v 0.009108 0.002102 0.000446
v 0.009223 0.002231 0.000383
v 0.009129 0.002264 0.000148
v 0.009258 0.002362 0.000209
v 0.009379 0.002156 0.001067
v 0.009426 0.002112 0.001437
v 0.009415 0.002288 0.000789
v 0.009573 0.002423 0.000992
v 0.009339 0.002302 0.000487
v 0.009477 0.002428 0.000568
v 0.009387 0.002473 0.000304
v 0.009557 0.002658 0.000389
v 0.009649 0.002822 0.000373
v 0.009676 0.002481 0.001175
v 0.009735 0.002613 0.001036
v 0.009624 0.002572 0.000638
v 0.009675 0.002574 0.000800
v 0.009003 0.002264 -0.000241
v 0.008902 0.002270 -0.000535
v 0.009031 0.002225 -0.000003
v 0.009262 0.002463 -0.000034
v 0.009214 0.002520 -0.000356
v 0.008977 0.002558 -0.001109
v 0.009048 0.002473 -0.000662
v 0.009150 0.002583 -0.000647
v 0.009049 0.002544 -0.000871
v 0.009188 0.002683 -0.000764
v 0.009464 0.002701 0.000057
v 0.009343 0.002753 -0.000430
v 0.009589 0.002814 0.000231
v 0.009487 0.002945 -0.000303
v 0.009458 0.002770 -0.000118
v 0.009259 0.002921 -0.001033
v 0.009337 0.002908 -0.000742
v 0.009500 0.003123 -0.000674
v 0.009485 0.003011 -0.000470
v 0.009497 0.003256 -0.000948
v 0.008955 0.002587 -0.001528
v 0.008822 0.002407 -0.001336
v 0.009124 0.002779 -0.001271
v 0.009137 0.002764 -0.001144
v 0.008828 0.002530 -0.001933
v 0.008946 0.002684 -0.001961
v 0.009082 0.002855 -0.001807
v 0.008997 0.002707 -0.001732
v 0.009054 0.002827 -0.001917
v 0.009163 0.003005 -0.001830
v 0.009120 0.002988 -0.002155
v 0.009236 0.002960 -0.001269
v 0.009114 0.002781 -0.001459
v 0.009317 0.003119 -0.001452
v 0.009118 0.002824 -0.001591
v 0.009346 0.003215 -0.001593
v 0.009343 0.003129 -0.001133
v 0.009365 0.003194 -0.001212
v 0.009435 0.003254 -0.001079
v 0.009456 0.003365 -0.001153
v 0.009466 0.003412 -0.001222
v 0.009498 0.003476 -0.001420
v 0.009263 0.003175 -0.001846
v 0.009248 0.003188 -0.001979
v 0.009427 0.003527 -0.001832
v 0.009371 0.003298 -0.001685
v 0.009431 0.003476 -0.001735
v 0.009447 0.003592 -0.002051
v 0.009498 0.003505 -0.001539
v 0.008952 0.002830 -0.002455
v 0.009015 0.002957 -0.002551
v 0.009043 0.003046 -0.002621
v 0.009154 0.003077 -0.002324
v 0.009145 0.003128 -0.002475
v 0.009248 0.003298 -0.002414
v 0.009044 0.003308 -0.002849
v 0.009121 0.003532 -0.002895
v 0.009228 0.003176 -0.002237
v 0.009373 0.003473 -0.002191
v 0.009208 0.003426 -0.002681
v 0.009196 0.003324 -0.002616
v 0.009290 0.003472 -0.002536
v 0.009330 0.003598 -0.002604
v 0.009275 0.003593 -0.002725
v 0.009385 0.003625 -0.002428
v 0.009177 0.003871 -0.003090
v 0.009311 0.003745 -0.002763
v 0.009210 0.003787 -0.002941
v 0.009358 0.003865 -0.002739
v 0.009242 0.003940 -0.002968
v 0.008328 0.002270 -0.010153
v 0.008406 0.002375 -0.009959
v 0.008456 0.002488 -0.009901
v 0.008496 0.002589 -0.009992
v 0.008462 0.002486 -0.010164
v 0.008521 0.002588 -0.010217
v 0.008524 0.002669 -0.009976
v 0.008523 0.002772 -0.009815
v 0.008514 0.002842 -0.009469
v 0.008532 0.002849 -0.009675
v 0.008681 0.003079 -0.009698
v 0.008581 0.002957 -0.009439
v 0.008694 0.002985 -0.009916
v 0.008714 0.003201 -0.009554
v 0.008782 0.003247 -0.009779
v 0.008866 0.003394 -0.010071
v 0.008789 0.003480 -0.009407
v 0.008820 0.003622 -0.009384
v 0.008862 0.003646 -0.009577
v 0.008894 0.003710 -0.009732
v 0.008854 0.003476 -0.009677
v 0.008259 0.002088 -0.010701
v 0.008299 0.002206 -0.010937
v 0.008278 0.002120 -0.011388
v 0.008292 0.002182 -0.011456
v 0.008358 0.002260 -0.011162
v 0.008370 0.002299 -0.011030
v 0.008275 0.002107 -0.011314
v 0.008389 0.002307 -0.011336
v 0.008295 0.002291 -0.011575
v 0.008378 0.002279 -0.011259
v 0.008279 0.002119 -0.010343
v 0.008344 0.002233 -0.010481
v 0.008381 0.002347 -0.010311
v 0.008489 0.002512 -0.010475
v 0.008344 0.002223 -0.010703
v 0.008443 0.002388 -0.010729
v 0.008518 0.002528 -0.010816
v 0.008539 0.002596 -0.010373
v 0.008620 0.002759 -0.010713
v 0.008556 0.002645 -0.010630
v 0.008608 0.002734 -0.010608
v 0.008508 0.002475 -0.011059
v 0.008442 0.002437 -0.011370
v 0.008505 0.002465 -0.011182
v 0.008517 0.002508 -0.011256
v 0.008532 0.002576 -0.011315
v 0.008616 0.002737 -0.011230
v 0.008600 0.002653 -0.011099
v 0.008759 0.003078 -0.011040
v 0.008329 0.002405 -0.011687
v 0.008198 0.002261 -0.011808
v 0.008431 0.002580 -0.011861
v 0.008367 0.002497 -0.011945
v 0.008314 0.002370 -0.011641
v 0.008464 0.002607 -0.011472
v 0.008562 0.002793 -0.011701
v 0.008497 0.002700 -0.011528
v 0.008406 0.002598 -0.012000
v 0.008389 0.002658 -0.012089
v 0.008567 0.002886 -0.011860
v 0.008570 0.002834 -0.011794
v 0.008562 0.002793 -0.011408
v 0.008566 0.002846 -0.011481
v 0.008633 0.003047 -0.011485
v 0.008624 0.002953 -0.011672
v 0.008622 0.002975 -0.011749
v 0.008641 0.003175 -0.011804
v 0.008433 0.002820 -0.012088
v 0.008382 0.002974 -0.012290
v 0.008502 0.003012 -0.012025
v 0.008479 0.003272 -0.012288
v 0.008573 0.002691 -0.010130
v 0.008642 0.002728 -0.010328
v 0.008683 0.002891 -0.010085
v 0.008737 0.002889 -0.010261
v 0.008743 0.002879 -0.010328
v 0.008697 0.002806 -0.010386
v 0.008661 0.002812 -0.010563
v 0.008762 0.002919 -0.010414
v 0.008736 0.002986 -0.010623
v 0.008826 0.003071 -0.010280
v 0.008777 0.003099 -0.010063
v 0.008884 0.003299 -0.010253
v 0.008818 0.003040 -0.010355
v 0.008813 0.003058 -0.010468
v 0.008864 0.003195 -0.010432
v 0.008776 0.003104 -0.010690
v 0.008899 0.003304 -0.010340
v 0.008868 0.003250 -0.010547
v 0.008684 0.002856 -0.010932
v 0.008731 0.003001 -0.010725
v 0.008711 0.003033 -0.011221
v 0.008774 0.003167 -0.011150
v 0.008810 0.003221 -0.010809
v 0.008866 0.003368 -0.010768
v 0.008868 0.003450 -0.010909
v 0.008968 0.003540 -0.010272
v 0.008960 0.003451 -0.010406
v 0.008897 0.003527 -0.010054
v 0.008913 0.003742 -0.009946
v 0.008941 0.003736 -0.010090
v 0.008993 0.003636 -0.010351
v 0.008983 0.003537 -0.010376
v 0.008976 0.003720 -0.010237
v 0.008989 0.003854 -0.010355
v 0.008950 0.003441 -0.010544
v 0.008986 0.003585 -0.010549
v 0.008909 0.003576 -0.010811
v 0.008923 0.003689 -0.010870
v 0.009000 0.003662 -0.010511
v 0.008975 0.003777 -0.010693
v 0.009000 0.003781 -0.010433
v 0.009001 0.003840 -0.010524
v 0.008994 0.003892 -0.010627
v 0.008934 0.003799 -0.010965
v 0.008937 0.003870 -0.010892
v 0.008959 0.003944 -0.010784
v 0.008942 0.004033 -0.010895
v 0.008633 0.003020 -0.011418
v 0.008698 0.003186 -0.011453
v 0.008684 0.003175 -0.011523
v 0.008777 0.003234 -0.011269
v 0.008724 0.003276 -0.011480
v 0.008716 0.003418 -0.011654
v 0.008685 0.003333 -0.011793
v 0.008680 0.003161 -0.011592
v 0.008677 0.003199 -0.011682
v 0.008714 0.003312 -0.011556
v 0.008846 0.003457 -0.011312
v 0.008836 0.003351 -0.011154
v 0.008924 0.003655 -0.011104
v 0.008739 0.003571 -0.011727
v 0.008762 0.003587 -0.011632
v 0.008738 0.003422 -0.011561
v 0.008924 0.003829 -0.011382
v 0.008816 0.003591 -0.011497
v 0.008551 0.003166 -0.012015
v 0.008662 0.003327 -0.011907
v 0.008710 0.003489 -0.011916
v 0.008659 0.003409 -0.012037
v 0.008627 0.003465 -0.012154
v 0.008743 0.003629 -0.011800
v 0.008673 0.003559 -0.012087
v 0.008663 0.003791 -0.012142
v 0.008930 0.003731 -0.011212
v 0.008949 0.003834 -0.011127
v 0.008954 0.003914 -0.011330
v 0.008808 0.003770 -0.011617
v 0.008919 0.003899 -0.011459
v 0.008945 0.004071 -0.011082
v 0.008960 0.003952 -0.011245
v 0.008950 0.004004 -0.011420
v 0.008961 0.004244 -0.011203
v 0.008967 0.004045 -0.011314
v 0.008839 0.003933 -0.011659
v 0.008747 0.003756 -0.011853
v 0.008752 0.004013 -0.011968
v 0.008906 0.004109 -0.011570
v 0.008818 0.004199 -0.011877
v 0.008853 0.003728 -0.009432
v 0.008852 0.003925 -0.009305
v 0.008915 0.003928 -0.009476
v 0.008942 0.003981 -0.009609
v 0.008894 0.004018 -0.009374
v 0.008942 0.004038 -0.009521
v 0.008943 0.004183 -0.009528
v 0.008913 0.003818 -0.009851
v 0.008914 0.003990 -0.009914
v 0.008923 0.003930 -0.010041
v 0.008972 0.004084 -0.010303
v 0.008988 0.004265 -0.010377
v 0.008951 0.004098 -0.009649
v 0.008933 0.004202 -0.009839
v 0.008948 0.004209 -0.010056
v 0.008982 0.004133 -0.010501
v 0.008969 0.004142 -0.010701
v 0.008986 0.004387 -0.010129
v 0.008990 0.004551 -0.010274
v 0.009004 0.004434 -0.010517
v 0.009009 0.004540 -0.010404
v 0.008992 0.004431 -0.010826
v 0.009043 0.004681 -0.010494
v 0.009062 0.004835 -0.010546
v 0.008975 0.004339 -0.011076
v 0.008960 0.004227 -0.011372
v 0.008960 0.004335 -0.011427
v 0.008979 0.004513 -0.011316
v 0.009034 0.004642 -0.010880
v 0.009020 0.004598 -0.011109
v 0.009030 0.004753 -0.011218
v 0.008906 0.004368 -0.011658
v 0.008976 0.004715 -0.011429
v 0.009049 0.004829 -0.010740
v 0.009046 0.004794 -0.010880
v 0.009949 0.006187 -0.001123
v 0.010439 0.007437 0.001649
v 0.010407 0.007341 0.001458
v 0.010296 0.007288 0.001001
v 0.009252 0.004222 -0.003229
v 0.009584 0.005234 -0.002714
v 0.009746 0.005641 -0.002202
v 0.009757 0.005787 -0.002047
v 0.009907 0.006028 -0.001248
v 0.010544 0.007568 0.003513
v 0.010680 0.007426 0.004139
v 0.010631 0.007514 0.004020
v 0.010527 0.007500 0.002514
v 0.010490 0.007653 0.002674
v 0.010467 0.007512 0.001973
v 0.010372 0.003006 0.002880
v 0.010378 0.003097 0.003114
v 0.010490 0.003269 0.003117
v 0.010532 0.003313 0.003007
v 0.010822 0.004101 0.003025
v 0.011044 0.005957 0.003843
v 0.010959 0.006541 0.004097
v 0.010788 0.007164 0.004274
v 0.010940 0.006735 0.004254
v 0.009812 0.002287 0.002482
v 0.009783 0.002281 0.002240
v 0.010045 0.002544 0.002712
v 0.009905 0.002415 0.002293
v 0.010012 0.002544 0.002361
v 0.009984 0.002564 0.002205
v 0.010050 0.002563 0.002504
v 0.010095 0.002664 0.002295
v 0.009837 0.002417 0.002003
v 0.009710 0.002297 0.001855
v 0.009865 0.002451 0.001786
v 0.009944 0.002557 0.002040
v 0.009894 0.002492 0.001962
v 0.009910 0.002519 0.001797
v 0.009958 0.002607 0.001917
v 0.009765 0.002504 0.001432
v 0.009793 0.002411 0.001689
v 0.009851 0.002548 0.001528
v 0.009905 0.002602 0.001580
v 0.010026 0.002682 0.002087
v 0.009948 0.002666 0.001639
v 0.010003 0.002757 0.001818
v 0.010028 0.002825 0.001661
v 0.010048 0.002827 0.001855
v 0.010059 0.002766 0.002010
v 0.010138 0.002958 0.001704
v 0.010195 0.002762 0.002649
v 0.010253 0.002837 0.002836
v 0.010157 0.002750 0.002319
v 0.010260 0.002916 0.002374
v 0.010345 0.002955 0.002748
v 0.010471 0.003194 0.002877
v 0.010476 0.003298 0.002433
v 0.010179 0.002839 0.002209
v 0.010168 0.002944 0.002019
v 0.010188 0.003005 0.001949
v 0.010239 0.003093 0.001791
v 0.010366 0.003352 0.001824
v 0.010336 0.003038 0.002374
v 0.010273 0.003033 0.002211
v 0.010382 0.003312 0.002165
v 0.010287 0.003172 0.002010
v 0.010382 0.003351 0.002067
v 0.010501 0.003560 0.001911
v 0.009687 0.002935 0.000333
v 0.009839 0.002628 0.001375
v 0.009959 0.002751 0.001503
v 0.009890 0.002769 0.001181
v 0.009832 0.002776 0.000923
v 0.010047 0.002920 0.001436
v 0.009964 0.002898 0.001120
v 0.010129 0.003170 0.001070
v 0.009762 0.002775 0.000648
v 0.009897 0.002967 0.000673
v 0.009791 0.002887 0.000532
v 0.009992 0.002967 0.000962
v 0.010043 0.003154 0.000755
v 0.009816 0.003112 0.000404
v 0.009909 0.003280 0.000445
v 0.009948 0.003260 0.000525
v 0.009927 0.003071 0.000617
v 0.010116 0.003360 0.000715
v 0.010079 0.003047 0.001270
v 0.010132 0.003030 0.001470
v 0.010239 0.003203 0.001489
v 0.010213 0.003258 0.001300
v 0.010167 0.003258 0.000979
v 0.010331 0.003397 0.001517
v 0.010391 0.003543 0.001442
v 0.010289 0.003452 0.001274
v 0.010046 0.003505 0.000483
v 0.010127 0.003548 0.000611
v 0.010214 0.003407 0.000872
v 0.010243 0.003402 0.000991
v 0.010359 0.003618 0.001215
v 0.010265 0.003661 0.000830
v 0.010331 0.003669 0.000996
v 0.010379 0.003850 0.000950
v 0.010424 0.003137 0.002562
v 0.010578 0.003409 0.002731
v 0.010596 0.003425 0.002927
v 0.010644 0.003548 0.002879
v 0.010604 0.003498 0.002628
v 0.010701 0.003825 0.002685
v 0.010522 0.003470 0.002344
v 0.010511 0.003542 0.002142
v 0.010504 0.003496 0.002255
v 0.010590 0.003755 0.002262
v 0.010568 0.003707 0.001951
v 0.010651 0.003932 0.002224
v 0.010713 0.003740 0.003180
v 0.010726 0.003789 0.002903
v 0.010778 0.003995 0.002946
v 0.010738 0.003958 0.002719
v 0.010873 0.004207 0.003214
v 0.010872 0.004382 0.002986
v 0.010816 0.004198 0.002779
v 0.010651 0.003848 0.002407
v 0.010712 0.004184 0.002237
v 0.010825 0.004392 0.002556
v 0.010428 0.003549 0.001646
v 0.010494 0.003746 0.001526
v 0.010446 0.003679 0.001385
v 0.010546 0.004006 0.001374
v 0.010469 0.003813 0.001319
v 0.010553 0.003768 0.001729
v 0.010613 0.003906 0.001836
v 0.010617 0.004041 0.001628
v 0.010633 0.004198 0.001525
v 0.010448 0.003872 0.001168
v 0.010374 0.004005 0.000730
v 0.010454 0.004217 0.000740
v 0.010497 0.004089 0.001119
v 0.010582 0.004330 0.001255
v 0.010522 0.004268 0.001021
v 0.010689 0.004197 0.001934
v 0.010658 0.004167 0.001679
v 0.010686 0.004322 0.001609
v 0.010684 0.004341 0.001547
v 0.010662 0.004338 0.001463
v 0.010729 0.004430 0.001582
v 0.010734 0.004465 0.001500
v 0.010769 0.004435 0.002094
v 0.010722 0.004424 0.001772
v 0.010770 0.004591 0.001710
v 0.010761 0.004509 0.001596
v 0.010763 0.004532 0.001523
v 0.010779 0.004605 0.001553
v 0.010783 0.004761 0.001632
v 0.010611 0.004454 0.001256
v 0.010640 0.004370 0.001384
v 0.010658 0.004502 0.001327
v 0.010740 0.004539 0.001446
v 0.010568 0.004553 0.000921
v 0.010606 0.004556 0.001158
v 0.010628 0.004726 0.001092
v 0.010696 0.004670 0.001329
v 0.010762 0.004729 0.001484
v 0.010740 0.004811 0.001407
v 0.010762 0.004633 0.001474
v 0.010673 0.004756 0.001236
v 0.010693 0.004972 0.001211
v 0.009606 0.002976 -0.000043
v 0.009654 0.003145 -0.000224
v 0.009763 0.003310 -0.000182
v 0.009614 0.003166 -0.000452
v 0.009561 0.003276 -0.000760
v 0.009666 0.003419 -0.000714
v 0.009820 0.003489 -0.000348
v 0.009751 0.003593 -0.000694
v 0.009834 0.003820 -0.000711
v 0.009963 0.003927 -0.000528
v 0.009716 0.003048 0.000255
v 0.009830 0.003207 0.000309
v 0.009978 0.003491 0.000317
v 0.009944 0.003386 0.000403
v 0.009818 0.003272 0.000033
v 0.009919 0.003450 0.000017
v 0.010032 0.003601 0.000286
v 0.009959 0.003611 -0.000126
v 0.010227 0.003791 0.000599
v 0.010237 0.004066 0.000301
v 0.010139 0.003896 0.000190
v 0.010001 0.003830 -0.000218
v 0.009878 0.003687 -0.000436
v 0.010208 0.004194 -0.000004
v 0.010051 0.004153 -0.000513
v 0.010131 0.004203 -0.000263
v 0.009639 0.003526 -0.000919
v 0.009557 0.003555 -0.001084
v 0.009546 0.003580 -0.001158
v 0.009570 0.003660 -0.001208
v 0.009576 0.003690 -0.001276
v 0.009625 0.003714 -0.001111
v 0.009724 0.003641 -0.000855
v 0.009745 0.003749 -0.000927
v 0.009852 0.003968 -0.000850
v 0.009624 0.003780 -0.001165
v 0.009635 0.003882 -0.001222
v 0.009765 0.003868 -0.000981
v 0.009645 0.003940 -0.001276
v 0.009683 0.003975 -0.001161
v 0.009502 0.003731 -0.001756
v 0.009567 0.003645 -0.001451
v 0.009576 0.003790 -0.001599
v 0.009506 0.003771 -0.001824
v 0.009567 0.003918 -0.001875
v 0.009628 0.003868 -0.001447
v 0.009639 0.003933 -0.001550
v 0.009678 0.004073 -0.001333
v 0.009673 0.004033 -0.001498
v 0.009684 0.004091 -0.001564
v 0.009593 0.003960 -0.001792
v 0.009680 0.004156 -0.001670
v 0.009678 0.004294 -0.001919
v 0.009944 0.004076 -0.000715
v 0.009829 0.004111 -0.001001
v 0.009715 0.004126 -0.001217
v 0.009769 0.004167 -0.001129
v 0.010016 0.004476 -0.000778
v 0.009956 0.004474 -0.000937
v 0.009822 0.004339 -0.001120
v 0.009704 0.004399 -0.001875
v 0.009740 0.004541 -0.001564
v 0.009736 0.004610 -0.001635
v 0.009733 0.004234 -0.001309
v 0.009822 0.004438 -0.001202
v 0.009755 0.004398 -0.001448
v 0.009710 0.004345 -0.001637
v 0.009855 0.004638 -0.001305
v 0.010259 0.005169 -0.000344
v 0.010289 0.004049 0.000467
v 0.010301 0.004287 0.000297
v 0.010530 0.004576 0.000770
v 0.010350 0.004305 0.000444
v 0.010340 0.004442 0.000225
v 0.010454 0.004589 0.000514
v 0.010300 0.004447 -0.000072
v 0.010104 0.004363 -0.000495
v 0.010363 0.004668 -0.000015
v 0.010399 0.004714 0.000193
v 0.010338 0.004496 -0.000006
v 0.010332 0.004572 -0.000084
v 0.010228 0.004612 -0.000348
v 0.010283 0.004708 -0.000260
v 0.010409 0.004680 0.000314
v 0.010597 0.004778 0.000899
v 0.010572 0.004874 0.000776
v 0.010537 0.004985 0.000659
v 0.010656 0.004981 0.000959
v 0.010472 0.004928 0.000493
v 0.010458 0.005087 0.000352
v 0.010538 0.005192 0.000490
v 0.010547 0.005093 0.000615
v 0.010387 0.004878 0.000076
v 0.010415 0.004876 0.000290
v 0.010426 0.005019 0.000269
v 0.010276 0.005026 -0.000271
v 0.010364 0.005016 -0.000048
v 0.010440 0.005202 0.000223
v 0.010489 0.005229 0.000351
v 0.010478 0.005324 0.000310
v 0.010450 0.005357 0.000223
v 0.010396 0.005059 0.000068
v 0.010381 0.005256 -0.000118
v 0.010428 0.005338 0.000028
v 0.010111 0.004533 -0.000596
v 0.010065 0.004669 -0.000804
v 0.010197 0.004815 -0.000483
v 0.009976 0.004644 -0.001026
v 0.010038 0.004788 -0.000967
v 0.010135 0.004810 -0.000686
v 0.009933 0.005065 -0.001324
v 0.009840 0.004958 -0.001520
v 0.009868 0.005125 -0.001498
v 0.009922 0.004685 -0.001169
v 0.009811 0.004779 -0.001476
v 0.009946 0.004890 -0.001210
v 0.009980 0.005076 -0.001192
v 0.010231 0.005310 -0.000443
v 0.010127 0.005343 -0.000861
v 0.010178 0.005219 -0.000652
v 0.010285 0.005341 -0.000310
v 0.010365 0.005470 -0.000167
v 0.010185 0.005473 -0.000668
v 0.010215 0.005455 -0.000493
v 0.010209 0.005674 -0.000642
v 0.010124 0.005537 -0.000894
v 0.009905 0.005803 -0.001328
v 0.009901 0.005447 -0.001419
v 0.009932 0.005506 -0.001301
v 0.010061 0.005708 -0.001013
v 0.009950 0.005912 -0.001198
v 0.010010 0.005803 -0.001107
v 0.010078 0.005258 -0.000979
v 0.010927 0.004555 0.003295
v 0.010989 0.004790 0.003423
v 0.010927 0.004663 0.003000
v 0.010929 0.004833 0.002864
v 0.010861 0.004772 0.002243
v 0.010939 0.004982 0.002571
v 0.010888 0.004602 0.002747
v 0.010919 0.004839 0.002585
v 0.010976 0.004858 0.003288
v 0.011069 0.005095 0.003498
v 0.010991 0.005168 0.003083
v 0.010969 0.004948 0.003139
v 0.011006 0.005129 0.003258
v 0.010992 0.005470 0.003279
v 0.011063 0.005398 0.003490
v 0.011011 0.005244 0.003260
v 0.010986 0.005368 0.003141
v 0.010970 0.005606 0.003202
v 0.010985 0.005108 0.002828
v 0.010945 0.005072 0.002601
v 0.010902 0.005145 0.002373
v 0.010919 0.005277 0.002539
v 0.010951 0.005555 0.002709
v 0.010973 0.005494 0.002926
v 0.010955 0.005404 0.002734
v 0.010662 0.006248 0.001377
v 0.010851 0.005054 0.001998
v 0.010811 0.004602 0.002185
v 0.010794 0.004656 0.002002
v 0.010787 0.004670 0.001850
v 0.010859 0.004892 0.002117
v 0.010831 0.004841 0.001939
v 0.010799 0.004832 0.001749
v 0.010828 0.005220 0.001870
v 0.010809 0.004996 0.001760
v 0.010794 0.005251 0.001673
v 0.010694 0.005193 0.001245
v 0.010650 0.005328 0.001055
v 0.010780 0.005348 0.001620
v 0.010739 0.005357 0.001421
v 0.010678 0.005440 0.001180
v 0.010736 0.005680 0.001365
v 0.010767 0.004870 0.001505
v 0.010781 0.005084 0.001475
v 0.010769 0.005031 0.001414
v 0.010829 0.005722 0.001802
v 0.010914 0.005548 0.002469
v 0.010858 0.005616 0.002104
v 0.010887 0.005694 0.002333
v 0.010850 0.005762 0.002229
v 0.010903 0.005804 0.002462
v 0.010828 0.005772 0.002107
v 0.010881 0.005217 0.002098
v 0.010897 0.005486 0.002242
v 0.010849 0.005440 0.001941
v 0.010814 0.005544 0.001676
v 0.010820 0.005670 0.001693
v 0.010808 0.005917 0.001897
v 0.010785 0.006050 0.001845
v 0.010723 0.005973 0.001438
v 0.010892 0.006423 0.003580
v 0.010922 0.006479 0.003832
v 0.010829 0.006666 0.003709
v 0.010821 0.006621 0.003450
v 0.010887 0.006275 0.003171
v 0.010858 0.006446 0.003343
v 0.010774 0.006645 0.002999
v 0.010801 0.006453 0.002920
v 0.010782 0.006677 0.003239
v 0.010753 0.006836 0.003245
v 0.010754 0.006856 0.002992
v 0.010697 0.007125 0.003034
v 0.011053 0.005756 0.003674
v 0.010975 0.005945 0.003135
v 0.011002 0.005979 0.003612
v 0.010911 0.006202 0.003393
v 0.010988 0.005866 0.003442
v 0.010978 0.005882 0.003324
v 0.010958 0.006021 0.003246
v 0.010950 0.006065 0.003423
v 0.011087 0.005333 0.003565
v 0.011035 0.005617 0.003510
v 0.010944 0.005802 0.002831
v 0.010959 0.005823 0.003042
v 0.010940 0.005904 0.002936
v 0.010910 0.006004 0.002899
v 0.010945 0.006086 0.003150
v 0.010962 0.006016 0.003117
v 0.010854 0.006244 0.002877
v 0.010870 0.006128 0.002683
v 0.010968 0.006273 0.003830
v 0.010753 0.006476 0.002415
v 0.010567 0.006776 0.001577
v 0.010787 0.006155 0.002097
v 0.010698 0.006318 0.001557
v 0.010682 0.006503 0.001985
v 0.010637 0.006676 0.001835
v 0.010660 0.006555 0.001695
v 0.010676 0.006456 0.001587
v 0.010632 0.006838 0.002271
v 0.010670 0.007061 0.002680
v 0.010569 0.007151 0.002355
v 0.010743 0.006679 0.002500
v 0.010774 0.006440 0.002658
v 0.010700 0.006638 0.002285
v 0.010707 0.006807 0.002492
v 0.010724 0.006852 0.002746
v 0.010580 0.006943 0.002089
v 0.010549 0.007006 0.001820
v 0.010578 0.006860 0.001780
v 0.010529 0.006999 0.001613
v 0.010535 0.007143 0.002053
v 0.010540 0.007373 0.002431
v 0.010513 0.007340 0.002025
v 0.010518 0.007280 0.001849
v 0.010664 0.006642 0.002089
v 0.010898 0.005947 0.002596
v 0.010814 0.006227 0.002498
v 0.010833 0.006059 0.002390
v 0.010744 0.006260 0.001957
v 0.010464 0.005551 0.000317
v 0.010433 0.005516 0.000197
v 0.010411 0.005449 -0.000026
v 0.010399 0.005697 -0.000015
v 0.010448 0.005707 0.000280
v 0.010533 0.005831 0.000478
v 0.010558 0.005853 0.000564
v 0.010424 0.005899 0.000193
v 0.010623 0.006053 0.001165
v 0.010571 0.006029 0.000872
v 0.010561 0.006176 0.000944
v 0.010366 0.006477 0.000313
v 0.010434 0.006636 0.000714
v 0.010424 0.006383 0.000458
v 0.010334 0.006379 0.000166
v 0.010306 0.006586 0.000198
v 0.010549 0.005981 0.000585
v 0.010489 0.005987 0.000405
v 0.010385 0.006040 0.000064
v 0.010440 0.006094 0.000269
v 0.010485 0.006234 0.000626
v 0.010670 0.005059 0.001016
v 0.010617 0.005194 0.000864
v 0.010601 0.005261 0.000784
v 0.010550 0.005311 0.000483
v 0.010575 0.005299 0.000579
v 0.010631 0.005619 0.001005
v 0.010610 0.005835 0.000971
v 0.010600 0.005586 0.000797
v 0.010538 0.005574 0.000490
v 0.010583 0.005800 0.000681
v 0.010663 0.005736 0.001153
v 0.010221 0.005889 -0.000399
v 0.010179 0.005966 -0.000605
v 0.010213 0.006089 -0.000306
v 0.010292 0.005969 -0.000173
v 0.010153 0.006252 -0.000411
v 0.010169 0.006082 -0.000485
v 0.010274 0.005604 -0.000327
v 0.010251 0.005696 -0.000375
v 0.010249 0.005929 -0.000288
v 0.010231 0.005663 -0.000467
v 0.010208 0.005777 -0.000613
v 0.010351 0.005948 -0.000072
v 0.010158 0.005910 -0.000745
v 0.010086 0.006063 -0.000914
v 0.010059 0.005996 -0.001008
v 0.010019 0.006088 -0.001057
v 0.010047 0.006174 -0.000959
v 0.010072 0.006231 -0.000838
v 0.010102 0.006296 -0.000645
v 0.010314 0.006226 0.000028
v 0.010236 0.006241 -0.000105
v 0.010166 0.006324 -0.000244
v 0.010131 0.006435 -0.000329
v 0.010126 0.006367 -0.000478
v 0.010138 0.006484 -0.000257
v 0.010217 0.006488 -0.000034
v 0.010226 0.006842 0.000173
v 0.010510 0.006755 0.001083
v 0.010497 0.006520 0.000867
v 0.010458 0.006737 0.000887
v 0.010553 0.006660 0.001380
v 0.010513 0.006833 0.001206
v 0.010580 0.006520 0.001198
v 0.010631 0.006408 0.001366
v 0.010554 0.006529 0.001070
v 0.010614 0.006343 0.001171
v 0.010583 0.006610 0.001449
v 0.010374 0.006620 0.000506
v 0.010312 0.006741 0.000337
v 0.010254 0.006979 0.000392
v 0.010429 0.006961 0.000941
v 0.010345 0.006876 0.000665
v 0.010342 0.007013 0.000754
v 0.010499 0.006966 0.001384
v 0.010470 0.007148 0.001476
v 0.010477 0.006974 0.001228
v 0.010439 0.007089 0.001232
v 0.010503 0.007272 0.001717
v 0.009353 0.003705 -0.002646
v 0.009546 0.004032 -0.002324
v 0.009588 0.004275 -0.002268
v 0.009567 0.004436 -0.002411
v 0.009467 0.003690 -0.002249
v 0.009561 0.003986 -0.002206
v 0.009559 0.003900 -0.002016
v 0.009605 0.004153 -0.002093
v 0.009459 0.004222 -0.002662
v 0.009489 0.004457 -0.002705
v 0.009501 0.004184 -0.002542
v 0.009307 0.004121 -0.002894
v 0.009513 0.004404 -0.002610
v 0.009371 0.004338 -0.002884
v 0.009362 0.004529 -0.003043
v 0.009438 0.004579 -0.002861
v 0.009728 0.004655 -0.001815
v 0.009631 0.004481 -0.002238
v 0.009632 0.004671 -0.002325
v 0.009768 0.004814 -0.001752
v 0.009766 0.004868 -0.001968
v 0.009695 0.004662 -0.002042
v 0.009685 0.004789 -0.002193
v 0.009577 0.004654 -0.002508
v 0.009555 0.004779 -0.002652
v 0.009651 0.004861 -0.002482
v 0.009492 0.004642 -0.002764
v 0.009387 0.004712 -0.003004
v 0.009617 0.004914 -0.002577
v 0.009528 0.004974 -0.002740
v 0.009669 0.005118 -0.002534
v 0.009825 0.005095 -0.001731
v 0.009815 0.005085 -0.001966
v 0.009771 0.005114 -0.002168
v 0.009816 0.005199 -0.002026
v 0.009856 0.005479 -0.001723
v 0.009860 0.005226 -0.001545
v 0.009824 0.005328 -0.001826
v 0.009785 0.005535 -0.002001
v 0.009693 0.005234 -0.002487
v 0.009723 0.005249 -0.002399
v 0.009707 0.005084 -0.002424
v 0.009718 0.005533 -0.002369
v 0.009781 0.005376 -0.002110
v 0.009884 0.005617 -0.001470
v 0.009860 0.005698 -0.001636
v 0.009887 0.005916 -0.001380
v 0.009875 0.005848 -0.001557
v 0.009820 0.005972 -0.001735
v 0.010785 0.006902 0.003718
v 0.010673 0.007293 0.003665
v 0.010699 0.007331 0.003889
v 0.010633 0.007463 0.003898
v 0.010616 0.007409 0.003680
v 0.010746 0.007194 0.003856
v 0.010874 0.006701 0.003933
v 0.010832 0.006958 0.004077
v 0.010814 0.006675 0.003611
v 0.010760 0.006934 0.003489
v 0.010701 0.007093 0.003283
v 0.010717 0.007165 0.003682
v 0.010698 0.007167 0.003424
v 0.010675 0.007183 0.003283
v 0.010614 0.007313 0.003209
v 0.010734 0.006969 0.003109
v 0.010644 0.007342 0.003447
v 0.010626 0.007310 0.002982
v 0.010585 0.007411 0.002786
v 0.010623 0.007293 0.002797
v 0.010580 0.007220 0.002489
v 0.010509 0.007470 0.002148
v -0.003035 -0.002216 -0.009666
v -0.002434 -0.002652 -0.009655
v -0.001497 -0.003236 -0.009801
v -0.001325 -0.003361 -0.009835
v -0.001395 -0.003304 -0.009707
v -0.001152 -0.003486 -0.009851
v -0.000878 -0.003701 -0.009987
v -0.000384 -0.003716 -0.009858
v -0.000312 -0.003684 -0.009852
v -0.000287 -0.003623 -0.009965
v -0.000103 -0.003571 -0.009674
v -0.000055 -0.003432 -0.009719
v -0.000005 -0.003355 -0.009747
v 0.000048 -0.003310 -0.009807
v 0.000125 -0.003312 -0.009742
v 0.000300 -0.003211 -0.009703
v 0.000493 -0.003159 -0.009679
v 0.000570 -0.003168 -0.009678
v 0.000659 -0.003166 -0.009675
v 0.000815 -0.003153 -0.009664
v 0.001114 -0.003166 -0.009652
v 0.001215 -0.003155 -0.009649
v 0.001351 -0.003128 -0.009688
v 0.001501 -0.003130 -0.009686
v 0.001630 -0.003140 -0.009645
v 0.001786 -0.003048 -0.009655
v 0.002634 -0.002730 -0.009499
v 0.002720 -0.002707 -0.009450
v 0.002826 -0.002585 -0.009404
v -0.002900 -0.002303 -0.009845
v -0.002831 -0.002311 -0.010056
v -0.002823 -0.002382 -0.009785
v -0.002719 -0.002450 -0.009920
v -0.002977 -0.002126 -0.010129
v -0.002907 -0.002172 -0.010321
v -0.002994 -0.001982 -0.010633
v -0.002760 -0.002341 -0.010326
v -0.002684 -0.002399 -0.010376
v -0.002598 -0.002361 -0.010686
v -0.002163 -0.002817 -0.010255
v -0.002351 -0.002652 -0.010462
v -0.002236 -0.002661 -0.010783
v -0.002369 -0.002588 -0.010675
v -0.002602 -0.002503 -0.010177
v -0.002510 -0.002613 -0.010008
v -0.002436 -0.002629 -0.010196
v -0.002314 -0.002745 -0.010013
v -0.002563 -0.002480 -0.010449
v -0.003059 -0.001786 -0.010836
v -0.002853 -0.002007 -0.010932
v -0.003014 -0.001681 -0.011179
v -0.002779 -0.002154 -0.010794
v -0.002676 -0.002034 -0.011284
v -0.002862 -0.001731 -0.011500
v -0.003010 -0.001412 -0.011595
v -0.002848 -0.001513 -0.011852
v -0.002747 -0.001865 -0.011515
v -0.002615 -0.002004 -0.011510
v -0.002719 -0.001756 -0.011761
v -0.002711 -0.001667 -0.011904
v -0.002374 -0.002501 -0.010927
v -0.002178 -0.002635 -0.010961
v -0.002343 -0.002399 -0.011217
v -0.002149 -0.002537 -0.011279
v -0.002136 -0.002417 -0.011589
v -0.002140 -0.002294 -0.011818
v -0.002632 -0.002252 -0.010938
v -0.002499 -0.002276 -0.011147
v -0.002442 -0.002170 -0.011492
v -0.002559 -0.001919 -0.011788
v -0.002575 -0.001778 -0.011983
v -0.002235 -0.002271 -0.011720
v -0.001887 -0.002967 -0.010020
v -0.002103 -0.002866 -0.010082
v -0.001915 -0.002931 -0.010281
v -0.001638 -0.003114 -0.009831
v -0.001652 -0.003117 -0.010045
v -0.001766 -0.003034 -0.009966
v -0.001718 -0.003057 -0.010196
v -0.001782 -0.002973 -0.010417
v -0.002052 -0.002836 -0.010484
v -0.001899 -0.002814 -0.010928
v -0.001786 -0.002946 -0.010596
v -0.001691 -0.002941 -0.011034
v -0.001764 -0.003025 -0.009784
v -0.001482 -0.003253 -0.010027
v -0.001370 -0.003316 -0.010104
v -0.001449 -0.003194 -0.010479
v -0.001143 -0.003491 -0.010151
v -0.001203 -0.003419 -0.010350
v -0.001437 -0.003100 -0.011039
v -0.001588 -0.003074 -0.010667
v -0.001143 -0.003374 -0.010770
v -0.001035 -0.003442 -0.010729
v -0.001243 -0.003253 -0.010965
v -0.001245 -0.003220 -0.011138
v -0.001092 -0.003344 -0.010996
v -0.001922 -0.002701 -0.011230
v -0.001863 -0.002581 -0.011621
v -0.001617 -0.002897 -0.011379
v -0.001738 -0.002825 -0.011305
v -0.001689 -0.002744 -0.011573
v -0.001898 -0.002438 -0.011851
v -0.001853 -0.002368 -0.012026
v -0.001644 -0.002727 -0.011732
v -0.001683 -0.002528 -0.012056
v -0.001515 -0.002706 -0.012090
v -0.001542 -0.002947 -0.011429
v -0.001351 -0.003083 -0.011385
v -0.001449 -0.002988 -0.011609
v -0.001385 -0.002999 -0.011754
v -0.001174 -0.003230 -0.011262
v -0.001030 -0.003298 -0.011228
v -0.001208 -0.003146 -0.011571
v -0.001132 -0.003202 -0.011502
v -0.001525 -0.002901 -0.011666
v -0.001472 -0.002911 -0.011827
v -0.001460 -0.002873 -0.011958
v -0.001336 -0.002983 -0.012000
v -0.001404 -0.002939 -0.011959
v -0.001332 -0.002947 -0.012115
v -0.001410 -0.002865 -0.012110
v -0.001317 -0.002877 -0.012269
v -0.001262 -0.003056 -0.011792
v -0.001170 -0.003060 -0.011884
v -0.001153 -0.003102 -0.011757
v -0.001064 -0.003051 -0.011969
v -0.001265 -0.002998 -0.012085
v -0.001194 -0.003016 -0.012100
v -0.001262 -0.002968 -0.012179
v -0.001255 -0.002927 -0.012281
v -0.001192 -0.002999 -0.012186
v -0.001188 -0.002963 -0.012287
v -0.001115 -0.003019 -0.012178
v -0.001114 -0.002994 -0.012261
v -0.001037 -0.002990 -0.012282
v -0.003005 -0.001224 -0.011874
v -0.002778 -0.001466 -0.012074
v -0.002805 -0.001178 -0.012347
v -0.002648 -0.001498 -0.012309
v -0.002478 -0.001517 -0.012524
v -0.002716 -0.001175 -0.012496
v -0.002548 -0.001292 -0.012661
v -0.002588 -0.001094 -0.012809
v -0.002420 -0.001833 -0.012180
v -0.002461 -0.001674 -0.012373
v -0.002327 -0.001749 -0.012453
v -0.002251 -0.002042 -0.012082
v -0.002120 -0.002174 -0.012056
v -0.002163 -0.001891 -0.012404
v -0.001989 -0.002043 -0.012388
v -0.002306 -0.001566 -0.012723
v -0.002412 -0.001290 -0.012891
v -0.002335 -0.001252 -0.013101
v -0.002206 -0.001497 -0.012957
v -0.002145 -0.001711 -0.012728
v -0.002008 -0.001801 -0.012760
v -0.001948 -0.001653 -0.013096
v -0.002279 -0.001188 -0.013283
v -0.002227 -0.001099 -0.013477
v -0.002272 -0.000908 -0.013585
v -0.002076 -0.001414 -0.013313
v -0.001956 -0.001326 -0.013599
v -0.001954 -0.001166 -0.013842
v -0.001874 -0.001257 -0.013835
v -0.001871 -0.001165 -0.013947
v -0.001945 -0.001066 -0.013946
v -0.002999 -0.001127 -0.012059
v -0.002906 -0.000867 -0.012476
v -0.002761 -0.000885 -0.012712
v -0.002847 -0.000708 -0.012714
v -0.002647 -0.000780 -0.013011
v -0.002786 -0.000586 -0.012902
v -0.002823 -0.000421 -0.012979
v -0.002564 -0.000637 -0.013311
v -0.002744 -0.000339 -0.013190
v -0.002513 -0.000969 -0.013081
v -0.002458 -0.000782 -0.013418
v -0.002384 -0.000913 -0.013418
v -0.002662 -0.000264 -0.013377
v -0.002341 -0.000752 -0.013613
v -0.002315 -0.000600 -0.013752
v -0.002437 -0.000484 -0.013612
v -0.002375 -0.000261 -0.013906
v -0.002382 -0.000070 -0.014096
v -0.002260 -0.000456 -0.013940
v -0.002667 -0.000119 -0.013489
v -0.002654 0.000119 -0.013698
v -0.002548 -0.000072 -0.013740
v -0.002687 0.000285 -0.013782
v -0.002057 -0.001044 -0.013815
v -0.002251 -0.000707 -0.013781
v -0.002113 -0.000581 -0.014057
v -0.002074 -0.000733 -0.014009
v -0.001938 -0.000764 -0.014150
v -0.001911 -0.002204 -0.012242
v -0.001646 -0.002360 -0.012416
v -0.001760 -0.002215 -0.012451
v -0.001561 -0.002231 -0.012765
v -0.001444 -0.002151 -0.013022
v -0.001448 -0.002054 -0.013178
v -0.001862 -0.002052 -0.012583
v -0.001700 -0.002046 -0.012835
v -0.001826 -0.001774 -0.013101
v -0.001623 -0.001944 -0.013107
v -0.001375 -0.002659 -0.012433
v -0.001298 -0.002753 -0.012440
v -0.001343 -0.002640 -0.012497
v -0.001508 -0.002497 -0.012401
v -0.001437 -0.002479 -0.012540
v -0.001441 -0.002397 -0.012642
v -0.001237 -0.002575 -0.012651
v -0.001171 -0.002887 -0.012417
v -0.001234 -0.002842 -0.012421
v -0.001101 -0.002941 -0.012371
v -0.001090 -0.002876 -0.012464
v -0.001013 -0.002870 -0.012488
v -0.001100 -0.002778 -0.012567
v -0.000960 -0.002688 -0.012722
v -0.001036 -0.002599 -0.012776
v -0.001298 -0.002360 -0.012869
v -0.001231 -0.002139 -0.013257
v -0.001275 -0.002469 -0.012733
v -0.001034 -0.002484 -0.012924
v -0.000876 -0.002380 -0.013216
v -0.001797 -0.001544 -0.013482
v -0.001691 -0.001725 -0.013389
v -0.001497 -0.001716 -0.013645
v -0.001647 -0.001338 -0.013973
v -0.001666 -0.001257 -0.014056
v -0.001799 -0.000917 -0.014223
v -0.001772 -0.001041 -0.014147
v -0.001617 -0.001166 -0.014196
v -0.001631 -0.001518 -0.013738
v -0.001423 -0.001640 -0.013868
v -0.001440 -0.001496 -0.014008
v -0.001351 -0.001629 -0.013962
v -0.001511 -0.001342 -0.014124
v -0.001346 -0.001493 -0.014098
v -0.001257 -0.001460 -0.014186
v -0.001265 -0.001300 -0.014388
v -0.001018 -0.002090 -0.013556
v -0.000900 -0.001985 -0.013835
v -0.000826 -0.001994 -0.013861
v -0.001196 -0.002039 -0.013473
v -0.001185 -0.001822 -0.013823
v -0.001239 -0.001717 -0.013949
v -0.001270 -0.001630 -0.014028
v -0.001177 -0.001685 -0.014025
v -0.001056 -0.001846 -0.013896
v -0.001072 -0.001718 -0.014028
v -0.001098 -0.001631 -0.014084
v -0.001162 -0.001545 -0.014142
v -0.001040 -0.001432 -0.014368
v -0.001123 -0.001503 -0.014209
v -0.001024 -0.001806 -0.013964
v -0.000957 -0.001888 -0.013913
v -0.000942 -0.001835 -0.013967
v -0.000923 -0.001669 -0.014077
v -0.000947 -0.001731 -0.014026
v -0.000885 -0.001914 -0.013919
v -0.000873 -0.001866 -0.013953
v -0.000857 -0.001788 -0.013985
v -0.000794 -0.001906 -0.013920
v -0.000785 -0.001799 -0.013960
v -0.000836 -0.001728 -0.014018
v -0.000761 -0.001688 -0.014085
v -0.000919 -0.001625 -0.014131
v -0.000837 -0.001620 -0.014187
v -0.000698 -0.001682 -0.014138
v -0.001023 -0.003600 -0.010033
v -0.000946 -0.003662 -0.010010
v -0.000817 -0.003665 -0.010160
v -0.001048 -0.003518 -0.010369
v -0.000940 -0.003609 -0.010219
v -0.000933 -0.003536 -0.010494
v -0.000855 -0.003541 -0.010554
v -0.000724 -0.003671 -0.010179
v -0.000534 -0.003707 -0.010029
v -0.000722 -0.003538 -0.010612
v -0.000622 -0.003546 -0.010587
v -0.000600 -0.003604 -0.010381
v -0.000475 -0.003640 -0.010199
v -0.000471 -0.003572 -0.010365
v -0.000534 -0.003582 -0.010408
v -0.000545 -0.003539 -0.010572
v -0.000469 -0.003520 -0.010537
v -0.000913 -0.003492 -0.010711
v -0.000973 -0.003435 -0.010830
v -0.000858 -0.003444 -0.010866
v -0.000877 -0.003356 -0.011143
v -0.000746 -0.003444 -0.010893
v -0.000613 -0.003441 -0.010878
v -0.000680 -0.003419 -0.010957
v -0.000582 -0.003359 -0.011033
v -0.000517 -0.003438 -0.010831
v -0.000523 -0.003393 -0.010919
v -0.000421 -0.003421 -0.010724
v -0.000427 -0.003370 -0.010828
v -0.000487 -0.003297 -0.011020
v -0.000392 -0.003239 -0.010932
v -0.000358 -0.003132 -0.011034
v -0.000371 -0.003668 -0.010009
v -0.000376 -0.003597 -0.010192
v -0.000297 -0.003563 -0.010112
v -0.000209 -0.003599 -0.009832
v -0.000252 -0.003497 -0.010101
v -0.000404 -0.003529 -0.010363
v -0.000344 -0.003470 -0.010349
v -0.000285 -0.003397 -0.010311
v -0.000202 -0.003208 -0.010345
v -0.000373 -0.003325 -0.010773
v -0.000344 -0.003381 -0.010577
v -0.000287 -0.003165 -0.010694
v -0.000342 -0.003229 -0.010809
v -0.000331 -0.003144 -0.010924
v -0.000179 -0.003482 -0.009929
v -0.000155 -0.003286 -0.010074
v -0.000042 -0.003295 -0.009878
v -0.000098 -0.003225 -0.010064
v -0.000018 -0.003212 -0.010038
v -0.000123 -0.003114 -0.010350
v -0.000081 -0.003087 -0.010365
v -0.000019 -0.003103 -0.010309
v 0.000050 -0.003270 -0.009892
v 0.000127 -0.003294 -0.009824
v 0.000141 -0.003232 -0.010024
v 0.000132 -0.003153 -0.010166
v 0.000069 -0.003121 -0.010255
v 0.000228 -0.003262 -0.009772
v 0.000219 -0.003235 -0.009942
v 0.000259 -0.003199 -0.009965
v 0.000222 -0.003204 -0.010025
v 0.000305 -0.003117 -0.009994
v 0.000340 -0.003129 -0.009750
v 0.000343 -0.003099 -0.009829
v 0.000157 -0.003114 -0.010251
v 0.000239 -0.003124 -0.010140
v 0.000302 -0.003065 -0.010128
v 0.000226 -0.003076 -0.010274
v 0.000304 -0.003038 -0.010215
v 0.000352 -0.003039 -0.010033
v 0.000358 -0.003013 -0.010120
v 0.000349 -0.003010 -0.010200
v -0.000215 -0.003099 -0.010575
v -0.000158 -0.003053 -0.010522
v -0.000075 -0.003017 -0.010552
v 0.000079 -0.003010 -0.010612
v -0.000268 -0.003104 -0.010761
v -0.000212 -0.003033 -0.010778
v -0.000267 -0.003054 -0.010943
v -0.000151 -0.003014 -0.010649
v -0.000176 -0.002977 -0.010933
v -0.000066 -0.002969 -0.010763
v 0.000050 -0.002987 -0.010675
v 0.000034 -0.002957 -0.010756
v -0.000100 -0.002958 -0.010845
v -0.000081 -0.002923 -0.010915
v 0.000021 -0.002921 -0.010828
v 0.000090 -0.003055 -0.010494
v 0.000162 -0.003052 -0.010488
v 0.000185 -0.002987 -0.010609
v 0.000243 -0.003014 -0.010491
v 0.000341 -0.003000 -0.010327
v 0.000343 -0.002970 -0.010429
v 0.000345 -0.002935 -0.010495
v 0.000363 -0.002885 -0.010545
v 0.000094 -0.002975 -0.010681
v 0.000105 -0.002926 -0.010745
v 0.000181 -0.002941 -0.010667
v 0.000121 -0.002780 -0.010854
v 0.000087 -0.002866 -0.010825
v 0.000272 -0.002703 -0.010752
v 0.000285 -0.002871 -0.010631
v -0.001035 -0.003235 -0.011493
v -0.000869 -0.003294 -0.011359
v -0.000748 -0.003313 -0.011281
v -0.000899 -0.003189 -0.011643
v -0.000918 -0.003086 -0.011865
v -0.000740 -0.003174 -0.011637
v -0.000813 -0.003174 -0.011672
v -0.000683 -0.003331 -0.011191
v -0.000582 -0.003295 -0.011177
v -0.000607 -0.003225 -0.011350
v -0.000640 -0.003148 -0.011578
v -0.000494 -0.003219 -0.011182
v -0.000488 -0.003107 -0.011340
v -0.000368 -0.003068 -0.011151
v -0.000556 -0.003126 -0.011462
v -0.000468 -0.002931 -0.011569
v -0.000859 -0.003034 -0.011988
v -0.000803 -0.003083 -0.011836
v -0.000704 -0.003043 -0.011828
v -0.000944 -0.003021 -0.012072
v -0.001020 -0.003013 -0.012210
v -0.000862 -0.002995 -0.012109
v -0.000866 -0.002968 -0.012243
v -0.000770 -0.002949 -0.012125
v -0.000643 -0.002888 -0.012078
v -0.000557 -0.002786 -0.012212
v -0.000596 -0.003055 -0.011655
v -0.000591 -0.002981 -0.011754
v -0.000508 -0.002807 -0.011903
v -0.000572 -0.002884 -0.011912
v -0.000575 -0.002839 -0.012061
v -0.000493 -0.002717 -0.012261
v -0.000459 -0.002727 -0.011954
v -0.000328 -0.002907 -0.011252
v -0.000387 -0.002924 -0.011345
v -0.000409 -0.002780 -0.011681
v -0.000361 -0.002642 -0.011753
v -0.000275 -0.002737 -0.011423
v -0.000411 -0.002656 -0.011910
v -0.000426 -0.002632 -0.012044
v -0.000300 -0.002415 -0.011865
v -0.000382 -0.002501 -0.011997
v -0.000324 -0.002405 -0.011962
v -0.000229 -0.002358 -0.011810
v -0.000144 -0.002358 -0.011683
v -0.000143 -0.002217 -0.011909
v -0.000236 -0.002998 -0.011024
v -0.000254 -0.002971 -0.011093
v -0.000136 -0.002921 -0.010994
v -0.000113 -0.002848 -0.011055
v -0.000043 -0.002861 -0.010962
v -0.000202 -0.002709 -0.011327
v -0.000013 -0.002676 -0.011089
v 0.000040 -0.002499 -0.011182
v 0.000014 -0.002422 -0.011340
v 0.000083 -0.002541 -0.011081
v -0.000228 -0.002540 -0.011565
v -0.000093 -0.002396 -0.011525
v 0.000385 -0.002709 -0.010670
v 0.000201 -0.002355 -0.011168
v 0.000105 -0.002270 -0.011437
v 0.000196 -0.002486 -0.011015
v 0.000299 -0.002499 -0.010902
v 0.000391 -0.002468 -0.010857
v 0.000366 -0.002214 -0.011127
v 0.000271 -0.002202 -0.011296
v 0.000460 -0.002190 -0.011075
v 0.000395 -0.002106 -0.011254
v 0.000469 -0.002121 -0.011149
v 0.000647 -0.002076 -0.011097
v 0.000553 -0.002032 -0.011218
v 0.000651 -0.001980 -0.011212
v -0.000027 -0.002328 -0.011518
v 0.000217 -0.002101 -0.011585
v 0.000061 -0.002084 -0.011889
v 0.000072 -0.002138 -0.011771
v 0.000158 -0.002077 -0.011736
v 0.000120 -0.002033 -0.011863
v 0.000180 -0.001979 -0.011819
v 0.000234 -0.002004 -0.011712
v 0.000335 -0.001836 -0.011747
v 0.000330 -0.002072 -0.011472
v 0.000362 -0.001957 -0.011592
v 0.000438 -0.002014 -0.011376
v 0.000455 -0.001949 -0.011458
v 0.000449 -0.001891 -0.011531
v 0.000499 -0.001976 -0.011354
v 0.000610 -0.001926 -0.011299
v 0.000540 -0.001867 -0.011419
v 0.000574 -0.001674 -0.011521
v 0.000478 -0.001708 -0.011609
v 0.000495 -0.001646 -0.011646
v 0.000520 -0.001529 -0.011775
v 0.000736 -0.001526 -0.011484
v 0.000641 -0.001528 -0.011587
v 0.000737 -0.001462 -0.011554
v 0.000438 -0.003072 -0.009791
v 0.000447 -0.003016 -0.009909
v 0.000571 -0.003131 -0.009745
v 0.000658 -0.003140 -0.009748
v 0.000442 -0.002996 -0.010031
v 0.000439 -0.002992 -0.010110
v 0.000519 -0.002998 -0.010030
v 0.000516 -0.003003 -0.010111
v 0.000429 -0.002998 -0.010193
v 0.000427 -0.003003 -0.010275
v 0.000503 -0.003017 -0.010276
v 0.000577 -0.003031 -0.010199
v 0.000668 -0.003046 -0.010089
v 0.000581 -0.003027 -0.010276
v 0.000659 -0.003044 -0.010198
v 0.000662 -0.003020 -0.010271
v 0.000888 -0.003162 -0.009939
v 0.000996 -0.003191 -0.009912
v 0.000953 -0.003169 -0.009985
v 0.000736 -0.003069 -0.010123
v 0.000812 -0.003114 -0.010021
v 0.000830 -0.003096 -0.010106
v 0.000737 -0.003050 -0.010197
v 0.000756 -0.003003 -0.010261
v 0.000841 -0.003051 -0.010186
v 0.000891 -0.003090 -0.010123
v 0.000961 -0.003134 -0.010054
v 0.000427 -0.002989 -0.010351
v 0.000538 -0.002994 -0.010350
v 0.000490 -0.002946 -0.010420
v 0.000424 -0.002904 -0.010484
v 0.000571 -0.002904 -0.010421
v 0.000588 -0.002987 -0.010344
v 0.000679 -0.002956 -0.010330
v 0.001028 -0.003171 -0.009982
v 0.000522 -0.003026 -0.009876
v 0.000524 -0.003006 -0.009950
v 0.000630 -0.003087 -0.009811
v 0.000632 -0.003045 -0.009881
v 0.000627 -0.003031 -0.009946
v 0.000734 -0.003145 -0.009745
v 0.000738 -0.003118 -0.009817
v 0.000811 -0.003153 -0.009744
v 0.000809 -0.003145 -0.009822
v 0.000741 -0.003093 -0.009889
v 0.000888 -0.003161 -0.009744
v 0.000898 -0.003172 -0.009830
v 0.001050 -0.003197 -0.009809
v 0.000974 -0.003076 -0.010115
v 0.000980 -0.003012 -0.010166
v 0.000660 -0.002651 -0.010580
v 0.000495 -0.002748 -0.010571
v 0.000494 -0.002617 -0.010687
v 0.000669 -0.002450 -0.010702
v 0.000801 -0.002770 -0.010414
v 0.000843 -0.002627 -0.010493
v 0.000873 -0.002964 -0.010249
v 0.001066 -0.002702 -0.010332
v 0.000946 -0.002476 -0.010556
v 0.001226 -0.002386 -0.010428
v 0.001065 -0.002469 -0.010492
v 0.001149 -0.002230 -0.010557
v 0.001113 -0.003200 -0.009823
v 0.001110 -0.003192 -0.009906
v 0.001117 -0.003159 -0.009975
v 0.001183 -0.003180 -0.009826
v 0.001215 -0.003154 -0.009728
v 0.001295 -0.003118 -0.009790
v 0.001193 -0.003170 -0.009895
v 0.001212 -0.003116 -0.009967
v 0.001294 -0.003103 -0.009873
v 0.001299 -0.003127 -0.009717
v 0.001401 -0.002992 -0.009911
v 0.001044 -0.003120 -0.010046
v 0.001090 -0.003082 -0.010062
v 0.001200 -0.002908 -0.010139
v 0.001375 -0.002735 -0.010142
v 0.001371 -0.003083 -0.009781
v 0.001555 -0.003081 -0.009745
v 0.001381 -0.003048 -0.009846
v 0.001468 -0.003023 -0.009840
v 0.001594 -0.002976 -0.009845
v 0.001758 -0.002858 -0.009867
v 0.001402 -0.002907 -0.010007
v 0.001534 -0.002876 -0.009962
v 0.001569 -0.002720 -0.010053
v 0.001313 -0.002510 -0.010312
v 0.001744 -0.002624 -0.010011
v 0.001733 -0.002442 -0.010170
v 0.001274 -0.002249 -0.010483
v 0.001394 -0.002170 -0.010489
v 0.001461 -0.001975 -0.010595
v 0.001575 -0.002533 -0.010181
v 0.001658 -0.002300 -0.010294
v 0.001585 -0.002061 -0.010486
v 0.001808 -0.002094 -0.010393
v 0.001918 -0.002140 -0.010305
v 0.001951 -0.001871 -0.010501
v 0.000550 -0.002446 -0.010780
v 0.000708 -0.002337 -0.010771
v 0.000626 -0.002278 -0.010896
v 0.000714 -0.002176 -0.010948
v 0.000844 -0.002290 -0.010729
v 0.000831 -0.002205 -0.010810
v 0.000738 -0.002064 -0.011038
v 0.000833 -0.002010 -0.010985
v 0.000939 -0.002078 -0.010824
v 0.000757 -0.001934 -0.011159
v 0.000863 -0.001639 -0.011260
v 0.000917 -0.001791 -0.011084
v 0.000967 -0.001868 -0.010961
v 0.000939 -0.001663 -0.011178
v 0.001048 -0.002199 -0.010647
v 0.001106 -0.001956 -0.010787
v 0.001183 -0.002053 -0.010676
v 0.001061 -0.001894 -0.010877
v 0.001125 -0.001818 -0.010926
v 0.001175 -0.001722 -0.010979
v 0.001079 -0.001622 -0.011133
v 0.001233 -0.001649 -0.010980
v 0.001311 -0.001791 -0.010839
v 0.001352 -0.001622 -0.010923
v 0.001257 -0.001551 -0.011062
v 0.000738 -0.001806 -0.011272
v 0.000760 -0.001630 -0.011401
v 0.000809 -0.001545 -0.011413
v 0.000894 -0.001516 -0.011344
v 0.000957 -0.001564 -0.011243
v 0.001016 -0.001483 -0.011277
v 0.001082 -0.001427 -0.011277
v 0.001130 -0.001324 -0.011359
v 0.000835 -0.001458 -0.011456
v 0.000817 -0.001420 -0.011527
v 0.000911 -0.001384 -0.011498
v 0.000914 -0.001337 -0.011567
v 0.000998 -0.001406 -0.011397
v 0.001133 -0.001561 -0.011141
v 0.001188 -0.001503 -0.011149
v 0.001264 -0.001900 -0.010762
v 0.001491 -0.001859 -0.010684
v 0.001393 -0.001798 -0.010782
v 0.001464 -0.001717 -0.010811
v 0.001647 -0.001908 -0.010606
v 0.001629 -0.001767 -0.010707
v 0.001703 -0.001839 -0.010635
v -0.000950 -0.002961 -0.012325
v -0.000994 -0.002924 -0.012410
v -0.000860 -0.002935 -0.012349
v -0.000849 -0.002881 -0.012452
v -0.000837 -0.002792 -0.012600
v -0.000793 -0.002920 -0.012309
v -0.000679 -0.002797 -0.012545
v -0.000913 -0.002769 -0.012633
v -0.000894 -0.002693 -0.012748
v -0.000805 -0.002664 -0.012833
v -0.000764 -0.002832 -0.012513
v -0.000732 -0.002678 -0.012825
v -0.000706 -0.002847 -0.012395
v -0.000659 -0.002733 -0.012689
v -0.000654 -0.002677 -0.012830
v -0.000586 -0.002746 -0.012568
v -0.000531 -0.002722 -0.012468
v -0.000453 -0.002637 -0.012311
v -0.000509 -0.002627 -0.012756
v -0.000578 -0.002682 -0.012748
v -0.000464 -0.002628 -0.012534
v -0.000458 -0.002573 -0.012709
v -0.000818 -0.002572 -0.012966
v -0.000719 -0.002612 -0.012958
v -0.000645 -0.002636 -0.012932
v -0.000700 -0.002526 -0.013116
v -0.000632 -0.002590 -0.013031
v -0.000646 -0.002470 -0.013266
v -0.000566 -0.002634 -0.012911
v -0.000555 -0.002579 -0.013072
v -0.000466 -0.002568 -0.012983
v -0.000470 -0.002560 -0.013062
v -0.000432 -0.002533 -0.013107
v -0.000436 -0.002531 -0.012867
v -0.000375 -0.002432 -0.012962
v -0.000552 -0.002550 -0.013143
v -0.000549 -0.002511 -0.013244
v -0.000470 -0.002546 -0.013138
v -0.000466 -0.002515 -0.013263
v -0.000535 -0.002459 -0.013375
v -0.000459 -0.002467 -0.013388
v -0.000395 -0.002508 -0.013202
v -0.000383 -0.002492 -0.013279
v -0.000382 -0.002481 -0.013071
v -0.000326 -0.002443 -0.013229
v -0.000295 -0.002380 -0.013204
v -0.000315 -0.002413 -0.013331
v -0.000278 -0.002347 -0.013309
v -0.000388 -0.002439 -0.012272
v -0.000414 -0.002529 -0.012504
v -0.000338 -0.002376 -0.012152
v -0.000380 -0.002383 -0.012377
v -0.000347 -0.002319 -0.012304
v -0.000408 -0.002460 -0.012767
v -0.000351 -0.002279 -0.012517
v -0.000328 -0.002190 -0.012542
v -0.000249 -0.002273 -0.012037
v -0.000159 -0.002132 -0.012065
v -0.000279 -0.002202 -0.012272
v -0.000216 -0.002099 -0.012264
v -0.000297 -0.001998 -0.012571
v -0.000277 -0.002138 -0.012401
v -0.000218 -0.002049 -0.012330
v -0.000341 -0.002177 -0.012730
v -0.000380 -0.002387 -0.012843
v -0.000355 -0.002263 -0.012827
v -0.000336 -0.002124 -0.012820
v -0.000322 -0.002164 -0.012913
v -0.000284 -0.002257 -0.013082
v -0.000283 -0.002324 -0.013157
v -0.000252 -0.002279 -0.013286
v -0.000240 -0.002211 -0.013242
v -0.000288 -0.002175 -0.013042
v -0.000243 -0.002138 -0.013200
v -0.000315 -0.002078 -0.012576
v -0.000338 -0.001965 -0.012884
v -0.000325 -0.001890 -0.012869
v -0.000257 -0.001943 -0.012518
v -0.000292 -0.001816 -0.012867
v -0.000334 -0.002047 -0.012910
v -0.000316 -0.001944 -0.013044
v -0.000308 -0.001841 -0.013026
v -0.000287 -0.001784 -0.012970
v -0.000178 -0.001871 -0.013426
v -0.000268 -0.001752 -0.013083
v -0.000659 -0.002281 -0.013608
v -0.000825 -0.002167 -0.013647
v -0.000594 -0.002338 -0.013555
v -0.000581 -0.002291 -0.013624
v -0.000822 -0.002071 -0.013780
v -0.000716 -0.002197 -0.013680
v -0.000702 -0.002151 -0.013736
v -0.000764 -0.002068 -0.013802
v -0.000743 -0.002025 -0.013837
v -0.000657 -0.002083 -0.013782
v -0.000634 -0.002206 -0.013694
v -0.000554 -0.002224 -0.013677
v -0.000503 -0.002158 -0.013695
v -0.000521 -0.002359 -0.013548
v -0.000445 -0.002403 -0.013495
v -0.000501 -0.002291 -0.013621
v -0.000420 -0.002320 -0.013576
v -0.000422 -0.002281 -0.013606
v -0.000378 -0.002452 -0.013389
v -0.000320 -0.002387 -0.013403
v -0.000346 -0.002365 -0.013482
v -0.000277 -0.002324 -0.013381
v -0.000284 -0.002298 -0.013454
v -0.000310 -0.002273 -0.013530
v -0.000636 -0.001999 -0.013819
v -0.000565 -0.001911 -0.013824
v -0.000475 -0.001972 -0.013758
v -0.000464 -0.001875 -0.013823
v -0.000244 -0.002258 -0.013359
v -0.000242 -0.002234 -0.013432
v -0.000215 -0.002168 -0.013396
v -0.000289 -0.002173 -0.013581
v -0.000251 -0.002208 -0.013504
v -0.000213 -0.002143 -0.013482
v -0.000228 -0.002114 -0.013554
v -0.000209 -0.002101 -0.013363
v -0.000184 -0.002003 -0.013448
v -0.000193 -0.002072 -0.013459
v -0.000188 -0.002050 -0.013532
v -0.000381 -0.002122 -0.013662
v -0.000343 -0.002032 -0.013699
v -0.000411 -0.001962 -0.013754
v -0.000394 -0.001895 -0.013816
v -0.000333 -0.001967 -0.013753
v -0.000321 -0.001915 -0.013816
v -0.000268 -0.002081 -0.013630
v -0.000233 -0.002012 -0.013673
v -0.000194 -0.002024 -0.013604
v -0.000157 -0.001939 -0.013656
v -0.000250 -0.001960 -0.013747
v -0.000241 -0.001918 -0.013814
v -0.000155 -0.001911 -0.013728
v -0.000151 -0.001890 -0.013801
v -0.000266 -0.001801 -0.013169
v -0.000239 -0.001726 -0.013190
v -0.000227 -0.002018 -0.013279
v -0.000191 -0.001772 -0.013353
v -0.000177 -0.001700 -0.013330
v -0.000160 -0.001963 -0.013581
v -0.000132 -0.001844 -0.013590
v -0.000142 -0.001686 -0.013484
v -0.000671 -0.001850 -0.013901
v -0.000687 -0.001778 -0.013948
v -0.000615 -0.001777 -0.013940
v -0.000720 -0.001726 -0.014013
v -0.000539 -0.001827 -0.013875
v -0.000460 -0.001835 -0.013876
v -0.000527 -0.001776 -0.013965
v -0.000390 -0.001762 -0.014168
v -0.000654 -0.001575 -0.014378
v -0.000449 -0.001596 -0.014442
v -0.000315 -0.001879 -0.013889
v -0.000245 -0.001846 -0.014073
v -0.000237 -0.001885 -0.013921
v -0.000155 -0.001884 -0.013880
v -0.000158 -0.001880 -0.013959
v -0.000160 -0.001874 -0.014037
v -0.000161 -0.001863 -0.014114
v -0.000190 -0.001746 -0.014337
v -0.000159 -0.001841 -0.014188
v -0.000076 -0.001826 -0.014260
v -0.000106 -0.001806 -0.013662
v -0.000115 -0.001847 -0.013706
v -0.000100 -0.001828 -0.013780
v -0.000028 -0.001705 -0.013841
v -0.000056 -0.001644 -0.013680
v -0.000129 -0.001872 -0.013875
v -0.000085 -0.001857 -0.013947
v -0.000080 -0.001871 -0.014033
v -0.000085 -0.001876 -0.014116
v 0.000010 -0.001852 -0.014097
v -0.000085 -0.001862 -0.014191
v -0.000003 -0.001856 -0.014186
v 0.000000 -0.001831 -0.014259
v 0.000016 -0.001712 -0.014437
v 0.000056 -0.001830 -0.014176
v 0.000083 -0.001813 -0.014249
v 0.000088 -0.001791 -0.014323
v -0.000071 -0.001809 -0.013870
v 0.000016 -0.001795 -0.014021
v 0.000117 -0.001771 -0.014159
v 0.000158 -0.001760 -0.014230
v 0.000096 -0.001751 -0.014390
v 0.000185 -0.001752 -0.014305
v 0.000179 -0.001743 -0.014384
v 0.000152 -0.001696 -0.014136
v 0.000203 -0.001690 -0.014204
v 0.000213 -0.001728 -0.014378
v 0.000279 -0.001679 -0.014352
v 0.000288 -0.001620 -0.014289
v 0.000312 -0.001528 -0.014240
v -0.000111 -0.002050 -0.012108
v -0.000116 -0.001960 -0.012244
v -0.000186 -0.001906 -0.012406
v -0.000129 -0.001840 -0.012405
v -0.000194 -0.001821 -0.012608
v -0.000074 -0.001646 -0.012695
v -0.000246 -0.001735 -0.012902
v -0.000205 -0.001657 -0.013121
v -0.000071 -0.001561 -0.012867
v -0.000034 -0.001995 -0.012078
v 0.000052 -0.001757 -0.012291
v 0.000101 -0.001896 -0.012006
v 0.000283 -0.001742 -0.011943
v 0.000047 -0.001605 -0.012566
v 0.000241 -0.001648 -0.012149
v 0.000214 -0.001530 -0.012410
v 0.000266 -0.001340 -0.012667
v 0.000101 -0.001480 -0.012716
v 0.000101 -0.001413 -0.012906
v 0.000006 -0.001453 -0.013032
v 0.000081 -0.001353 -0.013092
v 0.000335 -0.001531 -0.012136
v 0.000433 -0.001344 -0.012298
v 0.000407 -0.001671 -0.011813
v 0.000472 -0.001445 -0.011945
v 0.000589 -0.001311 -0.011969
v 0.000613 -0.001452 -0.011761
v 0.000501 -0.001335 -0.012085
v 0.000582 -0.001403 -0.011866
v 0.000778 -0.001359 -0.011749
v 0.000763 -0.001316 -0.011839
v 0.000614 -0.001233 -0.012040
v 0.000617 -0.001192 -0.012125
v 0.000695 -0.001220 -0.011968
v 0.000811 -0.001089 -0.012046
v 0.000721 -0.001107 -0.012116
v 0.000841 -0.001013 -0.012121
v 0.000379 -0.001340 -0.012443
v 0.000437 -0.001098 -0.012801
v 0.000332 -0.001183 -0.012817
v 0.000544 -0.001216 -0.012351
v 0.000493 -0.001135 -0.012606
v 0.000647 -0.001115 -0.012293
v 0.000624 -0.001071 -0.012461
v 0.000630 -0.001024 -0.012565
v 0.000722 -0.001032 -0.012301
v 0.000789 -0.000951 -0.012452
v 0.000589 -0.001027 -0.012722
v 0.000677 -0.000939 -0.012796
v 0.000769 -0.000907 -0.012602
v 0.000777 -0.000834 -0.012876
v -0.000205 -0.001660 -0.013173
v -0.000146 -0.001628 -0.013309
v -0.000098 -0.001532 -0.013217
v -0.000046 -0.001475 -0.013141
v -0.000042 -0.001454 -0.013274
v -0.000112 -0.001592 -0.013464
v -0.000071 -0.001521 -0.013479
v -0.000068 -0.001559 -0.013580
v 0.000008 -0.001459 -0.013635
v 0.000032 -0.001391 -0.013512
v 0.000089 -0.001315 -0.013225
v 0.000111 -0.001291 -0.013339
v 0.000171 -0.001225 -0.013145
v 0.000174 -0.001192 -0.013491
v 0.000124 -0.001296 -0.013640
v 0.000194 -0.001177 -0.013247
v 0.000029 -0.001528 -0.013800
v 0.000176 -0.001422 -0.013951
v 0.000250 -0.001224 -0.013826
v 0.000336 -0.001290 -0.014048
v 0.000241 -0.001113 -0.013578
v 0.000573 -0.000967 -0.013863
v 0.000395 -0.001191 -0.014024
v 0.000268 -0.001462 -0.014103
v 0.000453 -0.001381 -0.014261
v 0.000497 -0.001177 -0.014126
v 0.000449 -0.001101 -0.013957
v 0.000567 -0.001039 -0.013994
v 0.000212 -0.001235 -0.012975
v 0.000368 -0.001021 -0.013157
v 0.000463 -0.000923 -0.013237
v 0.000253 -0.001093 -0.013263
v 0.000262 -0.001054 -0.013440
v 0.000356 -0.000977 -0.013340
v 0.000329 -0.001003 -0.013502
v 0.000364 -0.000962 -0.013406
v 0.000483 -0.000889 -0.013459
v 0.000488 -0.000885 -0.013377
v 0.000529 -0.000951 -0.013007
v 0.000687 -0.000836 -0.013112
v 0.000672 -0.000788 -0.013403
v 0.000813 -0.000728 -0.013147
v 0.000876 -0.000607 -0.013352
v 0.000315 -0.001054 -0.013604
v 0.000554 -0.000875 -0.013561
v 0.000319 -0.001101 -0.013727
v 0.000533 -0.000953 -0.013717
v 0.000650 -0.000835 -0.013644
v 0.000678 -0.001031 -0.014142
v 0.000756 -0.000944 -0.014136
v 0.000717 -0.000814 -0.013813
v 0.000780 -0.000848 -0.014013
v 0.000644 -0.000808 -0.013499
v 0.000777 -0.000734 -0.013670
v 0.000765 -0.000698 -0.013495
v 0.000846 -0.001288 -0.011773
v 0.000890 -0.001195 -0.011847
v 0.000851 -0.001186 -0.011902
v 0.000964 -0.000595 -0.013579
v 0.001023 -0.000609 -0.013706
v 0.000843 -0.000729 -0.013805
v 0.000966 -0.000739 -0.014037
v 0.000988 -0.000680 -0.013892
v 0.001067 -0.000681 -0.014015
v 0.001193 -0.000660 -0.013997
v 0.001217 -0.000620 -0.013833
v 0.001530 -0.000725 -0.014082
v -0.002241 -0.000207 -0.014210
v -0.002521 0.000130 -0.013977
v -0.002561 0.000443 -0.014094
v -0.002566 0.000764 -0.014218
v -0.002408 0.000150 -0.014169
v -0.002326 -0.000039 -0.014205
v -0.002317 0.000324 -0.014382
v -0.002242 0.000613 -0.014632
v -0.002194 0.000706 -0.014768
v -0.002065 0.000582 -0.014899
v -0.002215 -0.000358 -0.014124
v -0.002111 -0.000237 -0.014356
v -0.002007 -0.000025 -0.014582
v -0.001933 -0.000628 -0.014291
v -0.001830 -0.000606 -0.014442
v -0.001799 -0.000763 -0.014380
v -0.001949 -0.000442 -0.014429
v -0.001712 -0.000443 -0.014683
v -0.001857 -0.000317 -0.014598
v -0.001805 -0.000134 -0.014778
v -0.001593 -0.000252 -0.014964
v -0.001697 -0.000032 -0.015023
v -0.001635 0.000123 -0.015189
v -0.002149 0.000039 -0.014430
v -0.001975 0.000238 -0.014805
v -0.001821 0.000128 -0.014962
v -0.001911 0.000504 -0.015065
v -0.002094 0.000786 -0.015009
v -0.001948 0.000723 -0.015164
v -0.001702 0.000617 -0.015385
v -0.001740 0.000779 -0.015441
v -0.001777 0.000355 -0.015154
v -0.001467 0.000247 -0.015424
v -0.001611 0.000896 -0.015703
v -0.001545 0.000743 -0.015690
v -0.001483 0.000918 -0.015871
v -0.001656 -0.000983 -0.014344
v -0.001515 -0.001109 -0.014379
v -0.001567 -0.000849 -0.014552
v -0.001420 -0.001052 -0.014522
v -0.001447 -0.001272 -0.014264
v -0.001240 -0.001096 -0.014656
v -0.001364 -0.000830 -0.014775
v -0.001110 -0.001275 -0.014563
v -0.000955 -0.001321 -0.014604
v -0.000991 -0.001122 -0.014828
v -0.000760 -0.001350 -0.014679
v -0.000842 -0.001247 -0.014788
v -0.000718 -0.001251 -0.014871
v -0.001063 -0.000871 -0.015009
v -0.000789 -0.000921 -0.015175
v -0.000772 -0.001159 -0.014963
v -0.000792 -0.001038 -0.015080
v -0.000568 -0.001056 -0.015198
v -0.001543 -0.000563 -0.014786
v -0.001357 -0.000612 -0.014932
v -0.001062 -0.000659 -0.015165
v -0.000872 -0.000783 -0.015198
v -0.000740 -0.000692 -0.015330
v -0.000582 -0.000818 -0.015358
v -0.001345 -0.000401 -0.015109
v -0.001114 -0.000210 -0.015419
v -0.001304 -0.000033 -0.015414
v -0.001182 -0.000331 -0.015279
v -0.001041 -0.000061 -0.015581
v -0.001409 0.000030 -0.015362
v -0.001291 0.000174 -0.015545
v -0.001335 0.000385 -0.015669
v -0.000976 0.000148 -0.015794
v -0.001185 0.000329 -0.015772
v -0.001508 0.000587 -0.015610
v -0.001253 0.000864 -0.016060
v -0.001215 0.000706 -0.016013
v -0.001012 0.000717 -0.016172
v -0.001059 0.000361 -0.015899
v -0.000939 0.000408 -0.016044
v -0.001037 0.000621 -0.016105
v -0.000986 0.000793 -0.016217
v -0.000876 0.000579 -0.016187
v -0.000790 0.000625 -0.016240
v -0.000931 -0.000480 -0.015373
v -0.000817 -0.000173 -0.015664
v -0.000768 -0.000460 -0.015514
v -0.000570 -0.000486 -0.015643
v -0.000696 -0.000331 -0.015644
v -0.000561 -0.000365 -0.015734
v -0.000572 -0.000160 -0.015862
v -0.000378 -0.000396 -0.015829
v -0.000757 0.000086 -0.015934
v -0.000394 -0.000171 -0.015973
v -0.000722 0.000220 -0.016065
v -0.000859 0.000451 -0.016136
v -0.000706 0.000366 -0.016163
v -0.000648 0.000238 -0.016116
v -0.000549 0.000282 -0.016175
v -0.000597 0.000395 -0.016211
v -0.000759 0.000506 -0.016213
v -0.000616 0.000543 -0.016263
v -0.000504 0.000548 -0.016277
v -0.000437 -0.000051 -0.016039
v -0.000520 0.000078 -0.016082
v -0.000387 0.000018 -0.016108
v -0.000512 0.000170 -0.016137
v -0.000448 0.000251 -0.016186
v -0.000493 0.000374 -0.016220
v -0.000402 0.000132 -0.016153
v -0.000283 0.000094 -0.016151
v -0.000400 0.000324 -0.016210
v -0.000270 0.000436 -0.016227
v -0.000910 0.000864 -0.016265
v -0.000672 0.000726 -0.016293
v -0.000533 0.000767 -0.016325
v -0.000401 0.000662 -0.016302
v -0.000426 -0.001495 -0.014625
v -0.000438 -0.001300 -0.014958
v -0.000283 -0.001610 -0.014497
v -0.000165 -0.001546 -0.014610
v -0.000012 -0.001791 -0.014328
v -0.000247 -0.001439 -0.014793
v 0.000017 -0.001560 -0.014691
v -0.000563 -0.001211 -0.015022
v -0.000298 -0.001264 -0.015093
v -0.000616 -0.000968 -0.015247
v -0.000384 -0.000974 -0.015372
v 0.000066 -0.001264 -0.015237
v -0.000109 -0.001153 -0.015293
v -0.000370 -0.001069 -0.015288
v -0.000105 -0.001040 -0.015441
v 0.000104 -0.001713 -0.014458
v 0.000182 -0.001719 -0.014457
v 0.000177 -0.001679 -0.014545
v 0.000040 -0.001409 -0.015020
v 0.000252 -0.001709 -0.014444
v 0.000263 -0.001692 -0.014525
v 0.000352 -0.001675 -0.014516
v 0.000270 -0.001665 -0.014597
v 0.000350 -0.001666 -0.014594
v 0.000354 -0.001639 -0.014666
v 0.000398 -0.001614 -0.014431
v 0.000433 -0.001653 -0.014579
v 0.000434 -0.001642 -0.014663
v 0.000498 -0.001633 -0.014650
v 0.000562 -0.001592 -0.014596
v 0.000506 -0.001545 -0.014475
v 0.000317 -0.001610 -0.014719
v 0.000224 -0.001522 -0.014851
v 0.000471 -0.001469 -0.014943
v 0.000441 -0.001606 -0.014742
v 0.000521 -0.001606 -0.014729
v 0.000527 -0.001571 -0.014798
v -0.000005 -0.001344 -0.015105
v 0.000175 -0.001281 -0.015248
v 0.000243 -0.001422 -0.015032
v 0.000128 -0.001081 -0.015495
v 0.000215 -0.001156 -0.015426
v 0.000268 -0.001277 -0.015264
v 0.000315 -0.001087 -0.015502
v 0.000383 -0.001388 -0.015077
v 0.000601 -0.001436 -0.014986
v 0.000555 -0.001369 -0.015062
v 0.000496 -0.001320 -0.015119
v 0.000431 -0.001278 -0.015202
v 0.000362 -0.001223 -0.015314
v 0.000478 -0.001460 -0.014384
v 0.000582 -0.001463 -0.014482
v 0.000547 -0.001280 -0.014278
v 0.000587 -0.001154 -0.014181
v 0.000653 -0.001261 -0.014368
v 0.000532 -0.001229 -0.015174
v 0.000627 -0.001180 -0.015146
v 0.000394 -0.001076 -0.015483
v 0.000456 -0.001149 -0.015343
v 0.000479 -0.001032 -0.015459
v 0.000530 -0.001167 -0.015234
v 0.000672 -0.000981 -0.015273
v 0.000600 -0.000961 -0.015371
v -0.000476 -0.000679 -0.015558
v -0.000344 -0.000820 -0.015537
v -0.000314 -0.000609 -0.015689
v 0.000007 -0.000722 -0.015733
v -0.000154 -0.000488 -0.015877
v -0.000226 -0.000882 -0.015548
v -0.000014 -0.000573 -0.015850
v -0.000073 -0.000460 -0.015920
v 0.000039 -0.000497 -0.015905
v 0.000045 -0.000390 -0.015954
v -0.000181 -0.000265 -0.016005
v -0.000241 -0.000119 -0.016073
v -0.000163 -0.000130 -0.016082
v -0.000058 -0.000176 -0.016057
v -0.000064 -0.000341 -0.015987
v -0.000022 -0.000281 -0.016010
v 0.000063 -0.000223 -0.016003
v 0.000114 -0.000340 -0.015953
v -0.000224 -0.000036 -0.016113
v -0.000105 -0.000058 -0.016097
v -0.000114 0.000111 -0.016117
v -0.000053 0.000200 -0.016105
v -0.000166 0.000259 -0.016164
v -0.000047 0.000621 -0.016243
v 0.000093 0.000415 -0.016145
v 0.000033 -0.000110 -0.016038
v 0.000134 0.000055 -0.015992
v 0.000151 -0.000164 -0.015959
v 0.000198 -0.000285 -0.015929
v 0.000262 -0.000080 -0.015898
v 0.000285 0.000010 -0.015908
v 0.000268 0.000158 -0.015963
v 0.000306 0.000283 -0.015993
v 0.000161 -0.000977 -0.015597
v 0.000088 -0.000753 -0.015734
v 0.000249 -0.001026 -0.015567
v 0.000278 -0.000908 -0.015656
v 0.000348 -0.000960 -0.015609
v 0.000322 -0.000753 -0.015741
v 0.000406 -0.000724 -0.015729
v 0.000163 -0.000670 -0.015797
v 0.000215 -0.000876 -0.015678
v 0.000253 -0.000610 -0.015828
v 0.000280 -0.000447 -0.015882
v 0.000379 -0.000367 -0.015856
v 0.000354 -0.000624 -0.015800
v 0.000488 -0.000947 -0.015522
v 0.000420 -0.000968 -0.015571
v 0.000506 -0.000657 -0.015695
v 0.000607 -0.000844 -0.015465
v 0.000507 -0.000519 -0.015767
v 0.000676 -0.000503 -0.015671
v 0.000456 -0.000460 -0.015810
v 0.000580 -0.000165 -0.015811
v 0.000641 -0.000297 -0.015756
v 0.000699 -0.000395 -0.015700
v 0.000840 -0.000434 -0.015600
v 0.000789 -0.000289 -0.015675
v 0.000747 -0.000080 -0.015766
v 0.000909 0.000093 -0.015703
v 0.000333 -0.000118 -0.015869
v 0.000452 -0.000256 -0.015837
v 0.000388 -0.000034 -0.015868
v 0.000446 0.000098 -0.015885
v 0.000470 0.000225 -0.015902
v 0.000607 0.000201 -0.015842
v 0.000681 -0.000018 -0.015811
v 0.000824 0.000162 -0.015768
v 0.000626 -0.001552 -0.014617
v 0.000615 -0.001585 -0.014718
v 0.000614 -0.001565 -0.014789
v 0.000714 -0.001530 -0.014696
v 0.000695 -0.001545 -0.014783
v 0.000675 -0.001491 -0.014907
v 0.000699 -0.001519 -0.014855
v 0.000769 -0.001514 -0.014767
v 0.000784 -0.001497 -0.014845
v 0.000791 -0.001459 -0.014910
v 0.000712 -0.001427 -0.014980
v 0.000770 -0.001213 -0.014447
v 0.000730 -0.001467 -0.014622
v 0.000835 -0.001463 -0.014752
v 0.000869 -0.001445 -0.014823
v 0.000875 -0.001414 -0.014893
v 0.000880 -0.001396 -0.014724
v 0.000948 -0.001293 -0.014697
v 0.000858 -0.001011 -0.014362
v 0.000953 -0.001097 -0.014515
v 0.000914 -0.001183 -0.014568
v 0.000920 -0.001388 -0.014805
v 0.000954 -0.001340 -0.014868
v 0.000999 -0.001287 -0.014769
v 0.001120 -0.001175 -0.014811
v 0.001124 -0.001164 -0.014726
v 0.001026 -0.001200 -0.014665
v 0.001176 -0.001052 -0.014607
v 0.001224 -0.001058 -0.014689
v 0.001234 -0.001039 -0.014762
v 0.000735 -0.001344 -0.015042
v 0.000609 -0.001278 -0.015108
v 0.000843 -0.001283 -0.015037
v 0.000796 -0.001075 -0.015117
v 0.000815 -0.001391 -0.014974
v 0.000908 -0.001337 -0.014950
v 0.000944 -0.001222 -0.014999
v 0.000671 -0.001057 -0.015192
v 0.000868 -0.001038 -0.015090
v 0.000932 -0.000967 -0.015073
v 0.000965 -0.001031 -0.015020
v 0.001045 -0.000943 -0.014970
v 0.000991 -0.000909 -0.015052
v 0.000822 -0.000983 -0.015158
v 0.000711 -0.000854 -0.015386
v 0.000870 -0.000795 -0.015333
v 0.000874 -0.000881 -0.015230
v 0.000929 -0.000910 -0.015129
v 0.001076 -0.000830 -0.015019
v 0.001008 -0.001242 -0.014917
v 0.001050 -0.001126 -0.014931
v 0.001103 -0.001128 -0.014874
v 0.001163 -0.001032 -0.014843
v 0.001237 -0.000975 -0.014810
v 0.000891 -0.000940 -0.014305
v 0.000979 -0.000910 -0.014334
v 0.001041 -0.000988 -0.014445
v 0.001109 -0.000791 -0.014209
v 0.001029 -0.000782 -0.014164
v 0.001155 -0.000703 -0.014088
v 0.001113 -0.000928 -0.014405
v 0.001112 -0.000847 -0.014305
v 0.001262 -0.000868 -0.014369
v 0.001182 -0.000966 -0.014486
v 0.001271 -0.000996 -0.014585
v 0.001370 -0.000939 -0.014564
v 0.001362 -0.000951 -0.014647
v 0.001364 -0.000923 -0.014721
v 0.001342 -0.000912 -0.014475
v 0.001271 -0.000678 -0.014044
v 0.001354 -0.000768 -0.014207
v 0.000995 -0.000693 -0.015325
v 0.001094 -0.000644 -0.015245
v 0.001103 -0.000879 -0.014949
v 0.001240 -0.000705 -0.015001
v 0.001309 -0.000747 -0.014907
v 0.001391 -0.000840 -0.014780
v 0.001131 -0.000678 -0.015159
v 0.001195 -0.000604 -0.015162
v 0.001215 -0.000390 -0.015304
v 0.001313 -0.000510 -0.015074
v 0.001363 -0.000583 -0.014976
v 0.001425 -0.000472 -0.014968
v 0.001454 -0.000630 -0.014876
v 0.001533 -0.000434 -0.014871
v 0.001466 -0.000896 -0.014546
v 0.001451 -0.000846 -0.014379
v 0.001509 -0.000864 -0.014457
v 0.001600 -0.000842 -0.014525
v 0.001477 -0.000881 -0.014622
v 0.001575 -0.000829 -0.014602
v 0.001520 -0.000809 -0.014678
v 0.001630 -0.000819 -0.014353
v 0.001746 -0.000801 -0.014343
v 0.001759 -0.000733 -0.014109
v 0.001748 -0.000780 -0.014258
v 0.001662 -0.000829 -0.014436
v 0.001714 -0.000796 -0.014505
v 0.001731 -0.000806 -0.014427
v 0.001667 -0.000784 -0.014584
v 0.001640 -0.000721 -0.014648
v 0.001750 -0.000724 -0.014563
v 0.001861 -0.000727 -0.014154
v 0.001835 -0.000753 -0.014245
v 0.001846 -0.000759 -0.014326
v 0.001928 -0.000699 -0.014225
v 0.001931 -0.000691 -0.014299
v 0.001789 -0.000779 -0.014416
v 0.001845 -0.000745 -0.014403
v 0.001821 -0.000725 -0.014480
v 0.001968 -0.000625 -0.014357
v 0.001846 -0.000635 -0.014529
v 0.001619 -0.000619 -0.014719
v 0.001551 -0.000537 -0.014832
v 0.001680 -0.000559 -0.014699
v 0.000801 -0.000529 -0.015568
v 0.000944 -0.000628 -0.015426
v 0.000967 -0.000506 -0.015492
v 0.000996 -0.000430 -0.015502
v 0.001035 -0.000563 -0.015398
v 0.001113 -0.000468 -0.015372
v 0.001143 -0.000259 -0.015424
v 0.001227 -0.000183 -0.015358
v 0.000921 -0.000239 -0.015585
v 0.000891 -0.000050 -0.015675
v 0.001059 -0.000224 -0.015498
v 0.001055 0.000020 -0.015605
v 0.001349 -0.000239 -0.015182
v 0.001935 -0.002936 -0.009706
v 0.001871 -0.002593 -0.009982
v 0.001967 -0.002737 -0.009847
v 0.002252 -0.002830 -0.009634
v 0.002374 -0.002635 -0.009716
v 0.002161 -0.002546 -0.009918
v 0.002392 -0.002344 -0.009984
v 0.002339 -0.002503 -0.009868
v 0.002050 -0.002371 -0.010101
v 0.001993 -0.002068 -0.010319
v 0.002183 -0.002183 -0.010175
v 0.002557 -0.002580 -0.009675
v 0.002751 -0.002616 -0.009501
v 0.002777 -0.002511 -0.009569
v 0.002680 -0.002495 -0.009680
v 0.002615 -0.002410 -0.009837
v 0.002597 -0.002187 -0.010041
v 0.002806 -0.002556 -0.009476
v 0.008946 0.001233 0.007509
v 0.008999 0.001330 0.007967
v 0.008963 0.001280 0.007797
v 0.009030 0.001386 0.008102
v 0.009137 0.001985 0.009110
v 0.009327 0.002331 0.009464
v 0.009403 0.002429 0.009600
v 0.009233 0.001898 0.008868
v 0.009536 0.002613 0.009852
v 0.009526 0.002825 0.010038
v 0.009661 0.003139 0.010363
v 0.009722 0.003201 0.010376
v 0.009755 0.003277 0.010391
v 0.009805 0.003374 0.010391
v 0.009756 0.003526 0.010431
v 0.009889 0.003890 0.010385
v 0.010121 0.004647 0.010518
v 0.008926 0.001116 0.006895
v 0.008952 0.001224 0.007238
v 0.010168 0.004877 0.010537
v 0.010466 0.005970 0.010070
v 0.010752 0.006738 0.009420
v 0.010771 0.006875 0.009258
v 0.010750 0.006954 0.008980
v 0.010705 0.007178 0.008686
v 0.010720 0.006994 0.009188
v 0.010728 0.007228 0.008504
v 0.010674 0.007645 0.007517
v 0.010694 0.007548 0.005375
v 0.010678 0.007578 0.005130
v 0.009149 0.001510 0.008247
v 0.009231 0.001549 0.008196
v 0.009186 0.001617 0.008433
v 0.009252 0.001620 0.008336
v 0.009105 0.001394 0.007936
v 0.009105 0.001408 0.008047
v 0.009055 0.001316 0.007532
v 0.009092 0.001381 0.007820
v 0.009295 0.001545 0.007595
v 0.009198 0.001480 0.008048
v 0.009213 0.001488 0.007954
v 0.009396 0.001720 0.008249
v 0.009441 0.001718 0.008076
v 0.009484 0.001740 0.007864
v 0.009526 0.002176 0.009078
v 0.009347 0.002184 0.009244
v 0.009527 0.002287 0.009250
v 0.009656 0.002289 0.009123
v 0.009497 0.002499 0.009715
v 0.009586 0.002490 0.009585
v 0.009659 0.002497 0.009510
v 0.009533 0.002429 0.009507
v 0.009636 0.002344 0.009255
v 0.009668 0.002420 0.009377
v 0.009793 0.002442 0.009271
v 0.009737 0.002533 0.009458
v 0.009784 0.002399 0.009188
v 0.009837 0.002507 0.009292
v 0.009282 0.001766 0.008621
v 0.009374 0.001946 0.008798
v 0.009339 0.001765 0.008543
v 0.009472 0.001852 0.008480
v 0.009516 0.001965 0.008643
v 0.009436 0.002039 0.008899
v 0.009602 0.002065 0.008700
v 0.009677 0.002009 0.008353
v 0.009623 0.001927 0.008147
v 0.009608 0.001869 0.007902
v 0.009763 0.002018 0.007774
v 0.009802 0.002085 0.008003
v 0.009902 0.002159 0.007870
v 0.009600 0.002160 0.008955
v 0.009684 0.002163 0.008814
v 0.009769 0.002215 0.008727
v 0.009770 0.002156 0.008537
v 0.009723 0.002274 0.008970
v 0.009858 0.002438 0.009123
v 0.009908 0.002528 0.009184
v 0.009895 0.002326 0.008636
v 0.010060 0.002544 0.008780
v 0.009860 0.002201 0.008331
v 0.010139 0.002571 0.008543
v 0.010072 0.002427 0.008333
v 0.009995 0.002272 0.007962
v 0.010270 0.002710 0.008336
v 0.010170 0.002490 0.007925
v 0.009657 0.002730 0.009902
v 0.009702 0.003009 0.010154
v 0.009742 0.002943 0.010075
v 0.009806 0.002873 0.009969
v 0.009543 0.002544 0.009769
v 0.009620 0.002553 0.009693
v 0.009701 0.002573 0.009600
v 0.009782 0.002612 0.009528
v 0.009720 0.002703 0.009822
v 0.009841 0.002768 0.009798
v 0.009887 0.002883 0.009900
v 0.009877 0.002734 0.009652
v 0.009856 0.002622 0.009384
v 0.009948 0.002748 0.009440
v 0.010023 0.002784 0.009308
v 0.009928 0.002804 0.009698
v 0.009965 0.002902 0.009802
v 0.010024 0.002895 0.009589
v 0.009712 0.003088 0.010256
v 0.009801 0.003098 0.010187
v 0.009742 0.003134 0.010299
v 0.009810 0.003201 0.010301
v 0.009845 0.003039 0.010094
v 0.009907 0.002994 0.009997
v 0.009911 0.003193 0.010174
v 0.009985 0.003185 0.010075
v 0.009849 0.003299 0.010334
v 0.009939 0.003276 0.010210
v 0.010048 0.003317 0.010086
v 0.009932 0.003380 0.010279
v 0.010111 0.003616 0.010108
v 0.009963 0.002998 0.009918
v 0.010104 0.003266 0.009947
v 0.010102 0.003064 0.009678
v 0.010191 0.003290 0.009767
v 0.010216 0.003185 0.009505
v 0.010156 0.003451 0.009974
v 0.010214 0.003418 0.009826
v 0.010286 0.003437 0.009643
v 0.010389 0.003515 0.009488
v 0.010396 0.003666 0.009580
v 0.010110 0.002647 0.008899
v 0.009987 0.002691 0.009236
v 0.010141 0.002886 0.009143
v 0.010139 0.003009 0.009430
v 0.010254 0.003065 0.009194
v 0.010152 0.002639 0.008696
v 0.010285 0.002940 0.008798
v 0.010307 0.002889 0.008629
v 0.010384 0.003260 0.009181
v 0.010220 0.002907 0.008972
v 0.010376 0.003097 0.008866
v 0.010376 0.002925 0.008391
v 0.010388 0.002867 0.008160
v 0.010441 0.003079 0.008656
v 0.010536 0.003162 0.008417
v 0.010522 0.003206 0.008644
v 0.010539 0.003140 0.008276
v 0.010599 0.003297 0.008546
v 0.010635 0.003338 0.008317
v 0.010483 0.003453 0.009114
v 0.010498 0.003230 0.008771
v 0.010512 0.003355 0.008926
v 0.010545 0.003433 0.008932
v 0.010369 0.003392 0.009414
v 0.010467 0.003584 0.009327
v 0.010547 0.003632 0.009159
v 0.010601 0.003602 0.008935
v 0.010623 0.003717 0.009020
v 0.010646 0.003449 0.008748
v 0.010662 0.003522 0.008759
v 0.010667 0.003687 0.008820
v 0.010703 0.003624 0.008682
v 0.010622 0.003377 0.008715
v 0.010662 0.003435 0.008647
v 0.010710 0.003544 0.008507
v 0.010806 0.003729 0.008347
v 0.010692 0.003548 0.008663
v 0.010783 0.003774 0.008496
v 0.010754 0.003665 0.008509
v 0.009884 0.003603 0.010368
v 0.009915 0.003465 0.010329
v 0.009981 0.003687 0.010310
v 0.010030 0.003840 0.010276
v 0.010047 0.003687 0.010239
v 0.009955 0.003988 0.010347
v 0.010026 0.004055 0.010293
v 0.010106 0.003791 0.010182
v 0.010093 0.003975 0.010209
v 0.010216 0.003994 0.010049
v 0.010180 0.004070 0.010122
v 0.010304 0.003802 0.009863
v 0.010342 0.003814 0.009790
v 0.010256 0.003617 0.009854
v 0.010347 0.003726 0.009745
v 0.010411 0.003789 0.009598
v 0.010220 0.003804 0.009991
v 0.010296 0.003991 0.009906
v 0.010360 0.003956 0.009737
v 0.010369 0.004079 0.009753
v 0.010319 0.004172 0.009933
v 0.010040 0.004344 0.010456
v 0.010180 0.004191 0.010169
v 0.010255 0.004181 0.010057
v 0.010267 0.004446 0.010249
v 0.010327 0.004368 0.010069
v 0.010175 0.004590 0.010441
v 0.010213 0.004504 0.010358
v 0.010367 0.004650 0.010174
v 0.010425 0.004400 0.009862
v 0.010493 0.004629 0.009911
v 0.010483 0.003958 0.009368
v 0.010429 0.003973 0.009562
v 0.010451 0.004102 0.009582
v 0.010527 0.004297 0.009567
v 0.010493 0.004043 0.009374
v 0.010514 0.004138 0.009398
v 0.010505 0.004356 0.009673
v 0.010501 0.004549 0.009845
v 0.010632 0.004540 0.009635
v 0.010606 0.004403 0.009472
v 0.010526 0.004737 0.009898
v 0.010598 0.004546 0.009702
v 0.010648 0.004676 0.009686
v 0.010695 0.004803 0.009584
v 0.010664 0.004576 0.009561
v 0.010701 0.004711 0.009528
v 0.010496 0.003750 0.009330
v 0.010614 0.003790 0.009094
v 0.010526 0.003960 0.009263
v 0.010589 0.003981 0.009146
v 0.010639 0.003932 0.009028
v 0.010652 0.003793 0.008980
v 0.010591 0.004127 0.009193
v 0.010690 0.003936 0.008872
v 0.010705 0.003802 0.008747
v 0.010713 0.004105 0.008896
v 0.010756 0.004007 0.008704
v 0.010830 0.004212 0.008696
v 0.010656 0.004078 0.009007
v 0.010681 0.004243 0.009055
v 0.010799 0.004289 0.008862
v 0.010868 0.004352 0.008695
v 0.010826 0.003854 0.008438
v 0.010814 0.004009 0.008578
v 0.010864 0.004085 0.008553
v 0.010973 0.004121 0.008421
v 0.010898 0.004187 0.008570
v 0.010904 0.004282 0.008597
v 0.010997 0.004196 0.008433
v 0.010958 0.004269 0.008517
v 0.010947 0.004349 0.008542
v 0.010648 0.004334 0.009269
v 0.010657 0.004480 0.009376
v 0.010705 0.004565 0.009280
v 0.010732 0.004699 0.009307
v 0.010750 0.004573 0.009169
v 0.010796 0.004429 0.008961
v 0.010856 0.004628 0.008980
v 0.010840 0.004465 0.008870
v 0.010872 0.004571 0.008849
v 0.010910 0.004580 0.008665
v 0.010892 0.004456 0.008665
v 0.010906 0.004738 0.008842
v 0.010833 0.004889 0.009120
v 0.010938 0.004795 0.008763
v 0.010971 0.004958 0.008779
v 0.008816 0.001044 0.007055
v 0.009158 0.001367 0.007047
v 0.008951 0.001073 0.006577
v 0.009054 0.001206 0.006803
v 0.009186 0.001270 0.006533
v 0.009018 0.001056 0.006207
v 0.009151 0.001219 0.006337
v 0.009189 0.001315 0.006796
v 0.009293 0.001358 0.006426
v 0.009325 0.001316 0.006229
v 0.009428 0.001535 0.006820
v 0.009432 0.001435 0.006295
v 0.009166 0.001417 0.007426
v 0.009324 0.001542 0.007384
v 0.009313 0.001516 0.007116
v 0.009436 0.001607 0.007038
v 0.009431 0.001688 0.007565
v 0.009525 0.001745 0.007282
v 0.009481 0.001683 0.007146
v 0.009642 0.001829 0.007065
v 0.009423 0.001495 0.006580
v 0.009619 0.001752 0.006894
v 0.009635 0.001710 0.006598
v 0.009568 0.001568 0.006343
v 0.009706 0.001860 0.006931
v 0.009761 0.001965 0.007081
v 0.009834 0.002033 0.006917
v 0.009770 0.001872 0.006613
v 0.009284 0.001227 0.005990
v 0.009345 0.001307 0.006129
v 0.009334 0.001247 0.005526
v 0.009406 0.001328 0.005812
v 0.009493 0.001466 0.006037
v 0.009481 0.001459 0.006177
v 0.009545 0.001490 0.005762
v 0.009457 0.001403 0.005363
v 0.009583 0.001553 0.005390
v 0.009476 0.001459 0.005075
v 0.009503 0.001494 0.005167
v 0.009552 0.001523 0.005582
v 0.009735 0.001719 0.005778
v 0.009666 0.001655 0.005460
v 0.009732 0.001748 0.005239
v 0.009613 0.001615 0.005106
v 0.009865 0.001891 0.005430
v 0.009697 0.001690 0.006025
v 0.009690 0.001682 0.006262
v 0.009845 0.001838 0.005643
v 0.009882 0.001929 0.005925
v 0.009830 0.001875 0.006408
v 0.009969 0.002039 0.006111
v 0.010029 0.002089 0.005962
v 0.009928 0.001941 0.005681
v 0.009909 0.001922 0.005250
v 0.010074 0.002105 0.005776
v 0.010093 0.002168 0.005491
v 0.010146 0.002224 0.005188
v 0.009610 0.001881 0.007437
v 0.009554 0.001827 0.007566
v 0.009745 0.001970 0.007280
v 0.009964 0.002234 0.007643
v 0.009916 0.002173 0.007476
v 0.009940 0.002048 0.006656
v 0.010017 0.002253 0.007080
v 0.010085 0.002202 0.006598
v 0.010080 0.002280 0.006894
v 0.010223 0.002455 0.007101
v 0.010353 0.002561 0.006902
v 0.010329 0.002710 0.007742
v 0.010161 0.002428 0.007273
v 0.010115 0.002409 0.007583
v 0.010257 0.002616 0.007803
v 0.010283 0.002690 0.007976
v 0.010442 0.002916 0.007897
v 0.010284 0.002605 0.007473
v 0.010496 0.002862 0.007527
v 0.010489 0.002735 0.007077
v 0.010400 0.002594 0.006725
v 0.010597 0.002854 0.006751
v 0.010432 0.002721 0.007328
v 0.010611 0.002889 0.007160
v 0.010616 0.002913 0.007283
v 0.010521 0.002768 0.006904
v 0.010753 0.003061 0.006924
v 0.010035 0.002118 0.006373
v 0.010171 0.002284 0.006320
v 0.010219 0.002314 0.005996
v 0.010271 0.002404 0.006516
v 0.010323 0.002479 0.006247
v 0.010439 0.002622 0.006278
v 0.010139 0.002198 0.005893
v 0.010237 0.002351 0.005766
v 0.010193 0.002306 0.005527
v 0.010378 0.002562 0.005975
v 0.010569 0.002838 0.006013
v 0.010550 0.002788 0.005734
v 0.010406 0.002578 0.005638
v 0.010546 0.002767 0.006465
v 0.010575 0.002797 0.006300
v 0.010703 0.003022 0.006544
v 0.010629 0.002911 0.006168
v 0.010648 0.002976 0.005870
v 0.010786 0.003139 0.006715
v 0.010749 0.003132 0.006280
v 0.010712 0.003037 0.006078
v 0.010623 0.002932 0.005509
v 0.010736 0.003093 0.005969
v 0.010833 0.003246 0.006056
v 0.010738 0.003150 0.005797
v 0.010873 0.003379 0.005826
v 0.009728 0.001693 0.004652
v 0.009743 0.001725 0.004915
v 0.009919 0.001937 0.004866
v 0.009907 0.001912 0.004987
v 0.009829 0.001831 0.004552
v 0.009722 0.001864 0.003883
v 0.009991 0.002044 0.004558
v 0.009884 0.001980 0.004095
v 0.009887 0.002057 0.003904
v 0.010042 0.002245 0.003997
v 0.010183 0.002274 0.005019
v 0.010166 0.002273 0.004824
v 0.010086 0.002183 0.004343
v 0.010137 0.002286 0.004218
v 0.010268 0.002402 0.004583
v 0.010337 0.002541 0.004415
v 0.010352 0.002594 0.004332
v 0.009638 0.001780 0.003743
v 0.009764 0.001925 0.003565
v 0.009852 0.002044 0.003429
v 0.009867 0.002052 0.003811
v 0.009914 0.002210 0.003235
v 0.009996 0.002252 0.003544
v 0.009747 0.002010 0.003091
v 0.009791 0.002167 0.002984
v 0.009742 0.002140 0.002890
v 0.009895 0.002307 0.002948
v 0.009745 0.002149 0.002689
v 0.009910 0.002309 0.003049
v 0.009938 0.002373 0.002811
v 0.010079 0.002571 0.002876
v 0.010074 0.002330 0.003798
v 0.010183 0.002497 0.003561
v 0.010072 0.002436 0.003285
v 0.010235 0.002530 0.004054
v 0.010383 0.002741 0.003871
v 0.010314 0.002635 0.004080
v 0.010371 0.002763 0.003693
v 0.010104 0.002592 0.003140
v 0.010109 0.002618 0.003060
v 0.010175 0.002728 0.002928
v 0.010281 0.002677 0.003507
v 0.010198 0.002664 0.003296
v 0.010208 0.002782 0.003193
v 0.010348 0.002999 0.003277
v 0.010199 0.002791 0.003118
v 0.010281 0.002914 0.003041
v 0.010357 0.003052 0.003201
v 0.010320 0.002467 0.005265
v 0.010450 0.002667 0.005387
v 0.010343 0.002488 0.005098
v 0.010319 0.002482 0.004918
v 0.010494 0.002774 0.004805
v 0.010458 0.002681 0.005159
v 0.010638 0.002951 0.005299
v 0.010507 0.002793 0.005015
v 0.010477 0.002775 0.004462
v 0.010570 0.002902 0.004573
v 0.010327 0.002622 0.004202
v 0.010561 0.002931 0.004462
v 0.010529 0.002966 0.004316
v 0.010674 0.003174 0.004506
v 0.010547 0.003024 0.004236
v 0.010498 0.002939 0.003992
v 0.010484 0.002938 0.003818
v 0.010433 0.002952 0.003528
v 0.010489 0.003196 0.003368
v 0.010593 0.003176 0.003667
v 0.010460 0.003214 0.003213
v 0.010583 0.003384 0.003435
v 0.010633 0.003373 0.003596
v 0.010640 0.003554 0.003331
v 0.010601 0.003489 0.003183
v 0.010678 0.003570 0.003480
v 0.010751 0.003816 0.003420
v 0.010665 0.003014 0.005111
v 0.010643 0.002980 0.004974
v 0.010646 0.003045 0.004597
v 0.010765 0.003170 0.005432
v 0.010636 0.002994 0.004794
v 0.010875 0.003364 0.005208
v 0.010819 0.003311 0.005648
v 0.010943 0.003537 0.005212
v 0.010746 0.003245 0.004722
v 0.010672 0.003219 0.004419
v 0.010739 0.003330 0.004530
v 0.010855 0.003521 0.004659
v 0.010825 0.003523 0.004412
v 0.011016 0.003934 0.004577
v 0.010627 0.003135 0.004058
v 0.010586 0.003121 0.003760
v 0.010702 0.003388 0.003809
v 0.010694 0.003314 0.003915
v 0.010715 0.003297 0.004287
v 0.010820 0.003550 0.004127
v 0.010982 0.003971 0.004135
v 0.010864 0.003839 0.003809
v 0.010722 0.003507 0.003673
v 0.010785 0.003608 0.003756
v 0.010873 0.004032 0.003619
v 0.010520 0.003043 0.008097
v 0.010590 0.003104 0.007724
v 0.010636 0.003247 0.008042
v 0.010708 0.003323 0.007899
v 0.010707 0.003242 0.007625
v 0.010808 0.003385 0.007691
v 0.010803 0.003348 0.007548
v 0.010646 0.002974 0.007339
v 0.010782 0.003157 0.007170
v 0.010733 0.003171 0.007412
v 0.010677 0.003386 0.008189
v 0.010729 0.003412 0.008043
v 0.010750 0.003569 0.008219
v 0.010802 0.003517 0.008014
v 0.010938 0.003658 0.007963
v 0.010778 0.003407 0.007873
v 0.010898 0.003517 0.007815
v 0.010948 0.003552 0.007733
v 0.010858 0.003436 0.007575
v 0.010792 0.003603 0.008141
v 0.010869 0.003834 0.008316
v 0.010929 0.003909 0.008288
v 0.010973 0.003781 0.008048
v 0.011066 0.003943 0.008111
v 0.011017 0.003782 0.007962
v 0.011042 0.004014 0.008213
v 0.011027 0.004114 0.008308
v 0.011066 0.004091 0.008210
v 0.010970 0.004448 0.008481
v 0.011006 0.004287 0.008440
v 0.011049 0.004490 0.008227
v 0.011049 0.004228 0.008315
v 0.011038 0.004308 0.008350
v 0.011092 0.004192 0.008157
v 0.011146 0.004211 0.007980
v 0.011117 0.004364 0.007982
v 0.011107 0.004465 0.007997
v 0.011117 0.004617 0.008012
v 0.011173 0.004332 0.007783
v 0.010944 0.004615 0.008595
v 0.011034 0.004874 0.008592
v 0.010998 0.004551 0.008400
v 0.011037 0.004803 0.008538
v 0.010998 0.004615 0.008432
v 0.011093 0.004720 0.008152
v 0.011073 0.004989 0.008469
v 0.011087 0.004900 0.008353
v 0.011141 0.004868 0.008132
v 0.011159 0.005196 0.008359
v 0.011177 0.005105 0.008172
v 0.011179 0.004705 0.007866
v 0.011213 0.004907 0.007954
v 0.011243 0.004916 0.007803
v 0.011266 0.004924 0.007636
v 0.011221 0.004707 0.007715
v 0.011300 0.005072 0.007549
v 0.011222 0.005187 0.008085
v 0.011222 0.005023 0.008003
v 0.011263 0.005015 0.007884
v 0.011289 0.005120 0.007916
v 0.011314 0.005138 0.007842
v 0.011313 0.005211 0.007893
v 0.011281 0.005021 0.007674
v 0.011302 0.005113 0.007611
v 0.011332 0.005245 0.007798
v 0.011324 0.005164 0.007766
v 0.011321 0.005239 0.007631
v 0.011333 0.004942 0.007383
v 0.011344 0.005381 0.007555
v 0.011400 0.005392 0.007170
v 0.011418 0.005436 0.006985
v 0.011406 0.005564 0.006464
v 0.010885 0.003321 0.007142
v 0.010862 0.003429 0.007427
v 0.010944 0.003534 0.007211
v 0.010916 0.003401 0.006993
v 0.011002 0.003624 0.007678
v 0.010965 0.003614 0.007824
v 0.011064 0.003740 0.007725
v 0.011104 0.003950 0.008029
v 0.011072 0.003823 0.007844
v 0.011128 0.003970 0.007953
v 0.011108 0.003849 0.007680
v 0.010904 0.003524 0.007490
v 0.010961 0.003621 0.007492
v 0.010920 0.003557 0.007398
v 0.010963 0.003646 0.007435
v 0.011057 0.003725 0.007623
v 0.010976 0.003673 0.007347
v 0.011039 0.003748 0.007074
v 0.011107 0.003898 0.007162
v 0.011102 0.003857 0.007589
v 0.011040 0.003787 0.007477
v 0.011033 0.003798 0.007383
v 0.011101 0.003891 0.007489
v 0.011140 0.003958 0.007632
v 0.011138 0.003953 0.007511
v 0.011166 0.004017 0.007547
v 0.011130 0.003932 0.007347
v 0.011180 0.004000 0.007350
v 0.011214 0.004059 0.007377
v 0.011145 0.003981 0.007179
v 0.011178 0.004055 0.007172
v 0.011219 0.004106 0.007246
v 0.010881 0.003320 0.006751
v 0.010906 0.003392 0.006351
v 0.010951 0.003493 0.006592
v 0.011016 0.003655 0.006916
v 0.010902 0.003369 0.005994
v 0.010976 0.003601 0.005764
v 0.010999 0.003564 0.005955
v 0.011029 0.003602 0.006109
v 0.011076 0.003720 0.006240
v 0.011112 0.003831 0.006000
v 0.011149 0.003897 0.006918
v 0.011164 0.003918 0.006577
v 0.011119 0.003843 0.006676
v 0.011168 0.003909 0.006448
v 0.011142 0.003939 0.007049
v 0.011162 0.004022 0.007046
v 0.011182 0.004103 0.007109
v 0.011184 0.004128 0.007043
v 0.011187 0.004060 0.006902
v 0.011202 0.004200 0.006953
v 0.011171 0.003968 0.006915
v 0.011200 0.004083 0.006773
v 0.011229 0.004179 0.006790
v 0.011303 0.004256 0.006626
v 0.011202 0.004030 0.006287
v 0.011215 0.004147 0.006016
v 0.011320 0.004283 0.006467
v 0.011320 0.004272 0.006525
v 0.011309 0.004393 0.006301
v 0.011096 0.004020 0.008122
v 0.011140 0.004043 0.008012
v 0.011161 0.004053 0.007893
v 0.011139 0.004120 0.008033
v 0.011167 0.004161 0.007899
v 0.011169 0.004093 0.007667
v 0.011187 0.004217 0.007669
v 0.011239 0.004143 0.007423
v 0.011254 0.004219 0.007369
v 0.011277 0.004419 0.007369
v 0.011288 0.004453 0.007309
v 0.011248 0.004211 0.007247
v 0.011225 0.004535 0.007652
v 0.011256 0.004460 0.007529
v 0.011303 0.004547 0.007341
v 0.011266 0.004804 0.007553
v 0.011321 0.004682 0.007314
v 0.011249 0.004346 0.007117
v 0.011305 0.004589 0.007103
v 0.011278 0.004422 0.006863
v 0.011326 0.004415 0.006679
v 0.011329 0.004570 0.006926
v 0.011346 0.004489 0.006716
v 0.011420 0.004628 0.006723
v 0.011312 0.004560 0.007249
v 0.011308 0.004600 0.007033
v 0.011340 0.004660 0.006969
v 0.011411 0.004691 0.006835
v 0.011339 0.004792 0.007011
v 0.011374 0.004778 0.006912
v 0.011411 0.004933 0.006802
v 0.011400 0.004614 0.006796
v 0.011439 0.004718 0.006749
v 0.011342 0.004452 0.006572
v 0.011363 0.004519 0.006597
v 0.011345 0.004544 0.006448
v 0.011388 0.004687 0.006448
v 0.011354 0.004705 0.006175
v 0.011324 0.004514 0.006106
v 0.011423 0.004646 0.006652
v 0.011442 0.004726 0.006671
v 0.011440 0.004820 0.006534
v 0.011442 0.004833 0.006703
v 0.011448 0.004824 0.006623
v 0.011449 0.004952 0.006483
v 0.011456 0.004938 0.006579
v 0.011414 0.005012 0.006304
v 0.011330 0.004741 0.007223
v 0.011330 0.004776 0.007087
v 0.011355 0.004963 0.007278
v 0.011358 0.005106 0.007310
v 0.011344 0.004885 0.007001
v 0.011372 0.005063 0.007114
v 0.011398 0.005050 0.006891
v 0.011378 0.005200 0.007222
v 0.011418 0.005225 0.007060
v 0.011431 0.005314 0.006996
v 0.011450 0.004960 0.006656
v 0.011463 0.005113 0.006631
v 0.011468 0.005086 0.006540
v 0.011459 0.005160 0.006482
v 0.011418 0.005242 0.006325
v 0.011423 0.005422 0.006518
v 0.011435 0.005245 0.006906
v 0.011462 0.005265 0.006739
v 0.011462 0.005320 0.006726
v 0.011466 0.005280 0.006623
v 0.011060 0.004909 0.003690
v 0.011118 0.005130 0.003884
v 0.011130 0.004885 0.004046
v 0.011177 0.005056 0.004148
v 0.011172 0.005197 0.004066
v 0.011354 0.005210 0.005383
v 0.011316 0.005302 0.005111
v 0.011402 0.005455 0.006033
v 0.011374 0.005731 0.005973
v 0.011328 0.005640 0.005497
v 0.011292 0.005752 0.005225
v 0.011342 0.005955 0.005668
v 0.011330 0.005888 0.005452
v 0.011257 0.005893 0.005114
v 0.011310 0.005975 0.005366
v 0.011241 0.006213 0.005245
v 0.011249 0.005219 0.004816
v 0.011200 0.005223 0.004409
v 0.011225 0.005096 0.004568
v 0.011242 0.005456 0.004815
v 0.011203 0.005549 0.004644
v 0.011186 0.005435 0.004375
v 0.011189 0.005308 0.004186
v 0.011136 0.005471 0.004048
v 0.011120 0.005354 0.003827
v 0.011135 0.005316 0.003941
v 0.011160 0.005586 0.004319
v 0.011137 0.005802 0.004295
v 0.011109 0.005680 0.004039
v 0.011084 0.005897 0.004089
v 0.011177 0.006240 0.004976
v 0.011190 0.006115 0.004995
v 0.011214 0.005717 0.004849
v 0.011173 0.005976 0.004751
v 0.011179 0.005776 0.004567
v 0.011214 0.005891 0.004920
v 0.011119 0.006117 0.004511
v 0.011065 0.006058 0.004053
v 0.011090 0.006246 0.004477
v 0.011071 0.006175 0.004175
v 0.010963 0.003590 0.005588
v 0.011005 0.003685 0.005391
v 0.010958 0.003655 0.004937
v 0.011023 0.003804 0.005230
v 0.011095 0.003870 0.005672
v 0.011105 0.003943 0.005386
v 0.011141 0.004012 0.005551
v 0.011162 0.004142 0.005191
v 0.011027 0.003839 0.004924
v 0.011059 0.003973 0.004831
v 0.011053 0.003911 0.005065
v 0.011083 0.004025 0.004991
v 0.011131 0.004048 0.005181
v 0.011129 0.004239 0.004783
v 0.011194 0.004267 0.005352
v 0.011241 0.004230 0.005829
v 0.011242 0.004515 0.005379
v 0.011259 0.004417 0.005664
v 0.011169 0.004272 0.005012
v 0.011191 0.004412 0.005000
v 0.011217 0.004539 0.005189
v 0.011245 0.004746 0.005118
v 0.011207 0.004682 0.004930
v 0.011052 0.004071 0.004389
v 0.011077 0.004223 0.004212
v 0.011146 0.004484 0.004421
v 0.011087 0.004384 0.004162
v 0.010864 0.004100 0.003463
v 0.010968 0.004374 0.003691
v 0.010986 0.004285 0.003851
v 0.010939 0.004412 0.003423
v 0.011035 0.004682 0.003746
v 0.011156 0.004470 0.004655
v 0.011188 0.004708 0.004680
v 0.011121 0.004693 0.004146
v 0.011179 0.004666 0.004517
v 0.011213 0.004875 0.004882
v 0.011204 0.004966 0.004525
v 0.011087 0.004710 0.003933
v 0.011325 0.004649 0.005848
v 0.011351 0.004774 0.005986
v 0.011383 0.004944 0.005838
v 0.011309 0.004780 0.005609
v 0.011345 0.004984 0.005565
v 0.011361 0.005138 0.005600
v 0.011331 0.004972 0.005395
v 0.011305 0.005033 0.005118
v 0.011354 0.005356 0.005553
v 0.011386 0.005261 0.005847
v 0.011386 0.005052 0.006119
v 0.011405 0.005325 0.006247
v 0.011239 0.005040 0.004862
v 0.011233 0.005087 0.004774
v 0.010265 0.004673 0.010361
v 0.010254 0.004882 0.010427
v 0.010372 0.004885 0.010243
v 0.010437 0.005104 0.010167
v 0.010377 0.005565 0.010284
v 0.010488 0.005302 0.010088
v 0.010552 0.004955 0.009906
v 0.010631 0.005042 0.009763
v 0.010726 0.004992 0.009509
v 0.010720 0.005202 0.009564
v 0.010636 0.005372 0.009749
v 0.010828 0.005144 0.009204
v 0.010765 0.005645 0.009481
v 0.010814 0.005284 0.009303
v 0.010785 0.005433 0.009402
v 0.010894 0.005334 0.009120
v 0.010494 0.005492 0.010101
v 0.010540 0.005640 0.010023
v 0.010554 0.005497 0.009980
v 0.010703 0.005616 0.009635
v 0.010672 0.005775 0.009723
v 0.010566 0.005900 0.009928
v 0.010592 0.006045 0.009864
v 0.010653 0.006185 0.009715
v 0.010719 0.006011 0.009586
v 0.010826 0.006129 0.009357
v 0.010829 0.005866 0.009360
v 0.010893 0.005773 0.009205
v 0.010974 0.005784 0.008985
v 0.010904 0.006187 0.009166
v 0.010768 0.004903 0.009297
v 0.010901 0.004931 0.008954
v 0.010942 0.005198 0.008959
v 0.010939 0.005440 0.009004
v 0.010992 0.005566 0.008896
v 0.010570 0.006277 0.009835
v 0.010726 0.006663 0.009507
v 0.010740 0.006230 0.009551
v 0.010824 0.006637 0.009311
v 0.010830 0.006740 0.009249
v 0.010974 0.005951 0.008976
v 0.011058 0.006021 0.008746
v 0.010958 0.006376 0.008940
v 0.011011 0.006352 0.008668
v 0.011092 0.006036 0.008636
v 0.011009 0.006197 0.008789
v 0.011044 0.006276 0.008537
v 0.011108 0.006286 0.008367
v 0.011081 0.006439 0.008375
v 0.011047 0.005152 0.008625
v 0.011120 0.005233 0.008466
v 0.011124 0.005454 0.008511
v 0.011005 0.005438 0.008804
v 0.011153 0.005602 0.008441
v 0.011169 0.005416 0.008346
v 0.011204 0.005549 0.008253
v 0.011171 0.005778 0.008320
v 0.011237 0.005593 0.008068
v 0.011234 0.005814 0.008011
v 0.011265 0.005886 0.007833
v 0.011206 0.005269 0.008161
v 0.011270 0.005272 0.007995
v 0.011237 0.005430 0.008070
v 0.011300 0.005401 0.007885
v 0.011329 0.005391 0.007752
v 0.011306 0.005624 0.007834
v 0.011329 0.005680 0.007703
v 0.011093 0.005724 0.008724
v 0.011095 0.005792 0.008719
v 0.011131 0.005739 0.008584
v 0.011126 0.006057 0.008424
v 0.011151 0.006233 0.008277
v 0.011206 0.006033 0.008084
v 0.011171 0.006347 0.008014
v 0.011240 0.006050 0.007907
v 0.011235 0.006200 0.007871
v 0.011180 0.006474 0.007747
v 0.011154 0.006863 0.007323
v 0.011188 0.006884 0.006910
v 0.011351 0.005583 0.007532
v 0.011385 0.005507 0.007269
v 0.011398 0.005570 0.007111
v 0.011413 0.005538 0.006786
v 0.011387 0.005692 0.007346
v 0.011345 0.005791 0.007595
v 0.011368 0.005922 0.007490
v 0.011386 0.005847 0.007317
v 0.011409 0.006037 0.007345
v 0.011419 0.006072 0.007232
v 0.011383 0.005768 0.006813
v 0.011388 0.005842 0.007119
v 0.011395 0.005868 0.006508
v 0.011386 0.006011 0.006938
v 0.011399 0.006126 0.007012
v 0.011373 0.005995 0.006793
v 0.011350 0.006217 0.006819
v 0.011336 0.006101 0.007592
v 0.011280 0.006191 0.007738
v 0.011222 0.006313 0.007823
v 0.011348 0.006279 0.007426
v 0.011387 0.006186 0.007385
v 0.011391 0.006225 0.007301
v 0.011380 0.006266 0.007165
v 0.011250 0.006503 0.007505
v 0.011408 0.006103 0.007360
v 0.011417 0.006132 0.007277
v 0.011341 0.006293 0.006902
v 0.011307 0.006431 0.007097
v 0.011311 0.006403 0.006934
v 0.011343 0.006286 0.006659
v 0.011282 0.006479 0.007362
v 0.011235 0.006632 0.007183
v 0.011284 0.006513 0.007054
v 0.011251 0.006692 0.006807
v 0.011402 0.006186 0.007110
v 0.010885 0.006629 0.009062
v 0.010911 0.006692 0.008811
v 0.010780 0.006900 0.009164
v 0.010829 0.006806 0.009133
v 0.010863 0.006726 0.009037
v 0.010825 0.006838 0.008955
v 0.010889 0.006858 0.008635
v 0.010855 0.006817 0.008849
v 0.010978 0.006487 0.008736
v 0.011039 0.006571 0.008522
v 0.010955 0.006659 0.008689
v 0.010955 0.006770 0.008581
v 0.011000 0.006791 0.008360
v 0.010910 0.006982 0.008351
v 0.010795 0.007278 0.008257
v 0.011008 0.006680 0.008529
v 0.011069 0.006678 0.008102
v 0.010871 0.007302 0.007801
v 0.010909 0.007048 0.008195
v 0.010985 0.006933 0.008016
v 0.010958 0.007128 0.007828
v 0.011065 0.006934 0.007662
v 0.011114 0.006655 0.007839
v 0.011208 0.006652 0.007493
v 0.010979 0.007220 0.007511
v 0.010942 0.007308 0.007372
v 0.010999 0.007298 0.007132
v 0.010907 0.007467 0.006967
v 0.011055 0.007085 0.007452
v 0.011094 0.007150 0.007043
v 0.011262 0.006668 0.006954
v 0.011113 0.007113 0.006834
v 0.011103 0.007075 0.006462
v 0.011047 0.007202 0.006393
v 0.011159 0.006899 0.006473
v 0.011147 0.006963 0.006274
v 0.010945 0.007363 0.005946
v 0.010882 0.007388 0.005695
v 0.010951 0.007237 0.005661
v 0.011102 0.006903 0.005591
v 0.011110 0.006985 0.005787
v 0.011040 0.007052 0.005605
v 0.011124 0.006994 0.006086
v 0.011033 0.007201 0.006015
v 0.011075 0.007073 0.005804
v 0.011308 0.006290 0.006096
v 0.011355 0.006054 0.006132
v 0.011380 0.005841 0.006140
v 0.011364 0.005947 0.005924
v 0.011346 0.006071 0.005928
v 0.011372 0.006092 0.006356
v 0.011341 0.006296 0.006406
v 0.011287 0.006205 0.005577
v 0.011237 0.006346 0.005371
v 0.011166 0.006712 0.005687
v 0.011281 0.006263 0.005759
v 0.011239 0.006447 0.005615
v 0.011145 0.006698 0.005471
v 0.011323 0.006035 0.005492
v 0.011240 0.006643 0.006463
v 0.011314 0.006423 0.006618
v 0.011301 0.006455 0.006354
v 0.011220 0.006705 0.006208
v 0.011271 0.006512 0.006211
v 0.011243 0.006589 0.005944
v 0.010964 0.006857 0.004873
v 0.011034 0.006781 0.005029
v 0.011073 0.006620 0.004966
v 0.011022 0.006519 0.004540
v 0.010903 0.006896 0.004354
v 0.010878 0.007053 0.004667
v 0.010996 0.006721 0.004708
v 0.010893 0.007196 0.005241
v 0.010897 0.007294 0.005502
v 0.010765 0.007409 0.005248
v 0.010747 0.007376 0.004921
v 0.010797 0.007323 0.005041
v 0.011063 0.006837 0.005219
v 0.010980 0.007127 0.005432
v 0.010949 0.007012 0.005094
v 0.010731 0.007359 0.004785
v 0.010853 0.007141 0.004818
v 0.010739 0.007315 0.004464
v 0.010682 0.007430 0.004567
v 0.011203 0.006388 0.005163
v 0.011130 0.006427 0.004915
v 0.011151 0.006221 0.004701
v 0.011114 0.006678 0.005222
v 0.011001 0.007337 0.006721
v 0.010752 0.007636 0.006266
v 0.010992 0.007286 0.006251
v 0.010989 0.007321 0.006519
v 0.010868 0.007517 0.006719
v 0.011063 0.007221 0.006633
v 0.010867 0.007461 0.006280
v 0.010833 0.007546 0.005980
v 0.010953 0.007354 0.006077
v 0.010808 0.007534 0.005770
v 0.010756 0.007577 0.005589
v -0.001805 0.006247 -0.017027
v -0.001812 0.006398 -0.016972
v -0.001731 0.006493 -0.017003
v -0.001717 0.006095 -0.017123
v -0.001580 0.005933 -0.017175
v -0.001473 0.005866 -0.017254
v -0.001263 0.005690 -0.017229
v -0.001596 0.007028 -0.016789
v -0.001439 0.007214 -0.016703
v -0.001160 0.007374 -0.016699
v -0.000783 0.007604 -0.016680
v -0.000746 0.007716 -0.016503
v -0.000587 0.004979 -0.017467
v -0.001040 0.005582 -0.017311
v -0.001087 0.005530 -0.017207
v -0.000234 0.004459 -0.017518
v 0.000206 0.004096 -0.017580
v 0.000632 0.003957 -0.017863
v 0.001126 0.003779 -0.017792
v 0.001426 0.003785 -0.017724
v 0.001476 0.003847 -0.017703
v 0.001600 0.004204 -0.017634
v 0.001603 0.004785 -0.017526
v 0.001511 0.005088 -0.017457
v 0.001503 0.005125 -0.017258
v 0.001544 0.005554 -0.017075
v 0.001592 0.005756 -0.017157
v 0.001505 0.005219 -0.017288
v 0.001532 0.005342 -0.017163
v 0.001523 0.005390 -0.017348
v 0.001624 0.004606 -0.017428
v -0.000413 0.007794 -0.016574
v -0.000235 0.007920 -0.016391
v -0.000329 0.007813 -0.016588
v 0.000164 0.008059 -0.016540
v 0.000154 0.008102 -0.016330
v 0.000270 0.008130 -0.016372
v 0.000629 0.008261 -0.016271
v 0.000973 0.008327 -0.016312
v 0.001495 0.008434 -0.016244
v 0.001613 0.006005 -0.017097
v 0.001606 0.005957 -0.016951
v 0.001633 0.006067 -0.016950
v 0.001689 0.006209 -0.016910
v 0.001727 0.006295 -0.016955
v 0.001852 0.006325 -0.016886
v 0.001946 0.006345 -0.016912
v 0.002027 0.006335 -0.016921
v 0.002354 0.006191 -0.016875
v 0.002533 0.006170 -0.016939
v 0.002606 0.006160 -0.016967
v 0.002956 0.005867 -0.016985
v 0.003414 0.005397 -0.017114
v 0.003497 0.005427 -0.017185
v 0.003588 0.005318 -0.017115
v 0.003664 0.005330 -0.017116
v 0.003368 0.009138 -0.015929
v 0.003813 0.005485 -0.017144
v 0.003931 0.005468 -0.017101
v 0.004511 0.005564 -0.016983
v 0.004713 0.005569 -0.017001
v 0.004867 0.005586 -0.016980
v 0.005041 0.005723 -0.016930
v 0.005122 0.006029 -0.016889
v 0.005156 0.006173 -0.016900
v 0.005291 0.008144 -0.016341
v 0.005400 0.008056 -0.016312
v 0.005635 0.007665 -0.016323
v 0.005128 0.008374 -0.016064
v -0.001644 0.006019 -0.017178
v -0.001643 0.006084 -0.017221
v -0.001472 0.005952 -0.017385
v -0.001455 0.006023 -0.017451
v -0.001502 0.005912 -0.017292
v -0.001414 0.005874 -0.017417
v -0.001404 0.005927 -0.017481
v -0.001366 0.005791 -0.017360
v -0.001296 0.005732 -0.017328
v -0.001365 0.005810 -0.017435
v -0.001351 0.005837 -0.017507
v -0.001294 0.005746 -0.017452
v -0.001280 0.005751 -0.017526
v -0.001461 0.006118 -0.017472
v -0.001352 0.006011 -0.017584
v -0.001359 0.006119 -0.017580
v -0.001308 0.005877 -0.017603
v -0.001285 0.005803 -0.017595
v -0.001276 0.006020 -0.017676
v -0.001291 0.006143 -0.017645
v -0.001724 0.006179 -0.017149
v -0.001707 0.006255 -0.017158
v -0.001610 0.006257 -0.017260
v -0.001728 0.006332 -0.017095
v -0.001641 0.006423 -0.017120
v -0.001577 0.006331 -0.017243
v -0.001600 0.006181 -0.017292
v -0.001517 0.006194 -0.017400
v -0.001449 0.006201 -0.017474
v -0.001568 0.006657 -0.017036
v -0.001529 0.006492 -0.017154
v -0.001433 0.006469 -0.017265
v -0.001446 0.006546 -0.017191
v -0.001370 0.006718 -0.017155
v -0.001317 0.006659 -0.017248
v -0.001344 0.006196 -0.017566
v -0.001316 0.006283 -0.017538
v -0.001462 0.006267 -0.017429
v -0.001196 0.006351 -0.017618
v -0.001200 0.006129 -0.017722
v -0.001135 0.006331 -0.017684
v -0.001317 0.006449 -0.017396
v -0.001260 0.006582 -0.017357
v -0.001249 0.006683 -0.017287
v -0.001192 0.006611 -0.017392
v -0.001171 0.006525 -0.017485
v -0.001081 0.006416 -0.017669
v -0.001581 0.006928 -0.016872
v -0.001461 0.006819 -0.017033
v -0.001458 0.006985 -0.016931
v -0.001321 0.006776 -0.017152
v -0.001325 0.007043 -0.016956
v -0.001277 0.006888 -0.017094
v -0.001187 0.007143 -0.016941
v -0.001174 0.006820 -0.017208
v -0.001131 0.006979 -0.017101
v -0.000956 0.006875 -0.017318
v -0.000986 0.007157 -0.017038
v -0.000961 0.006992 -0.017214
v -0.001014 0.007376 -0.016799
v -0.000890 0.007249 -0.017013
v -0.000886 0.007499 -0.016736
v -0.000631 0.007511 -0.016902
v -0.000424 0.005143 -0.017652
v -0.000367 0.004982 -0.017645
v -0.000252 0.005253 -0.017878
v -0.001199 0.005698 -0.017534
v -0.001050 0.005636 -0.017472
v -0.001140 0.005626 -0.017273
v -0.001020 0.005617 -0.017403
v -0.001068 0.005646 -0.017628
v -0.001233 0.005740 -0.017610
v -0.001160 0.005691 -0.017625
v -0.001156 0.005716 -0.017697
v -0.001170 0.005770 -0.017747
v -0.001090 0.005673 -0.017708
v -0.001026 0.005639 -0.017716
v -0.001085 0.005703 -0.017779
v -0.001097 0.005781 -0.017836
v -0.001019 0.005658 -0.017791
v -0.001010 0.005699 -0.017858
v -0.001203 0.005674 -0.017309
v -0.001215 0.005695 -0.017381
v -0.001209 0.005863 -0.017739
v -0.001133 0.005874 -0.017821
v -0.001193 0.006017 -0.017759
v -0.000950 0.005539 -0.017344
v -0.000941 0.005580 -0.017410
v -0.000885 0.005484 -0.017357
v -0.000872 0.005544 -0.017419
v -0.000939 0.005601 -0.017484
v -0.000874 0.005589 -0.017558
v -0.000867 0.005576 -0.017489
v -0.000694 0.005203 -0.017443
v -0.000802 0.005494 -0.017430
v -0.000797 0.005542 -0.017497
v -0.000795 0.005562 -0.017571
v -0.000727 0.005526 -0.017580
v -0.000940 0.005606 -0.017726
v -0.000813 0.005577 -0.017644
v -0.000950 0.005621 -0.017800
v -0.000947 0.005655 -0.017872
v -0.000878 0.005597 -0.017804
v -0.000876 0.005617 -0.017878
v -0.000725 0.005545 -0.017654
v -0.000786 0.005576 -0.017795
v -0.000794 0.005590 -0.017884
v -0.001059 0.005902 -0.017875
v -0.001071 0.006061 -0.017832
v -0.000937 0.005989 -0.017926
v -0.000908 0.005714 -0.017952
v -0.000869 0.005659 -0.017949
v -0.000938 0.005767 -0.017948
v -0.000799 0.005619 -0.017955
v -0.000789 0.005666 -0.018020
v -0.000726 0.005596 -0.017959
v -0.000719 0.005641 -0.018042
v -0.000739 0.005756 -0.018096
v -0.000706 0.005689 -0.018090
v -0.000906 0.005847 -0.017971
v -0.000858 0.006067 -0.017967
v -0.000775 0.005864 -0.018067
v -0.000620 0.006044 -0.018206
v -0.000975 0.006354 -0.017784
v -0.001006 0.006125 -0.017847
v -0.000954 0.006496 -0.017718
v -0.000883 0.006614 -0.017684
v -0.000821 0.006479 -0.017853
v -0.000799 0.006684 -0.017735
v -0.000704 0.006665 -0.017872
v -0.000868 0.006210 -0.017922
v -0.000687 0.006114 -0.018126
v -0.000558 0.006228 -0.018196
v -0.000668 0.006440 -0.018034
v -0.000499 0.006473 -0.018169
v -0.000750 0.005412 -0.017441
v -0.000605 0.005234 -0.017521
v -0.000603 0.005392 -0.017594
v -0.000728 0.005488 -0.017507
v -0.000627 0.005479 -0.017641
v -0.000651 0.005510 -0.017664
v -0.000583 0.005507 -0.017741
v -0.000683 0.005544 -0.017738
v -0.000574 0.005528 -0.017823
v -0.000524 0.005411 -0.017686
v -0.000450 0.005409 -0.017765
v -0.000514 0.005466 -0.017751
v -0.000506 0.005504 -0.017819
v -0.000505 0.005523 -0.017893
v -0.000439 0.005464 -0.017829
v -0.000433 0.005497 -0.017899
v -0.000373 0.005411 -0.017842
v -0.000364 0.005461 -0.017907
v -0.000280 0.005400 -0.017923
v -0.000589 0.005603 -0.018052
v -0.000582 0.005567 -0.017967
v -0.000649 0.005647 -0.018085
v -0.000624 0.005709 -0.018161
v -0.000557 0.005666 -0.018172
v -0.000423 0.005560 -0.018094
v -0.000374 0.005495 -0.017967
v -0.000490 0.005626 -0.018181
v -0.000601 0.005772 -0.018216
v -0.000524 0.005713 -0.018259
v -0.000502 0.005766 -0.018332
v -0.000444 0.005627 -0.018255
v -0.000414 0.005659 -0.018354
v -0.000394 0.005731 -0.018466
v -0.000393 0.005784 -0.018502
v -0.000606 0.005855 -0.018233
v -0.000549 0.005942 -0.018299
v -0.000531 0.006083 -0.018299
v -0.000288 0.005463 -0.017984
v -0.000281 0.005497 -0.018053
v -0.000339 0.005542 -0.018137
v -0.000128 0.005381 -0.018038
v -0.000220 0.005424 -0.017994
v -0.000209 0.005474 -0.018058
v -0.000139 0.005439 -0.018066
v -0.000203 0.005504 -0.018128
v -0.000131 0.005498 -0.018202
v -0.000130 0.005482 -0.018132
v -0.000350 0.005576 -0.018272
v -0.000348 0.005612 -0.018367
v -0.000329 0.005695 -0.018511
v -0.000263 0.005614 -0.018465
v -0.000232 0.005536 -0.018297
v -0.000236 0.005558 -0.018372
v -0.000099 0.005521 -0.018367
v -0.000194 0.005602 -0.018499
v -0.000122 0.005564 -0.018468
v -0.000423 0.006352 -0.018316
v -0.000496 0.005873 -0.018372
v -0.000311 0.005882 -0.018618
v -0.000439 0.005928 -0.018446
v -0.000338 0.006057 -0.018546
v -0.000304 0.005792 -0.018603
v -0.000255 0.005677 -0.018558
v -0.000207 0.005805 -0.018691
v -0.000183 0.005654 -0.018583
v -0.000115 0.005637 -0.018597
v -0.000203 0.005750 -0.018659
v -0.000090 0.005744 -0.018720
v -0.000243 0.006002 -0.018691
v -0.000203 0.005885 -0.018726
v -0.000173 0.005974 -0.018772
v -0.000140 0.006065 -0.018812
v -0.000094 0.005972 -0.018849
v -0.000043 0.005833 -0.018815
v -0.000036 0.005955 -0.018882
v -0.000079 0.006061 -0.018868
v -0.000040 0.006152 -0.018873
v -0.000004 0.006051 -0.018910
v 0.000025 0.006144 -0.018905
v -0.000312 0.006318 -0.018481
v -0.000264 0.006216 -0.018599
v -0.000212 0.006401 -0.018620
v -0.000352 0.006571 -0.018266
v -0.000315 0.006499 -0.018373
v -0.000342 0.006705 -0.018233
v -0.000273 0.006667 -0.018339
v -0.000220 0.006652 -0.018441
v -0.000186 0.006713 -0.018433
v -0.000199 0.006554 -0.018566
v -0.000197 0.006193 -0.018702
v -0.000127 0.006155 -0.018797
v -0.000076 0.006317 -0.018781
v -0.000008 0.006335 -0.018814
v 0.000091 0.006336 -0.018845
v 0.000032 0.006427 -0.018810
v 0.000125 0.006407 -0.018831
v -0.000117 0.006495 -0.018702
v -0.000096 0.006589 -0.018676
v -0.000008 0.006563 -0.018767
v -0.000089 0.006653 -0.018638
v 0.000017 0.006663 -0.018740
v 0.000041 0.006729 -0.018710
v 0.000077 0.006572 -0.018809
v 0.000130 0.006499 -0.018829
v 0.000095 0.006651 -0.018799
v 0.000114 0.006727 -0.018778
v 0.000171 0.006636 -0.018842
v 0.000199 0.006719 -0.018836
v 0.000182 0.004264 -0.017684
v -0.000208 0.004704 -0.017645
v -0.000236 0.004608 -0.017578
v -0.000026 0.004567 -0.017737
v -0.000271 0.004865 -0.017677
v -0.000068 0.005050 -0.017975
v -0.000007 0.004430 -0.017671
v 0.000186 0.004413 -0.017803
v 0.000203 0.004585 -0.017945
v -0.000011 0.004844 -0.017916
v 0.000318 0.005039 -0.018331
v 0.000041 0.005142 -0.018112
v 0.000385 0.005206 -0.018456
v 0.000402 0.004251 -0.017862
v 0.000367 0.004112 -0.017713
v 0.000476 0.003990 -0.017741
v 0.000726 0.003958 -0.017923
v 0.000567 0.004011 -0.017860
v 0.000589 0.004122 -0.017985
v 0.000739 0.004082 -0.018062
v 0.000499 0.004280 -0.017989
v 0.000603 0.004339 -0.018134
v 0.000658 0.004090 -0.018021
v 0.000745 0.004209 -0.018171
v 0.000820 0.004309 -0.018301
v 0.000421 0.004444 -0.018055
v 0.000388 0.004554 -0.018105
v 0.000671 0.004378 -0.018230
v 0.000311 0.004788 -0.018183
v 0.000447 0.004914 -0.018379
v 0.000564 0.005012 -0.018540
v 0.000638 0.005286 -0.018787
v 0.000577 0.004825 -0.018439
v 0.000704 0.005075 -0.018730
v 0.000545 0.004654 -0.018287
v 0.000829 0.004483 -0.018425
v 0.000752 0.004892 -0.018650
v 0.000832 0.004680 -0.018579
v 0.000907 0.004771 -0.018686
v 0.000842 0.004930 -0.018742
v 0.000718 0.005230 -0.018821
v 0.000760 0.005095 -0.018782
v 0.000852 0.005024 -0.018797
v 0.000783 0.005185 -0.018835
v 0.000869 0.005128 -0.018833
v 0.000951 0.004958 -0.018804
v 0.000929 0.005150 -0.018838
v 0.000982 0.005043 -0.018826
v 0.001063 0.005094 -0.018817
v 0.000000 0.005383 -0.018154
v -0.000062 0.005444 -0.018142
v -0.000056 0.005477 -0.018211
v 0.000013 0.005442 -0.018220
v 0.000078 0.005388 -0.018233
v -0.000055 0.005493 -0.018287
v 0.000018 0.005473 -0.018290
v 0.000021 0.005496 -0.018363
v 0.000089 0.005441 -0.018297
v 0.000099 0.005483 -0.018384
v 0.000154 0.005394 -0.018310
v 0.000166 0.005446 -0.018373
v 0.000175 0.005489 -0.018439
v 0.000189 0.005537 -0.018529
v 0.000229 0.005403 -0.018385
v 0.000138 0.005314 -0.018254
v 0.000319 0.005369 -0.018455
v 0.000322 0.005459 -0.018523
v -0.000011 0.005640 -0.018642
v -0.000019 0.005576 -0.018534
v 0.000094 0.005660 -0.018713
v 0.000017 0.005720 -0.018748
v 0.000149 0.005603 -0.018648
v 0.000167 0.005681 -0.018782
v 0.000230 0.005611 -0.018720
v 0.000033 0.005880 -0.018878
v 0.000129 0.005763 -0.018840
v 0.000140 0.005836 -0.018895
v 0.000049 0.005955 -0.018912
v 0.000068 0.006032 -0.018930
v 0.000266 0.005685 -0.018857
v 0.000399 0.005684 -0.018930
v 0.000225 0.005904 -0.018936
v 0.000216 0.005992 -0.018940
v 0.000283 0.006053 -0.018938
v 0.000325 0.005964 -0.018958
v 0.000268 0.005548 -0.018601
v 0.000294 0.005508 -0.018546
v 0.000369 0.005544 -0.018687
v 0.000317 0.005613 -0.018797
v 0.000422 0.005506 -0.018676
v 0.000491 0.005543 -0.018811
v 0.000393 0.005627 -0.018874
v 0.000564 0.005571 -0.018880
v 0.000515 0.005648 -0.018935
v 0.000458 0.005765 -0.018986
v 0.000460 0.005937 -0.019005
v 0.000393 0.006028 -0.018965
v 0.000482 0.005845 -0.019010
v 0.000538 0.005736 -0.018995
v 0.000564 0.005832 -0.019037
v 0.000592 0.005996 -0.019051
v 0.000587 0.005914 -0.019054
v 0.000108 0.006134 -0.018923
v 0.000314 0.006139 -0.018916
v 0.000285 0.006282 -0.018858
v 0.000314 0.006351 -0.018837
v 0.000427 0.006312 -0.018855
v 0.000210 0.006459 -0.018836
v 0.000391 0.006407 -0.018834
v 0.000418 0.006477 -0.018844
v 0.000409 0.006128 -0.018935
v 0.000538 0.006282 -0.018890
v 0.000548 0.006448 -0.018853
v 0.000525 0.006371 -0.018855
v 0.000249 0.006634 -0.018868
v 0.000272 0.006710 -0.018875
v 0.000346 0.006693 -0.018894
v 0.000265 0.006572 -0.018862
v 0.000428 0.006675 -0.018897
v 0.000691 0.006122 -0.019032
v 0.000616 0.006068 -0.019038
v 0.000679 0.006267 -0.018933
v 0.000522 0.006555 -0.018869
v 0.000660 0.006510 -0.018879
v 0.000695 0.006336 -0.018903
v 0.000665 0.006420 -0.018878
v 0.000787 0.006482 -0.018911
v 0.000477 0.005444 -0.018680
v 0.000555 0.005502 -0.018822
v 0.000616 0.005433 -0.018841
v 0.000673 0.005388 -0.018867
v 0.000738 0.005310 -0.018872
v 0.000588 0.005631 -0.018931
v 0.000636 0.005519 -0.018886
v 0.000660 0.005593 -0.018916
v 0.000760 0.005389 -0.018899
v 0.000709 0.005488 -0.018901
v 0.000732 0.005568 -0.018908
v 0.000786 0.005464 -0.018905
v 0.000609 0.005724 -0.018993
v 0.000637 0.005812 -0.019041
v 0.000688 0.005654 -0.018937
v 0.000730 0.005851 -0.019041
v 0.000746 0.005656 -0.018921
v 0.000841 0.005708 -0.018914
v 0.000851 0.005904 -0.019023
v 0.000810 0.005282 -0.018882
v 0.000884 0.005265 -0.018877
v 0.000972 0.005310 -0.018863
v 0.001034 0.005198 -0.018816
v 0.001093 0.005253 -0.018795
v 0.001020 0.005393 -0.018842
v 0.000833 0.005367 -0.018904
v 0.000906 0.005341 -0.018891
v 0.000894 0.005426 -0.018892
v 0.000838 0.005523 -0.018885
v 0.000998 0.005541 -0.018807
v 0.001037 0.005593 -0.018768
v 0.001136 0.005547 -0.018716
v 0.001073 0.005659 -0.018742
v 0.001115 0.005726 -0.018730
v 0.001155 0.005613 -0.018682
v 0.001181 0.005683 -0.018659
v 0.000869 0.005591 -0.018865
v 0.000943 0.005644 -0.018836
v 0.000950 0.005747 -0.018891
v 0.001008 0.005705 -0.018826
v 0.001082 0.005759 -0.018800
v 0.000660 0.005894 -0.019063
v 0.000682 0.005972 -0.019071
v 0.000759 0.005961 -0.019068
v 0.001211 0.005753 -0.018645
v 0.001201 0.005827 -0.018690
v 0.001061 0.005875 -0.018934
v 0.000996 0.005932 -0.018991
v 0.001093 0.005981 -0.018974
v 0.001130 0.005848 -0.018849
v 0.001148 0.005822 -0.018788
v 0.001155 0.005938 -0.018898
v 0.001245 0.005929 -0.018712
v 0.001281 0.006024 -0.018792
v 0.001213 0.005997 -0.018880
v 0.001186 0.006029 -0.018952
v 0.001264 0.006070 -0.018922
v 0.000706 0.006047 -0.019061
v 0.000779 0.006027 -0.019068
v 0.000801 0.006100 -0.019057
v 0.000799 0.006220 -0.019005
v 0.000823 0.006171 -0.019037
v 0.000854 0.005999 -0.019058
v 0.000875 0.006079 -0.019063
v 0.000948 0.006045 -0.019053
v 0.000897 0.006154 -0.019056
v 0.000919 0.006226 -0.019042
v 0.000971 0.006134 -0.019066
v 0.000982 0.006203 -0.019070
v 0.000822 0.006321 -0.018959
v 0.000774 0.006399 -0.018912
v 0.000924 0.006486 -0.018970
v 0.000929 0.006359 -0.018999
v 0.001025 0.006300 -0.019071
v 0.001005 0.006541 -0.018998
v 0.001069 0.006474 -0.019053
v 0.001002 0.006033 -0.019036
v 0.001057 0.006148 -0.019079
v 0.001122 0.006076 -0.019032
v 0.001135 0.006157 -0.019087
v 0.001068 0.006197 -0.019092
v 0.001196 0.006146 -0.019066
v 0.001256 0.006112 -0.018994
v 0.001090 0.006301 -0.019103
v 0.001162 0.006252 -0.019125
v 0.001188 0.006345 -0.019146
v 0.001136 0.006433 -0.019111
v 0.001229 0.006511 -0.019164
v 0.001203 0.006410 -0.019158
v 0.001307 0.006194 -0.019055
v 0.001238 0.006238 -0.019124
v 0.001264 0.006335 -0.019168
v 0.001337 0.006320 -0.019165
v 0.001286 0.006415 -0.019196
v 0.001306 0.006492 -0.019213
v 0.001366 0.006416 -0.019212
v 0.001383 0.006480 -0.019231
v 0.000751 0.003766 -0.017676
v 0.000914 0.003861 -0.017837
v 0.000864 0.004105 -0.018134
v 0.000874 0.004197 -0.018241
v 0.000984 0.004172 -0.018254
v 0.001096 0.004263 -0.018381
v 0.001306 0.003788 -0.017825
v 0.001258 0.003897 -0.017984
v 0.001330 0.003893 -0.017964
v 0.001153 0.003915 -0.017996
v 0.001211 0.004075 -0.018181
v 0.001288 0.004057 -0.018151
v 0.001356 0.004001 -0.018061
v 0.001385 0.004101 -0.018132
v 0.001308 0.004161 -0.018240
v 0.000965 0.004337 -0.018412
v 0.001034 0.004314 -0.018420
v 0.001158 0.004186 -0.018299
v 0.001229 0.004203 -0.018305
v 0.001418 0.004176 -0.018152
v 0.001422 0.004282 -0.018201
v 0.000916 0.004493 -0.018494
v 0.000981 0.004442 -0.018494
v 0.001054 0.004415 -0.018498
v 0.001121 0.004351 -0.018455
v 0.001146 0.004462 -0.018516
v 0.001010 0.004520 -0.018553
v 0.000951 0.004626 -0.018606
v 0.001037 0.004617 -0.018614
v 0.000970 0.004700 -0.018658
v 0.000988 0.004776 -0.018707
v 0.001062 0.004697 -0.018648
v 0.001078 0.004505 -0.018550
v 0.001102 0.004594 -0.018592
v 0.001177 0.004565 -0.018556
v 0.001078 0.004804 -0.018701
v 0.001225 0.004782 -0.018609
v 0.001257 0.004902 -0.018663
v 0.001260 0.004300 -0.018360
v 0.001193 0.004343 -0.018429
v 0.001360 0.004614 -0.018453
v 0.001239 0.004445 -0.018466
v 0.001355 0.004228 -0.018252
v 0.001355 0.004350 -0.018309
v 0.001406 0.004445 -0.018295
v 0.001449 0.004373 -0.018192
v 0.001271 0.004601 -0.018521
v 0.001485 0.004532 -0.018192
v 0.001534 0.004506 -0.018062
v 0.001438 0.004603 -0.018338
v 0.001540 0.004618 -0.018067
v 0.001509 0.004671 -0.018192
v 0.001515 0.004741 -0.018168
v 0.001470 0.004725 -0.018324
v 0.001462 0.004823 -0.018358
v 0.001396 0.004782 -0.018473
v 0.001432 0.004858 -0.018437
v 0.001324 0.004838 -0.018574
v 0.001382 0.004905 -0.018532
v 0.001307 0.004968 -0.018648
v 0.001406 0.003807 -0.017808
v 0.001475 0.003871 -0.017776
v 0.001459 0.003900 -0.017847
v 0.001509 0.003979 -0.017824
v 0.001427 0.003941 -0.017944
v 0.001452 0.004029 -0.017989
v 0.001513 0.003940 -0.017747
v 0.001573 0.004225 -0.017799
v 0.001567 0.004320 -0.017871
v 0.001489 0.004116 -0.017981
v 0.001470 0.004263 -0.018111
v 0.001590 0.004428 -0.017783
v 0.001616 0.004486 -0.017622
v 0.001589 0.004603 -0.017816
v 0.001544 0.004405 -0.017970
v 0.001573 0.004547 -0.017880
v 0.001548 0.004661 -0.017948
v 0.001030 0.004946 -0.018804
v 0.001103 0.004896 -0.018757
v 0.001123 0.004992 -0.018796
v 0.001055 0.005018 -0.018819
v 0.001160 0.005055 -0.018790
v 0.001197 0.004945 -0.018732
v 0.001236 0.005016 -0.018734
v 0.001600 0.004746 -0.017671
v 0.001459 0.005093 -0.017901
v 0.001515 0.004812 -0.017926
v 0.001516 0.005056 -0.017598
v 0.001503 0.005192 -0.017618
v 0.001552 0.004923 -0.017606
v 0.001520 0.005004 -0.017678
v 0.001494 0.005116 -0.017720
v 0.001444 0.005207 -0.017982
v 0.001479 0.005186 -0.017776
v 0.001497 0.005310 -0.017830
v 0.001385 0.005155 -0.018498
v 0.001341 0.005301 -0.018541
v 0.001399 0.005239 -0.018281
v 0.001369 0.005321 -0.018362
v 0.001408 0.005305 -0.018226
v 0.001351 0.005524 -0.018441
v 0.001336 0.005453 -0.018486
v 0.001472 0.004884 -0.018286
v 0.001472 0.004973 -0.018028
v 0.001416 0.005117 -0.018147
v 0.001437 0.004937 -0.018431
v 0.001404 0.005049 -0.018493
v 0.001361 0.005019 -0.018583
v 0.001349 0.005108 -0.018604
v 0.001409 0.005146 -0.018334
v 0.001431 0.005031 -0.018397
v 0.001357 0.005180 -0.018572
v 0.001410 0.005174 -0.018108
v 0.001422 0.005257 -0.018110
v 0.001518 0.005418 -0.017895
v 0.001468 0.005449 -0.018104
v 0.001519 0.005550 -0.017303
v 0.001531 0.005605 -0.017260
v 0.001524 0.005600 -0.017476
v 0.001540 0.005699 -0.017429
v 0.001588 0.005774 -0.017278
v 0.001604 0.005893 -0.017431
v 0.001525 0.005765 -0.017690
v 0.001521 0.005674 -0.017678
v 0.001545 0.005807 -0.017587
v 0.001560 0.005867 -0.017772
v 0.001515 0.005355 -0.017740
v 0.001536 0.005487 -0.017882
v 0.001524 0.005457 -0.017667
v 0.001544 0.005562 -0.017870
v 0.001392 0.005639 -0.018388
v 0.001518 0.005612 -0.018070
v 0.001490 0.005703 -0.018204
v 0.001523 0.005742 -0.018145
v 0.001465 0.005773 -0.018311
v 0.001539 0.005720 -0.017911
v 0.001536 0.005700 -0.018030
v 0.001545 0.005784 -0.018042
v 0.001552 0.005834 -0.017964
v 0.001586 0.005939 -0.018055
v 0.001548 0.005811 -0.018122
v 0.001538 0.005844 -0.018211
v 0.001585 0.005972 -0.018148
v 0.001510 0.005906 -0.018340
v 0.001552 0.005934 -0.018244
v 0.001634 0.005990 -0.017967
v 0.001633 0.006057 -0.018191
v 0.001578 0.006016 -0.018278
v 0.001638 0.006084 -0.018273
v 0.001526 0.005512 -0.017970
v 0.001538 0.005603 -0.017984
v 0.001622 0.004632 -0.017695
v 0.001622 0.004684 -0.017584
v 0.001187 0.005126 -0.018770
v 0.001143 0.005311 -0.018771
v 0.001242 0.005299 -0.018702
v 0.001237 0.005115 -0.018736
v 0.001302 0.005089 -0.018673
v 0.001302 0.005228 -0.018656
v 0.001180 0.005429 -0.018729
v 0.001265 0.005431 -0.018657
v 0.001314 0.005573 -0.018527
v 0.001248 0.005565 -0.018624
v 0.001258 0.005637 -0.018594
v 0.001312 0.005311 -0.018617
v 0.001346 0.005691 -0.018483
v 0.001291 0.005743 -0.018560
v 0.001386 0.005822 -0.018471
v 0.001421 0.005892 -0.018465
v 0.001299 0.005865 -0.018589
v 0.001320 0.005983 -0.018675
v 0.001362 0.005934 -0.018573
v 0.001435 0.005991 -0.018567
v 0.001482 0.005926 -0.018409
v 0.001461 0.005957 -0.018481
v 0.001535 0.005987 -0.018388
v 0.001528 0.006012 -0.018461
v 0.001522 0.006058 -0.018582
v 0.001587 0.006048 -0.018367
v 0.001606 0.006094 -0.018514
v 0.001637 0.006095 -0.018389
v 0.001364 0.006079 -0.018771
v 0.001527 0.006209 -0.018839
v 0.001589 0.006121 -0.018631
v 0.001754 0.006156 -0.018406
v 0.001723 0.006174 -0.018584
v 0.001358 0.006154 -0.018959
v 0.001408 0.006231 -0.019038
v 0.001375 0.006278 -0.019117
v 0.001445 0.006346 -0.019167
v 0.001524 0.006303 -0.019085
v 0.001496 0.006250 -0.019003
v 0.001602 0.006378 -0.019149
v 0.001662 0.006353 -0.019060
v 0.001455 0.006443 -0.019227
v 0.001526 0.006430 -0.019212
v -0.001021 0.006698 -0.017424
v -0.000932 0.006719 -0.017501
v -0.000800 0.006939 -0.017428
v -0.000842 0.007141 -0.017177
v -0.000741 0.007089 -0.017362
v -0.000707 0.006783 -0.017762
v -0.000688 0.006947 -0.017548
v -0.000644 0.007030 -0.017493
v -0.000540 0.007194 -0.017418
v -0.000592 0.006909 -0.017742
v -0.000559 0.006773 -0.017944
v -0.000504 0.006722 -0.018053
v -0.000398 0.006835 -0.018100
v -0.000507 0.007058 -0.017603
v -0.000292 0.007118 -0.017723
v -0.000470 0.006919 -0.017868
v -0.000649 0.007275 -0.017181
v -0.000649 0.007181 -0.017336
v -0.000462 0.007375 -0.017223
v -0.000398 0.007570 -0.016991
v -0.000348 0.007410 -0.017274
v -0.000189 0.007416 -0.017384
v -0.000033 0.007651 -0.017156
v -0.000294 0.007225 -0.017570
v -0.000340 0.006910 -0.018072
v -0.000252 0.007045 -0.017898
v -0.000199 0.007347 -0.017471
v -0.000120 0.007258 -0.017717
v 0.000004 0.007130 -0.018028
v 0.000120 0.007305 -0.017833
v -0.000022 0.007390 -0.017559
v 0.000402 0.007452 -0.017848
v 0.000209 0.007444 -0.017647
v 0.000267 0.007424 -0.017738
v 0.000389 0.007513 -0.017708
v 0.000393 0.007586 -0.017604
v -0.000266 0.006755 -0.018294
v -0.000078 0.006740 -0.018545
v -0.000197 0.006825 -0.018306
v -0.000042 0.006987 -0.018240
v -0.000019 0.006927 -0.018364
v 0.000153 0.006925 -0.018568
v 0.000074 0.006787 -0.018672
v 0.000143 0.006793 -0.018751
v 0.000217 0.006861 -0.018756
v 0.000208 0.007097 -0.018391
v 0.000336 0.007100 -0.018548
v 0.000223 0.006790 -0.018821
v 0.000449 0.007378 -0.018104
v 0.000300 0.007339 -0.018014
v -0.000594 0.007711 -0.016624
v -0.000491 0.007653 -0.016796
v -0.000382 0.007721 -0.016756
v -0.000162 0.007764 -0.016900
v -0.000042 0.007783 -0.016954
v -0.000004 0.007837 -0.016870
v -0.000042 0.007943 -0.016542
v 0.000083 0.007769 -0.017100
v 0.000199 0.007828 -0.017103
v 0.000240 0.008007 -0.016740
v 0.000238 0.007907 -0.016948
v 0.000476 0.007939 -0.017097
v 0.000134 0.007643 -0.017340
v 0.000246 0.007771 -0.017271
v 0.000337 0.007692 -0.017450
v 0.000507 0.007788 -0.017445
v 0.000517 0.007656 -0.017591
v 0.000360 0.007841 -0.017251
v 0.000574 0.007874 -0.017341
v 0.000263 0.008079 -0.016598
v 0.000425 0.008051 -0.016802
v 0.000601 0.008062 -0.016941
v 0.000771 0.008075 -0.016997
v 0.000675 0.008139 -0.016774
v 0.000578 0.008213 -0.016401
v 0.000761 0.008251 -0.016470
v 0.000675 0.007639 -0.017729
v 0.000512 0.007048 -0.018818
v 0.000397 0.007172 -0.018508
v 0.000543 0.007190 -0.018657
v 0.000294 0.006784 -0.018867
v 0.000316 0.006854 -0.018846
v 0.000368 0.006771 -0.018897
v 0.000387 0.006843 -0.018889
v 0.000346 0.006930 -0.018797
v 0.000415 0.006920 -0.018859
v 0.000461 0.006752 -0.018912
v 0.000465 0.006830 -0.018914
v 0.000539 0.006812 -0.018927
v 0.000487 0.006904 -0.018904
v 0.000509 0.006974 -0.018880
v 0.000562 0.006893 -0.018934
v 0.000574 0.006969 -0.018927
v 0.000602 0.007040 -0.018913
v 0.000627 0.007103 -0.018875
v 0.000696 0.007158 -0.018871
v 0.000647 0.006686 -0.018910
v 0.000613 0.006793 -0.018934
v 0.000635 0.006872 -0.018957
v 0.000659 0.006956 -0.018968
v 0.000707 0.006854 -0.018965
v 0.000744 0.006940 -0.018989
v 0.000812 0.006760 -0.018950
v 0.000925 0.006868 -0.018982
v 0.000682 0.007031 -0.018964
v 0.000706 0.007099 -0.018943
v 0.000787 0.007162 -0.018947
v 0.000833 0.007233 -0.018907
v 0.000899 0.006970 -0.019010
v 0.000756 0.007018 -0.018994
v 0.000778 0.007092 -0.018983
v 0.000829 0.007000 -0.019008
v 0.000852 0.007078 -0.019011
v 0.000926 0.007062 -0.019029
v 0.000878 0.007150 -0.018999
v 0.000905 0.007217 -0.018974
v 0.000949 0.007139 -0.019033
v 0.000971 0.007211 -0.019018
v 0.000606 0.007415 -0.018230
v 0.000683 0.007400 -0.018383
v 0.000577 0.007473 -0.017988
v 0.000735 0.007598 -0.017897
v 0.000833 0.007601 -0.018031
v 0.000848 0.007543 -0.018298
v 0.000982 0.007541 -0.018498
v 0.001161 0.007643 -0.018415
v 0.000782 0.007327 -0.018658
v 0.000754 0.007219 -0.018831
v 0.000885 0.007481 -0.018516
v 0.000905 0.007378 -0.018778
v 0.000931 0.007345 -0.018871
v 0.000981 0.007491 -0.018641
v 0.000981 0.007281 -0.018985
v 0.001009 0.007345 -0.018952
v 0.001182 0.007463 -0.018950
v 0.000906 0.006589 -0.018960
v 0.000982 0.006719 -0.018975
v 0.000912 0.006758 -0.018966
v 0.001064 0.006701 -0.018993
v 0.001123 0.006648 -0.019028
v 0.001069 0.006838 -0.018996
v 0.001166 0.006770 -0.019029
v 0.001020 0.006915 -0.019001
v 0.001085 0.007083 -0.019065
v 0.001023 0.007124 -0.019057
v 0.001046 0.007201 -0.019058
v 0.001119 0.007182 -0.019084
v 0.001173 0.006954 -0.019044
v 0.001196 0.006896 -0.019041
v 0.001288 0.007038 -0.019070
v 0.001193 0.007165 -0.019090
v 0.001221 0.006702 -0.019075
v 0.001267 0.006582 -0.019170
v 0.001248 0.006804 -0.019067
v 0.001291 0.006710 -0.019122
v 0.001332 0.006583 -0.019206
v 0.001406 0.006558 -0.019233
v 0.001374 0.006797 -0.019130
v 0.001427 0.006638 -0.019217
v 0.001270 0.006880 -0.019064
v 0.001290 0.006944 -0.019064
v 0.001368 0.006865 -0.019101
v 0.001367 0.006941 -0.019083
v 0.001415 0.007091 -0.019093
v 0.001477 0.006923 -0.019121
v 0.001420 0.007007 -0.019089
v 0.001603 0.006938 -0.019154
v 0.001610 0.007060 -0.019143
v 0.001066 0.007271 -0.019045
v 0.001090 0.007343 -0.019020
v 0.001142 0.007262 -0.019082
v 0.001164 0.007335 -0.019068
v 0.001059 0.007404 -0.018922
v 0.001162 0.007404 -0.019020
v 0.001216 0.007246 -0.019102
v 0.001234 0.007322 -0.019105
v 0.001280 0.007217 -0.019107
v 0.001313 0.007309 -0.019129
v 0.001254 0.007398 -0.019087
v 0.001288 0.007459 -0.019054
v 0.001336 0.007385 -0.019127
v 0.001357 0.007454 -0.019101
v 0.001228 0.007580 -0.018711
v 0.001376 0.007513 -0.019041
v 0.001307 0.007583 -0.018835
v 0.001328 0.007541 -0.018955
v 0.001406 0.007294 -0.019145
v 0.001473 0.007168 -0.019118
v 0.001411 0.007371 -0.019154
v 0.001428 0.007441 -0.019141
v 0.001482 0.007348 -0.019170
v 0.001502 0.007502 -0.019124
v 0.001557 0.007558 -0.019089
v 0.001474 0.007563 -0.019014
v 0.001657 0.007629 -0.019076
v 0.001571 0.007649 -0.018915
v 0.000623 0.007656 -0.017656
v 0.000699 0.007842 -0.017500
v 0.000779 0.007769 -0.017614
v 0.000883 0.007759 -0.017688
v 0.000681 0.007890 -0.017413
v 0.000707 0.007994 -0.017145
v 0.000849 0.007995 -0.017289
v 0.000850 0.007900 -0.017502
v 0.001034 0.007905 -0.017614
v 0.000992 0.007790 -0.017729
v 0.001075 0.007984 -0.017483
v 0.001087 0.007958 -0.017564
v 0.001213 0.007962 -0.017709
v 0.001264 0.008005 -0.017657
v 0.000921 0.008132 -0.016866
v 0.000929 0.008080 -0.017081
v 0.000872 0.008229 -0.016605
v 0.001146 0.008218 -0.016637
v 0.001075 0.008337 -0.016338
v 0.001036 0.008276 -0.016489
v 0.001081 0.008155 -0.016799
v 0.001372 0.008280 -0.016628
v 0.001254 0.008152 -0.016958
v 0.001237 0.008229 -0.016666
v 0.001382 0.008223 -0.016876
v 0.001057 0.008049 -0.017244
v 0.001154 0.008121 -0.017006
v 0.001324 0.008101 -0.017189
v 0.001230 0.008054 -0.017359
v 0.001503 0.008262 -0.016839
v 0.001617 0.008301 -0.016708
v 0.001433 0.008101 -0.017338
v 0.001444 0.008138 -0.017163
v 0.001429 0.008068 -0.017616
v 0.001505 0.008228 -0.016979
v 0.001617 0.008225 -0.017122
v 0.001664 0.008275 -0.016980
v 0.001853 0.008281 -0.017137
v 0.001643 0.008165 -0.017401
v 0.001821 0.008209 -0.017412
v 0.001926 0.008214 -0.017537
v 0.001989 0.008292 -0.017291
v 0.000933 0.007688 -0.017874
v 0.000960 0.007729 -0.017802
v 0.001038 0.007666 -0.018116
v 0.001116 0.007755 -0.017963
v 0.001138 0.007811 -0.017871
v 0.001163 0.007914 -0.017747
v 0.001318 0.007769 -0.018244
v 0.001331 0.007746 -0.018381
v 0.001360 0.007871 -0.017972
v 0.001351 0.007827 -0.018055
v 0.001403 0.008004 -0.017791
v 0.001574 0.008018 -0.017973
v 0.001514 0.008007 -0.017899
v 0.001569 0.007956 -0.018195
v 0.001658 0.008043 -0.018033
v 0.001689 0.008011 -0.018213
v 0.001404 0.007692 -0.018676
v 0.001480 0.007819 -0.018465
v 0.001567 0.007750 -0.018724
v 0.001610 0.007812 -0.018637
v 0.001794 0.007876 -0.018734
v 0.001748 0.007757 -0.018943
v 0.001723 0.007815 -0.018807
v 0.001620 0.007896 -0.018424
v 0.001705 0.007891 -0.018524
v 0.001910 0.007994 -0.018420
v 0.001571 0.008073 -0.017794
v 0.001816 0.008078 -0.018063
v 0.001673 0.008112 -0.017785
v 0.001930 0.008135 -0.017893
v 0.001506 0.007429 -0.019166
v 0.001580 0.007412 -0.019185
v 0.001654 0.007394 -0.019200
v 0.001602 0.007484 -0.019171
v 0.001624 0.007551 -0.019140
v 0.001672 0.007470 -0.019199
v 0.001688 0.007545 -0.019183
v 0.001716 0.007612 -0.019157
v 0.001757 0.007674 -0.019129
v 0.001261 0.008319 -0.016419
v 0.001516 0.008396 -0.016345
v 0.001745 0.008457 -0.016250
v 0.001846 0.008412 -0.016474
v 0.001766 0.008308 -0.016904
v 0.001990 0.008335 -0.017025
v 0.001958 0.008381 -0.016811
v 0.001947 0.008451 -0.016426
v 0.002085 0.008474 -0.016632
v 0.001994 0.008541 -0.016117
v 0.001610 0.005875 -0.017281
v 0.001632 0.005972 -0.017358
v 0.001652 0.006176 -0.017009
v 0.001650 0.006175 -0.017156
v 0.001678 0.006257 -0.017052
v 0.001726 0.006345 -0.017104
v 0.001695 0.006289 -0.017161
v 0.001714 0.006291 -0.017264
v 0.001683 0.006095 -0.017444
v 0.001775 0.006385 -0.017262
v 0.001679 0.006050 -0.017544
v 0.001751 0.006217 -0.017509
v 0.001789 0.006345 -0.017417
v 0.001856 0.006425 -0.017456
v 0.001659 0.006014 -0.017736
v 0.001692 0.006061 -0.017979
v 0.001744 0.006130 -0.017904
v 0.001773 0.006233 -0.017665
v 0.001762 0.006145 -0.018057
v 0.001700 0.006128 -0.018269
v 0.001723 0.006136 -0.018178
v 0.001887 0.006241 -0.018265
v 0.001841 0.006219 -0.017977
v 0.001854 0.006221 -0.018142
v 0.001942 0.006295 -0.018154
v 0.001801 0.006261 -0.017722
v 0.001883 0.006307 -0.017877
v 0.001836 0.006386 -0.017578
v 0.001943 0.006459 -0.017658
v 0.001920 0.006421 -0.017755
v 0.001970 0.006476 -0.017734
v 0.001983 0.006494 -0.017817
v 0.001970 0.006351 -0.018098
v 0.001988 0.006369 -0.018202
v 0.002030 0.006468 -0.018276
v 0.001954 0.006438 -0.017902
v 0.002006 0.006496 -0.018070
v 0.002023 0.006551 -0.018015
v 0.001797 0.006376 -0.017023
v 0.001803 0.006401 -0.017115
v 0.001875 0.006388 -0.017008
v 0.001877 0.006422 -0.017119
v 0.001955 0.006415 -0.017090
v 0.002172 0.006321 -0.016989
v 0.002034 0.006407 -0.017156
v 0.002171 0.006376 -0.017170
v 0.001879 0.006443 -0.017301
v 0.001949 0.006458 -0.017358
v 0.001945 0.006457 -0.017543
v 0.002097 0.006431 -0.017313
v 0.002080 0.006454 -0.017421
v 0.002030 0.006463 -0.017495
v 0.002084 0.006483 -0.017550
v 0.002073 0.006510 -0.017658
v 0.002032 0.006515 -0.017739
v 0.002061 0.006582 -0.017899
v 0.002138 0.006641 -0.017919
v 0.002086 0.006632 -0.018061
v 0.002268 0.006326 -0.017096
v 0.002325 0.006352 -0.017189
v 0.002422 0.006274 -0.017091
v 0.002184 0.006446 -0.017370
v 0.002280 0.006406 -0.017276
v 0.002298 0.006550 -0.017609
v 0.002345 0.006478 -0.017412
v 0.002601 0.006239 -0.017098
v 0.002461 0.006430 -0.017324
v 0.002691 0.006158 -0.017042
v 0.002617 0.006320 -0.017218
v 0.002705 0.006289 -0.017253
v 0.002580 0.006447 -0.017412
v 0.002473 0.006468 -0.017397
v 0.002665 0.006430 -0.017443
v 0.002213 0.006541 -0.017628
v 0.002394 0.006541 -0.017583
v 0.002438 0.006644 -0.017761
v 0.002172 0.006606 -0.017781
v 0.002310 0.006640 -0.017773
v 0.002253 0.006752 -0.018078
v 0.002521 0.006703 -0.017939
v 0.002403 0.006764 -0.018059
v 0.002562 0.006521 -0.017586
v 0.002547 0.006644 -0.017779
v 0.002607 0.006633 -0.017801
v 0.002698 0.006513 -0.017653
v 0.002698 0.006639 -0.017925
v 0.002660 0.006711 -0.018049
v 0.001841 0.006211 -0.018343
v 0.001776 0.006174 -0.018482
v 0.001804 0.006221 -0.018572
v 0.001864 0.006247 -0.018479
v 0.001914 0.006280 -0.018361
v 0.001956 0.006314 -0.018280
v 0.001770 0.006257 -0.018705
v 0.001855 0.006295 -0.018637
v 0.001846 0.006366 -0.018787
v 0.001964 0.006414 -0.018590
v 0.001959 0.006474 -0.018766
v 0.002012 0.006422 -0.018362
v 0.001993 0.006413 -0.018459
v 0.002067 0.006499 -0.018416
v 0.002074 0.006607 -0.018215
v 0.002123 0.006598 -0.018412
v 0.002099 0.006541 -0.018558
v 0.002096 0.006555 -0.018659
v 0.002092 0.006596 -0.018736
v 0.001698 0.006425 -0.019130
v 0.001479 0.006538 -0.019242
v 0.001552 0.006513 -0.019235
v 0.001574 0.006592 -0.019236
v 0.001502 0.006627 -0.019233
v 0.001618 0.006722 -0.019213
v 0.001629 0.006469 -0.019206
v 0.001648 0.006562 -0.019220
v 0.001719 0.006525 -0.019175
v 0.001678 0.006648 -0.019208
v 0.001748 0.006598 -0.019162
v 0.001678 0.006929 -0.019163
v 0.001709 0.007035 -0.019161
v 0.001711 0.006778 -0.019171
v 0.001745 0.006861 -0.019150
v 0.001785 0.006734 -0.019109
v 0.001819 0.006804 -0.019090
v 0.001820 0.006908 -0.019129
v 0.001783 0.007023 -0.019165
v 0.001859 0.007004 -0.019157
v 0.001755 0.006334 -0.018854
v 0.001729 0.006389 -0.019035
v 0.001813 0.006409 -0.018924
v 0.001787 0.006456 -0.019033
v 0.001760 0.006488 -0.019104
v 0.001881 0.006452 -0.018870
v 0.001858 0.006488 -0.018939
v 0.001900 0.006552 -0.018916
v 0.001808 0.006539 -0.019056
v 0.001868 0.006661 -0.018995
v 0.001893 0.006752 -0.019009
v 0.001968 0.006561 -0.018843
v 0.002052 0.006645 -0.018821
v 0.002125 0.006689 -0.018789
v 0.002132 0.006758 -0.018851
v 0.002021 0.006784 -0.018959
v 0.001902 0.006852 -0.019065
v 0.001934 0.006946 -0.019123
v 0.002013 0.006897 -0.019064
v 0.002113 0.006674 -0.018196
v 0.002159 0.006713 -0.018121
v 0.002163 0.006701 -0.018338
v 0.001714 0.007126 -0.019174
v 0.001585 0.007310 -0.019184
v 0.001861 0.007098 -0.019195
v 0.002227 0.006897 -0.018938
v 0.001967 0.007102 -0.019217
v 0.002018 0.007015 -0.019164
v 0.002092 0.006974 -0.019109
v 0.002165 0.006948 -0.019038
v 0.002108 0.007090 -0.019216
v 0.002187 0.007045 -0.019151
v 0.002138 0.006600 -0.018529
v 0.002170 0.006671 -0.018496
v 0.002153 0.006633 -0.018641
v 0.002149 0.006659 -0.018713
v 0.002222 0.006751 -0.018688
v 0.002214 0.006770 -0.018758
v 0.002262 0.006791 -0.018256
v 0.002322 0.006760 -0.018058
v 0.002335 0.006835 -0.018329
v 0.002527 0.006770 -0.018110
v 0.002414 0.006839 -0.018325
v 0.002541 0.006848 -0.018376
v 0.002226 0.006746 -0.018582
v 0.002222 0.006773 -0.018321
v 0.002288 0.006811 -0.018540
v 0.002319 0.006838 -0.018379
v 0.002340 0.006845 -0.018505
v 0.002413 0.006859 -0.018417
v 0.002410 0.006878 -0.018596
v 0.002750 0.006724 -0.018195
v 0.002561 0.006879 -0.018494
v 0.002636 0.006822 -0.018345
v 0.002720 0.006814 -0.018372
v 0.002812 0.006781 -0.018353
v 0.002663 0.006878 -0.018492
v 0.002735 0.006871 -0.018490
v 0.002770 0.006948 -0.018650
v 0.002237 0.006824 -0.018815
v 0.002319 0.006857 -0.018715
v 0.002322 0.006910 -0.018869
v 0.002314 0.006943 -0.018943
v 0.002427 0.006931 -0.018799
v 0.002638 0.006921 -0.018629
v 0.002481 0.006982 -0.018921
v 0.002244 0.006988 -0.019048
v 0.002357 0.007077 -0.019137
v 0.002224 0.007142 -0.019246
v 0.002396 0.006998 -0.019010
v 0.002380 0.007030 -0.019073
v 0.002546 0.007077 -0.019047
v 0.002328 0.007187 -0.019250
v 0.002567 0.007239 -0.019180
v 0.002776 0.006995 -0.018829
v 0.002572 0.007033 -0.018975
v 0.002901 0.006966 -0.018717
v 0.002685 0.007102 -0.019033
v 0.002607 0.007153 -0.019102
v 0.002725 0.007197 -0.019092
v 0.002722 0.007056 -0.018971
v 0.002897 0.007154 -0.019000
v 0.002917 0.007094 -0.018942
v 0.002909 0.007284 -0.019074
v 0.002236 0.008294 -0.017504
v 0.001926 0.007804 -0.019094
v 0.001932 0.007873 -0.018901
v 0.001933 0.007936 -0.018700
v 0.002167 0.008016 -0.018620
v 0.002095 0.007944 -0.018851
v 0.002302 0.007924 -0.019105
v 0.002030 0.008072 -0.018276
v 0.002063 0.008127 -0.018120
v 0.002088 0.008209 -0.017744
v 0.002223 0.008182 -0.018160
v 0.002292 0.008268 -0.017855
v 0.002566 0.008333 -0.017844
v 0.002374 0.008202 -0.018256
v 0.002240 0.008073 -0.018500
v 0.002388 0.008077 -0.018573
v 0.002480 0.008192 -0.018358
v 0.002513 0.008062 -0.018672
v 0.002670 0.008299 -0.018145
v 0.002808 0.008387 -0.017998
v 0.002878 0.008353 -0.018146
v 0.002610 0.008119 -0.018548
v 0.002713 0.008080 -0.018717
v 0.002709 0.008024 -0.018952
v 0.002845 0.008026 -0.018949
v 0.002856 0.008155 -0.018559
v 0.002716 0.008254 -0.018293
v 0.002880 0.008242 -0.018373
v 0.002976 0.008030 -0.018887
v 0.002906 0.008068 -0.018770
v 0.002991 0.008065 -0.018757
v 0.003050 0.008008 -0.018884
v 0.003052 0.008125 -0.018575
v 0.003073 0.008054 -0.018724
v 0.003167 0.008081 -0.018560
v 0.002970 0.008199 -0.018456
v 0.003053 0.008234 -0.018364
v 0.003208 0.008137 -0.018427
v 0.003038 0.005932 -0.017233
v 0.003161 0.005769 -0.017196
v 0.003075 0.006036 -0.017455
v 0.003019 0.006053 -0.017404
v 0.003175 0.005912 -0.017384
v 0.002775 0.006109 -0.017069
v 0.002877 0.006080 -0.017173
v 0.002882 0.005960 -0.017009
v 0.002789 0.006221 -0.017273
v 0.002805 0.006293 -0.017388
v 0.002937 0.006253 -0.017526
v 0.003217 0.006009 -0.017536
v 0.002774 0.006430 -0.017559
v 0.002956 0.006339 -0.017650
v 0.002905 0.006462 -0.017814
v 0.003018 0.006472 -0.017955
v 0.003088 0.006525 -0.018086
v 0.003109 0.006202 -0.017666
v 0.003089 0.006322 -0.017799
v 0.003166 0.006302 -0.017834
v 0.003214 0.006208 -0.017744
v 0.003263 0.006227 -0.017780
v 0.003112 0.006447 -0.017987
v 0.003187 0.006494 -0.018070
v 0.003375 0.006267 -0.017839
v 0.003243 0.006507 -0.018093
v 0.003372 0.005555 -0.017216
v 0.003443 0.005508 -0.017227
v 0.003286 0.005554 -0.017128
v 0.003292 0.005671 -0.017244
v 0.003323 0.005759 -0.017356
v 0.003396 0.005641 -0.017296
v 0.003422 0.005741 -0.017384
v 0.003468 0.005616 -0.017303
v 0.003502 0.005695 -0.017356
v 0.003298 0.005857 -0.017430
v 0.003367 0.005821 -0.017433
v 0.003323 0.005978 -0.017555
v 0.003401 0.005982 -0.017575
v 0.003465 0.005897 -0.017500
v 0.003524 0.005864 -0.017465
v 0.003519 0.005502 -0.017243
v 0.003586 0.005462 -0.017215
v 0.003694 0.005399 -0.017145
v 0.003542 0.005596 -0.017295
v 0.003628 0.005579 -0.017270
v 0.003585 0.005765 -0.017383
v 0.003617 0.006122 -0.017673
v 0.003786 0.005773 -0.017304
v 0.003754 0.006097 -0.017597
v 0.003659 0.005927 -0.017477
v 0.003680 0.005823 -0.017384
v 0.003875 0.006067 -0.017501
v 0.003353 0.006113 -0.017694
v 0.003449 0.006159 -0.017743
v 0.003595 0.006268 -0.017844
v 0.003473 0.006273 -0.017857
v 0.003443 0.006427 -0.018060
v 0.003512 0.006413 -0.018054
v 0.003612 0.006405 -0.018029
v 0.003726 0.006181 -0.017708
v 0.003797 0.006263 -0.017794
v 0.003861 0.006203 -0.017664
v 0.003708 0.006328 -0.017904
v 0.003929 0.006197 -0.017602
v 0.003888 0.006293 -0.017780
v 0.004044 0.006315 -0.017649
v 0.003811 0.006350 -0.017891
v 0.003848 0.006500 -0.018035
v 0.003922 0.006418 -0.017890
v 0.004010 0.006460 -0.017847
v 0.003956 0.006520 -0.017982
v 0.004032 0.006569 -0.017928
v 0.002889 0.006621 -0.018108
v 0.002855 0.006698 -0.018235
v 0.003063 0.006629 -0.018241
v 0.002915 0.006830 -0.018447
v 0.003116 0.006828 -0.018499
v 0.003151 0.006597 -0.018212
v 0.003398 0.006640 -0.018268
v 0.003125 0.006745 -0.018384
v 0.003218 0.006874 -0.018569
v 0.003331 0.006770 -0.018445
v 0.003282 0.006952 -0.018657
v 0.003441 0.006741 -0.018400
v 0.003436 0.006871 -0.018552
v 0.002824 0.007026 -0.018889
v 0.003014 0.007000 -0.018750
v 0.003000 0.006921 -0.018630
v 0.003166 0.007073 -0.018824
v 0.003169 0.007148 -0.018927
v 0.003123 0.007201 -0.018983
v 0.003258 0.007116 -0.018848
v 0.003364 0.007051 -0.018735
v 0.003477 0.006979 -0.018635
v 0.003410 0.006563 -0.018180
v 0.003553 0.006610 -0.018219
v 0.003664 0.006569 -0.018162
v 0.003762 0.006786 -0.018324
v 0.003517 0.006840 -0.018499
v 0.003637 0.006740 -0.018333
v 0.003586 0.006899 -0.018530
v 0.003680 0.006849 -0.018425
v 0.003875 0.006590 -0.018106
v 0.003785 0.006646 -0.018208
v 0.003838 0.006731 -0.018244
v 0.003905 0.006682 -0.018152
v 0.003089 0.007309 -0.019028
v 0.003224 0.007243 -0.018972
v 0.003127 0.007396 -0.019028
v 0.003180 0.007527 -0.019040
v 0.003275 0.007455 -0.018983
v 0.003244 0.007806 -0.018939
v 0.003287 0.007563 -0.018988
v 0.003311 0.007641 -0.018963
v 0.003223 0.007760 -0.018994
v 0.003354 0.007689 -0.018901
v 0.003475 0.007097 -0.018721
v 0.003516 0.007164 -0.018737
v 0.003501 0.007292 -0.018811
v 0.003307 0.007195 -0.018900
v 0.003286 0.007294 -0.018963
v 0.003408 0.007244 -0.018870
v 0.003378 0.007342 -0.018923
v 0.003458 0.007381 -0.018863
v 0.003626 0.007532 -0.018653
v 0.003642 0.007602 -0.018623
v 0.003437 0.007527 -0.018861
v 0.003462 0.007627 -0.018813
v 0.003479 0.007684 -0.018769
v 0.003577 0.007447 -0.018711
v 0.003571 0.008111 -0.018186
v 0.003686 0.008032 -0.018204
v 0.003823 0.007977 -0.018150
v 0.003248 0.008017 -0.018585
v 0.003145 0.007933 -0.018917
v 0.003159 0.007973 -0.018825
v 0.003294 0.008081 -0.018446
v 0.003467 0.008050 -0.018342
v 0.003395 0.008176 -0.018248
v 0.003488 0.007807 -0.018624
v 0.003626 0.007750 -0.018536
v 0.003522 0.007900 -0.018442
v 0.003512 0.007746 -0.018678
v 0.003676 0.007649 -0.018570
v 0.003704 0.007704 -0.018505
v 0.003662 0.007817 -0.018417
v 0.003732 0.007822 -0.018344
v 0.003665 0.007967 -0.018284
v 0.003788 0.006869 -0.018363
v 0.003687 0.006951 -0.018504
v 0.003760 0.007009 -0.018465
v 0.003879 0.007100 -0.018332
v 0.003811 0.007328 -0.018421
v 0.003958 0.007388 -0.018257
v 0.003852 0.006822 -0.018272
v 0.003930 0.006756 -0.018160
v 0.003885 0.006957 -0.018288
v 0.003966 0.007007 -0.018218
v 0.003983 0.006814 -0.018111
v 0.004111 0.006918 -0.018040
v 0.004112 0.007034 -0.018079
v 0.004043 0.007315 -0.018176
v 0.003565 0.007028 -0.018621
v 0.003588 0.007100 -0.018632
v 0.003646 0.007340 -0.018601
v 0.003636 0.007165 -0.018594
v 0.003744 0.007528 -0.018528
v 0.003849 0.007663 -0.018328
v 0.003844 0.007736 -0.018284
v 0.003887 0.007477 -0.018330
v 0.003825 0.007626 -0.018394
v 0.003933 0.007593 -0.018242
v 0.003909 0.007816 -0.018182
v 0.003762 0.007892 -0.018264
v 0.003971 0.007896 -0.018080
v 0.003998 0.007779 -0.018115
v 0.004102 0.007900 -0.017925
v 0.004305 0.007310 -0.017881
v 0.004168 0.007514 -0.018008
v 0.004119 0.007651 -0.018023
v 0.004136 0.007778 -0.017959
v 0.004294 0.007773 -0.017823
v 0.004339 0.007674 -0.017813
v 0.003765 0.007596 -0.018500
v 0.003776 0.007678 -0.018435
v 0.001749 0.007315 -0.019218
v 0.001876 0.007251 -0.019245
v 0.001770 0.007462 -0.019227
v 0.001773 0.007531 -0.019220
v 0.001847 0.007518 -0.019246
v 0.001796 0.007605 -0.019209
v 0.001827 0.007671 -0.019193
v 0.001853 0.007600 -0.019241
v 0.001892 0.007667 -0.019236
v 0.001933 0.007348 -0.019278
v 0.001997 0.007577 -0.019294
v 0.001982 0.007655 -0.019278
v 0.001998 0.007220 -0.019280
v 0.002071 0.007186 -0.019284
v 0.002095 0.007286 -0.019330
v 0.002024 0.007316 -0.019312
v 0.002145 0.007175 -0.019282
v 0.002169 0.007268 -0.019333
v 0.002253 0.007276 -0.019330
v 0.002133 0.007409 -0.019358
v 0.002171 0.007592 -0.019354
v 0.002195 0.007363 -0.019362
v 0.002218 0.007443 -0.019375
v 0.002292 0.007414 -0.019368
v 0.002256 0.007565 -0.019375
v 0.002314 0.007498 -0.019376
v 0.002335 0.007574 -0.019374
v 0.002339 0.007293 -0.019315
v 0.002477 0.007358 -0.019292
v 0.002382 0.007439 -0.019356
v 0.002410 0.007548 -0.019365
v 0.002500 0.007467 -0.019328
v 0.002482 0.007519 -0.019346
v 0.002647 0.007525 -0.019292
v 0.002793 0.007517 -0.019228
v 0.001822 0.007732 -0.019119
v 0.001905 0.007734 -0.019195
v 0.001962 0.007787 -0.019168
v 0.002030 0.007722 -0.019271
v 0.002082 0.007779 -0.019247
v 0.002057 0.007836 -0.019147
v 0.002133 0.007877 -0.019118
v 0.002170 0.007694 -0.019326
v 0.002159 0.007768 -0.019284
v 0.002234 0.007754 -0.019312
v 0.002175 0.007831 -0.019231
v 0.002255 0.007818 -0.019273
v 0.002273 0.007877 -0.019209
v 0.002293 0.007721 -0.019340
v 0.002329 0.007804 -0.019300
v 0.002349 0.007865 -0.019249
v 0.002424 0.007850 -0.019274
v 0.002399 0.007792 -0.019315
v 0.002374 0.007702 -0.019350
v 0.002520 0.007969 -0.019090
v 0.002373 0.007912 -0.019186
v 0.002442 0.007912 -0.019203
v 0.002523 0.008017 -0.018907
v 0.002431 0.007624 -0.019360
v 0.002530 0.007585 -0.019340
v 0.002554 0.007659 -0.019333
v 0.002497 0.007830 -0.019282
v 0.002474 0.007766 -0.019323
v 0.002579 0.007729 -0.019309
v 0.002591 0.007797 -0.019276
v 0.002694 0.007685 -0.019285
v 0.002454 0.007696 -0.019347
v 0.002518 0.007890 -0.019229
v 0.002533 0.007936 -0.019170
v 0.002591 0.007868 -0.019232
v 0.002611 0.007926 -0.019175
v 0.002631 0.007977 -0.019082
v 0.002705 0.007833 -0.019225
v 0.002685 0.007905 -0.019179
v 0.002705 0.007970 -0.019094
v 0.002795 0.007983 -0.019057
v 0.002778 0.007939 -0.019115
v 0.002703 0.007597 -0.019287
v 0.002781 0.007649 -0.019259
v 0.002739 0.007745 -0.019256
v 0.002892 0.007682 -0.019206
v 0.002967 0.007393 -0.019091
v 0.002914 0.007587 -0.019196
v 0.003009 0.007535 -0.019132
v 0.002993 0.007636 -0.019167
v 0.002907 0.007751 -0.019183
v 0.002775 0.007872 -0.019173
v 0.002871 0.007972 -0.019047
v 0.002848 0.007919 -0.019108
v 0.002944 0.007948 -0.019044
v 0.003043 0.007908 -0.019032
v 0.003026 0.007705 -0.019149
v 0.003026 0.007781 -0.019122
v 0.002886 0.008013 -0.018975
v 0.002963 0.007999 -0.018975
v 0.003034 0.007975 -0.018970
v 0.003079 0.007591 -0.019116
v 0.003122 0.007659 -0.019105
v 0.003154 0.007724 -0.019075
v 0.003115 0.007816 -0.019052
v 0.002212 0.008558 -0.016543
v 0.002218 0.008474 -0.016871
v 0.002287 0.008556 -0.016671
v 0.002441 0.008651 -0.016632
v 0.002116 0.008381 -0.017020
v 0.002143 0.008342 -0.017238
v 0.002321 0.008468 -0.017158
v 0.002248 0.008360 -0.017341
v 0.002446 0.008497 -0.017227
v 0.002416 0.008577 -0.016940
v 0.002423 0.008377 -0.017453
v 0.002533 0.008500 -0.017287
v 0.002593 0.008486 -0.017393
v 0.002518 0.008584 -0.017101
v 0.002555 0.008696 -0.016757
v 0.002660 0.008666 -0.017014
v 0.002678 0.008558 -0.017278
v 0.002762 0.008622 -0.017206
v 0.002272 0.008666 -0.016215
v 0.002383 0.008699 -0.016296
v 0.002695 0.008832 -0.016349
v 0.002547 0.008736 -0.016514
v 0.002682 0.008756 -0.016729
v 0.002552 0.008791 -0.016121
v 0.002774 0.008886 -0.016167
v 0.002730 0.008745 -0.016841
v 0.002745 0.008556 -0.017385
v 0.002931 0.008676 -0.017315
v 0.002913 0.008615 -0.017481
v 0.003005 0.008680 -0.017371
v 0.003092 0.008693 -0.017341
v 0.003043 0.009033 -0.016011
v 0.002940 0.008934 -0.016244
v 0.003104 0.008938 -0.016362
v 0.002987 0.008876 -0.016553
v 0.003124 0.008904 -0.016572
v 0.003307 0.008979 -0.016354
v 0.003464 0.008959 -0.016424
v 0.003385 0.008882 -0.016728
v 0.002811 0.008701 -0.017033
v 0.002933 0.008730 -0.017073
v 0.003101 0.008834 -0.016836
v 0.003076 0.008773 -0.017037
v 0.003267 0.008842 -0.016871
v 0.003417 0.008773 -0.017036
v 0.003377 0.008682 -0.017338
v 0.002509 0.008365 -0.017660
v 0.002664 0.008381 -0.017819
v 0.002647 0.008480 -0.017537
v 0.002736 0.008487 -0.017664
v 0.002906 0.008488 -0.017836
v 0.002945 0.008345 -0.018185
v 0.003054 0.008598 -0.017608
v 0.003032 0.008362 -0.018149
v 0.003046 0.008487 -0.017882
v 0.003158 0.008382 -0.018071
v 0.003246 0.008587 -0.017626
v 0.003212 0.008494 -0.017836
v 0.003375 0.008585 -0.017574
v 0.003393 0.008975 -0.016392
v 0.003666 0.009117 -0.015996
v 0.003555 0.008934 -0.016444
v 0.003784 0.008358 -0.017513
v 0.003937 0.008400 -0.017295
v 0.003977 0.008321 -0.017368
v 0.003472 0.008909 -0.016571
v 0.003554 0.008807 -0.016827
v 0.003811 0.008806 -0.016545
v 0.003739 0.008801 -0.016622
v 0.003984 0.008691 -0.016622
v 0.004104 0.008610 -0.016696
v 0.004076 0.008681 -0.016551
v 0.003617 0.008696 -0.017151
v 0.003483 0.008655 -0.017356
v 0.003517 0.008715 -0.017177
v 0.003573 0.008628 -0.017342
v 0.003705 0.008549 -0.017335
v 0.003663 0.008762 -0.016855
v 0.003824 0.008656 -0.016987
v 0.003954 0.008554 -0.017060
v 0.003874 0.008540 -0.017176
v 0.004257 0.008139 -0.017513
v 0.004241 0.008274 -0.017248
v 0.004373 0.008074 -0.017508
v 0.004420 0.008153 -0.017353
v 0.004482 0.008010 -0.017480
v 0.004540 0.008083 -0.017358
v 0.004579 0.008139 -0.017228
v 0.004224 0.008616 -0.016569
v 0.004326 0.008746 -0.016258
v 0.004353 0.008565 -0.016529
v 0.004331 0.008453 -0.016728
v 0.004453 0.008347 -0.016840
v 0.004521 0.008603 -0.016277
v 0.004712 0.008457 -0.016373
v 0.004480 0.008435 -0.016613
v 0.004547 0.008475 -0.016456
v 0.004544 0.008371 -0.016683
v 0.004216 0.008347 -0.017132
v 0.004160 0.008560 -0.016746
v 0.004231 0.008398 -0.017000
v 0.004072 0.008355 -0.017247
v 0.004496 0.008254 -0.017051
v 0.003366 0.008280 -0.018125
v 0.003340 0.008429 -0.017882
v 0.003530 0.008258 -0.018017
v 0.003556 0.008321 -0.017889
v 0.003432 0.008447 -0.017765
v 0.003449 0.008578 -0.017526
v 0.003559 0.008437 -0.017633
v 0.003525 0.008557 -0.017490
v 0.003812 0.008241 -0.017688
v 0.003764 0.008203 -0.017832
v 0.003727 0.008135 -0.018004
v 0.003860 0.008051 -0.018030
v 0.004011 0.008134 -0.017714
v 0.003962 0.008075 -0.017872
v 0.004124 0.008015 -0.017807
v 0.004055 0.007982 -0.017900
v 0.004216 0.008079 -0.017650
v 0.003918 0.007995 -0.018046
v 0.004004 0.008222 -0.017538
v 0.004273 0.007979 -0.017717
v 0.004178 0.007927 -0.017836
v 0.004304 0.007866 -0.017770
v 0.004384 0.007910 -0.017666
v 0.003670 0.008995 -0.016298
v 0.003712 0.009042 -0.016189
v 0.003810 0.009011 -0.016226
v 0.003894 0.008969 -0.016243
v 0.003854 0.008869 -0.016413
v 0.003864 0.009041 -0.016132
v 0.004080 0.008820 -0.016323
v 0.004133 0.008919 -0.016110
v 0.003974 0.009023 -0.016077
v 0.004241 0.008834 -0.016186
v 0.004482 0.008808 -0.016024
v 0.004676 0.008685 -0.016071
v 0.003862 0.005652 -0.017205
v 0.004051 0.005580 -0.017117
v 0.003964 0.005720 -0.017208
v 0.004136 0.005836 -0.017198
v 0.004153 0.005943 -0.017257
v 0.003973 0.005926 -0.017335
v 0.004104 0.006076 -0.017392
v 0.004259 0.006186 -0.017407
v 0.004202 0.006297 -0.017505
v 0.004311 0.005634 -0.017063
v 0.004289 0.005886 -0.017186
v 0.004380 0.005692 -0.017072
v 0.004469 0.005728 -0.017091
v 0.004419 0.005828 -0.017146
v 0.004372 0.005896 -0.017187
v 0.004344 0.006163 -0.017363
v 0.004459 0.006259 -0.017381
v 0.004416 0.006114 -0.017331
v 0.004562 0.006026 -0.017296
v 0.004557 0.006120 -0.017336
v 0.004111 0.006251 -0.017529
v 0.004139 0.006347 -0.017587
v 0.004057 0.006433 -0.017753
v 0.004589 0.005904 -0.017230
v 0.004647 0.005788 -0.017158
v 0.004749 0.005727 -0.017109
v 0.004672 0.005891 -0.017223
v 0.004772 0.005823 -0.017163
v 0.004767 0.005941 -0.017227
v 0.004832 0.005976 -0.017218
v 0.004655 0.005999 -0.017277
v 0.004625 0.006186 -0.017335
v 0.004665 0.006079 -0.017305
v 0.004900 0.006060 -0.017205
v 0.004865 0.005700 -0.017057
v 0.004929 0.005899 -0.017124
v 0.004962 0.005629 -0.016958
v 0.004986 0.005781 -0.017018
v 0.005004 0.005915 -0.017058
v 0.004975 0.006014 -0.017128
v 0.005050 0.005840 -0.016957
v 0.004343 0.006348 -0.017446
v 0.004555 0.006297 -0.017368
v 0.004529 0.006408 -0.017414
v 0.004643 0.006354 -0.017344
v 0.004749 0.006413 -0.017299
v 0.004562 0.006479 -0.017428
v 0.004194 0.006561 -0.017668
v 0.004379 0.006549 -0.017537
v 0.004256 0.006504 -0.017578
v 0.004404 0.006655 -0.017582
v 0.004127 0.006561 -0.017747
v 0.004111 0.006679 -0.017876
v 0.004236 0.006855 -0.017864
v 0.004289 0.006759 -0.017750
v 0.004199 0.006946 -0.017955
v 0.004296 0.007006 -0.017874
v 0.004428 0.006966 -0.017728
v 0.004388 0.007091 -0.017802
v 0.004520 0.006647 -0.017506
v 0.004488 0.006761 -0.017574
v 0.004682 0.006620 -0.017397
v 0.004664 0.006821 -0.017462
v 0.004554 0.007059 -0.017646
v 0.004428 0.007150 -0.017771
v 0.004612 0.007147 -0.017614
v 0.004609 0.007377 -0.017608
v 0.004438 0.007265 -0.017767
v 0.004530 0.007552 -0.017637
v 0.004445 0.007693 -0.017694
v 0.004639 0.007492 -0.017555
v 0.004703 0.007099 -0.017519
v 0.004707 0.007293 -0.017520
v 0.004886 0.007148 -0.017348
v 0.004923 0.007321 -0.017295
v 0.004774 0.007431 -0.017436
v 0.004847 0.006143 -0.017249
v 0.004707 0.006283 -0.017303
v 0.004806 0.006358 -0.017256
v 0.004910 0.006165 -0.017211
v 0.004920 0.006299 -0.017191
v 0.004896 0.006456 -0.017209
v 0.004985 0.006645 -0.017158
v 0.004974 0.006134 -0.017154
v 0.005030 0.006111 -0.017075
v 0.005093 0.006177 -0.016984
v 0.005008 0.006379 -0.017113
v 0.005102 0.006303 -0.017002
v 0.005186 0.006397 -0.016930
v 0.005334 0.006329 -0.016782
v 0.004932 0.006873 -0.017258
v 0.005149 0.006769 -0.016993
v 0.005017 0.006860 -0.017172
v 0.005026 0.007245 -0.017166
v 0.005165 0.007207 -0.016996
v 0.005397 0.006574 -0.016708
v 0.005324 0.006836 -0.016792
v 0.005276 0.007236 -0.016844
v 0.004870 0.007056 -0.017360
v 0.004266 0.007109 -0.017922
v 0.004460 0.007796 -0.017653
v 0.004549 0.007914 -0.017482
v 0.004618 0.007767 -0.017479
v 0.004712 0.007866 -0.017357
v 0.004746 0.008128 -0.017062
v 0.004644 0.008087 -0.017242
v 0.004799 0.008063 -0.017096
v 0.004669 0.008012 -0.017300
v 0.004971 0.007436 -0.017218
v 0.004840 0.007975 -0.017136
v 0.004898 0.007711 -0.017221
v 0.005008 0.007963 -0.016957
v 0.004923 0.008205 -0.016756
v 0.004885 0.008341 -0.016420
v 0.004856 0.008394 -0.016339
v 0.005003 0.008360 -0.016241
v 0.004720 0.008388 -0.016489
v 0.005080 0.008197 -0.016552
v 0.004945 0.008143 -0.016853
v 0.005004 0.008069 -0.016870
v 0.005129 0.008003 -0.016726
v 0.005073 0.008155 -0.016640
v 0.005197 0.008005 -0.016629
v 0.005216 0.008201 -0.016339
v 0.005060 0.008292 -0.016314
v 0.005045 0.008237 -0.016510
v 0.004638 0.008203 -0.017041
v 0.004694 0.008284 -0.016810
v 0.004916 0.008078 -0.016969
v 0.005105 0.007368 -0.017068
v 0.005158 0.007519 -0.016965
v 0.005149 0.007792 -0.016866
v 0.005214 0.007645 -0.016859
v 0.005324 0.007416 -0.016775
v 0.005488 0.007407 -0.016600
v 0.005525 0.007643 -0.016492
v 0.005353 0.007580 -0.016706
v 0.005229 0.008087 -0.016511
v 0.005410 0.007911 -0.016460
v 0.005439 0.007961 -0.016377
v 0.005339 0.007696 -0.016667
v 0.004819 0.008528 -0.016192
v -0.003055 -0.007121 -0.000786
v -0.002858 -0.007151 -0.000840
v -0.002859 -0.007203 -0.000810
v -0.002785 -0.007222 -0.000814
v -0.002697 -0.007237 -0.000818
v -0.002513 -0.007257 -0.000822
v -0.002431 -0.007242 -0.000884
v -0.002328 -0.007296 -0.000819
v -0.002240 -0.007284 -0.000810
v -0.002144 -0.007243 -0.000802
v -0.002075 -0.007245 -0.000778
v -0.001887 -0.007253 -0.000796
v -0.001694 -0.007332 -0.000748
v -0.003530 -0.005931 -0.000454
v -0.001423 -0.007443 -0.000828
v -0.001301 -0.007530 -0.000841
v -0.001216 -0.007583 -0.000860
v -0.001597 -0.007313 -0.000792
v -0.000945 -0.007793 -0.000910
v -0.000701 -0.007973 -0.000974
v -0.000620 -0.007994 -0.000978
v -0.000772 -0.007935 -0.000960
v -0.000559 -0.008003 -0.000971
v -0.000484 -0.007930 -0.000984
v -0.000332 -0.007534 -0.000809
v -0.000144 -0.006936 -0.000736
v 0.000240 -0.006682 -0.000543
v 0.000353 -0.006583 -0.000510
v 0.000612 -0.006493 -0.000404
v 0.000959 -0.006293 -0.000355
v 0.001056 -0.006157 -0.000322
v 0.001132 -0.006007 -0.000269
v 0.001203 -0.005886 -0.000236
v 0.001437 -0.005644 -0.000141
v 0.001488 -0.005561 -0.000115
v 0.001512 -0.005493 -0.000095
v 0.001525 -0.005421 -0.000071
v 0.001536 -0.005330 -0.000042
v -0.003326 -0.006266 -0.000664
v -0.003091 -0.006902 -0.000829
v -0.002972 -0.007028 -0.000830
v -0.002995 -0.006868 -0.000886
v -0.003370 -0.006564 -0.000630
v -0.003234 -0.006825 -0.000742
v -0.003188 -0.006536 -0.000815
v -0.003091 -0.006263 -0.000892
v -0.003075 -0.006576 -0.000905
v -0.003025 -0.006379 -0.000936
v -0.003038 -0.006701 -0.000911
v -0.002986 -0.006603 -0.000948
v -0.002954 -0.006754 -0.000937
v -0.002798 -0.006899 -0.000954
v -0.002746 -0.006747 -0.000988
v -0.002954 -0.006411 -0.000969
v -0.002884 -0.006195 -0.001019
v -0.002842 -0.006275 -0.001024
v -0.002843 -0.006522 -0.000987
v -0.002658 -0.006334 -0.001058
v -0.002774 -0.007171 -0.000859
v -0.002709 -0.007084 -0.000927
v -0.002665 -0.007196 -0.000877
v -0.002632 -0.007006 -0.000970
v -0.002548 -0.007219 -0.000883
v -0.002546 -0.007146 -0.000945
v -0.002337 -0.007192 -0.000947
v -0.002317 -0.007247 -0.000890
v -0.002660 -0.006652 -0.001028
v -0.002503 -0.006406 -0.001104
v -0.002579 -0.006885 -0.000999
v -0.002297 -0.007107 -0.000989
v -0.002184 -0.006970 -0.001026
v -0.002510 -0.006727 -0.001051
v -0.002551 -0.006548 -0.001063
v -0.002413 -0.006565 -0.001086
v -0.002220 -0.006592 -0.001120
v -0.002220 -0.006479 -0.001173
v -0.002285 -0.006404 -0.001173
v -0.002117 -0.006500 -0.001194
v -0.002248 -0.007239 -0.000876
v -0.002217 -0.007172 -0.000944
v -0.002196 -0.007085 -0.000996
v -0.002124 -0.007079 -0.000984
v -0.002053 -0.007134 -0.000917
v -0.002022 -0.007063 -0.000984
v -0.002045 -0.006968 -0.001030
v -0.001833 -0.007018 -0.001038
v -0.002119 -0.006798 -0.001086
v -0.002051 -0.006748 -0.001108
v -0.001994 -0.006630 -0.001149
v -0.001990 -0.006542 -0.001204
v -0.001712 -0.006709 -0.001248
v -0.001858 -0.007112 -0.000971
v -0.001691 -0.007219 -0.000843
v -0.001651 -0.007152 -0.000907
v -0.001705 -0.007030 -0.001030
v -0.001691 -0.007095 -0.000977
v -0.001815 -0.006804 -0.001134
v -0.001720 -0.006923 -0.001086
v -0.001599 -0.006952 -0.001065
v -0.001729 -0.006829 -0.001136
v -0.001825 -0.006706 -0.001172
v -0.001663 -0.006790 -0.001192
v -0.001642 -0.006856 -0.001136
v -0.001573 -0.006819 -0.001215
v -0.002094 -0.006423 -0.001245
v -0.002002 -0.006448 -0.001283
v -0.001932 -0.006563 -0.001225
v -0.001597 -0.006675 -0.001407
v -0.001632 -0.006721 -0.001321
v -0.001703 -0.006497 -0.001460
v -0.003464 -0.005916 -0.000531
v -0.003268 -0.005888 -0.000689
v -0.003299 -0.006116 -0.000673
v -0.003366 -0.005829 -0.000599
v -0.003386 -0.005584 -0.000518
v -0.003139 -0.005757 -0.000776
v -0.003023 -0.005485 -0.000840
v -0.003505 -0.005318 -0.000294
v -0.003457 -0.005455 -0.000417
v -0.003408 -0.005280 -0.000439
v -0.003358 -0.005378 -0.000531
v -0.003463 -0.005120 -0.000315
v -0.003463 -0.005001 -0.000269
v -0.003251 -0.005069 -0.000620
v -0.003182 -0.005505 -0.000705
v -0.003214 -0.005212 -0.000675
v -0.003192 -0.004884 -0.000651
v -0.003148 -0.005024 -0.000704
v -0.002962 -0.005222 -0.000874
v -0.003117 -0.005215 -0.000763
v -0.002927 -0.004857 -0.000805
v -0.003135 -0.006049 -0.000831
v -0.003015 -0.006042 -0.000936
v -0.002960 -0.006138 -0.000987
v -0.002982 -0.005695 -0.000874
v -0.002930 -0.005799 -0.000928
v -0.002865 -0.005646 -0.000952
v -0.002847 -0.006046 -0.001018
v -0.002625 -0.006109 -0.001079
v -0.002688 -0.005990 -0.001055
v -0.002832 -0.005815 -0.000983
v -0.002614 -0.005751 -0.001064
v -0.002920 -0.005503 -0.000914
v -0.002798 -0.005511 -0.000987
v -0.002695 -0.005360 -0.001085
v -0.002763 -0.005195 -0.001052
v -0.002897 -0.005195 -0.000923
v -0.002756 -0.005116 -0.001055
v -0.002861 -0.005056 -0.000933
v -0.002765 -0.004940 -0.001003
v -0.002669 -0.005147 -0.001125
v -0.002708 -0.004982 -0.001070
v -0.002593 -0.004892 -0.001118
v -0.002589 -0.005611 -0.001098
v -0.002532 -0.005236 -0.001206
v -0.002531 -0.005367 -0.001184
v -0.002583 -0.005117 -0.001179
v -0.002481 -0.005158 -0.001263
v -0.002513 -0.004974 -0.001210
v -0.002511 -0.005037 -0.001225
v -0.002469 -0.004962 -0.001291
v -0.002462 -0.004932 -0.001361
v -0.002421 -0.005115 -0.001335
v -0.002446 -0.005034 -0.001312
v -0.002408 -0.005021 -0.001386
v -0.002633 -0.004746 -0.001782
v -0.002595 -0.004795 -0.001878
v -0.002634 -0.004763 -0.001952
v -0.002512 -0.004844 -0.001521
v -0.002436 -0.004914 -0.001584
v -0.002395 -0.004988 -0.001454
v -0.002366 -0.004988 -0.001533
v -0.002304 -0.005121 -0.001505
v -0.002459 -0.004906 -0.001813
v -0.002332 -0.004999 -0.001636
v -0.002493 -0.004884 -0.001757
v -0.002527 -0.004817 -0.001983
v -0.002516 -0.004852 -0.001903
v -0.002295 -0.005001 -0.001835
v -0.002776 -0.004645 -0.002008
v -0.002751 -0.004662 -0.001925
v -0.002826 -0.004581 -0.002080
v -0.002796 -0.004540 -0.002257
v -0.002731 -0.004649 -0.002126
v -0.002670 -0.004723 -0.002030
v -0.002620 -0.004739 -0.002052
v -0.002508 -0.004610 -0.002400
v -0.002784 -0.004490 -0.002370
v -0.002683 -0.004599 -0.002286
v -0.002622 -0.004496 -0.002501
v -0.002479 -0.004711 -0.002204
v -0.002302 -0.004833 -0.002174
v -0.002286 -0.004662 -0.002545
v -0.003353 -0.004910 -0.000420
v -0.003420 -0.004851 -0.000244
v -0.003269 -0.004835 -0.000556
v -0.003245 -0.004613 -0.000484
v -0.003181 -0.004583 -0.000547
v -0.003112 -0.004591 -0.000596
v -0.003286 -0.004334 -0.000303
v -0.003240 -0.004450 -0.000435
v -0.003200 -0.004364 -0.000480
v -0.003116 -0.004345 -0.000545
v -0.002818 -0.004690 -0.000812
v -0.002925 -0.004514 -0.000682
v -0.002947 -0.004378 -0.000645
v -0.002840 -0.004399 -0.000804
v -0.002818 -0.004519 -0.000758
v -0.002805 -0.004591 -0.000783
v -0.002790 -0.004501 -0.000835
v -0.002781 -0.004516 -0.000959
v -0.002846 -0.004427 -0.000734
v -0.002984 -0.004174 -0.000994
v -0.002857 -0.004401 -0.000954
v -0.003245 -0.004213 -0.000384
v -0.003222 -0.004176 -0.000427
v -0.003156 -0.004181 -0.000512
v -0.003207 -0.004000 -0.000415
v -0.003190 -0.004054 -0.000461
v -0.003203 -0.003913 -0.000424
v -0.003169 -0.003972 -0.000521
v -0.003122 -0.004070 -0.000552
v -0.003164 -0.003940 -0.000591
v -0.003172 -0.003914 -0.000706
v -0.003049 -0.004190 -0.000585
v -0.002958 -0.004207 -0.000762
v -0.003039 -0.004113 -0.000641
v -0.003103 -0.004013 -0.000630
v -0.003221 -0.003851 -0.000838
v -0.003077 -0.004024 -0.000802
v -0.003156 -0.003969 -0.001052
v -0.003073 -0.004070 -0.001099
v -0.003199 -0.003890 -0.000497
v -0.002904 -0.004317 -0.000702
v -0.002813 -0.004854 -0.000904
v -0.002758 -0.004736 -0.000897
v -0.002750 -0.004658 -0.000881
v -0.002697 -0.004726 -0.000980
v -0.002719 -0.004644 -0.000958
v -0.002669 -0.004808 -0.001030
v -0.002687 -0.004645 -0.001040
v -0.002678 -0.004633 -0.001114
v -0.002728 -0.004582 -0.001053
v -0.002610 -0.004805 -0.001085
v -0.002569 -0.004795 -0.001161
v -0.002638 -0.004731 -0.001061
v -0.002620 -0.004702 -0.001133
v -0.002599 -0.004723 -0.001219
v -0.002765 -0.004579 -0.000859
v -0.002745 -0.004584 -0.000943
v -0.002532 -0.004886 -0.001186
v -0.002513 -0.004862 -0.001260
v -0.002501 -0.004869 -0.001403
v -0.003044 -0.004174 -0.001447
v -0.003260 -0.003866 -0.001529
v -0.003093 -0.004133 -0.001750
v -0.003010 -0.004232 -0.001606
v -0.003165 -0.004010 -0.001675
v -0.002952 -0.004401 -0.001822
v -0.002882 -0.004487 -0.001812
v -0.002924 -0.004351 -0.001569
v -0.002927 -0.004321 -0.001232
v -0.002829 -0.004459 -0.001226
v -0.003090 -0.004180 -0.002060
v -0.003103 -0.004126 -0.002272
v -0.003157 -0.004003 -0.002417
v -0.003053 -0.004131 -0.002436
v -0.003232 -0.003860 -0.001945
v -0.003204 -0.003975 -0.002135
v -0.003138 -0.004057 -0.001955
v -0.002978 -0.004365 -0.002036
v -0.002951 -0.004384 -0.002170
v -0.003090 -0.004176 -0.002171
v -0.002862 -0.004549 -0.002001
v -0.002973 -0.004277 -0.002370
v -0.002854 -0.004460 -0.002300
v -0.002840 -0.004404 -0.002428
v -0.003159 -0.003988 -0.001240
v -0.003233 -0.003909 -0.001429
v -0.002682 -0.004610 -0.001282
v -0.002786 -0.004511 -0.001526
v -0.002597 -0.004748 -0.001539
v -0.002744 -0.004591 -0.001647
v -0.002764 -0.004339 -0.002613
v -0.002347 -0.006121 -0.001186
v -0.002453 -0.005770 -0.001140
v -0.002293 -0.005725 -0.001257
v -0.002306 -0.006012 -0.001207
v -0.002210 -0.005986 -0.001287
v -0.002221 -0.006148 -0.001239
v -0.002171 -0.006370 -0.001223
v -0.002047 -0.006361 -0.001306
v -0.002114 -0.006224 -0.001298
v -0.001945 -0.006048 -0.001505
v -0.002200 -0.005691 -0.001361
v -0.002013 -0.005755 -0.001547
v -0.002119 -0.005676 -0.001473
v -0.002076 -0.005926 -0.001422
v -0.001928 -0.005943 -0.001565
v -0.002402 -0.005417 -0.001268
v -0.002275 -0.005573 -0.001317
v -0.002366 -0.005266 -0.001356
v -0.002277 -0.005400 -0.001396
v -0.002241 -0.005486 -0.001404
v -0.002309 -0.005203 -0.001451
v -0.001937 -0.006301 -0.001421
v -0.001827 -0.006145 -0.001554
v -0.001777 -0.006285 -0.001518
v -0.001776 -0.006061 -0.001643
v -0.001864 -0.005831 -0.001701
v -0.001470 -0.006490 -0.001571
v -0.001643 -0.006265 -0.001608
v -0.001582 -0.006184 -0.001725
v -0.001421 -0.006307 -0.001753
v -0.001913 -0.005730 -0.001670
v -0.001892 -0.005611 -0.001720
v -0.002136 -0.005393 -0.001630
v -0.002162 -0.005228 -0.001681
v -0.002088 -0.005224 -0.001754
v -0.002291 -0.005093 -0.001561
v -0.002213 -0.005245 -0.001605
v -0.002218 -0.005095 -0.001713
v -0.002208 -0.005154 -0.001663
v -0.002146 -0.005157 -0.001743
v -0.002210 -0.005068 -0.001804
v -0.002137 -0.005124 -0.001805
v -0.002074 -0.005168 -0.001821
v -0.002046 -0.005146 -0.001900
v -0.002274 -0.004962 -0.001992
v -0.001951 -0.005126 -0.002095
v -0.002072 -0.005454 -0.001673
v -0.001993 -0.005650 -0.001619
v -0.002073 -0.005339 -0.001721
v -0.001991 -0.005278 -0.001792
v -0.001983 -0.005547 -0.001690
v -0.001974 -0.005448 -0.001750
v -0.001793 -0.005566 -0.001775
v -0.001896 -0.005375 -0.001800
v -0.001580 -0.005443 -0.001873
v -0.001842 -0.005292 -0.001853
v -0.001994 -0.005216 -0.001834
v -0.001927 -0.005205 -0.001910
v -0.001741 -0.005270 -0.001924
v -0.001838 -0.005210 -0.001986
v -0.001812 -0.005191 -0.002118
v -0.002106 -0.005011 -0.002116
v -0.002141 -0.004894 -0.002263
v -0.001901 -0.005104 -0.002208
v -0.001778 -0.005166 -0.002258
v -0.001852 -0.004994 -0.002470
v -0.001715 -0.005153 -0.002358
v -0.002043 -0.004867 -0.002472
v -0.001917 -0.004811 -0.002700
v -0.001831 -0.005694 -0.001740
v -0.001806 -0.005906 -0.001719
v -0.001772 -0.005832 -0.001760
v -0.001557 -0.006121 -0.001774
v -0.001550 -0.005936 -0.001843
v -0.001485 -0.005773 -0.001893
v -0.001410 -0.006106 -0.001837
v -0.001336 -0.005746 -0.001957
v -0.001328 -0.005922 -0.001921
v -0.001671 -0.005676 -0.001805
v -0.001626 -0.005525 -0.001835
v -0.001548 -0.005559 -0.001863
v -0.001668 -0.005373 -0.001876
v -0.001604 -0.005334 -0.001943
v -0.001561 -0.005326 -0.002011
v -0.001481 -0.005339 -0.002097
v -0.001659 -0.005268 -0.002002
v -0.001643 -0.005258 -0.002067
v -0.001565 -0.005291 -0.002081
v -0.001439 -0.005566 -0.001923
v -0.001448 -0.005464 -0.001970
v -0.001440 -0.005417 -0.002036
v -0.001344 -0.005492 -0.002056
v -0.001351 -0.005676 -0.001964
v -0.001341 -0.005563 -0.002007
v -0.001229 -0.005675 -0.002028
v -0.001336 -0.005418 -0.002109
v -0.001247 -0.005568 -0.002075
v -0.001225 -0.005480 -0.002119
v -0.001714 -0.005210 -0.002207
v -0.001615 -0.005243 -0.002174
v -0.001706 -0.005188 -0.002295
v -0.001633 -0.005210 -0.002299
v -0.001628 -0.005179 -0.002370
v -0.001561 -0.005262 -0.002152
v -0.001556 -0.005234 -0.002223
v -0.001487 -0.005284 -0.002156
v -0.001563 -0.005195 -0.002348
v -0.001454 -0.005201 -0.002285
v -0.001446 -0.005150 -0.002406
v -0.001711 -0.005068 -0.002487
v -0.001611 -0.005098 -0.002494
v -0.001681 -0.005006 -0.002637
v -0.001621 -0.005041 -0.002624
v -0.001533 -0.005117 -0.002478
v -0.001457 -0.005102 -0.002534
v -0.001530 -0.005081 -0.002576
v -0.001422 -0.005321 -0.002144
v -0.001348 -0.005346 -0.002144
v -0.001232 -0.005391 -0.002147
v -0.001409 -0.005230 -0.002214
v -0.001329 -0.005231 -0.002207
v -0.001298 -0.005160 -0.002270
v -0.001222 -0.005204 -0.002214
v -0.001215 -0.005292 -0.002185
v -0.001153 -0.005227 -0.002202
v -0.001199 -0.005101 -0.002248
v -0.001230 -0.005072 -0.002324
v -0.001131 -0.005149 -0.002208
v -0.001109 -0.005075 -0.002198
v -0.001380 -0.005132 -0.002414
v -0.001304 -0.005122 -0.002357
v -0.001287 -0.005067 -0.002557
v -0.001372 -0.005061 -0.002699
v -0.001187 -0.005010 -0.002510
v -0.001203 -0.005027 -0.002400
v -0.001181 -0.005001 -0.002616
v -0.001096 -0.004959 -0.002521
v -0.001102 -0.004979 -0.002606
v -0.001089 -0.004989 -0.002202
v -0.001073 -0.004931 -0.002267
v -0.001070 -0.004921 -0.002344
v -0.001066 -0.004929 -0.002431
v -0.002590 -0.004391 -0.002803
v -0.002520 -0.004424 -0.002976
v -0.002675 -0.004301 -0.002888
v -0.002478 -0.004503 -0.002648
v -0.002436 -0.004486 -0.002831
v -0.002244 -0.004581 -0.002846
v -0.002444 -0.004483 -0.002949
v -0.002402 -0.004508 -0.003129
v -0.002340 -0.004538 -0.002914
v -0.002324 -0.004555 -0.003009
v -0.002677 -0.004165 -0.003326
v -0.002622 -0.004208 -0.003567
v -0.002331 -0.004605 -0.003808
v -0.002516 -0.004396 -0.003922
v -0.002451 -0.004419 -0.003367
v -0.002551 -0.004373 -0.003130
v -0.002311 -0.004581 -0.003277
v -0.002282 -0.004630 -0.003563
v -0.002449 -0.004415 -0.003615
v -0.002523 -0.004321 -0.003498
v -0.002927 -0.003917 -0.004087
v -0.003008 -0.003779 -0.004149
v -0.002927 -0.003869 -0.004421
v -0.002807 -0.004109 -0.004225
v -0.002910 -0.003947 -0.004219
v -0.002987 -0.003713 -0.004484
v -0.003024 -0.003639 -0.004694
v -0.002948 -0.003805 -0.004633
v -0.002949 -0.003769 -0.004801
v -0.003041 -0.003569 -0.004815
v -0.002887 -0.003876 -0.004689
v -0.002895 -0.003825 -0.004862
v -0.002817 -0.003872 -0.004922
v -0.002454 -0.004477 -0.004527
v -0.002354 -0.004552 -0.005004
v -0.002482 -0.004390 -0.005010
v -0.002376 -0.004509 -0.005114
v -0.002709 -0.004241 -0.004213
v -0.002613 -0.004359 -0.004268
v -0.002604 -0.004344 -0.004428
v -0.002706 -0.004107 -0.003735
v -0.002666 -0.004197 -0.003950
v -0.002572 -0.004287 -0.003774
v -0.002772 -0.004163 -0.004359
v -0.002416 -0.004517 -0.003947
v -0.002354 -0.004587 -0.004015
v -0.002472 -0.004477 -0.004144
v -0.002500 -0.004433 -0.004414
v -0.002525 -0.004426 -0.004114
v -0.002408 -0.004520 -0.004341
v -0.002688 -0.004261 -0.004417
v -0.002666 -0.004235 -0.004562
v -0.002682 -0.004169 -0.004685
v -0.002703 -0.004049 -0.004787
v -0.002646 -0.004137 -0.004820
v -0.002623 -0.004033 -0.004941
v -0.002580 -0.004125 -0.004965
v -0.002846 -0.003971 -0.004577
v -0.002800 -0.003980 -0.004682
v -0.002785 -0.003954 -0.004762
v -0.002756 -0.003949 -0.004837
v -0.002681 -0.003955 -0.004946
v -0.002593 -0.004325 -0.004560
v -0.002564 -0.004326 -0.004805
v -0.002461 -0.004456 -0.004866
v -0.002564 -0.004290 -0.004901
v -0.002522 -0.004213 -0.005065
v -0.003059 -0.004062 -0.002541
v -0.002914 -0.004043 -0.002869
v -0.003150 -0.003818 -0.002907
v -0.003197 -0.003852 -0.002709
v -0.002936 -0.004242 -0.002498
v -0.002769 -0.004265 -0.002735
v -0.003133 -0.003647 -0.003525
v -0.003080 -0.003771 -0.003199
v -0.003151 -0.003649 -0.003382
v -0.002907 -0.003922 -0.003228
v -0.002811 -0.004024 -0.003290
v -0.002895 -0.003909 -0.003528
v -0.002994 -0.003799 -0.003482
v -0.003038 -0.003758 -0.003749
v -0.002750 -0.004064 -0.003435
v -0.002852 -0.003944 -0.003669
v -0.002574 -0.004418 -0.002728
v -0.002792 -0.004132 -0.003018
v -0.003117 -0.003653 -0.003773
v -0.003174 -0.003563 -0.003762
v -0.003141 -0.003594 -0.003854
v -0.003148 -0.003544 -0.003922
v -0.003075 -0.003697 -0.003970
v -0.003090 -0.003615 -0.004050
v -0.003217 -0.003535 -0.003587
v -0.003114 -0.003329 -0.004136
v -0.003181 -0.003238 -0.004009
v -0.003018 -0.003792 -0.003955
v -0.003034 -0.003757 -0.004062
v -0.002988 -0.003747 -0.004330
v -0.003027 -0.003659 -0.004236
v -0.003066 -0.003442 -0.004261
v -0.003065 -0.003404 -0.004385
v -0.003027 -0.003541 -0.004362
v -0.003054 -0.003450 -0.004494
v -0.003064 -0.003513 -0.004666
v -0.003099 -0.003277 -0.004263
v -0.003145 -0.003216 -0.004138
v -0.003133 -0.003196 -0.004252
v -0.003114 -0.003257 -0.004466
v -0.002186 -0.004627 -0.002788
v -0.002106 -0.004750 -0.002615
v -0.001871 -0.004760 -0.002897
v -0.002247 -0.004641 -0.003183
v -0.002288 -0.004590 -0.003084
v -0.002172 -0.004699 -0.003199
v -0.002103 -0.004744 -0.003217
v -0.002010 -0.004785 -0.003235
v -0.002052 -0.004685 -0.003030
v -0.002008 -0.004685 -0.002947
v -0.001869 -0.004747 -0.003047
v -0.002048 -0.004721 -0.003124
v -0.001840 -0.004775 -0.003136
v -0.001779 -0.004833 -0.003244
v -0.001828 -0.004763 -0.002969
v -0.001744 -0.004799 -0.003056
v -0.002179 -0.004717 -0.003289
v -0.002188 -0.004735 -0.003476
v -0.002235 -0.004665 -0.003295
v -0.002114 -0.004778 -0.003366
v -0.002044 -0.004816 -0.003377
v -0.002129 -0.004782 -0.003469
v -0.002140 -0.004773 -0.003621
v -0.002143 -0.004777 -0.003814
v -0.002066 -0.004809 -0.003616
v -0.002083 -0.004811 -0.003846
v -0.001965 -0.004844 -0.003398
v -0.001948 -0.004828 -0.003320
v -0.002028 -0.004831 -0.003463
v -0.001838 -0.004867 -0.003461
v -0.001681 -0.004859 -0.003269
v -0.001685 -0.004872 -0.003399
v -0.001734 -0.004889 -0.003505
v -0.001803 -0.004886 -0.003572
v -0.001966 -0.004838 -0.003634
v -0.001901 -0.004857 -0.003667
v -0.002015 -0.004849 -0.003867
v -0.001901 -0.004880 -0.003806
v -0.001724 -0.004937 -0.003815
v -0.001554 -0.005064 -0.003932
v -0.001557 -0.005021 -0.003792
v -0.001449 -0.005095 -0.003857
v -0.001400 -0.005164 -0.003966
v -0.001331 -0.005144 -0.003864
v -0.001303 -0.005203 -0.003976
v -0.001461 -0.005055 -0.002732
v -0.001558 -0.004949 -0.002915
v -0.001681 -0.004848 -0.002987
v -0.001689 -0.004832 -0.003151
v -0.001583 -0.004883 -0.003158
v -0.001586 -0.004879 -0.003237
v -0.001513 -0.004937 -0.003007
v -0.001514 -0.004918 -0.003122
v -0.001442 -0.004978 -0.002920
v -0.001439 -0.004944 -0.003132
v -0.001466 -0.004908 -0.003247
v -0.001354 -0.005000 -0.002852
v -0.001259 -0.005027 -0.002675
v -0.001359 -0.004978 -0.002938
v -0.001216 -0.004958 -0.002941
v -0.001194 -0.005001 -0.002698
v -0.001224 -0.004997 -0.002771
v -0.001112 -0.004995 -0.002692
v -0.001358 -0.004958 -0.003120
v -0.001195 -0.004929 -0.003135
v -0.001072 -0.004910 -0.003216
v -0.001500 -0.004891 -0.003321
v -0.001510 -0.004941 -0.003531
v -0.001565 -0.004979 -0.003660
v -0.001485 -0.004902 -0.003399
v -0.001622 -0.004982 -0.003778
v -0.001465 -0.005046 -0.003772
v -0.001441 -0.005009 -0.003683
v -0.001255 -0.004933 -0.003490
v -0.001307 -0.005082 -0.003767
v -0.001292 -0.005016 -0.003661
v -0.001178 -0.005096 -0.003740
v -0.001332 -0.004895 -0.003313
v -0.001237 -0.004896 -0.003389
v -0.001063 -0.004898 -0.003297
v -0.002112 -0.004798 -0.004186
v -0.002280 -0.004655 -0.004414
v -0.002018 -0.004864 -0.004036
v -0.001935 -0.004907 -0.004045
v -0.001922 -0.004897 -0.003922
v -0.001743 -0.004968 -0.004045
v -0.001853 -0.004943 -0.004200
v -0.002061 -0.004836 -0.004376
v -0.001866 -0.004929 -0.004565
v -0.002314 -0.004604 -0.004594
v -0.002170 -0.004706 -0.004729
v -0.002145 -0.004694 -0.004927
v -0.002079 -0.004713 -0.005027
v -0.001997 -0.004844 -0.004672
v -0.001823 -0.004918 -0.004737
v -0.001837 -0.004837 -0.004982
v -0.002230 -0.004709 -0.003808
v -0.002284 -0.004634 -0.004174
v -0.002109 -0.004791 -0.003945
v -0.001670 -0.005005 -0.004131
v -0.001645 -0.005011 -0.004004
v -0.001585 -0.005054 -0.004240
v -0.001931 -0.004912 -0.004420
v -0.001466 -0.005111 -0.004359
v -0.001511 -0.005072 -0.004602
v -0.001357 -0.005197 -0.004129
v -0.001400 -0.005132 -0.004383
v -0.001414 -0.005172 -0.004051
v -0.001283 -0.005213 -0.004213
v -0.001258 -0.005227 -0.004139
v -0.001327 -0.005209 -0.004054
v -0.001251 -0.005221 -0.004055
v -0.001394 -0.005076 -0.004697
v -0.001308 -0.005174 -0.004333
v -0.001336 -0.005130 -0.004474
v -0.001608 -0.004865 -0.005122
v -0.001425 -0.005004 -0.004916
v -0.001624 -0.004765 -0.005327
v -0.001221 -0.005115 -0.004624
v -0.001263 -0.005019 -0.004957
v -0.001438 -0.004914 -0.005103
v -0.001276 -0.004971 -0.005066
v -0.001588 -0.007219 -0.000850
v -0.001516 -0.007244 -0.000853
v -0.001564 -0.007128 -0.000908
v -0.001491 -0.007144 -0.000895
v -0.001547 -0.007006 -0.001018
v -0.001465 -0.007059 -0.000953
v -0.001442 -0.007265 -0.000872
v -0.001387 -0.007361 -0.000876
v -0.001287 -0.007260 -0.000920
v -0.001403 -0.007166 -0.000898
v -0.001390 -0.007075 -0.000951
v -0.001307 -0.007118 -0.000964
v -0.001453 -0.006964 -0.001058
v -0.001366 -0.007025 -0.001014
v -0.001519 -0.006943 -0.001076
v -0.001504 -0.006894 -0.001133
v -0.001432 -0.006915 -0.001140
v -0.001369 -0.006976 -0.001081
v -0.001351 -0.006951 -0.001151
v -0.001348 -0.006897 -0.001298
v -0.001244 -0.007399 -0.000901
v -0.001236 -0.007203 -0.000963
v -0.001179 -0.007414 -0.000922
v -0.001094 -0.007285 -0.001025
v -0.001111 -0.007194 -0.001052
v -0.001153 -0.007109 -0.001089
v -0.000948 -0.007135 -0.001196
v -0.001222 -0.007032 -0.001136
v -0.001009 -0.007061 -0.001252
v -0.001100 -0.006972 -0.001323
v -0.000984 -0.007009 -0.001323
v -0.001496 -0.006787 -0.001353
v -0.001464 -0.006746 -0.001420
v -0.001561 -0.006633 -0.001463
v -0.001212 -0.006836 -0.001435
v -0.001317 -0.006866 -0.001363
v -0.001269 -0.006681 -0.001532
v -0.001285 -0.006559 -0.001609
v -0.001128 -0.006918 -0.001374
v -0.001108 -0.006852 -0.001438
v -0.001165 -0.006750 -0.001507
v -0.001079 -0.006700 -0.001536
v -0.001053 -0.006934 -0.001376
v -0.001049 -0.006853 -0.001434
v -0.000972 -0.006901 -0.001394
v -0.000937 -0.006814 -0.001421
v -0.001007 -0.006732 -0.001493
v -0.001129 -0.006611 -0.001598
v -0.001077 -0.007582 -0.000935
v -0.001037 -0.007697 -0.000915
v -0.001052 -0.007481 -0.000996
v -0.000923 -0.007708 -0.000977
v -0.000975 -0.007558 -0.001014
v -0.000784 -0.007573 -0.001088
v -0.000764 -0.007855 -0.001015
v -0.000743 -0.007760 -0.001054
v -0.000692 -0.007635 -0.001096
v -0.000678 -0.007887 -0.001030
v -0.000633 -0.007716 -0.001086
v -0.000596 -0.007892 -0.001027
v -0.000556 -0.007744 -0.001068
v -0.000598 -0.007616 -0.001094
v -0.000527 -0.007644 -0.001073
v -0.000852 -0.007365 -0.001099
v -0.001037 -0.007231 -0.001068
v -0.000969 -0.007406 -0.001054
v -0.000782 -0.007398 -0.001111
v -0.000884 -0.007233 -0.001144
v -0.000845 -0.007170 -0.001202
v -0.000820 -0.007270 -0.001151
v -0.000797 -0.007179 -0.001199
v -0.000747 -0.007293 -0.001149
v -0.000725 -0.007215 -0.001168
v -0.000931 -0.007082 -0.001258
v -0.000926 -0.007017 -0.001317
v -0.000844 -0.007059 -0.001273
v -0.000715 -0.007126 -0.001183
v -0.000773 -0.007096 -0.001227
v -0.000785 -0.007006 -0.001271
v -0.000698 -0.007482 -0.001107
v -0.000693 -0.007415 -0.001113
v -0.000604 -0.007483 -0.001095
v -0.000605 -0.007362 -0.001090
v -0.000536 -0.007485 -0.001062
v -0.000510 -0.007571 -0.001062
v -0.000484 -0.007506 -0.001022
v -0.000549 -0.007334 -0.001042
v -0.000466 -0.007359 -0.000959
v -0.000676 -0.007328 -0.001125
v -0.000673 -0.007237 -0.001134
v -0.000428 -0.007305 -0.000914
v -0.000383 -0.007128 -0.000895
v -0.000618 -0.007185 -0.001099
v -0.000637 -0.007078 -0.001136
v -0.000360 -0.007009 -0.000905
v -0.000895 -0.006931 -0.001354
v -0.000499 -0.007784 -0.001036
v -0.000453 -0.007682 -0.001029
v -0.000394 -0.007841 -0.000960
v -0.000353 -0.007743 -0.000935
v -0.000452 -0.007474 -0.000973
v -0.000369 -0.007655 -0.000936
v -0.000433 -0.007612 -0.001005
v -0.001361 -0.006456 -0.001653
v -0.001306 -0.006347 -0.001776
v -0.001239 -0.006388 -0.001758
v -0.001177 -0.006468 -0.001695
v -0.001152 -0.006380 -0.001762
v -0.000878 -0.006750 -0.001413
v -0.001100 -0.006518 -0.001657
v -0.001036 -0.006563 -0.001606
v -0.001008 -0.006470 -0.001635
v -0.001075 -0.006426 -0.001701
v -0.000961 -0.006418 -0.001622
v -0.000846 -0.006261 -0.001641
v -0.000611 -0.006824 -0.001197
v -0.000460 -0.006584 -0.001188
v -0.000318 -0.006855 -0.000929
v -0.000230 -0.006506 -0.001041
v -0.000616 -0.006699 -0.001251
v -0.000489 -0.006384 -0.001322
v -0.000713 -0.006404 -0.001446
v -0.000720 -0.006202 -0.001571
v -0.000638 -0.005991 -0.001624
v -0.000513 -0.006085 -0.001492
v -0.000444 -0.005903 -0.001575
v -0.000304 -0.006189 -0.001319
v -0.000077 -0.006274 -0.001085
v -0.000130 -0.006064 -0.001299
v -0.000236 -0.006016 -0.001409
v -0.000175 -0.005756 -0.001514
v -0.000017 -0.005879 -0.001290
v -0.000028 -0.005721 -0.001410
v -0.001357 -0.006233 -0.001821
v -0.001282 -0.006263 -0.001834
v -0.001205 -0.006270 -0.001843
v -0.001111 -0.006242 -0.001849
v -0.001212 -0.006040 -0.001945
v -0.001148 -0.006056 -0.001952
v -0.001072 -0.006083 -0.001927
v -0.001162 -0.005831 -0.001995
v -0.001086 -0.005850 -0.002003
v -0.001015 -0.005894 -0.001985
v -0.001025 -0.006216 -0.001826
v -0.000925 -0.006134 -0.001806
v -0.000922 -0.006023 -0.001888
v -0.000961 -0.005952 -0.001944
v -0.000859 -0.005916 -0.001931
v -0.000826 -0.006078 -0.001766
v -0.000680 -0.005955 -0.001704
v -0.000783 -0.005957 -0.001855
v -0.001129 -0.005713 -0.002050
v -0.001181 -0.005597 -0.002093
v -0.001105 -0.005617 -0.002101
v -0.001152 -0.005505 -0.002128
v -0.001095 -0.005444 -0.002143
v -0.001049 -0.005742 -0.002047
v -0.000960 -0.005687 -0.002053
v -0.001030 -0.005639 -0.002089
v -0.000974 -0.005481 -0.002120
v -0.000910 -0.005495 -0.002108
v -0.000722 -0.005902 -0.001840
v -0.000725 -0.005806 -0.001895
v -0.000637 -0.005794 -0.001794
v -0.000608 -0.005685 -0.001836
v -0.000872 -0.005819 -0.001978
v -0.000927 -0.005608 -0.002068
v -0.000767 -0.005864 -0.001912
v -0.000838 -0.005642 -0.002014
v -0.000838 -0.005544 -0.002057
v -0.000749 -0.005597 -0.001974
v -0.000685 -0.005730 -0.001873
v -0.000799 -0.005409 -0.002162
v -0.000744 -0.005507 -0.002044
v -0.000616 -0.005515 -0.001956
v -0.001004 -0.005382 -0.002161
v -0.000995 -0.005284 -0.002193
v -0.001034 -0.005187 -0.002194
v -0.001036 -0.005103 -0.002182
v -0.000882 -0.005401 -0.002170
v -0.000863 -0.005311 -0.002211
v -0.000811 -0.005198 -0.002216
v -0.000937 -0.005054 -0.002181
v -0.000788 -0.005342 -0.002202
v -0.000717 -0.005382 -0.002161
v -0.000774 -0.005291 -0.002216
v -0.000694 -0.005285 -0.002205
v -0.000742 -0.005181 -0.002224
v -0.000663 -0.005169 -0.002235
v -0.000545 -0.005285 -0.002146
v -0.000588 -0.005237 -0.002199
v -0.000573 -0.005825 -0.001709
v -0.000648 -0.005872 -0.001747
v -0.000395 -0.005653 -0.001699
v -0.000374 -0.005521 -0.001793
v -0.001014 -0.005028 -0.002175
v -0.000991 -0.004951 -0.002193
v -0.001036 -0.004909 -0.002260
v -0.000977 -0.004888 -0.002251
v -0.000900 -0.004901 -0.002252
v -0.000903 -0.004978 -0.002202
v -0.000793 -0.005082 -0.002226
v -0.000831 -0.004934 -0.002260
v -0.001029 -0.004960 -0.002599
v -0.000981 -0.004870 -0.002407
v -0.000990 -0.004898 -0.002507
v -0.000903 -0.004863 -0.002485
v -0.000971 -0.004858 -0.002322
v -0.001028 -0.004888 -0.002334
v -0.000890 -0.004855 -0.002318
v -0.000893 -0.004849 -0.002396
v -0.000817 -0.004875 -0.002321
v -0.000814 -0.004853 -0.002395
v -0.000749 -0.004916 -0.002332
v -0.000741 -0.004876 -0.002399
v -0.000818 -0.004852 -0.002475
v -0.000740 -0.004858 -0.002473
v -0.000746 -0.004865 -0.002556
v -0.000720 -0.005117 -0.002243
v -0.000714 -0.005015 -0.002287
v -0.000631 -0.005091 -0.002279
v -0.000575 -0.005144 -0.002255
v -0.000498 -0.005147 -0.002244
v -0.000641 -0.004989 -0.002351
v -0.000671 -0.004909 -0.002406
v -0.000602 -0.004944 -0.002415
v -0.000664 -0.004873 -0.002475
v -0.000637 -0.004856 -0.002555
v -0.000573 -0.004897 -0.002481
v -0.000584 -0.004859 -0.002548
v -0.000559 -0.005078 -0.002312
v -0.000517 -0.004913 -0.002482
v -0.000506 -0.004863 -0.002546
v -0.000435 -0.004888 -0.002517
v -0.000348 -0.005365 -0.001912
v -0.000208 -0.005182 -0.002008
v -0.000092 -0.005242 -0.001835
v -0.000117 -0.005512 -0.001634
v 0.000066 -0.005511 -0.001498
v 0.000201 -0.005003 -0.001884
v -0.000385 -0.005154 -0.002182
v -0.000156 -0.005058 -0.002139
v -0.000123 -0.004978 -0.002246
v -0.000375 -0.005016 -0.002357
v -0.000250 -0.004959 -0.002352
v -0.000342 -0.004837 -0.002545
v -0.000239 -0.004868 -0.002436
v -0.000106 -0.004920 -0.002311
v -0.000151 -0.004800 -0.002433
v -0.000003 -0.004966 -0.002114
v -0.000002 -0.004913 -0.002220
v 0.000110 -0.004849 -0.002180
v 0.000228 -0.004849 -0.002071
v -0.000015 -0.004873 -0.002287
v 0.000003 -0.004784 -0.002340
v 0.000102 -0.004704 -0.002330
v 0.000003 -0.004728 -0.002400
v 0.000274 -0.004793 -0.002086
v 0.000259 -0.004678 -0.002209
v 0.000227 -0.004618 -0.002317
v 0.000320 -0.004562 -0.002316
v 0.000036 -0.006899 -0.000567
v -0.000053 -0.006767 -0.000736
v 0.000015 -0.006568 -0.000778
v 0.000126 -0.006546 -0.000699
v -0.000078 -0.006507 -0.000920
v 0.000027 -0.006401 -0.000913
v 0.000213 -0.006362 -0.000808
v 0.000084 -0.006242 -0.000987
v 0.000235 -0.006515 -0.000644
v 0.000358 -0.006381 -0.000709
v 0.000363 -0.006494 -0.000583
v 0.000495 -0.006434 -0.000581
v 0.000426 -0.006396 -0.000665
v 0.000399 -0.006218 -0.000793
v 0.000037 -0.006060 -0.001125
v 0.000315 -0.006067 -0.000947
v 0.000130 -0.005707 -0.001274
v 0.000595 -0.006432 -0.000510
v 0.000579 -0.006386 -0.000573
v 0.000524 -0.006335 -0.000656
v 0.000684 -0.006331 -0.000545
v 0.000783 -0.006007 -0.000661
v 0.000762 -0.006352 -0.000477
v 0.000869 -0.006253 -0.000471
v 0.000436 -0.005990 -0.000899
v 0.000609 -0.005949 -0.000802
v 0.000540 -0.005831 -0.000889
v 0.000692 -0.005701 -0.000832
v 0.000226 -0.005865 -0.001110
v 0.000313 -0.005708 -0.001131
v 0.000220 -0.005516 -0.001372
v 0.000521 -0.005734 -0.000946
v 0.000565 -0.005415 -0.001128
v 0.000689 -0.005492 -0.000976
v 0.000783 -0.005382 -0.000949
v 0.000573 -0.005149 -0.001323
v 0.000712 -0.005176 -0.001139
v 0.000849 -0.005147 -0.001001
v 0.000937 -0.004943 -0.000991
v 0.000907 -0.004899 -0.001051
v 0.000823 -0.004937 -0.001128
v 0.000777 -0.004897 -0.001215
v 0.000844 -0.004833 -0.001193
v 0.000867 -0.004868 -0.001127
v 0.000920 -0.006020 -0.000547
v 0.000792 -0.005907 -0.000701
v 0.000679 -0.005823 -0.000803
v 0.000957 -0.005840 -0.000557
v 0.000771 -0.005692 -0.000765
v 0.000999 -0.005732 -0.000555
v 0.001022 -0.005389 -0.000719
v 0.000993 -0.006168 -0.000409
v 0.001041 -0.006089 -0.000395
v 0.001087 -0.005944 -0.000371
v 0.001161 -0.005851 -0.000318
v 0.001408 -0.005591 -0.000213
v 0.001441 -0.005460 -0.000240
v 0.001290 -0.005534 -0.000353
v 0.001358 -0.005386 -0.000352
v 0.001192 -0.005472 -0.000510
v 0.001431 -0.005255 -0.000321
v 0.001484 -0.005362 -0.000218
v 0.001511 -0.005287 -0.000196
v 0.001527 -0.005215 -0.000180
v 0.001249 -0.005303 -0.000530
v 0.001232 -0.004975 -0.000664
v 0.001323 -0.005022 -0.000550
v 0.001381 -0.005113 -0.000446
v 0.001013 -0.004981 -0.000898
v 0.000978 -0.005225 -0.000845
v 0.001087 -0.004954 -0.000824
v 0.001049 -0.004917 -0.000895
v 0.001140 -0.004988 -0.000754
v 0.001194 -0.004932 -0.000733
v 0.001160 -0.004895 -0.000802
v 0.001137 -0.004869 -0.000874
v 0.001011 -0.004882 -0.000964
v 0.000961 -0.004834 -0.001070
v 0.001105 -0.004845 -0.000952
v 0.001066 -0.004748 -0.001193
v 0.001123 -0.004801 -0.001034
v 0.000272 -0.005196 -0.001619
v 0.000219 -0.005373 -0.001494
v 0.000176 -0.005145 -0.001752
v 0.000384 -0.005389 -0.001325
v 0.000462 -0.005092 -0.001497
v 0.000308 -0.004983 -0.001798
v 0.000388 -0.004977 -0.001699
v 0.000584 -0.004995 -0.001422
v 0.000328 -0.004861 -0.001919
v 0.000467 -0.004807 -0.001758
v 0.000386 -0.004810 -0.001879
v 0.000471 -0.004717 -0.001824
v 0.000507 -0.004841 -0.001664
v 0.000598 -0.004819 -0.001574
v 0.000582 -0.004764 -0.001667
v 0.000541 -0.004735 -0.001743
v 0.000554 -0.004643 -0.001783
v 0.000622 -0.004677 -0.001720
v 0.000599 -0.004574 -0.001768
v 0.000670 -0.004517 -0.001746
v 0.000639 -0.005022 -0.001331
v 0.000671 -0.004884 -0.001396
v 0.000763 -0.004857 -0.001269
v 0.000716 -0.004811 -0.001417
v 0.000688 -0.004765 -0.001535
v 0.000793 -0.004779 -0.001361
v 0.000792 -0.004726 -0.001487
v 0.000821 -0.004800 -0.001270
v 0.000919 -0.004779 -0.001215
v 0.000932 -0.004712 -0.001344
v 0.000887 -0.004679 -0.001467
v 0.000981 -0.004661 -0.001377
v 0.000987 -0.004590 -0.001468
v 0.000670 -0.004715 -0.001650
v 0.000790 -0.004700 -0.001559
v 0.000700 -0.004628 -0.001695
v 0.000787 -0.004655 -0.001623
v 0.000751 -0.004566 -0.001679
v 0.000788 -0.004478 -0.001728
v 0.000835 -0.004512 -0.001655
v 0.000866 -0.004648 -0.001540
v 0.000929 -0.004592 -0.001520
v 0.000895 -0.004549 -0.001586
v 0.000346 -0.004737 -0.002034
v 0.000307 -0.004696 -0.002139
v 0.000424 -0.004708 -0.001891
v 0.000390 -0.004692 -0.001974
v 0.000418 -0.004624 -0.001952
v 0.000376 -0.004663 -0.002051
v 0.000388 -0.004619 -0.002112
v 0.000421 -0.004601 -0.002024
v 0.000437 -0.004582 -0.002098
v 0.000366 -0.004605 -0.002185
v 0.000471 -0.004554 -0.002161
v 0.000407 -0.004549 -0.002270
v 0.000486 -0.004591 -0.001857
v 0.000463 -0.004562 -0.001930
v 0.000516 -0.004524 -0.001912
v 0.000487 -0.004555 -0.002090
v 0.000546 -0.004534 -0.001837
v 0.000564 -0.004528 -0.002075
v 0.000593 -0.004508 -0.001989
v 0.000775 -0.004480 -0.002052
v 0.000597 -0.004505 -0.001826
v 0.000596 -0.004493 -0.001903
v 0.000653 -0.004482 -0.001820
v 0.000683 -0.004478 -0.001894
v 0.000662 -0.004495 -0.002157
v 0.000538 -0.004473 -0.002377
v 0.000817 -0.004464 -0.001798
v 0.000826 -0.004472 -0.001953
v 0.000944 -0.004450 -0.001918
v 0.000711 -0.004447 -0.002237
v 0.000794 -0.004330 -0.002422
v 0.000858 -0.004310 -0.002418
v 0.000979 -0.004340 -0.002274
v 0.001037 -0.004686 -0.001303
v -0.001190 -0.005160 -0.003868
v -0.001158 -0.005194 -0.003962
v -0.001071 -0.005185 -0.003889
v -0.001001 -0.005207 -0.003928
v -0.000942 -0.005224 -0.003919
v -0.000856 -0.005248 -0.003962
v -0.000777 -0.005280 -0.003906
v -0.001054 -0.004996 -0.002779
v -0.001031 -0.004992 -0.002688
v -0.000941 -0.004974 -0.002677
v -0.001003 -0.004957 -0.002902
v -0.000923 -0.004981 -0.002757
v -0.000856 -0.004938 -0.002860
v -0.000998 -0.004923 -0.003065
v -0.000949 -0.004898 -0.003181
v -0.000814 -0.004906 -0.002991
v -0.000858 -0.004875 -0.003203
v -0.000829 -0.004874 -0.003128
v -0.001032 -0.004986 -0.003494
v -0.001140 -0.005015 -0.003583
v -0.000897 -0.005162 -0.003632
v -0.000933 -0.004977 -0.003456
v -0.000875 -0.005115 -0.003574
v -0.000842 -0.005016 -0.003479
v -0.001102 -0.005140 -0.003777
v -0.001023 -0.005137 -0.003696
v -0.000987 -0.005192 -0.003790
v -0.000909 -0.005211 -0.003722
v -0.000862 -0.005261 -0.003807
v -0.001029 -0.004916 -0.003387
v -0.000956 -0.004898 -0.003298
v -0.000828 -0.004922 -0.003379
v -0.000870 -0.004887 -0.003291
v -0.000821 -0.005191 -0.003642
v -0.000758 -0.005164 -0.003609
v -0.000598 -0.005105 -0.003576
v -0.000840 -0.005242 -0.003726
v -0.000768 -0.005255 -0.003738
v -0.000777 -0.005283 -0.003815
v -0.000747 -0.005210 -0.003663
v -0.000855 -0.005262 -0.003891
v -0.000693 -0.005272 -0.003808
v -0.000674 -0.005223 -0.003705
v -0.000701 -0.005282 -0.003892
v -0.000686 -0.005271 -0.003966
v -0.000617 -0.005269 -0.003884
v -0.000611 -0.005184 -0.003670
v -0.000746 -0.005029 -0.003494
v -0.000743 -0.004846 -0.003275
v -0.000684 -0.004881 -0.003365
v -0.000585 -0.004972 -0.003476
v -0.000530 -0.004808 -0.003332
v -0.000541 -0.005267 -0.003961
v -0.000494 -0.005257 -0.003927
v -0.000478 -0.005220 -0.003819
v -0.000491 -0.005127 -0.003627
v -0.000308 -0.005154 -0.003742
v -0.000249 -0.005235 -0.003951
v -0.000411 -0.005065 -0.003580
v -0.000425 -0.004884 -0.003421
v -0.000044 -0.004960 -0.003544
v -0.000221 -0.004987 -0.003547
v -0.000270 -0.005098 -0.003661
v -0.000101 -0.005228 -0.003936
v -0.000068 -0.005160 -0.003807
v -0.000112 -0.005051 -0.003638
v 0.000026 -0.005097 -0.003722
v -0.001162 -0.005233 -0.004297
v -0.001157 -0.005246 -0.004212
v -0.001189 -0.005226 -0.004092
v -0.001043 -0.005216 -0.004053
v -0.001034 -0.005256 -0.004296
v -0.000953 -0.005235 -0.004117
v -0.000932 -0.005226 -0.004044
v -0.000979 -0.005258 -0.004221
v -0.000945 -0.005244 -0.004392
v -0.001055 -0.005233 -0.004389
v -0.000855 -0.005233 -0.004043
v -0.000772 -0.005224 -0.004105
v -0.000831 -0.005228 -0.004182
v -0.000923 -0.005254 -0.004278
v -0.000678 -0.005208 -0.004223
v -0.000834 -0.005223 -0.004439
v -0.000730 -0.005214 -0.004376
v -0.000836 -0.005200 -0.004545
v -0.000597 -0.005211 -0.004439
v -0.000683 -0.005202 -0.004524
v -0.000654 -0.005186 -0.004611
v -0.001093 -0.005094 -0.004779
v -0.000877 -0.005076 -0.004857
v -0.001082 -0.004979 -0.005071
v -0.000819 -0.004984 -0.005093
v -0.000751 -0.005165 -0.004670
v -0.000613 -0.005065 -0.004897
v -0.000698 -0.005024 -0.004992
v -0.000594 -0.004969 -0.005057
v -0.000651 -0.004893 -0.005222
v -0.000635 -0.005220 -0.004148
v -0.000604 -0.005255 -0.004039
v -0.000574 -0.004891 -0.005186
v -0.000468 -0.005229 -0.004308
v -0.000473 -0.005199 -0.004486
v -0.000481 -0.005133 -0.004687
v -0.000511 -0.005062 -0.004857
v -0.000473 -0.005269 -0.004045
v -0.000378 -0.005267 -0.004115
v -0.000375 -0.005269 -0.004032
v -0.000317 -0.005246 -0.004218
v -0.000204 -0.005248 -0.004023
v -0.000138 -0.005247 -0.004102
v -0.000258 -0.005171 -0.004508
v -0.000078 -0.005203 -0.004231
v -0.000023 -0.005250 -0.004011
v -0.000140 -0.005165 -0.004459
v -0.000132 -0.005114 -0.004597
v -0.000061 -0.005150 -0.004444
v 0.000069 -0.005114 -0.004465
v -0.000326 -0.005129 -0.004625
v -0.000324 -0.005092 -0.004690
v -0.000376 -0.005036 -0.004813
v -0.000457 -0.004958 -0.004976
v -0.000310 -0.004805 -0.005058
v -0.000346 -0.004926 -0.004933
v -0.000207 -0.004821 -0.004955
v -0.000213 -0.005118 -0.004624
v -0.000168 -0.005067 -0.004691
v -0.000191 -0.005003 -0.004774
v 0.000045 -0.005067 -0.004559
v 0.000066 -0.004982 -0.004663
v -0.000038 -0.004881 -0.004817
v -0.000140 -0.004707 -0.005084
v 0.000035 -0.004715 -0.004960
v 0.000163 -0.004779 -0.004836
v 0.000149 -0.004647 -0.004947
v 0.000074 -0.004587 -0.005059
v 0.000106 -0.004500 -0.005092
v -0.000776 -0.004902 -0.002647
v -0.000722 -0.004889 -0.002847
v -0.000673 -0.004872 -0.002636
v -0.000723 -0.004904 -0.002735
v -0.000534 -0.004818 -0.002758
v -0.000582 -0.004849 -0.002626
v -0.000580 -0.004849 -0.002708
v -0.000501 -0.004834 -0.002617
v -0.000500 -0.004817 -0.002692
v -0.000418 -0.004819 -0.002609
v -0.000423 -0.004779 -0.002704
v -0.000600 -0.004792 -0.003042
v -0.000696 -0.004848 -0.003032
v -0.000674 -0.004810 -0.003179
v -0.000575 -0.004761 -0.003166
v -0.000479 -0.004700 -0.003055
v -0.000376 -0.004613 -0.003103
v -0.000323 -0.004673 -0.002795
v -0.000450 -0.004712 -0.002918
v -0.000370 -0.004617 -0.003026
v -0.000603 -0.004786 -0.003251
v -0.000502 -0.004723 -0.003229
v -0.000411 -0.004671 -0.003216
v -0.000273 -0.004746 -0.002626
v -0.000155 -0.004760 -0.002486
v -0.000004 -0.004549 -0.002715
v -0.000284 -0.004583 -0.002932
v -0.000284 -0.004560 -0.003004
v -0.000279 -0.004559 -0.003081
v -0.000188 -0.004527 -0.002988
v -0.000206 -0.004540 -0.003082
v -0.000160 -0.004543 -0.002889
v -0.000003 -0.004509 -0.002811
v -0.000075 -0.004508 -0.002901
v -0.000089 -0.004525 -0.003066
v -0.000063 -0.004499 -0.002975
v 0.000069 -0.004512 -0.003058
v -0.000273 -0.004816 -0.003392
v -0.000383 -0.004727 -0.003302
v -0.000199 -0.004687 -0.003278
v -0.000073 -0.004831 -0.003424
v -0.000306 -0.004618 -0.003185
v -0.000117 -0.004627 -0.003217
v -0.000193 -0.004585 -0.003170
v 0.000011 -0.004698 -0.003272
v 0.000126 -0.004939 -0.003542
v 0.000102 -0.004809 -0.003394
v 0.000165 -0.004762 -0.003338
v -0.000029 -0.004590 -0.003165
v 0.000234 -0.004484 -0.003040
v 0.000160 -0.004593 -0.003159
v 0.000156 -0.004553 -0.002545
v 0.000189 -0.004487 -0.002662
v 0.000235 -0.004422 -0.002854
v 0.000242 -0.004432 -0.002777
v 0.000135 -0.004451 -0.002953
v 0.000239 -0.004432 -0.002942
v 0.000318 -0.004437 -0.002940
v 0.000335 -0.004409 -0.002770
v 0.000331 -0.004409 -0.002851
v 0.000173 -0.005178 -0.003835
v 0.000167 -0.005224 -0.003919
v 0.000175 -0.005130 -0.003753
v 0.000358 -0.005113 -0.003714
v 0.000286 -0.005207 -0.003908
v 0.000300 -0.005168 -0.003799
v 0.000374 -0.005170 -0.003814
v 0.000363 -0.005192 -0.003901
v 0.000467 -0.005146 -0.003796
v 0.000450 -0.005166 -0.003890
v 0.000481 -0.005098 -0.003699
v 0.000561 -0.005086 -0.003701
v 0.000595 -0.005095 -0.003776
v 0.000609 -0.005096 -0.003861
v 0.000203 -0.005234 -0.004005
v 0.000082 -0.005236 -0.004101
v 0.000191 -0.005160 -0.004339
v 0.000185 -0.005229 -0.004099
v 0.000270 -0.005185 -0.004195
v 0.000054 -0.005160 -0.004355
v 0.000218 -0.005101 -0.004447
v 0.000277 -0.005138 -0.004345
v 0.000358 -0.005192 -0.003981
v 0.000362 -0.005172 -0.004114
v 0.000371 -0.005137 -0.004225
v 0.000372 -0.005083 -0.004348
v 0.000334 -0.005060 -0.004421
v 0.000468 -0.005149 -0.003982
v 0.000471 -0.005104 -0.004167
v 0.000556 -0.005105 -0.003945
v 0.000557 -0.005083 -0.004018
v 0.000616 -0.005008 -0.004095
v 0.000664 -0.005061 -0.003933
v 0.000654 -0.005033 -0.004003
v 0.000596 -0.004920 -0.004288
v 0.000504 -0.004961 -0.004377
v 0.000465 -0.004919 -0.004462
v 0.000575 -0.004889 -0.004359
v 0.000537 -0.004854 -0.004430
v 0.000187 -0.005041 -0.004544
v 0.000251 -0.004994 -0.004554
v 0.000167 -0.004897 -0.004699
v 0.000328 -0.004798 -0.004653
v 0.000272 -0.004881 -0.004637
v 0.000230 -0.004721 -0.004829
v 0.000327 -0.004666 -0.004753
v 0.000254 -0.004587 -0.004896
v 0.000325 -0.004784 -0.003388
v 0.000341 -0.004856 -0.003471
v 0.000250 -0.005007 -0.003619
v 0.000475 -0.005033 -0.003617
v 0.000506 -0.004967 -0.003538
v 0.000252 -0.004705 -0.003273
v 0.000626 -0.004892 -0.003461
v 0.000556 -0.004708 -0.003279
v 0.000716 -0.004610 -0.003160
v 0.000597 -0.005014 -0.003575
v 0.000673 -0.005013 -0.003585
v 0.000688 -0.005057 -0.003681
v 0.000736 -0.005057 -0.003763
v 0.000724 -0.005063 -0.003846
v 0.000702 -0.004931 -0.003491
v 0.000764 -0.004982 -0.003569
v 0.000788 -0.004912 -0.003474
v 0.000452 -0.004769 -0.003368
v 0.000792 -0.004838 -0.003394
v 0.000922 -0.004716 -0.003244
v 0.000360 -0.004449 -0.002568
v 0.000449 -0.004399 -0.002681
v 0.000402 -0.004546 -0.003080
v 0.000442 -0.004461 -0.002943
v 0.000411 -0.004411 -0.002848
v 0.000458 -0.004393 -0.002761
v 0.000588 -0.004399 -0.002836
v 0.000578 -0.004471 -0.002966
v 0.000573 -0.004391 -0.002563
v 0.000615 -0.004359 -0.002670
v 0.000624 -0.004366 -0.002747
v 0.000749 -0.004414 -0.002921
v 0.000726 -0.004498 -0.003019
v 0.000901 -0.004461 -0.002999
v 0.000817 -0.004283 -0.002544
v 0.000911 -0.004248 -0.002612
v 0.000947 -0.004254 -0.002527
v 0.000797 -0.004335 -0.002808
v 0.000830 -0.004289 -0.002711
v 0.000960 -0.004290 -0.002792
v 0.000945 -0.004382 -0.002909
v 0.001002 -0.004235 -0.002688
v 0.000823 -0.005007 -0.003667
v 0.000798 -0.005031 -0.003833
v 0.000839 -0.005018 -0.003746
v 0.000866 -0.004990 -0.003817
v 0.000851 -0.004951 -0.003566
v 0.000871 -0.004899 -0.003466
v 0.000941 -0.004933 -0.003634
v 0.000944 -0.004911 -0.003548
v 0.000924 -0.004958 -0.003724
v 0.000940 -0.004928 -0.003792
v 0.000959 -0.004870 -0.003456
v 0.001022 -0.004712 -0.003250
v 0.001063 -0.004808 -0.003430
v 0.001084 -0.004742 -0.003330
v 0.001171 -0.004721 -0.003398
v 0.001037 -0.004860 -0.003608
v 0.001052 -0.004844 -0.003524
v 0.001015 -0.004873 -0.003695
v 0.001024 -0.004815 -0.003767
v 0.001099 -0.004778 -0.003660
v 0.001085 -0.004750 -0.003732
v 0.001194 -0.004717 -0.003474
v 0.001127 -0.004773 -0.003570
v 0.001162 -0.004716 -0.003644
v 0.001244 -0.004677 -0.003540
v 0.001248 -0.004662 -0.003691
v 0.001073 -0.004514 -0.003033
v 0.001134 -0.004381 -0.002904
v 0.001138 -0.004248 -0.002769
v 0.001192 -0.004515 -0.003018
v 0.001300 -0.004370 -0.002878
v 0.001258 -0.004251 -0.002770
v 0.001329 -0.004277 -0.002774
v 0.001374 -0.004409 -0.002889
v 0.001402 -0.004520 -0.002988
v 0.001433 -0.004448 -0.002907
v 0.001455 -0.004387 -0.002813
v 0.001485 -0.004536 -0.003005
v 0.001532 -0.004477 -0.002912
v 0.001564 -0.004534 -0.003002
v 0.001528 -0.004430 -0.002818
v 0.001566 -0.004394 -0.002699
v 0.000959 -0.004589 -0.003119
v 0.001112 -0.004672 -0.003224
v 0.001095 -0.004594 -0.003117
v 0.001233 -0.004628 -0.003204
v 0.001192 -0.004677 -0.003300
v 0.001331 -0.004635 -0.003321
v 0.001253 -0.004580 -0.003111
v 0.001377 -0.004560 -0.003050
v 0.001378 -0.004608 -0.003188
v 0.001433 -0.004583 -0.003097
v 0.001523 -0.004590 -0.003180
v 0.001505 -0.004598 -0.003280
v 0.001269 -0.004663 -0.003407
v 0.001340 -0.004649 -0.003616
v 0.001366 -0.004648 -0.003702
v 0.001435 -0.004628 -0.003427
v 0.000750 -0.005032 -0.003916
v 0.000744 -0.004987 -0.003982
v 0.000682 -0.004903 -0.004158
v 0.000714 -0.004950 -0.004051
v 0.000765 -0.004874 -0.004051
v 0.000622 -0.004826 -0.004339
v 0.000633 -0.004777 -0.004347
v 0.000627 -0.004641 -0.004390
v 0.000655 -0.004860 -0.004266
v 0.000784 -0.004772 -0.004114
v 0.000706 -0.004792 -0.004241
v 0.000791 -0.004677 -0.004172
v 0.000695 -0.004696 -0.004293
v 0.000736 -0.004630 -0.004271
v 0.000833 -0.004606 -0.004178
v 0.000782 -0.004556 -0.004322
v 0.000812 -0.004573 -0.004256
v 0.000855 -0.004527 -0.004356
v 0.000463 -0.004759 -0.004549
v 0.000508 -0.004638 -0.004545
v 0.000399 -0.004546 -0.004723
v 0.000539 -0.004566 -0.004553
v 0.000498 -0.004515 -0.004641
v 0.000249 -0.004415 -0.005000
v 0.000333 -0.004480 -0.004870
v 0.000392 -0.004416 -0.004861
v 0.000379 -0.004377 -0.004921
v 0.000449 -0.004470 -0.004729
v 0.000549 -0.004435 -0.004697
v 0.000541 -0.004402 -0.004764
v 0.000480 -0.004376 -0.004848
v 0.000482 -0.004345 -0.004914
v 0.000625 -0.004522 -0.004503
v 0.000693 -0.004585 -0.004361
v 0.000587 -0.004459 -0.004635
v 0.000696 -0.004502 -0.004473
v 0.000711 -0.004461 -0.004541
v 0.000707 -0.004439 -0.004613
v 0.000778 -0.004523 -0.004395
v 0.000769 -0.004490 -0.004461
v 0.000862 -0.004494 -0.004470
v 0.000779 -0.004455 -0.004563
v 0.000628 -0.004421 -0.004691
v 0.000654 -0.004400 -0.004751
v 0.000550 -0.004335 -0.004930
v 0.000707 -0.004343 -0.004984
v 0.000829 -0.004438 -0.004714
v 0.000886 -0.004428 -0.004771
v 0.000845 -0.004386 -0.004877
v 0.000872 -0.004369 -0.004905
v 0.000844 -0.004969 -0.003892
v 0.000842 -0.004901 -0.003950
v 0.000927 -0.004885 -0.003863
v 0.000939 -0.004720 -0.003942
v 0.000902 -0.004671 -0.004026
v 0.000979 -0.004629 -0.003997
v 0.001038 -0.004695 -0.003850
v 0.001074 -0.004651 -0.003891
v 0.001151 -0.004665 -0.003786
v 0.001155 -0.004637 -0.003864
v 0.001118 -0.004576 -0.004018
v 0.000862 -0.004641 -0.004108
v 0.000935 -0.004594 -0.004092
v 0.000935 -0.004563 -0.004161
v 0.000955 -0.004538 -0.004233
v 0.000972 -0.004528 -0.004313
v 0.001094 -0.004536 -0.004135
v 0.001106 -0.004520 -0.004220
v 0.001180 -0.004524 -0.004215
v 0.001354 -0.004638 -0.003758
v 0.001306 -0.004622 -0.003839
v 0.001324 -0.004585 -0.003918
v 0.001243 -0.004565 -0.004002
v 0.001348 -0.004559 -0.004075
v 0.001316 -0.004550 -0.004211
v 0.001413 -0.004599 -0.004366
v 0.001472 -0.004570 -0.004113
v 0.001478 -0.004603 -0.004312
v 0.001484 -0.004583 -0.004226
v 0.000949 -0.004501 -0.004520
v 0.000990 -0.004522 -0.004387
v 0.001020 -0.004481 -0.004660
v 0.001087 -0.004526 -0.004438
v 0.001198 -0.004543 -0.004459
v 0.001179 -0.004518 -0.004618
v 0.001233 -0.004545 -0.004547
v 0.001020 -0.004434 -0.004759
v 0.000947 -0.004396 -0.004831
v 0.001036 -0.004377 -0.004821
v 0.000969 -0.004335 -0.004892
v 0.001072 -0.004289 -0.004843
v 0.001091 -0.004478 -0.004690
v 0.001120 -0.004428 -0.004756
v 0.001138 -0.004331 -0.004796
v 0.001314 -0.004572 -0.004471
v 0.001332 -0.004562 -0.004547
v 0.001310 -0.004528 -0.004615
v 0.001389 -0.004589 -0.004472
v 0.001467 -0.004609 -0.004396
v 0.001468 -0.004592 -0.004470
v 0.001394 -0.004561 -0.004544
v 0.001486 -0.004532 -0.004534
v 0.001520 -0.004465 -0.004537
v 0.001222 -0.004482 -0.004688
v 0.001224 -0.004386 -0.004745
v 0.001346 -0.004441 -0.004671
v 0.001420 -0.004491 -0.004608
v 0.001343 -0.004564 -0.003985
v 0.001510 -0.004635 -0.003678
v 0.001578 -0.004568 -0.003980
v 0.001492 -0.004580 -0.003850
v 0.001184 -0.004120 -0.004827
v 0.001294 -0.004050 -0.004806
v 0.001394 -0.004277 -0.004702
v 0.001312 -0.004189 -0.004770
v 0.001397 -0.004166 -0.004747
v 0.001364 -0.004070 -0.004796
v 0.001442 -0.004087 -0.004786
v 0.001477 -0.004326 -0.004620
v 0.001483 -0.004227 -0.004675
v 0.001554 -0.004272 -0.004588
v 0.001513 -0.004137 -0.004731
v 0.001523 -0.004079 -0.004788
v 0.001578 -0.004193 -0.004672
v 0.001610 -0.004070 -0.004782
v -0.002992 -0.003612 -0.004930
v -0.002943 -0.003647 -0.005016
v -0.002872 -0.003791 -0.004970
v -0.002807 -0.003789 -0.005093
v -0.002822 -0.003737 -0.005180
v -0.003025 -0.003433 -0.005309
v -0.002869 -0.003637 -0.005324
v -0.003005 -0.003399 -0.005437
v -0.002894 -0.003540 -0.005427
v -0.002800 -0.003671 -0.005389
v -0.002958 -0.003425 -0.005483
v -0.002920 -0.003414 -0.005542
v -0.002815 -0.003499 -0.005546
v -0.002759 -0.003550 -0.005559
v -0.002804 -0.003417 -0.005631
v -0.002739 -0.003476 -0.005650
v -0.002720 -0.003406 -0.005707
v -0.002431 -0.004445 -0.005118
v -0.002467 -0.004354 -0.005129
v -0.002362 -0.004452 -0.005280
v -0.002426 -0.004321 -0.005339
v -0.002340 -0.004315 -0.005424
v -0.002567 -0.004087 -0.005044
v -0.002612 -0.003999 -0.005035
v -0.002559 -0.004046 -0.005244
v -0.002594 -0.003964 -0.005315
v -0.002509 -0.004051 -0.005408
v -0.002700 -0.003770 -0.005422
v -0.002505 -0.004005 -0.005485
v -0.002731 -0.003900 -0.004991
v -0.002685 -0.003878 -0.005145
v -0.002704 -0.003807 -0.005338
v -0.002511 -0.004178 -0.005193
v -0.002513 -0.004127 -0.005285
v -0.002458 -0.004313 -0.005255
v -0.002466 -0.004233 -0.005317
v -0.002450 -0.004174 -0.005376
v -0.002498 -0.004103 -0.005354
v -0.002434 -0.004105 -0.005449
v -0.002401 -0.004231 -0.005402
v -0.002372 -0.004163 -0.005451
v -0.002306 -0.004212 -0.005464
v -0.002343 -0.004122 -0.005517
v -0.002317 -0.004091 -0.005585
v -0.002701 -0.003630 -0.005572
v -0.002549 -0.003820 -0.005636
v -0.002668 -0.003595 -0.005684
v -0.002675 -0.003501 -0.005738
v -0.002558 -0.003674 -0.005838
v -0.002650 -0.003415 -0.005791
v -0.002606 -0.003573 -0.005837
v -0.002595 -0.003481 -0.005887
v -0.002581 -0.003414 -0.005889
v -0.002560 -0.003569 -0.005917
v -0.002486 -0.003594 -0.005995
v -0.002520 -0.003443 -0.005957
v -0.002406 -0.003549 -0.006058
v -0.002421 -0.003401 -0.006014
v -0.002443 -0.003969 -0.005614
v -0.002489 -0.003853 -0.005739
v -0.002402 -0.003989 -0.005650
v -0.002407 -0.003911 -0.005909
v -0.002172 -0.004159 -0.005667
v -0.002331 -0.004021 -0.005740
v -0.002471 -0.003753 -0.005973
v -0.002386 -0.003878 -0.005999
v -0.002433 -0.003730 -0.006039
v -0.002377 -0.003819 -0.006062
v -0.002364 -0.003731 -0.006119
v -0.002336 -0.003968 -0.005926
v -0.002304 -0.003819 -0.006143
v -0.002220 -0.003964 -0.006080
v -0.002247 -0.003880 -0.006160
v -0.002353 -0.003651 -0.006128
v -0.002811 -0.003163 -0.006356
v -0.002801 -0.003152 -0.006453
v -0.002689 -0.003233 -0.006293
v -0.002708 -0.003237 -0.006376
v -0.002411 -0.003338 -0.006239
v -0.002663 -0.003269 -0.006468
v -0.002600 -0.003307 -0.006390
v -0.002529 -0.003325 -0.006316
v -0.002679 -0.003236 -0.006536
v -0.002657 -0.003216 -0.006628
v -0.002580 -0.003336 -0.006563
v -0.002534 -0.003387 -0.006494
v -0.002446 -0.003426 -0.006433
v -0.002459 -0.003451 -0.006515
v -0.002478 -0.003456 -0.006593
v -0.002535 -0.003371 -0.006650
v -0.002513 -0.003380 -0.006414
v -0.002424 -0.003383 -0.006339
v -0.002217 -0.003823 -0.006220
v -0.002272 -0.003727 -0.006190
v -0.002429 -0.003520 -0.006695
v -0.002377 -0.003553 -0.006619
v -0.002328 -0.003609 -0.006716
v -0.002264 -0.003606 -0.006604
v -0.002219 -0.003681 -0.006739
v -0.002304 -0.003573 -0.006144
v -0.002367 -0.003490 -0.006073
v -0.002345 -0.003416 -0.006065
v -0.002285 -0.003428 -0.006089
v -0.002264 -0.003381 -0.006246
v -0.002265 -0.003654 -0.006191
v -0.002239 -0.003578 -0.006183
v -0.002163 -0.003670 -0.006238
v -0.002376 -0.003512 -0.006529
v -0.002219 -0.003399 -0.006330
v -0.002224 -0.003471 -0.006426
v -0.002313 -0.003470 -0.006443
v -0.002188 -0.003585 -0.006534
v -0.002155 -0.003512 -0.006462
v -0.002135 -0.003469 -0.006427
v -0.002111 -0.003381 -0.006319
v -0.002569 -0.003139 -0.006861
v -0.002539 -0.003325 -0.006721
v -0.002499 -0.003330 -0.006803
v -0.002476 -0.003269 -0.006888
v -0.002428 -0.003153 -0.007040
v -0.002430 -0.003499 -0.006770
v -0.002408 -0.003480 -0.006843
v -0.002352 -0.003585 -0.006793
v -0.002322 -0.003588 -0.006871
v -0.002258 -0.003662 -0.006815
v -0.002225 -0.003678 -0.006898
v -0.002180 -0.003691 -0.006982
v -0.002321 -0.003537 -0.006936
v -0.002427 -0.003035 -0.007232
v -0.002234 -0.003376 -0.007144
v -0.003150 -0.003298 -0.004785
v -0.003104 -0.003428 -0.004820
v -0.003028 -0.003488 -0.005081
v -0.003184 -0.003160 -0.005287
v -0.003134 -0.003269 -0.005250
v -0.003119 -0.003343 -0.005016
v -0.003186 -0.003058 -0.005453
v -0.003171 -0.003148 -0.005393
v -0.003096 -0.003204 -0.005502
v -0.003147 -0.003007 -0.005517
v -0.003114 -0.003098 -0.005546
v -0.003073 -0.003012 -0.005579
v -0.003007 -0.003322 -0.005532
v -0.003060 -0.003187 -0.005575
v -0.002993 -0.003275 -0.005594
v -0.002976 -0.003189 -0.005650
v -0.003001 -0.003111 -0.005644
v -0.002999 -0.002987 -0.005625
v -0.003149 -0.002935 -0.005502
v -0.003046 -0.002847 -0.005544
v -0.003096 -0.002799 -0.005493
v -0.003018 -0.002719 -0.005501
v -0.002988 -0.002710 -0.005556
v -0.002970 -0.002637 -0.005717
v -0.002996 -0.002695 -0.005821
v -0.002959 -0.002871 -0.005606
v -0.002928 -0.003018 -0.005671
v -0.002915 -0.002877 -0.005628
v -0.002883 -0.002876 -0.005660
v -0.002911 -0.002702 -0.005653
v -0.002938 -0.003311 -0.005618
v -0.002899 -0.003269 -0.005665
v -0.002780 -0.003333 -0.005694
v -0.002887 -0.003165 -0.005696
v -0.002848 -0.003036 -0.005717
v -0.002691 -0.003333 -0.005740
v -0.002684 -0.003268 -0.005743
v -0.002763 -0.003227 -0.005719
v -0.002629 -0.003102 -0.005765
v -0.002814 -0.002891 -0.005710
v -0.002860 -0.002779 -0.005754
v -0.002799 -0.002843 -0.005772
v -0.002815 -0.002910 -0.005872
v -0.002759 -0.002987 -0.005737
v -0.002778 -0.002946 -0.005805
v -0.002758 -0.002875 -0.005782
v -0.002860 -0.002795 -0.005680
v -0.002606 -0.003043 -0.005908
v -0.003001 -0.002645 -0.005479
v -0.003010 -0.002571 -0.005453
v -0.003009 -0.002550 -0.005687
v -0.002960 -0.002603 -0.005623
v -0.003001 -0.002465 -0.005581
v -0.003010 -0.002369 -0.005551
v -0.003007 -0.002393 -0.005478
v -0.003002 -0.002295 -0.005527
v -0.002972 -0.002228 -0.005505
v -0.002942 -0.002161 -0.005482
v -0.002924 -0.002090 -0.005459
v -0.002622 -0.003331 -0.005802
v -0.002597 -0.003255 -0.005795
v -0.002529 -0.003254 -0.005862
v -0.002580 -0.003180 -0.005791
v -0.002492 -0.003127 -0.005931
v -0.002514 -0.003328 -0.005915
v -0.002493 -0.003258 -0.005892
v -0.002442 -0.003248 -0.005969
v -0.002110 -0.003195 -0.005937
v -0.001989 -0.003049 -0.005876
v -0.002055 -0.003059 -0.005892
v -0.003120 -0.002830 -0.006185
v -0.003107 -0.002821 -0.006098
v -0.002980 -0.003003 -0.006231
v -0.002969 -0.002989 -0.006143
v -0.002934 -0.002975 -0.006065
v -0.003157 -0.002749 -0.006241
v -0.003143 -0.002734 -0.006304
v -0.003080 -0.002799 -0.006378
v -0.002915 -0.003066 -0.006348
v -0.003059 -0.002892 -0.006296
v -0.003067 -0.002820 -0.006026
v -0.002932 -0.002799 -0.005847
v -0.002873 -0.003102 -0.006257
v -0.002835 -0.003032 -0.006061
v -0.002847 -0.002960 -0.005973
v -0.002909 -0.002900 -0.005943
v -0.002773 -0.002995 -0.005981
v -0.002867 -0.003079 -0.006191
v -0.002644 -0.003155 -0.006128
v -0.002871 -0.003030 -0.006531
v -0.002968 -0.002926 -0.006471
v -0.003081 -0.002364 -0.006665
v -0.002933 -0.002493 -0.006835
v -0.002804 -0.002890 -0.006790
v -0.002789 -0.002686 -0.006957
v -0.002671 -0.002979 -0.006909
v -0.002587 -0.002942 -0.007070
v -0.002661 -0.002710 -0.007141
v -0.002519 -0.003195 -0.006059
v -0.002546 -0.003250 -0.006215
v -0.002525 -0.003206 -0.006118
v -0.002383 -0.003262 -0.006130
v -0.002239 -0.003313 -0.006141
v -0.002078 -0.003318 -0.006102
v -0.002134 -0.003292 -0.006130
v -0.002076 -0.003302 -0.006153
v -0.002033 -0.003163 -0.006106
v -0.002012 -0.003096 -0.006064
v -0.002081 -0.003155 -0.006084
v -0.002301 -0.004549 -0.005145
v -0.002347 -0.004410 -0.005358
v -0.002205 -0.004336 -0.005488
v -0.002217 -0.004405 -0.005450
v -0.002093 -0.004461 -0.005494
v -0.002117 -0.004396 -0.005535
v -0.002074 -0.004283 -0.005660
v -0.001951 -0.004702 -0.005217
v -0.001962 -0.004607 -0.005386
v -0.001852 -0.004684 -0.005343
v -0.001828 -0.004649 -0.005461
v -0.001983 -0.004527 -0.005515
v -0.001979 -0.004415 -0.005676
v -0.001947 -0.004499 -0.005626
v -0.001806 -0.004609 -0.005636
v -0.001879 -0.004513 -0.005706
v -0.001755 -0.004606 -0.005725
v -0.001900 -0.004302 -0.005800
v -0.001882 -0.004448 -0.005750
v -0.001788 -0.004532 -0.005791
v -0.001786 -0.004406 -0.005851
v -0.001805 -0.004326 -0.005883
v -0.001760 -0.004315 -0.005957
v -0.001566 -0.004398 -0.006132
v -0.001875 -0.004197 -0.006107
v -0.002215 -0.004212 -0.005536
v -0.002094 -0.004218 -0.005694
v -0.002163 -0.004118 -0.005785
v -0.002054 -0.004198 -0.005767
v -0.001980 -0.004186 -0.005887
v -0.002185 -0.003935 -0.006178
v -0.002129 -0.003990 -0.006172
v -0.002061 -0.004083 -0.006046
v -0.002044 -0.004038 -0.006216
v -0.001900 -0.004257 -0.005857
v -0.001698 -0.004705 -0.005458
v -0.001577 -0.004735 -0.005451
v -0.001725 -0.004657 -0.005636
v -0.001655 -0.004688 -0.005641
v -0.001581 -0.004710 -0.005645
v -0.001426 -0.004743 -0.005494
v -0.001596 -0.004662 -0.005794
v -0.001507 -0.004716 -0.005707
v -0.001375 -0.004827 -0.005278
v -0.001209 -0.004795 -0.005471
v -0.001228 -0.004859 -0.005279
v -0.001327 -0.004743 -0.005635
v -0.001290 -0.004729 -0.005735
v -0.001194 -0.004761 -0.005639
v -0.001717 -0.004587 -0.005801
v -0.001705 -0.004528 -0.005864
v -0.001649 -0.004625 -0.005810
v -0.001639 -0.004580 -0.005876
v -0.001722 -0.004403 -0.005898
v -0.001622 -0.004413 -0.005985
v -0.001571 -0.004619 -0.005886
v -0.001506 -0.004681 -0.005822
v -0.001500 -0.004648 -0.005892
v -0.001572 -0.004554 -0.005942
v -0.001489 -0.004600 -0.005956
v -0.001494 -0.004525 -0.006016
v -0.001573 -0.004412 -0.006062
v -0.001418 -0.004516 -0.006087
v -0.001424 -0.004477 -0.006157
v -0.001505 -0.004409 -0.006263
v -0.001411 -0.004457 -0.006236
v -0.001406 -0.004696 -0.005833
v -0.001426 -0.004667 -0.005895
v -0.001352 -0.004659 -0.005926
v -0.001418 -0.004626 -0.005962
v -0.001404 -0.004571 -0.006029
v -0.001227 -0.004699 -0.005815
v -0.001234 -0.004620 -0.005975
v -0.001315 -0.004571 -0.006070
v -0.001316 -0.004493 -0.006227
v -0.001237 -0.004537 -0.006158
v -0.001236 -0.004474 -0.006365
v -0.001159 -0.004528 -0.006180
v -0.001846 -0.004178 -0.006320
v -0.001861 -0.004138 -0.006394
v -0.001816 -0.004121 -0.006460
v -0.001867 -0.003896 -0.007112
v -0.001788 -0.003937 -0.007041
v -0.001765 -0.003965 -0.007132
v -0.001697 -0.004004 -0.007141
v -0.001820 -0.003903 -0.007211
v -0.001940 -0.003791 -0.007192
v -0.001703 -0.003997 -0.007221
v -0.001649 -0.004008 -0.007302
v -0.001818 -0.003788 -0.007381
v -0.002124 -0.003945 -0.006255
v -0.002154 -0.003896 -0.006247
v -0.002096 -0.003760 -0.006293
v -0.002051 -0.003935 -0.006333
v -0.002031 -0.004031 -0.006278
v -0.001983 -0.004023 -0.006357
v -0.002065 -0.003831 -0.006323
v -0.002003 -0.003759 -0.006354
v -0.001931 -0.003844 -0.006431
v -0.002126 -0.003646 -0.006593
v -0.002129 -0.003687 -0.006666
v -0.002115 -0.003741 -0.006762
v -0.001901 -0.003704 -0.006631
v -0.002122 -0.003603 -0.006226
v -0.002014 -0.003605 -0.006313
v -0.002143 -0.003525 -0.006178
v -0.002058 -0.003557 -0.006207
v -0.002122 -0.003457 -0.006149
v -0.002048 -0.003476 -0.006163
v -0.001947 -0.003424 -0.006164
v -0.002008 -0.003558 -0.006461
v -0.002026 -0.003601 -0.006545
v -0.001818 -0.003460 -0.006428
v -0.001942 -0.003556 -0.006534
v -0.001911 -0.003481 -0.006512
v -0.001858 -0.003570 -0.006569
v -0.001833 -0.003498 -0.006533
v -0.001908 -0.004021 -0.006434
v -0.001885 -0.003928 -0.006469
v -0.001829 -0.004021 -0.006498
v -0.001761 -0.004035 -0.006533
v -0.001804 -0.003937 -0.006524
v -0.001889 -0.003849 -0.006459
v -0.001887 -0.003774 -0.006433
v -0.001781 -0.003861 -0.006524
v -0.001760 -0.003791 -0.006501
v -0.001755 -0.003755 -0.006615
v -0.001730 -0.003950 -0.006555
v -0.001679 -0.004051 -0.006554
v -0.001656 -0.003973 -0.006557
v -0.001696 -0.003782 -0.006589
v -0.001847 -0.003588 -0.006268
v -0.001860 -0.003625 -0.006305
v -0.001770 -0.003609 -0.006295
v -0.001867 -0.003640 -0.006348
v -0.001787 -0.003651 -0.006389
v -0.001826 -0.003524 -0.006226
v -0.001752 -0.003542 -0.006241
v -0.001709 -0.003596 -0.006370
v -0.001690 -0.003551 -0.006275
v -0.001740 -0.003712 -0.006569
v -0.001671 -0.003526 -0.006358
v -0.001765 -0.003610 -0.006546
v -0.001772 -0.003532 -0.006510
v -0.002171 -0.003728 -0.006831
v -0.002132 -0.003752 -0.006919
v -0.002064 -0.003790 -0.006848
v -0.002156 -0.003665 -0.007052
v -0.002062 -0.003793 -0.007011
v -0.002035 -0.003817 -0.006936
v -0.001957 -0.003855 -0.006944
v -0.001953 -0.003805 -0.006791
v -0.002052 -0.003769 -0.007079
v -0.001965 -0.003852 -0.007024
v -0.001963 -0.003830 -0.007097
v -0.002013 -0.003658 -0.007246
v -0.001884 -0.003877 -0.006945
v -0.001799 -0.003897 -0.006948
v -0.001790 -0.003838 -0.006851
v -0.001896 -0.003886 -0.007032
v -0.001772 -0.003788 -0.006755
v -0.001700 -0.003812 -0.006760
v -0.001713 -0.003841 -0.006849
v -0.001630 -0.003845 -0.006767
v -0.001633 -0.003874 -0.006864
v -0.001612 -0.004342 -0.006315
v -0.001590 -0.004305 -0.006427
v -0.001668 -0.004137 -0.006534
v -0.001555 -0.004283 -0.006502
v -0.001411 -0.004422 -0.006391
v -0.001398 -0.004406 -0.006459
v -0.001399 -0.004312 -0.006593
v -0.001394 -0.004375 -0.006522
v -0.001312 -0.004441 -0.006446
v -0.001302 -0.004402 -0.006529
v -0.001293 -0.004359 -0.006595
v -0.001233 -0.004427 -0.006492
v -0.001217 -0.004373 -0.006597
v -0.001137 -0.004374 -0.006599
v -0.001292 -0.004302 -0.006642
v -0.001377 -0.004197 -0.006650
v -0.001204 -0.004324 -0.006659
v -0.001131 -0.004339 -0.006663
v -0.001113 -0.004268 -0.006722
v -0.001184 -0.004236 -0.006711
v -0.001651 -0.003989 -0.007050
v -0.001600 -0.004049 -0.007151
v -0.001524 -0.004014 -0.007046
v -0.001480 -0.004093 -0.007160
v -0.001602 -0.004060 -0.007234
v -0.001524 -0.004083 -0.007321
v -0.001627 -0.003970 -0.007395
v -0.001549 -0.004019 -0.007404
v -0.001494 -0.004110 -0.007247
v -0.001393 -0.004138 -0.007251
v -0.001392 -0.004125 -0.007326
v -0.001449 -0.004075 -0.007392
v -0.001363 -0.004048 -0.007465
v -0.001393 -0.004115 -0.007168
v -0.001222 -0.004074 -0.007081
v -0.001264 -0.004143 -0.007246
v -0.001291 -0.004104 -0.007399
v -0.001148 -0.004128 -0.007241
v -0.001245 -0.004138 -0.007321
v -0.001186 -0.004109 -0.007144
v -0.001071 -0.004113 -0.007149
v -0.001071 -0.004123 -0.007314
v -0.001185 -0.004041 -0.007500
v -0.001103 -0.004100 -0.007400
v -0.001065 -0.004066 -0.007471
v -0.001602 -0.004064 -0.006566
v -0.001511 -0.004096 -0.006594
v -0.001513 -0.004019 -0.006577
v -0.001558 -0.003915 -0.006543
v -0.001635 -0.003902 -0.006546
v -0.001621 -0.003844 -0.006606
v -0.001547 -0.003863 -0.006609
v -0.001477 -0.003894 -0.006616
v -0.001472 -0.003924 -0.006835
v -0.001382 -0.004110 -0.006656
v -0.001370 -0.004046 -0.006659
v -0.001417 -0.003945 -0.006630
v -0.001274 -0.004124 -0.006694
v -0.001152 -0.004129 -0.006756
v -0.001216 -0.004070 -0.006742
v -0.001212 -0.004046 -0.006814
v -0.001083 -0.004117 -0.006831
v -0.001089 -0.004170 -0.006770
v -0.001510 -0.003946 -0.006955
v -0.001376 -0.003962 -0.006954
v -0.001362 -0.004023 -0.007038
v -0.001287 -0.004003 -0.006970
v -0.001185 -0.004055 -0.006987
v -0.001294 -0.003981 -0.006875
v -0.001345 -0.003958 -0.006792
v -0.001346 -0.003954 -0.006879
v -0.001276 -0.003995 -0.006801
v -0.001214 -0.004036 -0.006891
v -0.001102 -0.004090 -0.006905
v -0.001157 -0.004083 -0.007065
v -0.001002 -0.004112 -0.007056
v -0.002066 -0.003301 -0.005966
v -0.001979 -0.003320 -0.005961
v -0.001994 -0.003325 -0.005974
v -0.002041 -0.003225 -0.005912
v -0.001952 -0.003246 -0.005929
v -0.001955 -0.003088 -0.005898
v -0.001931 -0.003356 -0.006127
v -0.001889 -0.003225 -0.006054
v -0.001973 -0.003485 -0.006207
v -0.001899 -0.003496 -0.006243
v -0.001877 -0.003424 -0.006245
v -0.001908 -0.003410 -0.006239
v -0.001938 -0.003366 -0.006220
v -0.001902 -0.003361 -0.006143
v -0.001934 -0.003344 -0.006303
v -0.001865 -0.003372 -0.006305
v -0.001805 -0.003456 -0.006198
v -0.001779 -0.003360 -0.006206
v -0.001811 -0.003363 -0.006220
v -0.001784 -0.003382 -0.006303
v -0.001896 -0.003235 -0.006128
v -0.001862 -0.003155 -0.006077
v -0.002020 -0.003338 -0.006301
v -0.001964 -0.003418 -0.006411
v -0.001731 -0.003473 -0.006217
v -0.001716 -0.003396 -0.006228
v -0.001716 -0.003407 -0.006310
v -0.001673 -0.003480 -0.006251
v -0.001660 -0.003466 -0.006326
v -0.002446 -0.002975 -0.007274
v -0.002232 -0.003282 -0.007241
v -0.002246 -0.002982 -0.007568
v -0.002276 -0.003115 -0.007408
v -0.002125 -0.003266 -0.007437
v -0.002195 -0.002950 -0.007710
v -0.002173 -0.003019 -0.007642
v -0.002178 -0.002924 -0.007804
v -0.002205 -0.002777 -0.008226
v -0.002254 -0.002723 -0.008336
v -0.002809 -0.002362 -0.008666
v -0.002990 -0.002262 -0.008959
v -0.002807 -0.002401 -0.009051
v -0.003000 -0.002256 -0.009153
v -0.002999 -0.002266 -0.009457
v -0.002881 -0.002368 -0.009361
v -0.002573 -0.002563 -0.009271
v -0.002669 -0.002509 -0.009414
v -0.002474 -0.002575 -0.008468
v -0.002251 -0.002697 -0.008589
v -0.002564 -0.002543 -0.008883
v -0.002177 -0.002753 -0.008441
v -0.001983 -0.002864 -0.008518
v -0.002592 -0.002553 -0.009687
v -0.002354 -0.002662 -0.009062
v -0.002119 -0.002793 -0.009152
v -0.002261 -0.002731 -0.009498
v -0.002934 -0.002371 -0.006967
v -0.003041 -0.002125 -0.007165
v -0.002917 -0.002286 -0.007191
v -0.002851 -0.002422 -0.007131
v -0.002721 -0.002510 -0.007275
v -0.003049 -0.002066 -0.007333
v -0.002972 -0.002132 -0.007561
v -0.002895 -0.002185 -0.007501
v -0.002877 -0.002218 -0.007418
v -0.002660 -0.002628 -0.007223
v -0.002603 -0.002585 -0.007395
v -0.002693 -0.002453 -0.007486
v -0.002696 -0.002445 -0.007578
v -0.002519 -0.002629 -0.007673
v -0.002796 -0.002587 -0.007048
v -0.002920 -0.002255 -0.007886
v -0.002998 -0.002159 -0.007689
v -0.002821 -0.002337 -0.007697
v -0.002824 -0.002342 -0.007800
v -0.002724 -0.002429 -0.007689
v -0.002652 -0.002488 -0.007903
v -0.002876 -0.002285 -0.008283
v -0.002739 -0.002392 -0.008301
v -0.002647 -0.002471 -0.008073
v -0.002459 -0.002816 -0.007386
v -0.002477 -0.002723 -0.007461
v -0.002363 -0.002797 -0.007595
v -0.002359 -0.002843 -0.007525
v -0.002341 -0.002793 -0.007705
v -0.002430 -0.002680 -0.007866
v -0.002386 -0.002655 -0.008129
v -0.003108 -0.002110 -0.008367
v -0.003120 -0.002144 -0.008688
v -0.003012 -0.002227 -0.008809
v -0.002975 -0.002245 -0.008570
v -0.002555 -0.002522 -0.008634
v -0.003173 -0.002097 -0.008941
v -0.001647 -0.003864 -0.007499
v -0.002015 -0.003419 -0.007436
v -0.001977 -0.003309 -0.007568
v -0.001958 -0.003157 -0.007742
v -0.001796 -0.003248 -0.007811
v -0.001877 -0.003140 -0.007865
v -0.001735 -0.003747 -0.007516
v -0.001805 -0.003564 -0.007590
v -0.001750 -0.003354 -0.007768
v -0.001699 -0.003665 -0.007609
v -0.001536 -0.003441 -0.007880
v -0.002007 -0.003014 -0.007934
v -0.002126 -0.002864 -0.008112
v -0.002006 -0.002888 -0.008265
v -0.001875 -0.002955 -0.008280
v -0.001649 -0.003127 -0.008185
v -0.001635 -0.003251 -0.007966
v -0.001517 -0.003246 -0.008117
v -0.001767 -0.002974 -0.008449
v -0.001517 -0.003127 -0.008433
v -0.001554 -0.003884 -0.007551
v -0.001446 -0.003985 -0.007509
v -0.001402 -0.003878 -0.007630
v -0.001280 -0.003967 -0.007582
v -0.001271 -0.003898 -0.007666
v -0.001090 -0.004014 -0.007568
v -0.001528 -0.003742 -0.007664
v -0.001347 -0.003776 -0.007750
v -0.001185 -0.003868 -0.007744
v -0.001047 -0.003950 -0.007699
v -0.001154 -0.003800 -0.007848
v -0.001279 -0.003665 -0.007891
v -0.001198 -0.003666 -0.007966
v -0.001079 -0.003774 -0.007945
v -0.001380 -0.003457 -0.007990
v -0.001374 -0.003397 -0.008063
v -0.001282 -0.003534 -0.008022
v -0.001249 -0.003523 -0.008089
v -0.001337 -0.003373 -0.008159
v -0.001328 -0.003317 -0.008357
v -0.001383 -0.003295 -0.008248
v -0.001168 -0.003639 -0.008051
v -0.001177 -0.003583 -0.008156
v -0.001266 -0.003433 -0.008213
v -0.001037 -0.003731 -0.008295
v -0.001069 -0.003737 -0.008045
v -0.001115 -0.003615 -0.008406
v -0.001643 -0.003107 -0.009584
v -0.002035 -0.002815 -0.008751
v -0.001696 -0.002997 -0.008650
v -0.002047 -0.002803 -0.008921
v -0.001822 -0.002912 -0.009147
v -0.001855 -0.002896 -0.008843
v -0.001746 -0.002959 -0.009146
v -0.001464 -0.003149 -0.008662
v -0.001539 -0.003119 -0.009005
v -0.001537 -0.003100 -0.008539
v -0.002135 -0.002823 -0.009717
v -0.001996 -0.002871 -0.009393
v -0.001757 -0.003010 -0.009476
v -0.001882 -0.002952 -0.009672
v -0.000983 -0.003669 -0.008721
v -0.001081 -0.003560 -0.009008
v -0.001300 -0.003363 -0.009274
v -0.001396 -0.003290 -0.009440
v -0.001154 -0.003507 -0.009272
v -0.001061 -0.003590 -0.009465
v -0.001206 -0.003462 -0.009595
v -0.001241 -0.003374 -0.008545
v -0.001202 -0.003411 -0.008803
v -0.001393 -0.003211 -0.008795
v -0.001333 -0.003303 -0.008999
v -0.001434 -0.003222 -0.009134
v -0.001096 -0.003553 -0.008627
v -0.001566 -0.003135 -0.009286
v -0.001107 -0.004877 -0.005263
v -0.001082 -0.004818 -0.005431
v -0.000945 -0.004876 -0.005257
v -0.000883 -0.004805 -0.005428
v -0.001090 -0.004772 -0.005600
v -0.001085 -0.004741 -0.005674
v -0.000895 -0.004644 -0.005756
v -0.000760 -0.004881 -0.005262
v -0.000718 -0.004808 -0.005384
v -0.000815 -0.004766 -0.005478
v -0.001062 -0.004628 -0.005875
v -0.001015 -0.004531 -0.006100
v -0.000870 -0.004445 -0.006242
v -0.000600 -0.004821 -0.005307
v -0.000701 -0.004614 -0.005662
v -0.000677 -0.004674 -0.005548
v -0.000491 -0.004572 -0.005625
v -0.000764 -0.004595 -0.005765
v -0.000863 -0.004579 -0.005919
v -0.000608 -0.004556 -0.005764
v -0.000658 -0.004489 -0.006011
v -0.000469 -0.004505 -0.005751
v -0.000723 -0.004378 -0.006285
v -0.000618 -0.004361 -0.006215
v -0.000550 -0.004423 -0.006050
v -0.000334 -0.004339 -0.005949
v -0.000480 -0.004786 -0.005267
v -0.000379 -0.004602 -0.005428
v -0.000296 -0.004572 -0.005412
v -0.000353 -0.004722 -0.005268
v -0.000556 -0.004650 -0.005503
v -0.000163 -0.004625 -0.005236
v -0.000154 -0.004493 -0.005377
v -0.000005 -0.004646 -0.005066
v -0.000037 -0.004418 -0.005330
v -0.000011 -0.004557 -0.005175
v 0.000008 -0.004311 -0.005413
v -0.000078 -0.004267 -0.005627
v -0.000192 -0.004391 -0.005589
v -0.000072 -0.004141 -0.005861
v -0.000419 -0.004291 -0.006135
v -0.000199 -0.004130 -0.006100
v -0.000159 -0.004160 -0.005983
v -0.000148 -0.004075 -0.006138
v -0.001111 -0.004468 -0.006374
v -0.001073 -0.004413 -0.006493
v -0.000987 -0.004367 -0.006592
v -0.000990 -0.004424 -0.006426
v -0.001037 -0.004279 -0.006721
v -0.001011 -0.004337 -0.006659
v -0.000930 -0.004122 -0.007212
v -0.000821 -0.004350 -0.006499
v -0.000824 -0.004325 -0.006566
v -0.000952 -0.004266 -0.006713
v -0.001010 -0.004190 -0.006775
v -0.001002 -0.004141 -0.006836
v -0.000933 -0.004191 -0.006768
v -0.000924 -0.004147 -0.006835
v -0.000889 -0.004299 -0.006652
v -0.000773 -0.004207 -0.006687
v -0.000836 -0.004171 -0.006761
v -0.000817 -0.004140 -0.006827
v -0.000761 -0.004154 -0.006750
v -0.000703 -0.004311 -0.006469
v -0.000723 -0.004267 -0.006568
v -0.000598 -0.004288 -0.006382
v -0.000603 -0.004250 -0.006461
v -0.000519 -0.004200 -0.006434
v -0.000677 -0.004153 -0.006666
v -0.000657 -0.004188 -0.006596
v -0.000583 -0.004130 -0.006572
v -0.000587 -0.004099 -0.006645
v -0.000681 -0.004123 -0.006737
v -0.000583 -0.004098 -0.006726
v -0.000568 -0.004109 -0.006787
v -0.000391 -0.004114 -0.006807
v -0.000450 -0.004228 -0.006327
v -0.000480 -0.004115 -0.006484
v -0.000387 -0.004067 -0.006465
v -0.000492 -0.004075 -0.006554
v -0.000488 -0.004063 -0.006630
v -0.000397 -0.004044 -0.006540
v -0.000405 -0.004052 -0.006623
v -0.000499 -0.004084 -0.006718
v -0.000999 -0.004119 -0.006909
v -0.001038 -0.004103 -0.006994
v -0.000922 -0.004128 -0.006909
v -0.000796 -0.004132 -0.006910
v -0.000875 -0.004122 -0.007313
v -0.000713 -0.004149 -0.007032
v -0.000564 -0.004150 -0.006981
v -0.000723 -0.004147 -0.007203
v -0.000672 -0.004119 -0.006819
v -0.000544 -0.004146 -0.007079
v -0.000409 -0.004129 -0.006961
v -0.000459 -0.004131 -0.006896
v -0.000453 -0.004104 -0.007162
v -0.000628 -0.004156 -0.007102
v -0.000649 -0.004122 -0.007431
v -0.000465 -0.004094 -0.007323
v -0.000531 -0.004104 -0.007456
v -0.000315 -0.004158 -0.006250
v -0.000352 -0.004088 -0.006400
v -0.000238 -0.004067 -0.006299
v -0.000313 -0.004041 -0.006456
v -0.000238 -0.004044 -0.006367
v -0.000231 -0.004031 -0.006449
v -0.000148 -0.004049 -0.006208
v -0.000141 -0.004030 -0.006285
v -0.000146 -0.004031 -0.006365
v -0.000065 -0.004034 -0.006351
v -0.000325 -0.004057 -0.006620
v -0.000184 -0.004080 -0.006654
v -0.000284 -0.004089 -0.006715
v -0.000316 -0.004036 -0.006534
v -0.000234 -0.004042 -0.006533
v -0.000163 -0.004101 -0.006779
v -0.000077 -0.004077 -0.006652
v -0.000132 -0.004040 -0.006454
v -0.000083 -0.004061 -0.006533
v 0.000072 -0.004066 -0.006360
v 0.000064 -0.004082 -0.006457
v 0.000190 -0.004084 -0.006418
v -0.000007 -0.004072 -0.006533
v 0.000049 -0.004072 -0.006573
v -0.000014 -0.004069 -0.006648
v 0.000307 -0.004056 -0.006496
v 0.000292 -0.004041 -0.006631
v 0.000177 -0.004031 -0.006774
v -0.000291 -0.004116 -0.006880
v -0.000404 -0.004118 -0.007027
v -0.000271 -0.004033 -0.007154
v -0.000358 -0.004049 -0.007219
v -0.000264 -0.004026 -0.007249
v -0.000348 -0.004049 -0.007451
v -0.000128 -0.004007 -0.007277
v -0.000115 -0.004000 -0.007415
v -0.000233 -0.004094 -0.006944
v -0.000084 -0.004083 -0.006864
v -0.000195 -0.004026 -0.007141
v -0.000051 -0.004056 -0.006996
v 0.000081 -0.004039 -0.007053
v 0.000102 -0.004044 -0.006954
v 0.000296 -0.003993 -0.007008
v -0.000039 -0.004014 -0.007207
v 0.000066 -0.004017 -0.007168
v 0.000004 -0.003975 -0.007330
v 0.000245 -0.003994 -0.007108
v 0.000268 -0.003942 -0.007291
v 0.000125 -0.004404 -0.005139
v 0.000218 -0.004361 -0.005076
v 0.000150 -0.004319 -0.005195
v 0.000249 -0.004278 -0.005143
v 0.000262 -0.004201 -0.005258
v 0.000088 -0.004295 -0.005309
v 0.000181 -0.004184 -0.005352
v 0.000287 -0.004131 -0.005340
v 0.000201 -0.004099 -0.005453
v 0.000306 -0.004030 -0.005466
v -0.000051 -0.004067 -0.006001
v -0.000052 -0.004027 -0.006119
v 0.000004 -0.004155 -0.005695
v 0.000122 -0.004065 -0.005666
v 0.000128 -0.004020 -0.005789
v 0.000216 -0.004033 -0.005556
v 0.000221 -0.003984 -0.005691
v 0.000036 -0.004052 -0.005882
v 0.000038 -0.004028 -0.005955
v 0.000038 -0.004012 -0.006031
v 0.000036 -0.004005 -0.006109
v 0.000113 -0.004019 -0.006103
v 0.000130 -0.004002 -0.005863
v 0.000128 -0.003994 -0.005941
v 0.000121 -0.004003 -0.006025
v 0.000188 -0.004045 -0.006040
v 0.000264 -0.004090 -0.006002
v 0.000206 -0.003999 -0.005940
v 0.000222 -0.003974 -0.005770
v 0.000218 -0.003974 -0.005851
v 0.000278 -0.004032 -0.005913
v 0.000293 -0.003989 -0.005844
v 0.000318 -0.003955 -0.005600
v 0.000320 -0.003942 -0.005674
v 0.000305 -0.003966 -0.005764
v -0.000051 -0.004015 -0.006196
v -0.000058 -0.004020 -0.006278
v 0.000030 -0.004010 -0.006190
v 0.000019 -0.004032 -0.006279
v 0.000103 -0.004032 -0.006195
v 0.000176 -0.004084 -0.006254
v 0.000245 -0.004107 -0.006156
v 0.000171 -0.004086 -0.006360
v 0.000269 -0.004097 -0.006334
v 0.001279 -0.004761 -0.005576
v 0.001346 -0.004806 -0.005589
v 0.001353 -0.004796 -0.005504
v 0.001299 -0.004745 -0.005486
v 0.000973 -0.004588 -0.005943
v 0.000972 -0.004538 -0.005827
v 0.001056 -0.004649 -0.005838
v 0.001049 -0.004660 -0.005955
v 0.000873 -0.004445 -0.006040
v 0.000930 -0.004536 -0.006027
v 0.000846 -0.004371 -0.006310
v 0.000930 -0.004492 -0.006234
v 0.000983 -0.004602 -0.006019
v 0.000985 -0.004584 -0.006105
v 0.001051 -0.004645 -0.006046
v 0.000991 -0.004539 -0.006259
v 0.001064 -0.004572 -0.006261
v 0.001152 -0.004702 -0.005748
v 0.001075 -0.004609 -0.005695
v 0.001176 -0.004680 -0.005589
v 0.001230 -0.004747 -0.005677
v 0.001216 -0.004742 -0.005793
v 0.001121 -0.004700 -0.005884
v 0.001386 -0.004816 -0.005668
v 0.001155 -0.004702 -0.005967
v 0.001303 -0.004557 -0.006424
v 0.000840 -0.004359 -0.006578
v 0.000779 -0.004291 -0.006693
v 0.000321 -0.004001 -0.006828
v 0.000388 -0.003998 -0.007020
v 0.000538 -0.004053 -0.006826
v 0.000461 -0.004015 -0.007097
v 0.000537 -0.004046 -0.007101
v 0.000308 -0.003981 -0.007136
v 0.000386 -0.003986 -0.007161
v 0.000418 -0.003961 -0.007324
v 0.000599 -0.004096 -0.006880
v 0.000690 -0.004174 -0.006907
v 0.000632 -0.004097 -0.007136
v 0.000732 -0.004190 -0.007000
v 0.000845 -0.004260 -0.006990
v 0.000742 -0.004106 -0.007316
v 0.000565 -0.004018 -0.007328
v 0.000599 -0.004012 -0.007401
v 0.000924 -0.004447 -0.006469
v 0.000988 -0.004476 -0.006531
v 0.001090 -0.004489 -0.006586
v 0.000924 -0.004356 -0.006818
v 0.000826 -0.004315 -0.006763
v 0.000926 -0.004411 -0.006650
v 0.000999 -0.004416 -0.006731
v 0.001195 -0.004585 -0.006313
v 0.001425 -0.004483 -0.006598
v 0.001396 -0.004378 -0.006879
v 0.001052 -0.004336 -0.006949
v 0.000970 -0.004239 -0.007163
v 0.001121 -0.004249 -0.007205
v 0.001262 -0.004313 -0.007048
v 0.000323 -0.004343 -0.005012
v 0.000333 -0.004258 -0.005133
v 0.000422 -0.004281 -0.005076
v 0.000340 -0.004195 -0.005248
v 0.000482 -0.004317 -0.004985
v 0.000623 -0.004296 -0.005068
v 0.000543 -0.004243 -0.005151
v 0.000429 -0.004180 -0.005265
v 0.000372 -0.004065 -0.005391
v 0.000418 -0.003974 -0.005451
v 0.000474 -0.004122 -0.005320
v 0.000495 -0.004030 -0.005375
v 0.000484 -0.003900 -0.005473
v 0.000533 -0.004165 -0.005261
v 0.000605 -0.004212 -0.005183
v 0.000608 -0.004088 -0.005293
v 0.000613 -0.003958 -0.005363
v 0.000642 -0.004021 -0.005313
v 0.000621 -0.003886 -0.005405
v 0.000722 -0.004306 -0.005052
v 0.000673 -0.004256 -0.005121
v 0.000768 -0.004300 -0.005045
v 0.000781 -0.004212 -0.005093
v 0.000662 -0.004126 -0.005219
v 0.000804 -0.004004 -0.005174
v 0.000807 -0.004344 -0.004981
v 0.000883 -0.004319 -0.004970
v 0.000879 -0.004256 -0.005020
v 0.000921 -0.004197 -0.005010
v 0.000938 -0.004123 -0.005010
v 0.000730 -0.003967 -0.005266
v 0.000352 -0.004123 -0.005973
v 0.000320 -0.004133 -0.006058
v 0.000316 -0.004136 -0.006140
v 0.000393 -0.004156 -0.006062
v 0.000391 -0.004150 -0.006141
v 0.000477 -0.004160 -0.005979
v 0.000547 -0.004173 -0.006042
v 0.000420 -0.004091 -0.005872
v 0.000509 -0.004128 -0.005857
v 0.000442 -0.004040 -0.005790
v 0.000445 -0.004038 -0.005788
v 0.000559 -0.004166 -0.005898
v 0.000385 -0.003946 -0.005507
v 0.000374 -0.003918 -0.005586
v 0.000427 -0.003867 -0.005567
v 0.000512 -0.003857 -0.005481
v 0.000523 -0.003799 -0.005546
v 0.000418 -0.003874 -0.005650
v 0.000392 -0.003899 -0.005659
v 0.000410 -0.003899 -0.005676
v 0.000504 -0.003857 -0.005641
v 0.000483 -0.003921 -0.005680
v 0.000627 -0.003981 -0.005636
v 0.000668 -0.003863 -0.005521
v 0.000666 -0.003868 -0.005554
v 0.000628 -0.004178 -0.005811
v 0.000642 -0.004124 -0.005729
v 0.000714 -0.004221 -0.005751
v 0.000745 -0.004173 -0.005667
v 0.000737 -0.004269 -0.005841
v 0.000876 -0.004368 -0.005707
v 0.000815 -0.004334 -0.005777
v 0.000798 -0.004270 -0.005683
v 0.000694 -0.004238 -0.005964
v 0.000624 -0.004193 -0.006040
v 0.000619 -0.004172 -0.006197
v 0.000689 -0.004205 -0.006215
v 0.000628 -0.004200 -0.005906
v 0.000758 -0.004286 -0.006024
v 0.000833 -0.004363 -0.005879
v 0.000807 -0.004340 -0.006054
v 0.000762 -0.004034 -0.005605
v 0.000815 -0.003901 -0.005545
v 0.000916 -0.004100 -0.005546
v 0.000961 -0.003952 -0.005528
v 0.000682 -0.003839 -0.005388
v 0.001025 -0.003817 -0.005048
v 0.000810 -0.003899 -0.005236
v 0.000775 -0.003802 -0.005292
v 0.000800 -0.003699 -0.005339
v 0.000744 -0.003771 -0.005364
v 0.000836 -0.003747 -0.005269
v 0.000893 -0.003690 -0.005251
v 0.000877 -0.003658 -0.005323
v 0.000961 -0.003730 -0.005181
v 0.000914 -0.003609 -0.005306
v 0.001047 -0.003596 -0.005137
v 0.000996 -0.003540 -0.005281
v 0.001108 -0.003464 -0.005094
v 0.000858 -0.003769 -0.005478
v 0.000899 -0.003652 -0.005359
v 0.001004 -0.003817 -0.005470
v 0.001047 -0.003685 -0.005398
v 0.001094 -0.003549 -0.005337
v 0.000975 -0.004285 -0.005536
v 0.001019 -0.004459 -0.005586
v 0.001100 -0.004573 -0.005558
v 0.001103 -0.004511 -0.005494
v 0.001169 -0.004386 -0.005398
v 0.000923 -0.004295 -0.004960
v 0.000985 -0.004243 -0.004925
v 0.001064 -0.004175 -0.005466
v 0.001294 -0.004139 -0.005301
v 0.001109 -0.004027 -0.005444
v 0.001235 -0.004592 -0.005408
v 0.001224 -0.004647 -0.005460
v 0.001302 -0.004459 -0.005332
v 0.001436 -0.004304 -0.005251
v 0.001416 -0.004181 -0.005233
v 0.001532 -0.004313 -0.005222
v 0.001533 -0.004241 -0.005193
v 0.000896 -0.004414 -0.005768
v 0.001018 -0.004093 -0.004928
v 0.001213 -0.003958 -0.004851
v 0.001180 -0.003890 -0.004902
v 0.001245 -0.003925 -0.004857
v 0.001316 -0.003960 -0.004839
v 0.001189 -0.003754 -0.005324
v 0.001315 -0.003990 -0.005263
v 0.001347 -0.003845 -0.005204
v 0.001164 -0.003602 -0.004968
v 0.001217 -0.003731 -0.004913
v 0.001241 -0.003657 -0.004909
v 0.001251 -0.003567 -0.004939
v 0.001366 -0.003770 -0.004934
v 0.001411 -0.003617 -0.004932
v 0.001275 -0.003488 -0.005198
v 0.001207 -0.003450 -0.005244
v 0.001393 -0.003554 -0.005104
v 0.001384 -0.003996 -0.004847
v 0.001413 -0.003936 -0.004907
v 0.001453 -0.004032 -0.004856
v 0.001459 -0.003986 -0.004921
v 0.001458 -0.003974 -0.005078
v 0.001443 -0.003920 -0.005062
v 0.001531 -0.004040 -0.004855
v 0.001532 -0.004021 -0.004930
v 0.001612 -0.004036 -0.004852
v 0.001601 -0.004056 -0.004938
v 0.001412 -0.004110 -0.005210
v 0.001431 -0.004053 -0.005155
v 0.001488 -0.004086 -0.005113
v 0.001542 -0.004195 -0.005155
v 0.001337 -0.003877 -0.004892
v 0.001439 -0.003767 -0.005013
v 0.001455 -0.003619 -0.004966
v 0.001170 -0.003882 -0.005394
v 0.000338 -0.004131 -0.006196
v 0.000400 -0.004060 -0.006460
v 0.000519 -0.004153 -0.006167
v 0.000433 -0.004081 -0.006357
v 0.000552 -0.004106 -0.006344
v 0.000396 -0.004044 -0.006622
v 0.000401 -0.004001 -0.006832
v 0.000481 -0.004074 -0.006448
v 0.000474 -0.004063 -0.006611
v 0.000553 -0.004097 -0.006459
v 0.000548 -0.004095 -0.006617
v 0.000469 -0.004018 -0.006830
v 0.000623 -0.004148 -0.006291
v 0.000625 -0.004136 -0.006393
v 0.000685 -0.004186 -0.006354
v 0.000753 -0.004252 -0.006242
v 0.000617 -0.004141 -0.006640
v -0.000915 -0.004024 -0.007625
v -0.000900 -0.004103 -0.007422
v -0.000965 -0.003796 -0.008259
v -0.000866 -0.003876 -0.008043
v -0.000653 -0.003942 -0.008206
v -0.000806 -0.003835 -0.008410
v -0.000894 -0.003768 -0.008523
v -0.001000 -0.003690 -0.008544
v -0.000857 -0.003780 -0.008642
v -0.000786 -0.003824 -0.008861
v -0.000621 -0.003965 -0.008007
v -0.000559 -0.003937 -0.008338
v -0.000549 -0.003967 -0.008184
v -0.000467 -0.003964 -0.008268
v -0.000491 -0.003945 -0.008468
v -0.000711 -0.003859 -0.008509
v -0.000625 -0.003897 -0.008705
v -0.000875 -0.003951 -0.007803
v -0.000729 -0.003999 -0.007767
v -0.000989 -0.003886 -0.007843
v -0.000924 -0.003878 -0.007928
v -0.000970 -0.003819 -0.008032
v -0.000833 -0.003917 -0.007929
v -0.000768 -0.004068 -0.007586
v -0.000457 -0.004053 -0.007590
v -0.000566 -0.004051 -0.007643
v -0.000519 -0.004020 -0.007768
v -0.000631 -0.004009 -0.007776
v -0.000729 -0.003949 -0.007932
v -0.000516 -0.003985 -0.008020
v -0.000265 -0.003970 -0.008224
v -0.000339 -0.003968 -0.008403
v -0.000434 -0.003950 -0.008636
v -0.000328 -0.003944 -0.008695
v -0.000243 -0.003956 -0.008395
v -0.000300 -0.004019 -0.007646
v -0.000431 -0.004007 -0.007902
v -0.000340 -0.003988 -0.008012
v -0.000227 -0.003991 -0.007892
v -0.000065 -0.003957 -0.007746
v -0.000037 -0.003932 -0.007992
v 0.000061 -0.003889 -0.007891
v 0.000059 -0.003934 -0.007484
v 0.000123 -0.003900 -0.007594
v 0.000144 -0.003939 -0.007346
v 0.000244 -0.003899 -0.007535
v 0.000150 -0.003863 -0.007716
v 0.000150 -0.003832 -0.007864
v 0.000229 -0.003845 -0.007696
v 0.000237 -0.003799 -0.007802
v 0.000203 -0.003776 -0.007920
v 0.000260 -0.003745 -0.007897
v -0.000132 -0.003962 -0.008086
v -0.000153 -0.003932 -0.008366
v -0.000058 -0.003916 -0.008227
v 0.000049 -0.003860 -0.008188
v -0.000036 -0.003866 -0.008462
v 0.000139 -0.003734 -0.008455
v 0.000055 -0.003794 -0.008561
v 0.000164 -0.003787 -0.008030
v 0.000174 -0.003751 -0.008153
v 0.000228 -0.003650 -0.008264
v 0.000275 -0.003681 -0.008012
v 0.000275 -0.003639 -0.008117
v 0.000282 -0.003578 -0.008236
v 0.000192 -0.003660 -0.008481
v 0.000267 -0.003556 -0.008362
v 0.000297 -0.003526 -0.008358
v 0.000261 -0.003498 -0.008535
v 0.000303 -0.003475 -0.008501
v -0.000927 -0.003726 -0.008907
v -0.000852 -0.003786 -0.008917
v -0.001051 -0.003589 -0.009212
v -0.000901 -0.003706 -0.009174
v -0.000977 -0.003659 -0.009057
v -0.000778 -0.003794 -0.009097
v -0.000688 -0.003841 -0.009032
v -0.000517 -0.003904 -0.008887
v -0.000603 -0.003867 -0.009153
v -0.000696 -0.003820 -0.009254
v -0.000491 -0.003889 -0.009151
v -0.000581 -0.003854 -0.009343
v -0.000795 -0.003776 -0.009539
v -0.000949 -0.003698 -0.009698
v -0.000877 -0.003744 -0.009701
v -0.000788 -0.003773 -0.009708
v -0.000981 -0.003651 -0.009462
v -0.000815 -0.003752 -0.009301
v -0.000709 -0.003810 -0.009460
v -0.000640 -0.003811 -0.009535
v -0.000784 -0.003733 -0.009935
v -0.000481 -0.003799 -0.009574
v -0.000389 -0.003911 -0.008955
v -0.000142 -0.003896 -0.008753
v -0.000242 -0.003919 -0.008827
v -0.000168 -0.003872 -0.008960
v -0.000331 -0.003894 -0.009058
v -0.000322 -0.003847 -0.009318
v -0.000163 -0.003799 -0.009271
v -0.000057 -0.003786 -0.009041
v -0.000426 -0.003871 -0.009282
v -0.000242 -0.003829 -0.009294
v -0.000249 -0.003770 -0.009493
v -0.000166 -0.003719 -0.009493
v -0.000108 -0.003637 -0.009570
v -0.000406 -0.003758 -0.009728
v -0.000313 -0.003745 -0.009676
v -0.000255 -0.003709 -0.009699
v -0.000191 -0.003665 -0.009687
v -0.000048 -0.003842 -0.008703
v 0.000058 -0.003718 -0.008862
v 0.000146 -0.003638 -0.008786
v -0.000025 -0.003708 -0.009202
v 0.000039 -0.003631 -0.009201
v 0.000083 -0.003636 -0.008998
v 0.000149 -0.003482 -0.008992
v 0.000121 -0.003502 -0.009160
v 0.000223 -0.003529 -0.008658
v 0.000188 -0.003580 -0.008746
v 0.000212 -0.003488 -0.008768
v 0.000265 -0.003451 -0.008685
v 0.000306 -0.003437 -0.008662
v 0.000268 -0.003413 -0.008804
v 0.000310 -0.003394 -0.008822
v 0.000198 -0.003436 -0.008903
v 0.000154 -0.003460 -0.009065
v 0.000205 -0.003415 -0.008975
v 0.000216 -0.003410 -0.009046
v 0.000295 -0.003390 -0.009117
v 0.000287 -0.003385 -0.008917
v 0.000368 -0.003355 -0.009018
v -0.000030 -0.003584 -0.009474
v 0.000081 -0.003565 -0.009186
v 0.000076 -0.003498 -0.009328
v 0.000117 -0.003454 -0.009324
v 0.000085 -0.003381 -0.009495
v 0.000130 -0.003481 -0.009233
v 0.000028 -0.003434 -0.009531
v 0.000016 -0.003397 -0.009607
v 0.000083 -0.003347 -0.009594
v 0.000036 -0.003354 -0.009678
v 0.000118 -0.003322 -0.009670
v 0.000122 -0.003364 -0.009485
v 0.000192 -0.003449 -0.009209
v 0.000192 -0.003438 -0.009297
v 0.000274 -0.003420 -0.009288
v 0.000307 -0.003402 -0.009196
v 0.000197 -0.003408 -0.009368
v 0.000286 -0.003388 -0.009390
v 0.000128 -0.003332 -0.009587
v 0.000240 -0.003321 -0.009563
v 0.000231 -0.003296 -0.009650
v 0.000312 -0.003250 -0.009633
v 0.000449 -0.003951 -0.007461
v 0.000359 -0.003894 -0.007615
v 0.000384 -0.003867 -0.007685
v 0.000526 -0.003957 -0.007485
v 0.000420 -0.003792 -0.007799
v 0.000321 -0.003820 -0.007759
v 0.000355 -0.003659 -0.007995
v 0.000489 -0.003864 -0.007680
v 0.000495 -0.003750 -0.007885
v 0.000569 -0.003851 -0.007727
v 0.000624 -0.003953 -0.007535
v 0.000862 -0.004084 -0.007438
v 0.000880 -0.003937 -0.007781
v 0.000859 -0.003808 -0.008037
v 0.000370 -0.003562 -0.008179
v 0.000441 -0.003674 -0.007985
v 0.000682 -0.003703 -0.008110
v 0.000369 -0.003518 -0.008303
v 0.000377 -0.003485 -0.008456
v 0.000590 -0.003618 -0.008235
v 0.000518 -0.003541 -0.008400
v 0.001067 -0.003968 -0.007796
v 0.001187 -0.003956 -0.007827
v 0.001102 -0.004077 -0.007592
v 0.001256 -0.004054 -0.007662
v 0.001428 -0.004139 -0.007514
v 0.001457 -0.004029 -0.007691
v 0.001249 -0.003931 -0.007887
v 0.001113 -0.003893 -0.007987
v 0.001210 -0.003825 -0.008166
v 0.001419 -0.003884 -0.008090
v 0.000390 -0.003403 -0.008752
v 0.000551 -0.003496 -0.008561
v 0.000474 -0.003404 -0.008786
v 0.000391 -0.003377 -0.008892
v 0.000471 -0.003348 -0.008995
v 0.000389 -0.003345 -0.009100
v 0.000477 -0.003320 -0.009088
v 0.000619 -0.003389 -0.008930
v 0.000543 -0.003364 -0.008961
v 0.000539 -0.003316 -0.009089
v 0.000364 -0.003373 -0.009272
v 0.000383 -0.003346 -0.009370
v 0.000407 -0.003341 -0.009179
v 0.000462 -0.003308 -0.009250
v 0.000476 -0.003311 -0.009165
v 0.000467 -0.003290 -0.009337
v 0.000568 -0.003285 -0.009179
v 0.000317 -0.003297 -0.009560
v 0.000436 -0.003236 -0.009508
v 0.000474 -0.003205 -0.009560
v 0.000408 -0.003191 -0.009616
v 0.000564 -0.003200 -0.009446
v 0.000570 -0.003183 -0.009603
v 0.000591 -0.003182 -0.009530
v 0.000444 -0.003571 -0.008205
v 0.000695 -0.003575 -0.008420
v 0.000790 -0.003660 -0.008243
v 0.000975 -0.003655 -0.008408
v 0.000764 -0.003503 -0.008616
v 0.001054 -0.003765 -0.008207
v 0.001165 -0.003708 -0.008407
v 0.001462 -0.003812 -0.008303
v 0.000653 -0.003435 -0.008819
v 0.000833 -0.003470 -0.008723
v 0.001004 -0.003587 -0.008547
v 0.000903 -0.003384 -0.008904
v 0.000705 -0.003415 -0.008877
v 0.000646 -0.003355 -0.009000
v 0.000760 -0.003271 -0.009103
v 0.000798 -0.003358 -0.008950
v 0.000876 -0.003316 -0.009023
v 0.001042 -0.003327 -0.009062
v 0.000623 -0.003288 -0.009129
v 0.000663 -0.003227 -0.009251
v 0.000666 -0.003167 -0.009461
v 0.000837 -0.003242 -0.009173
v 0.000738 -0.003218 -0.009234
v 0.000867 -0.003166 -0.009450
v 0.000872 -0.003203 -0.009301
v 0.000893 -0.003147 -0.009635
v 0.001260 -0.003573 -0.008711
v 0.001274 -0.003480 -0.008926
v 0.001417 -0.003704 -0.008543
v 0.001595 -0.003675 -0.008681
v 0.001457 -0.003472 -0.009048
v 0.001211 -0.003332 -0.009149
v 0.001150 -0.003252 -0.009350
v 0.001232 -0.003212 -0.009492
v 0.001018 -0.003176 -0.009472
v 0.001121 -0.003165 -0.009575
v 0.001275 -0.003173 -0.009591
v 0.001376 -0.003323 -0.009279
v 0.001489 -0.003272 -0.009435
v 0.001600 -0.003214 -0.009556
v 0.001457 -0.005529 -0.000189
v 0.001493 -0.005464 -0.000166
v 0.001517 -0.005395 -0.000144
v 0.001540 -0.005300 -0.000112
v 0.001653 -0.004517 -0.002943
v 0.001733 -0.004569 -0.003041
v 0.001629 -0.004470 -0.002820
v 0.001744 -0.004455 -0.002647
v 0.001841 -0.004530 -0.002793
v 0.001835 -0.004486 -0.002661
v 0.001925 -0.004516 -0.002712
v 0.001915 -0.004604 -0.002919
v 0.001909 -0.004641 -0.003066
v 0.001988 -0.004608 -0.002897
v 0.002003 -0.004524 -0.002739
v 0.002065 -0.004587 -0.002862
v 0.002148 -0.004647 -0.002994
v 0.002189 -0.004591 -0.002916
v 0.001542 -0.004637 -0.003502
v 0.001644 -0.004597 -0.003235
v 0.001610 -0.004627 -0.003695
v 0.001673 -0.004640 -0.003590
v 0.001795 -0.004644 -0.003410
v 0.001868 -0.004650 -0.003490
v 0.001614 -0.004570 -0.003088
v 0.001744 -0.004603 -0.003162
v 0.001858 -0.004651 -0.003325
v 0.001991 -0.004690 -0.003226
v 0.002158 -0.004714 -0.003318
v 0.002056 -0.004697 -0.003411
v 0.002052 -0.004661 -0.003626
v 0.002139 -0.004694 -0.003461
v 0.002137 -0.004654 -0.003605
v 0.002036 -0.004680 -0.003101
v 0.002125 -0.004709 -0.003192
v 0.002152 -0.004691 -0.003114
v 0.002263 -0.004608 -0.002996
v 0.002278 -0.004529 -0.002901
v 0.002212 -0.004692 -0.003422
v 0.002184 -0.004653 -0.003543
v 0.002231 -0.004710 -0.003191
v 0.002246 -0.004661 -0.003063
v 0.002327 -0.004662 -0.003165
v 0.002214 -0.004717 -0.003275
v 0.002213 -0.004709 -0.003353
v 0.002302 -0.004697 -0.003265
v 0.002307 -0.004682 -0.003342
v 0.002349 -0.004522 -0.002982
v 0.002370 -0.004640 -0.003245
v 0.002376 -0.004618 -0.003318
v 0.002444 -0.004507 -0.003121
v 0.002482 -0.004488 -0.003195
v 0.002450 -0.004520 -0.003290
v 0.002305 -0.004648 -0.003410
v 0.002248 -0.004603 -0.003548
v 0.002244 -0.004540 -0.003651
v 0.002349 -0.004594 -0.003411
v 0.002341 -0.004479 -0.003549
v 0.002409 -0.004526 -0.003383
v 0.002471 -0.004464 -0.003366
v 0.002432 -0.004393 -0.003547
v 0.001560 -0.004583 -0.004293
v 0.001546 -0.004589 -0.004388
v 0.001533 -0.004567 -0.004460
v 0.001604 -0.004535 -0.004367
v 0.001574 -0.004524 -0.004446
v 0.001674 -0.004590 -0.003854
v 0.001835 -0.004628 -0.003705
v 0.001825 -0.004603 -0.003819
v 0.001899 -0.004548 -0.003972
v 0.001600 -0.004561 -0.004031
v 0.001573 -0.004568 -0.004137
v 0.001664 -0.004537 -0.004123
v 0.001655 -0.004526 -0.004200
v 0.001663 -0.004495 -0.004269
v 0.001749 -0.004540 -0.003993
v 0.001752 -0.004496 -0.004188
v 0.001756 -0.004464 -0.004264
v 0.001834 -0.004489 -0.004183
v 0.001838 -0.004461 -0.004253
v 0.001977 -0.004638 -0.003723
v 0.001978 -0.004606 -0.003849
v 0.002057 -0.004634 -0.003737
v 0.002057 -0.004607 -0.003808
v 0.002157 -0.004604 -0.003727
v 0.002044 -0.004573 -0.003875
v 0.001977 -0.004517 -0.004006
v 0.002063 -0.004474 -0.003963
v 0.002154 -0.004563 -0.003792
v 0.002121 -0.004527 -0.003861
v 0.001904 -0.004510 -0.004078
v 0.001956 -0.004483 -0.004095
v 0.001934 -0.004461 -0.004177
v 0.001927 -0.004425 -0.004242
v 0.002009 -0.004418 -0.004109
v 0.002193 -0.004486 -0.003808
v 0.002102 -0.004392 -0.003968
v 0.002244 -0.004324 -0.003817
v 0.001979 -0.004358 -0.004225
v 0.002090 -0.004194 -0.004116
v 0.002157 -0.004246 -0.003971
v 0.002246 -0.004214 -0.003908
v 0.002176 -0.004139 -0.004067
v 0.001663 -0.004466 -0.004329
v 0.001630 -0.004443 -0.004417
v 0.001592 -0.004399 -0.004483
v 0.001620 -0.004320 -0.004512
v 0.001689 -0.004369 -0.004435
v 0.001760 -0.004418 -0.004335
v 0.001849 -0.004411 -0.004317
v 0.001847 -0.004354 -0.004379
v 0.001789 -0.004305 -0.004474
v 0.001887 -0.004278 -0.004401
v 0.001666 -0.004199 -0.004639
v 0.001729 -0.004266 -0.004548
v 0.001747 -0.004154 -0.004637
v 0.001678 -0.004113 -0.004712
v 0.001829 -0.004222 -0.004517
v 0.001913 -0.004178 -0.004444
v 0.001724 -0.004029 -0.004766
v 0.001790 -0.004055 -0.004689
v 0.001785 -0.004007 -0.004754
v 0.001851 -0.004127 -0.004572
v 0.001872 -0.003975 -0.004740
v 0.001955 -0.003965 -0.004651
v 0.001963 -0.003914 -0.004719
v 0.001981 -0.004182 -0.004303
v 0.001938 -0.004110 -0.004486
v 0.002037 -0.004099 -0.004279
v 0.002117 -0.004080 -0.004202
v 0.002082 -0.004043 -0.004272
v 0.002016 -0.004074 -0.004364
v 0.002067 -0.004015 -0.004344
v 0.002045 -0.003986 -0.004507
v 0.002004 -0.003979 -0.004586
v 0.002265 -0.004454 -0.003703
v 0.002308 -0.004402 -0.003685
v 0.002393 -0.004344 -0.003666
v 0.002317 -0.004278 -0.003793
v 0.001434 -0.004807 -0.005423
v 0.001421 -0.004834 -0.005513
v 0.001507 -0.004825 -0.005429
v 0.001497 -0.004849 -0.005515
v 0.001412 -0.004831 -0.005591
v 0.001496 -0.004842 -0.005599
v 0.001610 -0.004841 -0.005510
v 0.001608 -0.004843 -0.005587
v 0.001380 -0.004777 -0.005837
v 0.001545 -0.004769 -0.005917
v 0.001673 -0.004671 -0.006150
v 0.001679 -0.004811 -0.005715
v 0.001788 -0.004760 -0.005871
v 0.001512 -0.004319 -0.007078
v 0.001380 -0.004721 -0.005386
v 0.001454 -0.004749 -0.005361
v 0.001403 -0.004653 -0.005349
v 0.001476 -0.004682 -0.005329
v 0.001528 -0.004770 -0.005367
v 0.001549 -0.004703 -0.005336
v 0.001605 -0.004787 -0.005405
v 0.001623 -0.004721 -0.005353
v 0.001733 -0.004743 -0.005381
v 0.001571 -0.004634 -0.005312
v 0.001685 -0.004664 -0.005323
v 0.001599 -0.004510 -0.005270
v 0.001454 -0.004523 -0.005296
v 0.001659 -0.004366 -0.005205
v 0.001659 -0.004289 -0.005165
v 0.001689 -0.004523 -0.005271
v 0.001709 -0.004451 -0.005233
v 0.001787 -0.004459 -0.005257
v 0.001819 -0.004816 -0.005491
v 0.001912 -0.004786 -0.005426
v 0.001995 -0.004811 -0.005474
v 0.001877 -0.004820 -0.005571
v 0.001937 -0.004733 -0.005373
v 0.001887 -0.004640 -0.005337
v 0.001960 -0.004662 -0.005342
v 0.002001 -0.004738 -0.005383
v 0.001836 -0.004575 -0.005322
v 0.001866 -0.004484 -0.005287
v 0.001878 -0.004415 -0.005248
v 0.001856 -0.004341 -0.005183
v 0.002004 -0.004451 -0.005260
v 0.001988 -0.004382 -0.005196
v 0.001996 -0.004546 -0.005307
v 0.002072 -0.004577 -0.005325
v 0.002090 -0.004403 -0.005202
v 0.002000 -0.004784 -0.005743
v 0.001631 -0.004216 -0.005101
v 0.001573 -0.004135 -0.005042
v 0.001651 -0.004171 -0.005012
v 0.001685 -0.004053 -0.004888
v 0.001716 -0.004082 -0.004925
v 0.001751 -0.004320 -0.005161
v 0.001737 -0.004254 -0.005092
v 0.001813 -0.004218 -0.005021
v 0.001847 -0.004087 -0.004937
v 0.001878 -0.004165 -0.004982
v 0.001695 -0.004025 -0.004844
v 0.001781 -0.004008 -0.004837
v 0.001864 -0.003997 -0.004829
v 0.001926 -0.004041 -0.004917
v 0.001919 -0.003976 -0.004826
v 0.001973 -0.003926 -0.004800
v 0.001932 -0.004288 -0.005101
v 0.002025 -0.004261 -0.005070
v 0.002167 -0.004383 -0.005178
v 0.002170 -0.004229 -0.005076
v 0.002021 -0.003979 -0.004903
v 0.002057 -0.003842 -0.004794
v 0.002133 -0.003870 -0.004867
v 0.002055 -0.004086 -0.004984
v 0.002059 -0.004829 -0.005566
v 0.002067 -0.004815 -0.005639
v 0.002146 -0.004826 -0.005557
v 0.002198 -0.004773 -0.005477
v 0.002223 -0.004814 -0.005555
v 0.002234 -0.004719 -0.005448
v 0.002310 -0.004786 -0.005548
v 0.002336 -0.004727 -0.005497
v 0.002135 -0.004487 -0.005281
v 0.002276 -0.004444 -0.005274
v 0.002266 -0.004626 -0.005398
v 0.002355 -0.004664 -0.005458
v 0.002366 -0.004513 -0.005371
v 0.002402 -0.004793 -0.005628
v 0.002548 -0.004540 -0.005485
v 0.002454 -0.004599 -0.005489
v 0.002525 -0.004608 -0.005531
v 0.002480 -0.004471 -0.005359
v 0.002649 -0.004574 -0.005551
v 0.002640 -0.004501 -0.005444
v 0.002704 -0.004535 -0.005528
v 0.002289 -0.004823 -0.005701
v 0.002037 -0.004752 -0.005913
v 0.002145 -0.004742 -0.005996
v 0.002091 -0.004684 -0.006136
v 0.002003 -0.004620 -0.006313
v 0.002325 -0.004823 -0.005656
v 0.002499 -0.004715 -0.005613
v 0.002672 -0.004701 -0.005773
v 0.002567 -0.004778 -0.005811
v 0.002410 -0.004791 -0.005988
v 0.002513 -0.004805 -0.005954
v 0.002601 -0.004778 -0.006100
v 0.002604 -0.004794 -0.006015
v 0.002630 -0.004649 -0.005641
v 0.002504 -0.004683 -0.005584
v 0.002405 -0.004281 -0.005136
v 0.002415 -0.004189 -0.005079
v 0.002511 -0.004262 -0.005122
v 0.002414 -0.004407 -0.005257
v 0.002362 -0.004321 -0.005163
v 0.002271 -0.004120 -0.005042
v 0.002317 -0.003963 -0.004964
v 0.002461 -0.003966 -0.004974
v 0.002551 -0.004383 -0.005233
v 0.002606 -0.004464 -0.005342
v 0.002758 -0.004446 -0.005247
v 0.002769 -0.004494 -0.005350
v 0.002686 -0.004320 -0.005144
v 0.002743 -0.004225 -0.005073
v 0.003013 -0.004104 -0.004963
v 0.001607 -0.004415 -0.006811
v 0.001797 -0.004587 -0.006368
v 0.002053 -0.004543 -0.006503
v 0.001779 -0.004503 -0.006563
v 0.001933 -0.004446 -0.006701
v 0.001812 -0.004322 -0.007024
v 0.001523 -0.004185 -0.007424
v 0.001839 -0.004377 -0.006886
v 0.002188 -0.004350 -0.007081
v 0.002187 -0.004647 -0.006313
v 0.002220 -0.004469 -0.006762
v 0.002621 -0.004706 -0.006354
v 0.002469 -0.004659 -0.006450
v 0.002422 -0.004515 -0.006780
v 0.002612 -0.004575 -0.006702
v 0.002642 -0.004506 -0.006922
v 0.002212 -0.004260 -0.007353
v 0.002318 -0.004273 -0.007380
v 0.002513 -0.004474 -0.006953
v 0.002647 -0.004469 -0.007110
v 0.002567 -0.004366 -0.007366
v 0.002653 -0.004425 -0.007243
v 0.002655 -0.004382 -0.007353
v 0.002724 -0.004508 -0.005472
v 0.002803 -0.004719 -0.005968
v 0.002670 -0.004783 -0.005989
v 0.002687 -0.004772 -0.006086
v 0.002769 -0.004751 -0.006076
v 0.002789 -0.004694 -0.006307
v 0.002856 -0.004699 -0.006056
v 0.002876 -0.004676 -0.006160
v 0.002809 -0.004624 -0.005764
v 0.002831 -0.004528 -0.005633
v 0.002948 -0.004510 -0.005750
v 0.002910 -0.004599 -0.005865
v 0.003022 -0.004484 -0.005823
v 0.002909 -0.004635 -0.005951
v 0.002933 -0.004632 -0.006040
v 0.002949 -0.004616 -0.006161
v 0.003007 -0.004557 -0.006137
v 0.003024 -0.004495 -0.005903
v 0.003071 -0.004453 -0.005993
v 0.003064 -0.004481 -0.006193
v 0.002884 -0.004508 -0.005352
v 0.002796 -0.004506 -0.005515
v 0.002859 -0.004504 -0.005438
v 0.002864 -0.004414 -0.005172
v 0.002920 -0.004492 -0.005259
v 0.003004 -0.004531 -0.005354
v 0.003044 -0.004529 -0.005264
v 0.002962 -0.004509 -0.005485
v 0.003061 -0.004482 -0.005175
v 0.003077 -0.004407 -0.005104
v 0.003037 -0.004316 -0.005059
v 0.003175 -0.004319 -0.005006
v 0.003236 -0.004461 -0.005145
v 0.003118 -0.004540 -0.005273
v 0.003112 -0.004546 -0.005354
v 0.003193 -0.004533 -0.005369
v 0.003114 -0.004527 -0.005456
v 0.003203 -0.004487 -0.005517
v 0.003137 -0.004495 -0.005177
v 0.003219 -0.004515 -0.005258
v 0.003266 -0.004485 -0.005329
v 0.003309 -0.004447 -0.005235
v 0.003314 -0.004438 -0.005314
v 0.003274 -0.004461 -0.005410
v 0.003321 -0.004405 -0.005373
v 0.003303 -0.004372 -0.005452
v 0.003176 -0.004381 -0.005056
v 0.003157 -0.004438 -0.005115
v 0.003271 -0.004356 -0.005022
v 0.003226 -0.004245 -0.004961
v 0.003186 -0.004115 -0.004922
v 0.003302 -0.004257 -0.004961
v 0.003327 -0.004414 -0.005141
v 0.003346 -0.004343 -0.005044
v 0.003396 -0.004343 -0.005118
v 0.003375 -0.004290 -0.005011
v 0.003399 -0.004219 -0.004987
v 0.003432 -0.004278 -0.005096
v 0.003451 -0.004207 -0.005073
v 0.003365 -0.004386 -0.005213
v 0.003409 -0.004323 -0.005192
v 0.003381 -0.004315 -0.005306
v 0.003344 -0.004275 -0.005404
v 0.003449 -0.004231 -0.005157
v 0.003430 -0.004206 -0.005227
v 0.002889 -0.004503 -0.005606
v 0.003003 -0.004487 -0.005607
v 0.003059 -0.004461 -0.005742
v 0.003116 -0.004454 -0.005707
v 0.003109 -0.004433 -0.005807
v 0.003202 -0.004413 -0.005732
v 0.003257 -0.004411 -0.005547
v 0.003251 -0.004384 -0.005627
v 0.003274 -0.004316 -0.005596
v 0.003267 -0.004342 -0.005766
v 0.003281 -0.004296 -0.005667
v 0.003297 -0.004273 -0.005740
v 0.003121 -0.004415 -0.005904
v 0.003211 -0.004358 -0.005889
v 0.003128 -0.004372 -0.006064
v 0.003193 -0.004324 -0.006004
v 0.003244 -0.004230 -0.006078
v 0.003269 -0.004308 -0.005866
v 0.003275 -0.004168 -0.006047
v 0.003314 -0.004100 -0.005526
v 0.003318 -0.004077 -0.005599
v 0.003295 -0.004309 -0.005510
v 0.003293 -0.004176 -0.005555
v 0.003296 -0.004146 -0.005622
v 0.003324 -0.004114 -0.005785
v 0.003333 -0.004101 -0.005451
v 0.003347 -0.004033 -0.005504
v 0.003341 -0.004036 -0.005730
v 0.003375 -0.003966 -0.005686
v 0.003303 -0.004236 -0.005849
v 0.003336 -0.004032 -0.005840
v 0.002706 -0.004710 -0.006328
v 0.002774 -0.004619 -0.006486
v 0.002878 -0.004639 -0.006310
v 0.002720 -0.004558 -0.006694
v 0.002796 -0.004526 -0.006685
v 0.002940 -0.004478 -0.006589
v 0.002968 -0.004577 -0.006285
v 0.002975 -0.004536 -0.006404
v 0.003023 -0.004426 -0.006576
v 0.003027 -0.004523 -0.006267
v 0.003035 -0.004484 -0.006397
v 0.003138 -0.004325 -0.006211
v 0.003095 -0.004413 -0.006384
v 0.003088 -0.004337 -0.006595
v 0.003132 -0.004330 -0.006416
v 0.003130 -0.004139 -0.006790
v 0.002723 -0.004500 -0.006918
v 0.002799 -0.004454 -0.007014
v 0.002723 -0.004467 -0.007086
v 0.002923 -0.004428 -0.006843
v 0.002880 -0.004394 -0.007021
v 0.002731 -0.004397 -0.007255
v 0.002794 -0.004414 -0.007125
v 0.002824 -0.004286 -0.007318
v 0.002960 -0.004382 -0.006896
v 0.003024 -0.004353 -0.006807
v 0.003002 -0.004296 -0.006977
v 0.002911 -0.004308 -0.007111
v 0.002959 -0.004205 -0.007162
v 0.002888 -0.004192 -0.007332
v 0.002990 -0.004087 -0.007221
v 0.003061 -0.004223 -0.006950
v 0.003201 -0.004224 -0.006317
v 0.003162 -0.004275 -0.006370
v 0.003252 -0.004163 -0.006287
v 0.003165 -0.004158 -0.006562
v 0.003227 -0.004092 -0.006492
v 0.003267 -0.004024 -0.006457
v 0.003232 -0.004018 -0.006689
v 0.003268 -0.003992 -0.006572
v 0.003302 -0.004028 -0.006027
v 0.003283 -0.004091 -0.006291
v 0.003309 -0.003938 -0.006270
v 0.003338 -0.003880 -0.006218
v 0.003298 -0.003865 -0.006470
v 0.003305 -0.003837 -0.006568
v 0.003326 -0.003792 -0.006451
v 0.003324 -0.003767 -0.006545
v 0.003095 -0.004095 -0.006974
v 0.003141 -0.004003 -0.006927
v 0.003053 -0.003898 -0.007156
v 0.003015 -0.003864 -0.007231
v 0.003059 -0.003808 -0.007201
v 0.003146 -0.003881 -0.007053
v 0.003108 -0.003827 -0.007145
v 0.003105 -0.003745 -0.007191
v 0.003191 -0.003687 -0.007172
v 0.003172 -0.004047 -0.006792
v 0.003279 -0.003958 -0.006688
v 0.003280 -0.003934 -0.006761
v 0.003219 -0.003965 -0.006831
v 0.003246 -0.003828 -0.007030
v 0.003295 -0.003914 -0.006610
v 0.003326 -0.003858 -0.006787
v 0.003334 -0.003749 -0.006619
v 0.003343 -0.003800 -0.006714
v 0.003353 -0.003727 -0.006692
v 0.003384 -0.003634 -0.006749
v 0.003397 -0.003613 -0.006864
v 0.003359 -0.003772 -0.006819
v 0.003327 -0.003811 -0.006915
v 0.003303 -0.003769 -0.007029
v 0.003264 -0.003737 -0.007105
v 0.003281 -0.003633 -0.007143
v 0.003351 -0.003707 -0.007008
v 0.003324 -0.003675 -0.007078
v 0.003389 -0.003557 -0.007043
v 0.003331 -0.003577 -0.007128
v 0.003361 -0.003734 -0.006935
v 0.003385 -0.003665 -0.006912
v 0.003385 -0.003637 -0.006981
v 0.001841 -0.004188 -0.007433
v 0.001742 -0.004063 -0.007657
v 0.001479 -0.003972 -0.007812
v 0.002017 -0.004083 -0.007675
v 0.002063 -0.004214 -0.007440
v 0.002216 -0.004140 -0.007595
v 0.001852 -0.003988 -0.007897
v 0.002140 -0.004024 -0.007866
v 0.001725 -0.003918 -0.008062
v 0.001749 -0.003800 -0.008409
v 0.002004 -0.003955 -0.008083
v 0.002002 -0.003890 -0.008276
v 0.002246 -0.003968 -0.008107
v 0.002001 -0.003846 -0.008465
v 0.002129 -0.003881 -0.008343
v 0.002037 -0.003812 -0.008575
v 0.002123 -0.003844 -0.008458
v 0.002116 -0.003792 -0.008593
v 0.002208 -0.004189 -0.007507
v 0.002204 -0.003987 -0.008035
v 0.002252 -0.004029 -0.007941
v 0.002323 -0.004027 -0.007977
v 0.002393 -0.004085 -0.007888
v 0.002437 -0.004182 -0.007698
v 0.002528 -0.004198 -0.007694
v 0.002588 -0.004310 -0.007503
v 0.002671 -0.004297 -0.007514
v 0.002600 -0.004248 -0.007610
v 0.002693 -0.004244 -0.007579
v 0.002607 -0.004171 -0.007712
v 0.002459 -0.004160 -0.007749
v 0.002465 -0.004126 -0.007818
v 0.002522 -0.004108 -0.007828
v 0.002627 -0.004061 -0.007803
v 0.002718 -0.004138 -0.007665
v 0.002757 -0.004028 -0.007680
v 0.002683 -0.003929 -0.007833
v 0.002544 -0.003878 -0.008018
v 0.002742 -0.003844 -0.007794
v 0.002187 -0.003904 -0.008265
v 0.002280 -0.003902 -0.008238
v 0.002415 -0.004033 -0.007967
v 0.002385 -0.003996 -0.008021
v 0.002345 -0.003964 -0.008091
v 0.002330 -0.003928 -0.008159
v 0.002424 -0.003896 -0.008123
v 0.002260 -0.003857 -0.008324
v 0.002341 -0.003817 -0.008288
v 0.002207 -0.003781 -0.008514
v 0.002426 -0.003769 -0.008231
v 0.002541 -0.003736 -0.008108
v 0.002286 -0.003734 -0.008453
v 0.002386 -0.003689 -0.008326
v 0.002381 -0.003623 -0.008385
v 0.002566 -0.003494 -0.008215
v 0.002522 -0.003434 -0.008329
v 0.002415 -0.003529 -0.008433
v 0.002505 -0.003962 -0.007992
v 0.002668 -0.003714 -0.007957
v 0.002820 -0.003878 -0.007626
v 0.002773 -0.003755 -0.007770
v 0.002841 -0.003694 -0.007592
v 0.002742 -0.003658 -0.007847
v 0.002791 -0.003609 -0.007759
v 0.002874 -0.003631 -0.007540
v 0.002834 -0.003580 -0.007662
v 0.002806 -0.003535 -0.007778
v 0.002885 -0.003522 -0.007628
v 0.002508 -0.003408 -0.008392
v 0.002586 -0.003381 -0.008302
v 0.002581 -0.003353 -0.008371
v 0.002664 -0.003482 -0.008076
v 0.002723 -0.003533 -0.007954
v 0.002749 -0.003436 -0.008021
v 0.002786 -0.003501 -0.007864
v 0.002839 -0.003455 -0.007857
v 0.002849 -0.003375 -0.008045
v 0.002632 -0.003434 -0.008169
v 0.002705 -0.003388 -0.008153
v 0.002717 -0.003336 -0.008274
v 0.002695 -0.003301 -0.008384
v 0.002781 -0.003269 -0.008339
v 0.002816 -0.003302 -0.008235
v 0.002927 -0.003413 -0.007776
v 0.002940 -0.003333 -0.007987
v 0.002989 -0.003259 -0.008017
v 0.002940 -0.003193 -0.008180
v 0.002867 -0.003227 -0.008269
v 0.002916 -0.003114 -0.008294
v 0.003014 -0.003083 -0.008148
v 0.001955 -0.003759 -0.008727
v 0.001847 -0.003668 -0.008857
v 0.001741 -0.003567 -0.009035
v 0.001772 -0.003532 -0.009113
v 0.001907 -0.003606 -0.009013
v 0.001893 -0.003531 -0.009123
v 0.002051 -0.003760 -0.008732
v 0.002055 -0.003697 -0.008848
v 0.002138 -0.003703 -0.008794
v 0.001985 -0.003644 -0.008949
v 0.001999 -0.003587 -0.009032
v 0.002014 -0.003528 -0.009093
v 0.002073 -0.003621 -0.008959
v 0.002160 -0.003652 -0.008858
v 0.002083 -0.003573 -0.009010
v 0.002116 -0.003450 -0.009088
v 0.002179 -0.003548 -0.008935
v 0.002143 -0.003513 -0.009002
v 0.002218 -0.003454 -0.008947
v 0.002190 -0.003417 -0.009039
v 0.001629 -0.003436 -0.009191
v 0.001634 -0.003342 -0.009371
v 0.001691 -0.003335 -0.009394
v 0.001874 -0.003421 -0.009245
v 0.001755 -0.003420 -0.009251
v 0.001949 -0.003348 -0.009333
v 0.001693 -0.003274 -0.009470
v 0.001746 -0.003234 -0.009503
v 0.001901 -0.003286 -0.009413
v 0.001921 -0.003117 -0.009550
v 0.001953 -0.003454 -0.009195
v 0.002040 -0.003456 -0.009152
v 0.002063 -0.003351 -0.009278
v 0.002188 -0.003331 -0.009198
v 0.002246 -0.003342 -0.009109
v 0.002191 -0.003275 -0.009261
v 0.002019 -0.003283 -0.009370
v 0.002088 -0.003096 -0.009487
v 0.002316 -0.003109 -0.009306
v 0.002403 -0.002875 -0.009488
v 0.002187 -0.003658 -0.008796
v 0.002229 -0.003676 -0.008716
v 0.002222 -0.003601 -0.008816
v 0.002348 -0.003565 -0.008595
v 0.002325 -0.003533 -0.008680
v 0.002406 -0.003367 -0.008715
v 0.002503 -0.003357 -0.008543
v 0.002396 -0.003456 -0.008655
v 0.002284 -0.003446 -0.008819
v 0.002259 -0.003400 -0.008940
v 0.002325 -0.003366 -0.008867
v 0.002400 -0.003331 -0.008773
v 0.002420 -0.003301 -0.008833
v 0.002319 -0.003347 -0.008946
v 0.002348 -0.003315 -0.009010
v 0.002413 -0.003300 -0.008926
v 0.002421 -0.003246 -0.009068
v 0.002389 -0.003221 -0.009127
v 0.002587 -0.003321 -0.008463
v 0.002474 -0.003299 -0.008684
v 0.002589 -0.003245 -0.008638
v 0.002472 -0.003277 -0.008755
v 0.002596 -0.003213 -0.008736
v 0.002517 -0.003255 -0.008907
v 0.002523 -0.003240 -0.008981
v 0.002609 -0.003203 -0.008882
v 0.002620 -0.003184 -0.008958
v 0.002667 -0.003252 -0.008511
v 0.002760 -0.003224 -0.008423
v 0.002642 -0.003199 -0.008642
v 0.002710 -0.003169 -0.008552
v 0.002693 -0.003138 -0.008621
v 0.002645 -0.003175 -0.008717
v 0.002695 -0.003111 -0.008699
v 0.002687 -0.003128 -0.008920
v 0.002732 -0.003070 -0.008880
v 0.002765 -0.003137 -0.008488
v 0.002738 -0.003056 -0.008586
v 0.002890 -0.003035 -0.008379
v 0.002827 -0.002950 -0.008495
v 0.002791 -0.002898 -0.008552
v 0.002823 -0.003172 -0.008385
v 0.002735 -0.003024 -0.008656
v 0.002738 -0.003027 -0.008744
v 0.002754 -0.002940 -0.008715
v 0.002764 -0.002995 -0.008872
v 0.002795 -0.002897 -0.008925
v 0.002763 -0.002907 -0.008625
v 0.002783 -0.002836 -0.008602
v 0.002770 -0.002809 -0.008674
v 0.002770 -0.002854 -0.008788
v 0.002763 -0.002783 -0.008746
v 0.002770 -0.002761 -0.008819
v 0.002516 -0.003204 -0.009054
v 0.002622 -0.003134 -0.009049
v 0.002688 -0.002881 -0.009292
v 0.002697 -0.003091 -0.009005
v 0.002743 -0.003033 -0.008987
v 0.002732 -0.003006 -0.009076
v 0.002778 -0.002957 -0.008988
v 0.002802 -0.002875 -0.009015
v 0.002769 -0.002917 -0.009110
v 0.002751 -0.002892 -0.009197
v 0.002804 -0.002851 -0.009088
v 0.002801 -0.002819 -0.009190
v 0.002801 -0.002821 -0.008917
v 0.002776 -0.002689 -0.008864
v 0.002815 -0.002722 -0.009005
v 0.002821 -0.002794 -0.009024
v 0.002831 -0.002759 -0.009138
v 0.002835 -0.002681 -0.009112
v 0.002777 -0.002754 -0.009333
v 0.002830 -0.002735 -0.009210
v 0.002822 -0.002708 -0.009283
v 0.002845 -0.002663 -0.009187
v 0.002845 -0.002634 -0.009279
v 0.002806 -0.002668 -0.009374
v 0.002748 -0.004300 -0.007429
v 0.002786 -0.004214 -0.007495
v 0.002856 -0.004140 -0.007437
v 0.002938 -0.004012 -0.007364
v 0.002880 -0.003869 -0.007500
v 0.003002 -0.003946 -0.007240
v 0.002959 -0.003813 -0.007325
v 0.002994 -0.003759 -0.007271
v 0.003022 -0.003690 -0.007256
v 0.002943 -0.003709 -0.007360
v 0.002961 -0.003638 -0.007349
v 0.002903 -0.003559 -0.007541
v 0.003039 -0.003582 -0.007299
v 0.002986 -0.003546 -0.007402
v 0.003052 -0.003448 -0.007458
v 0.003093 -0.003633 -0.007231
v 0.003132 -0.003548 -0.007286
v 0.003213 -0.003591 -0.007213
v 0.003241 -0.003508 -0.007279
v 0.003155 -0.003427 -0.007392
v 0.003254 -0.003370 -0.007376
v 0.003019 -0.003439 -0.007522
v 0.002953 -0.003471 -0.007584
v 0.003067 -0.003343 -0.007708
v 0.003196 -0.003341 -0.007460
v 0.003178 -0.003305 -0.007543
v 0.003298 -0.003542 -0.007196
v 0.003337 -0.003461 -0.007224
v 0.003008 -0.003299 -0.007916
v 0.003081 -0.003267 -0.007829
v 0.003161 -0.003243 -0.007726
v 0.003106 -0.003207 -0.007867
v 0.003044 -0.003189 -0.007995
v -0.002916 -0.002068 -0.005532
v 0.001063 -0.003433 -0.005195
v 0.001005 -0.003391 -0.005233
v 0.001059 -0.003396 -0.005268
v -0.004454 0.000358 -0.008784
v -0.004485 0.000758 -0.008636
v -0.004234 -0.000479 -0.008965
v -0.004269 -0.000278 -0.009030
v -0.004339 -0.000027 -0.008880
v -0.004494 0.000930 -0.008640
v -0.004395 0.001260 -0.008460
v -0.004319 0.002021 -0.008161
v -0.004232 0.002270 -0.008057
v -0.004218 0.002367 -0.008082
v -0.004138 0.002596 -0.008091
v -0.004003 0.002709 -0.007992
v -0.003874 0.002911 -0.007928
v -0.003721 0.003075 -0.007846
v -0.003482 0.003289 -0.007805
v -0.003646 0.004103 -0.007543
v -0.003688 0.004259 -0.007499
v -0.003593 0.004013 -0.007570
v -0.003346 0.003777 -0.007633
v -0.003323 0.003716 -0.007652
v -0.003458 0.003926 -0.007587
v -0.003397 0.003868 -0.007615
v -0.003314 0.003485 -0.007725
v -0.003299 0.003557 -0.007702
v -0.003307 0.003640 -0.007676
v -0.004702 0.006630 -0.006780
v -0.004807 0.006817 -0.006729
v -0.004762 0.006709 -0.006750
v -0.004822 0.006897 -0.006704
v -0.004820 0.006973 -0.006681
v -0.004509 0.006473 -0.006847
v -0.004439 0.006429 -0.006872
v -0.004372 0.006396 -0.006858
v -0.004208 0.006369 -0.006824
v -0.004138 0.006382 -0.006856
v -0.003693 0.006506 -0.006732
v -0.003462 0.005489 -0.007096
v -0.003474 0.005587 -0.007065
v -0.003469 0.005640 -0.007002
v -0.003618 0.006493 -0.006784
v -0.003547 0.006462 -0.006786
v -0.003398 0.006203 -0.006926
v -0.003378 0.006000 -0.006870
v -0.004801 0.007043 -0.006661
v -0.004778 0.007116 -0.006648
v -0.004712 0.007113 -0.006612
v -0.004513 0.007370 -0.006568
v -0.004303 0.007390 -0.006495
v -0.004159 0.007570 -0.006463
v -0.004085 0.007668 -0.006430
v -0.004062 0.007738 -0.006408
v -0.004076 0.007824 -0.006387
v -0.004132 0.008028 -0.006375
v -0.004097 0.008211 -0.006144
v -0.004075 0.008301 -0.006078
v -0.004054 0.008306 -0.006211
v -0.003853 0.008518 -0.006163
v -0.003774 0.008571 -0.006132
v -0.003683 0.008594 -0.006120
v -0.003602 0.008600 -0.006113
v -0.003508 0.008639 -0.006099
v -0.003442 0.008702 -0.006077
v -0.003283 0.008840 -0.006110
v -0.003691 0.004357 -0.007463
v -0.003678 0.004429 -0.007440
v -0.003635 0.004568 -0.007409
v -0.003538 0.004765 -0.007326
v -0.003355 0.005083 -0.007167
v -0.003349 0.005316 -0.007145
v -0.003291 0.005228 -0.007169
v -0.003303 0.005153 -0.007189
v -0.004415 0.000219 -0.009099
v -0.004414 0.000143 -0.008964
v -0.004456 0.000400 -0.008968
v -0.004381 0.000431 -0.009347
v -0.004498 0.000765 -0.008742
v -0.004509 0.000958 -0.008786
v -0.004414 0.000771 -0.009226
v -0.004476 0.000750 -0.008950
v -0.004353 0.000503 -0.009452
v -0.004279 0.000714 -0.009655
v -0.004437 0.001016 -0.009202
v -0.004375 0.000953 -0.009395
v -0.004328 0.000632 -0.009516
v -0.004343 0.001165 -0.009546
v -0.004287 0.000909 -0.009649
v -0.004228 0.001033 -0.009925
v -0.004231 -0.000267 -0.009336
v -0.004345 -0.000046 -0.009007
v -0.004281 -0.000200 -0.009151
v -0.004223 -0.000091 -0.009534
v -0.004347 0.000000 -0.009117
v -0.004339 0.000171 -0.009345
v -0.004354 0.000331 -0.009409
v -0.004224 0.000112 -0.009640
v -0.004249 0.000423 -0.009673
v -0.004123 -0.000322 -0.009653
v -0.004093 -0.000125 -0.009881
v -0.004155 0.000084 -0.009857
v -0.004240 0.000690 -0.009791
v -0.004117 0.000205 -0.010159
v -0.004193 0.000408 -0.009957
v -0.004059 -0.000012 -0.010168
v -0.003988 -0.000084 -0.010329
v -0.003967 0.000111 -0.010553
v -0.004036 0.000348 -0.010430
v -0.003846 0.000237 -0.011008
v -0.003931 0.000369 -0.010800
v -0.003943 0.000570 -0.010840
v -0.003969 0.000761 -0.010892
v -0.003840 0.000689 -0.011261
v -0.003892 0.000569 -0.011059
v -0.004192 0.000773 -0.010040
v -0.004128 0.000809 -0.010251
v -0.004014 0.000631 -0.010584
v -0.004050 0.000707 -0.010460
v -0.004070 0.001059 -0.010566
v -0.004018 0.000969 -0.010751
v -0.003934 0.000949 -0.011070
v -0.004052 0.001229 -0.010653
v -0.003996 0.001167 -0.010848
v -0.004507 0.000992 -0.008723
v -0.004497 0.001159 -0.008715
v -0.004511 0.001094 -0.008771
v -0.004500 0.001022 -0.008905
v -0.004507 0.001130 -0.008871
v -0.004505 0.001228 -0.008886
v -0.004469 0.001274 -0.009214
v -0.004471 0.001298 -0.008707
v -0.004502 0.001218 -0.008805
v -0.004486 0.001338 -0.008992
v -0.004463 0.001466 -0.008898
v -0.004451 0.001531 -0.008795
v -0.004448 0.001170 -0.009284
v -0.004447 0.001264 -0.009307
v -0.004444 0.001323 -0.009294
v -0.004459 0.001392 -0.009160
v -0.004434 0.001392 -0.009263
v -0.004383 0.001507 -0.009273
v -0.004435 0.001519 -0.008986
v -0.004340 0.001640 -0.009353
v -0.004357 0.001493 -0.009389
v -0.004386 0.001152 -0.009435
v -0.004279 0.001284 -0.009761
v -0.004337 0.001264 -0.009549
v -0.004287 0.001156 -0.009758
v -0.004269 0.001515 -0.009615
v -0.004375 0.001526 -0.008448
v -0.004402 0.001639 -0.008594
v -0.004415 0.001760 -0.008706
v -0.004424 0.001745 -0.008808
v -0.004401 0.001825 -0.008926
v -0.004390 0.001594 -0.009106
v -0.004383 0.001921 -0.008463
v -0.004369 0.002045 -0.008528
v -0.004361 0.002112 -0.008600
v -0.004329 0.002275 -0.008580
v -0.004346 0.001796 -0.009218
v -0.004272 0.001777 -0.009512
v -0.004208 0.001859 -0.009720
v -0.004327 0.002082 -0.009168
v -0.004348 0.002104 -0.009005
v -0.004276 0.001936 -0.009378
v -0.004178 0.002064 -0.009694
v -0.004299 0.002228 -0.009178
v -0.004227 0.002249 -0.009442
v -0.004201 0.001531 -0.009945
v -0.004213 0.001202 -0.010006
v -0.004136 0.001227 -0.010287
v -0.004219 0.001351 -0.009976
v -0.004220 0.001610 -0.009745
v -0.004173 0.001742 -0.010022
v -0.004130 0.001562 -0.010233
v -0.004103 0.001773 -0.010261
v -0.004064 0.001788 -0.010444
v -0.004037 0.002026 -0.010427
v -0.004135 0.001957 -0.010033
v -0.004103 0.002355 -0.009819
v -0.004076 0.002312 -0.009978
v -0.004071 0.002189 -0.010075
v -0.004047 0.002406 -0.010052
v -0.004080 0.001933 -0.010239
v -0.004045 0.002129 -0.010221
v -0.003950 0.002307 -0.010698
v -0.004022 0.002359 -0.010165
v -0.003962 0.002669 -0.010180
v -0.003972 0.002445 -0.010436
v -0.004081 0.001391 -0.010507
v -0.004034 0.001376 -0.010683
v -0.004001 0.001630 -0.010773
v -0.003959 0.001785 -0.010863
v -0.003751 0.000175 -0.011243
v -0.003788 0.000494 -0.011346
v -0.003690 0.000584 -0.011563
v -0.003916 0.001243 -0.011146
v -0.003811 0.000829 -0.011364
v -0.003875 0.001133 -0.011245
v -0.003771 0.001132 -0.011501
v -0.003706 0.001080 -0.011635
v -0.003722 0.001307 -0.011675
v -0.003735 0.001482 -0.011673
v -0.003616 0.001330 -0.011978
v -0.003501 0.001395 -0.012229
v -0.003981 0.002064 -0.010697
v -0.003812 0.002656 -0.010963
v -0.003890 0.002295 -0.010966
v -0.003936 0.001522 -0.011090
v -0.003879 0.001521 -0.011250
v -0.003816 0.001729 -0.011410
v -0.003891 0.001959 -0.011110
v -0.003829 0.002080 -0.011272
v -0.003791 0.002220 -0.011353
v -0.003890 0.001824 -0.011195
v -0.003750 0.002012 -0.011518
v -0.003715 0.002232 -0.011594
v -0.003646 0.002085 -0.011844
v -0.003632 0.002306 -0.011843
v -0.003679 0.001695 -0.011802
v -0.003615 0.001810 -0.011962
v -0.003548 0.001949 -0.012107
v -0.003554 0.002317 -0.012032
v -0.003814 0.002293 -0.011226
v -0.003753 0.002619 -0.011242
v -0.003700 0.002541 -0.011508
v -0.003642 0.002550 -0.011688
v -0.003590 0.002464 -0.011912
v -0.003603 0.002815 -0.011614
v -0.003562 0.002730 -0.011881
v -0.003525 0.003022 -0.011748
v -0.003548 0.001784 -0.012114
v -0.003470 0.002065 -0.012364
v -0.003417 0.001987 -0.012547
v -0.003514 0.002160 -0.012170
v -0.003471 0.002291 -0.012337
v -0.003411 0.002354 -0.012516
v -0.003288 0.002470 -0.012825
v -0.003538 0.002665 -0.011997
v -0.003509 0.002804 -0.011969
v -0.003498 0.002684 -0.012080
v -0.003464 0.002818 -0.012040
v -0.003431 0.002914 -0.012003
v -0.003495 0.002452 -0.012185
v -0.003457 0.002598 -0.012208
v -0.003439 0.002538 -0.012291
v -0.003382 0.002619 -0.012336
v -0.003402 0.002650 -0.012251
v -0.003427 0.002740 -0.012150
v -0.003364 0.002899 -0.012071
v -0.003348 0.002752 -0.012210
v -0.003277 0.002749 -0.012291
v -0.003300 0.002687 -0.012376
v -0.003181 0.002793 -0.012358
v -0.003092 0.002983 -0.012236
v -0.003372 0.002502 -0.012565
v -0.003345 0.002572 -0.012569
v -0.003277 0.002538 -0.012794
v -0.003335 0.002628 -0.012464
v -0.003199 0.002685 -0.012676
v -0.003709 0.000406 -0.011494
v -0.003556 0.000455 -0.011810
v -0.003476 0.000547 -0.012069
v -0.003634 0.000827 -0.011763
v -0.003556 0.000937 -0.011978
v -0.003524 0.000717 -0.011989
v -0.003477 0.000435 -0.012008
v -0.003397 0.000380 -0.012165
v -0.003392 0.000489 -0.012236
v -0.003319 0.000374 -0.012371
v -0.003260 0.000355 -0.012526
v -0.003388 0.000712 -0.012315
v -0.003550 0.001148 -0.012067
v -0.003486 0.000990 -0.012201
v -0.003448 0.001192 -0.012341
v -0.003325 0.000853 -0.012530
v -0.003329 0.001058 -0.012624
v -0.003206 0.000944 -0.012971
v -0.003265 0.001221 -0.012940
v -0.003090 0.001029 -0.013369
v -0.003167 0.001167 -0.013202
v -0.003382 0.001271 -0.012563
v -0.003491 0.001563 -0.012268
v -0.003421 0.001711 -0.012563
v -0.003347 0.001448 -0.012726
v -0.003281 0.001669 -0.012938
v -0.003266 0.001383 -0.012999
v -0.003129 0.001371 -0.013334
v -0.003098 0.001550 -0.013405
v -0.003157 0.001652 -0.013260
v -0.003222 0.000643 -0.012721
v -0.003116 0.000873 -0.013225
v -0.002998 0.000747 -0.013441
v -0.002820 0.000700 -0.013716
v -0.002932 0.000949 -0.013612
v -0.003357 0.001901 -0.012773
v -0.003249 0.001924 -0.013052
v -0.003336 0.002250 -0.012753
v -0.003190 0.002103 -0.013211
v -0.003256 0.002385 -0.012948
v -0.003215 0.002496 -0.012984
v -0.003172 0.002426 -0.013160
v -0.003114 0.002521 -0.013213
v -0.003079 0.002878 -0.012410
v -0.003201 0.002604 -0.012883
v -0.003109 0.002609 -0.013081
v -0.003135 0.002716 -0.012822
v -0.003085 0.002733 -0.012907
v -0.002990 0.002729 -0.013058
v -0.002948 0.002728 -0.013175
v -0.003152 0.002778 -0.012462
v -0.002985 0.002867 -0.012707
v -0.002924 0.002935 -0.012717
v -0.003044 0.002815 -0.012726
v -0.002953 0.002835 -0.012858
v -0.002913 0.002862 -0.012905
v -0.002910 0.002800 -0.013136
v -0.002881 0.002900 -0.012970
v -0.002866 0.002995 -0.012805
v -0.004263 0.002219 -0.008209
v -0.004281 0.002436 -0.008807
v -0.004216 0.002478 -0.008142
v -0.004283 0.002393 -0.008433
v -0.004187 0.002548 -0.008137
v -0.004182 0.002620 -0.008265
v -0.004246 0.002498 -0.008361
v -0.004176 0.002667 -0.008338
v -0.004290 0.002393 -0.008611
v -0.004233 0.002509 -0.008506
v -0.004245 0.002487 -0.008659
v -0.004153 0.002626 -0.008681
v -0.004167 0.002602 -0.008610
v -0.004172 0.002681 -0.008413
v -0.004111 0.002729 -0.008677
v -0.004278 0.002391 -0.009088
v -0.004236 0.002549 -0.008948
v -0.004219 0.002575 -0.009217
v -0.004224 0.002596 -0.009096
v -0.004186 0.002448 -0.009459
v -0.004237 0.002543 -0.008836
v -0.004196 0.002626 -0.008875
v -0.004195 0.002673 -0.009023
v -0.004139 0.002663 -0.008756
v -0.004110 0.002718 -0.008723
v -0.004161 0.002710 -0.008932
v -0.004103 0.002750 -0.008810
v -0.004211 0.002639 -0.009175
v -0.004195 0.002710 -0.009130
v -0.004171 0.002682 -0.009400
v -0.004183 0.002763 -0.009198
v -0.004166 0.002784 -0.009079
v -0.004150 0.002638 -0.008187
v -0.004077 0.002686 -0.008102
v -0.004112 0.002756 -0.008227
v -0.004125 0.002790 -0.008299
v -0.004084 0.002733 -0.008148
v -0.004065 0.002939 -0.008252
v -0.003959 0.002839 -0.008034
v -0.004145 0.002769 -0.008452
v -0.004143 0.002783 -0.008382
v -0.004110 0.002889 -0.008524
v -0.004110 0.002894 -0.008346
v -0.004115 0.002903 -0.008423
v -0.004039 0.002894 -0.008179
v -0.003997 0.003035 -0.008218
v -0.003920 0.002957 -0.008085
v -0.003837 0.002988 -0.007986
v -0.003918 0.003164 -0.008239
v -0.003779 0.003096 -0.008026
v -0.004070 0.002990 -0.008313
v -0.004071 0.003014 -0.008386
v -0.004029 0.003054 -0.008292
v -0.004024 0.003094 -0.008357
v -0.004072 0.003012 -0.008497
v -0.004013 0.003127 -0.008430
v -0.003976 0.003117 -0.008269
v -0.003941 0.003205 -0.008323
v -0.003946 0.003230 -0.008394
v -0.004087 0.002826 -0.008853
v -0.004056 0.002921 -0.008743
v -0.004009 0.003097 -0.008866
v -0.004002 0.003099 -0.008770
v -0.004081 0.002809 -0.008773
v -0.004098 0.003020 -0.009189
v -0.004079 0.003052 -0.009069
v -0.004019 0.003071 -0.008669
v -0.003983 0.003180 -0.008544
v -0.003936 0.003236 -0.008768
v -0.003935 0.003259 -0.008495
v -0.003881 0.003320 -0.008745
v -0.003998 0.003188 -0.008974
v -0.004004 0.003213 -0.009130
v -0.003976 0.003251 -0.009036
v -0.003911 0.003297 -0.008865
v -0.003818 0.003394 -0.008834
v -0.003885 0.003346 -0.009137
v -0.003882 0.003351 -0.009006
v -0.004154 0.002388 -0.009585
v -0.004111 0.002582 -0.009704
v -0.004091 0.002483 -0.009910
v -0.004095 0.002592 -0.009887
v -0.004078 0.002600 -0.009962
v -0.004087 0.002705 -0.009709
v -0.004095 0.002644 -0.009790
v -0.004087 0.002666 -0.009863
v -0.004064 0.002683 -0.009937
v -0.004152 0.002821 -0.009340
v -0.004058 0.003016 -0.009405
v -0.004031 0.002994 -0.009514
v -0.004093 0.002776 -0.009615
v -0.004062 0.002888 -0.009561
v -0.004037 0.002790 -0.009747
v -0.004022 0.002745 -0.009917
v -0.004007 0.002938 -0.009607
v -0.003938 0.002869 -0.009817
v -0.003887 0.002994 -0.009763
v -0.003973 0.002696 -0.010080
v -0.004025 0.002613 -0.010045
v -0.003988 0.002607 -0.010125
v -0.003973 0.002756 -0.009991
v -0.003934 0.002780 -0.010048
v -0.003928 0.002768 -0.010327
v -0.003895 0.002872 -0.010013
v -0.003864 0.002980 -0.010116
v -0.003873 0.002974 -0.010361
v -0.003893 0.002864 -0.010445
v -0.003852 0.003053 -0.010269
v -0.003795 0.003187 -0.010379
v -0.004052 0.003096 -0.009286
v -0.004011 0.003186 -0.009249
v -0.004006 0.003123 -0.009396
v -0.003968 0.003128 -0.009471
v -0.003931 0.003224 -0.009387
v -0.003903 0.003013 -0.009671
v -0.003886 0.003159 -0.009543
v -0.003964 0.003268 -0.009144
v -0.003926 0.003266 -0.009307
v -0.003806 0.003363 -0.009332
v -0.003821 0.003299 -0.009463
v -0.003835 0.003097 -0.009888
v -0.003834 0.003133 -0.009707
v -0.003837 0.003222 -0.009556
v -0.003764 0.003329 -0.009696
v -0.003706 0.003467 -0.009333
v -0.003786 0.003325 -0.009532
v -0.003729 0.003400 -0.009551
v -0.003781 0.003279 -0.009920
v -0.003790 0.003205 -0.010115
v -0.003731 0.003348 -0.010075
v -0.003719 0.003375 -0.010202
v -0.003739 0.003366 -0.010372
v -0.003699 0.003468 -0.010367
v -0.003710 0.003414 -0.009737
v -0.003658 0.003453 -0.010041
v -0.003653 0.003472 -0.010156
v -0.003597 0.003541 -0.010145
v -0.003602 0.003590 -0.010328
v -0.003523 0.003599 -0.010112
v -0.003559 0.003567 -0.010024
v -0.003529 0.003625 -0.010281
v -0.003805 0.003132 -0.008097
v -0.003869 0.003262 -0.008295
v -0.003837 0.003213 -0.008213
v -0.003870 0.003336 -0.008497
v -0.003874 0.003302 -0.008364
v -0.003697 0.003220 -0.008083
v -0.003658 0.003157 -0.007900
v -0.003613 0.003248 -0.008011
v -0.003555 0.003337 -0.008079
v -0.003500 0.003329 -0.007927
v -0.003579 0.003378 -0.008181
v -0.003701 0.003409 -0.008323
v -0.003539 0.003480 -0.008286
v -0.003690 0.003459 -0.008395
v -0.003422 0.003453 -0.007902
v -0.003502 0.003421 -0.008124
v -0.003459 0.003450 -0.008001
v -0.003355 0.003412 -0.007746
v -0.003376 0.003541 -0.007861
v -0.003399 0.003568 -0.007952
v -0.003559 0.003538 -0.008403
v -0.003515 0.003459 -0.008223
v -0.003463 0.003511 -0.008178
v -0.003488 0.003572 -0.008326
v -0.003433 0.003575 -0.008158
v -0.003401 0.003622 -0.008041
v -0.003452 0.003636 -0.008303
v -0.003445 0.003747 -0.008357
v -0.003824 0.003369 -0.008442
v -0.003688 0.003484 -0.008474
v -0.003730 0.003451 -0.009140
v -0.003635 0.003535 -0.008572
v -0.003669 0.003524 -0.008751
v -0.003596 0.003564 -0.008959
v -0.003512 0.003616 -0.008955
v -0.003498 0.003610 -0.008446
v -0.003551 0.003591 -0.008573
v -0.003482 0.003660 -0.008607
v -0.003461 0.003680 -0.008431
v -0.003451 0.003779 -0.008490
v -0.003451 0.003726 -0.008588
v -0.003441 0.003819 -0.008612
v -0.003518 0.003615 -0.008670
v -0.003430 0.003698 -0.008785
v -0.003443 0.003666 -0.008929
v -0.003412 0.003728 -0.008896
v -0.003416 0.003764 -0.008746
v -0.003423 0.003881 -0.008773
v -0.003406 0.003793 -0.008835
v -0.003406 0.003847 -0.009002
v -0.003411 0.003925 -0.008958
v -0.003604 0.004250 -0.007576
v -0.003548 0.004165 -0.007605
v -0.003459 0.004088 -0.007633
v -0.003491 0.004137 -0.008008
v -0.003514 0.004177 -0.008090
v -0.003466 0.004252 -0.007978
v -0.003501 0.004262 -0.008050
v -0.003416 0.003915 -0.007914
v -0.003350 0.003609 -0.007812
v -0.003332 0.003666 -0.007748
v -0.003398 0.003747 -0.007935
v -0.003384 0.003665 -0.007943
v -0.003335 0.003820 -0.007700
v -0.003353 0.003758 -0.007799
v -0.003341 0.003845 -0.007772
v -0.003331 0.003742 -0.007724
v -0.003411 0.003831 -0.007929
v -0.003370 0.003878 -0.007844
v -0.003443 0.003831 -0.008099
v -0.003459 0.003881 -0.008229
v -0.003465 0.003954 -0.007985
v -0.003497 0.003987 -0.008055
v -0.003447 0.003872 -0.008009
v -0.003501 0.004012 -0.008128
v -0.003498 0.004047 -0.008257
v -0.003414 0.003729 -0.008088
v -0.003436 0.004014 -0.007627
v -0.003377 0.003954 -0.007657
v -0.003365 0.003990 -0.007678
v -0.003431 0.004192 -0.007663
v -0.003338 0.004074 -0.007699
v -0.003389 0.003989 -0.007873
v -0.003352 0.004122 -0.007840
v -0.003327 0.004193 -0.007822
v -0.003356 0.003902 -0.007675
v -0.003327 0.003917 -0.007749
v -0.003323 0.003992 -0.007725
v -0.003344 0.003946 -0.007821
v -0.003321 0.004015 -0.007798
v -0.003308 0.004088 -0.007775
v -0.003314 0.004168 -0.007751
v -0.003458 0.004026 -0.007957
v -0.003501 0.004064 -0.008031
v -0.003441 0.004112 -0.007947
v -0.003374 0.004233 -0.007891
v -0.003513 0.004098 -0.008100
v -0.003524 0.004250 -0.008424
v -0.003513 0.004480 -0.008258
v -0.003518 0.004172 -0.008548
v -0.003505 0.004412 -0.008670
v -0.003488 0.004585 -0.008474
v -0.003477 0.004543 -0.008754
v -0.003466 0.003893 -0.008452
v -0.003492 0.003999 -0.008444
v -0.003492 0.004092 -0.008622
v -0.003450 0.004024 -0.008762
v -0.003497 0.004328 -0.008730
v -0.003647 0.003524 -0.009089
v -0.003572 0.003591 -0.009086
v -0.003581 0.003607 -0.009222
v -0.003495 0.003641 -0.009048
v -0.003495 0.003682 -0.009196
v -0.003627 0.003522 -0.009507
v -0.003551 0.003637 -0.009355
v -0.003430 0.003761 -0.009264
v -0.003440 0.003719 -0.009531
v -0.003529 0.003603 -0.009657
v -0.003436 0.003696 -0.009027
v -0.003408 0.003815 -0.009131
v -0.003439 0.003746 -0.009173
v -0.003388 0.003841 -0.009241
v -0.003394 0.003887 -0.009127
v -0.003325 0.003880 -0.009417
v -0.003360 0.003813 -0.009437
v -0.003368 0.003925 -0.009235
v -0.003285 0.004007 -0.009435
v -0.003440 0.003679 -0.009798
v -0.003380 0.003747 -0.009733
v -0.003348 0.003809 -0.009612
v -0.003430 0.003667 -0.010118
v -0.003460 0.004497 -0.008869
v -0.003412 0.004626 -0.009040
v -0.003408 0.004033 -0.008997
v -0.003379 0.004125 -0.009119
v -0.003258 0.004118 -0.009445
v -0.003335 0.004230 -0.009239
v -0.003262 0.004232 -0.009411
v -0.003446 0.004244 -0.008894
v -0.003390 0.004528 -0.009119
v -0.003320 0.004715 -0.009308
v -0.003291 0.004544 -0.009381
v -0.003267 0.004735 -0.009510
v -0.003249 0.004500 -0.009485
v -0.003158 0.004362 -0.009634
v -0.003134 0.004652 -0.009765
v -0.003092 0.004782 -0.009804
v -0.003289 0.003928 -0.009582
v -0.003263 0.004001 -0.009548
v -0.003323 0.003816 -0.009729
v -0.003315 0.003769 -0.009860
v -0.003244 0.003831 -0.009862
v -0.003308 0.003760 -0.009947
v -0.003262 0.003774 -0.010082
v -0.003196 0.003837 -0.009935
v -0.003123 0.003852 -0.010081
v -0.003070 0.003878 -0.010162
v -0.003256 0.003886 -0.009765
v -0.003185 0.003902 -0.009824
v -0.003240 0.003999 -0.009645
v -0.003214 0.004076 -0.009602
v -0.003164 0.004015 -0.009729
v -0.003136 0.004085 -0.009711
v -0.003118 0.003945 -0.009828
v -0.003088 0.004014 -0.009799
v -0.003113 0.003890 -0.009920
v -0.003029 0.003951 -0.009916
v -0.003023 0.003913 -0.010068
v -0.003053 0.004098 -0.009814
v -0.003015 0.004016 -0.009881
v -0.002975 0.004108 -0.009926
v -0.002999 0.003930 -0.010142
v -0.002961 0.003971 -0.010047
v -0.002956 0.003994 -0.010120
v -0.002966 0.004025 -0.009950
v -0.002933 0.004039 -0.010025
v -0.002934 0.004064 -0.010097
v -0.002935 0.004116 -0.010000
v -0.002924 0.004137 -0.010074
v -0.003169 0.004153 -0.009631
v -0.003136 0.004233 -0.009671
v -0.003056 0.004268 -0.009814
v -0.003063 0.004420 -0.009818
v -0.002948 0.004201 -0.009974
v -0.002937 0.004343 -0.010014
v -0.002979 0.004356 -0.009926
v -0.002951 0.004467 -0.009967
v -0.003009 0.004502 -0.009884
v -0.002981 0.004664 -0.009916
v -0.003009 0.004771 -0.009869
v -0.002922 0.004212 -0.010050
v -0.003847 0.002696 -0.010743
v -0.003734 0.002961 -0.011076
v -0.003808 0.003004 -0.010669
v -0.003633 0.003306 -0.011032
v -0.003734 0.003363 -0.010496
v -0.003692 0.003445 -0.010573
v -0.003679 0.003513 -0.010496
v -0.003674 0.003358 -0.010752
v -0.003607 0.003460 -0.010833
v -0.003562 0.003564 -0.010790
v -0.003657 0.003540 -0.010360
v -0.003647 0.003567 -0.010463
v -0.003571 0.003625 -0.010465
v -0.003449 0.003680 -0.010448
v -0.003539 0.003615 -0.010714
v -0.003446 0.003676 -0.010750
v -0.003479 0.003649 -0.010872
v -0.003581 0.003433 -0.011055
v -0.003519 0.003543 -0.011084
v -0.003505 0.003602 -0.010963
v -0.003675 0.002900 -0.011292
v -0.003543 0.003186 -0.011572
v -0.003574 0.003295 -0.011289
v -0.003494 0.003195 -0.011682
v -0.003515 0.003290 -0.011556
v -0.003475 0.003428 -0.011419
v -0.003473 0.003364 -0.011545
v -0.003444 0.003337 -0.011629
v -0.003411 0.003459 -0.011505
v -0.003321 0.003475 -0.011584
v -0.003344 0.003719 -0.010390
v -0.003400 0.003707 -0.010594
v -0.003266 0.003743 -0.010585
v -0.003315 0.003715 -0.010991
v -0.003174 0.003781 -0.010809
v -0.003492 0.003506 -0.011252
v -0.003452 0.003578 -0.011215
v -0.003443 0.003626 -0.011111
v -0.003442 0.003526 -0.011335
v -0.003377 0.003559 -0.011386
v -0.003260 0.003619 -0.011412
v -0.003278 0.003557 -0.011533
v -0.003187 0.003629 -0.011577
v -0.003412 0.003669 -0.011003
v -0.003243 0.003748 -0.011103
v -0.003130 0.003822 -0.010980
v -0.003120 0.003830 -0.011113
v -0.003261 0.003715 -0.011181
v -0.003159 0.003698 -0.011416
v -0.003142 0.003776 -0.011273
v -0.003106 0.003829 -0.011213
v -0.003103 0.003753 -0.011442
v -0.003071 0.003857 -0.011256
v -0.003034 0.003911 -0.011262
v -0.003507 0.002976 -0.011830
v -0.003474 0.002947 -0.011918
v -0.003457 0.003091 -0.011820
v -0.003434 0.003173 -0.011774
v -0.003399 0.003019 -0.011941
v -0.003401 0.003270 -0.011725
v -0.003297 0.003191 -0.011858
v -0.003327 0.003380 -0.011680
v -0.003270 0.003426 -0.011687
v -0.003251 0.002920 -0.012146
v -0.003054 0.003133 -0.012150
v -0.003087 0.003305 -0.011959
v -0.003210 0.003367 -0.011785
v -0.003130 0.003082 -0.012095
v -0.003001 0.003320 -0.012055
v -0.002967 0.003486 -0.011975
v -0.003245 0.003497 -0.011658
v -0.003214 0.003563 -0.011632
v -0.003161 0.003551 -0.011726
v -0.003044 0.003434 -0.011894
v -0.003089 0.003575 -0.011790
v -0.003129 0.003642 -0.011694
v -0.003131 0.003692 -0.011589
v -0.003104 0.003709 -0.011666
v -0.003089 0.003651 -0.011761
v -0.003079 0.003724 -0.011737
v -0.003046 0.003705 -0.011812
v -0.003014 0.003531 -0.011879
v -0.002968 0.003607 -0.011930
v -0.002926 0.003523 -0.012035
v -0.002943 0.003651 -0.012000
v -0.003018 0.003799 -0.011863
v -0.002916 0.003614 -0.012102
v -0.003068 0.003798 -0.011478
v -0.003078 0.003776 -0.011640
v -0.003060 0.003828 -0.011607
v -0.003066 0.003796 -0.011714
v -0.003044 0.003814 -0.011787
v -0.003054 0.003870 -0.011689
v -0.003046 0.003898 -0.011756
v -0.003043 0.003883 -0.011484
v -0.003053 0.003939 -0.011595
v -0.003048 0.003971 -0.011843
v -0.003004 0.003844 -0.011954
v -0.003073 0.004110 -0.011784
v -0.003089 0.004175 -0.012021
v -0.003088 0.004200 -0.012703
v -0.002925 0.003658 -0.012272
v -0.002913 0.003728 -0.012468
v -0.002972 0.003813 -0.012188
v -0.002958 0.003887 -0.012442
v -0.003013 0.004043 -0.012494
v -0.003067 0.004173 -0.012353
v -0.003349 0.003711 -0.010258
v -0.003226 0.003759 -0.010427
v -0.003167 0.003798 -0.010328
v -0.003183 0.003777 -0.010525
v -0.003148 0.003814 -0.010425
v -0.003131 0.003837 -0.010498
v -0.003125 0.003839 -0.010256
v -0.003120 0.003862 -0.010329
v -0.003070 0.003899 -0.010235
v -0.003101 0.003932 -0.010306
v -0.003128 0.003965 -0.010377
v -0.003137 0.004057 -0.010428
v -0.003121 0.003886 -0.010402
v -0.003118 0.003909 -0.010475
v -0.003162 0.003796 -0.010613
v -0.003110 0.003861 -0.010599
v -0.003096 0.003831 -0.010778
v -0.003105 0.003929 -0.010548
v -0.003069 0.003939 -0.010628
v -0.003114 0.004068 -0.010499
v -0.003012 0.004064 -0.010664
v -0.003031 0.003944 -0.010220
v -0.003096 0.004008 -0.010289
v -0.002983 0.004032 -0.010190
v -0.003077 0.004077 -0.010261
v -0.003134 0.004042 -0.010353
v -0.003123 0.004115 -0.010330
v -0.003120 0.004138 -0.010402
v -0.003076 0.004175 -0.010306
v -0.003076 0.004201 -0.010381
v -0.003014 0.004255 -0.010364
v -0.003032 0.004140 -0.010237
v -0.002964 0.004188 -0.010195
v -0.003002 0.004231 -0.010288
v -0.003090 0.004153 -0.010477
v -0.003053 0.004165 -0.010546
v -0.003011 0.004178 -0.010626
v -0.002984 0.004244 -0.010686
v -0.003049 0.004223 -0.010462
v -0.003010 0.004245 -0.010562
v -0.002987 0.004292 -0.010463
v -0.002968 0.004317 -0.010581
v -0.002963 0.004340 -0.010653
v -0.003049 0.003885 -0.010721
v -0.003018 0.003909 -0.010813
v -0.003024 0.003953 -0.010698
v -0.002991 0.003981 -0.010791
v -0.002963 0.004105 -0.010174
v -0.002940 0.004165 -0.010146
v -0.003014 0.004214 -0.011315
v -0.002982 0.004222 -0.010793
v -0.002977 0.004355 -0.010808
v -0.002992 0.004433 -0.010909
v -0.002999 0.004366 -0.011091
v -0.003049 0.003891 -0.011005
v -0.003028 0.003922 -0.011110
v -0.003006 0.003965 -0.011017
v -0.002986 0.004094 -0.011138
v -0.003021 0.003971 -0.011304
v -0.002941 0.004265 -0.010191
v -0.002920 0.004299 -0.010105
v -0.002952 0.004293 -0.010266
v -0.002950 0.004328 -0.010366
v -0.002922 0.004346 -0.010190
v -0.002921 0.004411 -0.010071
v -0.002909 0.004408 -0.010148
v -0.002893 0.004527 -0.010113
v -0.002886 0.004477 -0.010256
v -0.002880 0.004536 -0.010183
v -0.002936 0.004360 -0.010485
v -0.002952 0.004429 -0.010651
v -0.002914 0.004417 -0.010470
v -0.002881 0.004674 -0.010330
v -0.002944 0.004728 -0.009958
v -0.002919 0.004553 -0.010023
v -0.002892 0.004691 -0.010070
v -0.002866 0.004699 -0.010216
v -0.002879 0.004883 -0.010000
v -0.002872 0.004705 -0.010130
v -0.002920 0.004629 -0.010500
v -0.002843 0.004902 -0.010226
v -0.002855 0.005003 -0.010274
v -0.002924 0.005010 -0.010453
v -0.003040 0.004691 -0.010883
v -0.002967 0.004522 -0.010722
v -0.003047 0.004626 -0.011000
v -0.003079 0.004828 -0.011069
v -0.002967 0.004763 -0.010599
v -0.003059 0.004966 -0.010844
v -0.003090 0.004984 -0.011022
v -0.003211 0.004774 -0.012029
v -0.003205 0.004609 -0.012420
v -0.003242 0.004819 -0.012131
v -0.003133 0.005006 -0.011258
v -0.003141 0.004861 -0.011550
v -0.003186 0.005007 -0.011682
v -0.003130 0.005102 -0.011167
v -0.003237 0.005185 -0.011710
v -0.003200 0.005148 -0.011454
v -0.003304 0.005364 -0.011857
v -0.003374 0.005510 -0.012002
v -0.003258 0.005059 -0.011892
v -0.003160 0.004856 -0.011729
v -0.003298 0.005061 -0.012059
v -0.003331 0.005216 -0.012062
v -0.003353 0.005258 -0.012159
v -0.003407 0.005498 -0.012375
v -0.003055 0.004062 -0.011505
v -0.003060 0.004189 -0.011625
v -0.003042 0.004370 -0.011559
v -0.003090 0.004289 -0.011835
v -0.003094 0.004486 -0.011799
v -0.003070 0.004568 -0.011592
v -0.003131 0.004623 -0.011932
v -0.003116 0.004718 -0.011718
v -0.003155 0.004612 -0.012050
v -0.003136 0.004465 -0.012096
v -0.003129 0.004385 -0.012131
v -0.003181 0.004592 -0.012239
v -0.003132 0.004385 -0.012335
v -0.003087 0.004730 -0.011370
v -0.003015 0.002999 -0.012336
v -0.002954 0.003185 -0.012302
v -0.002950 0.003256 -0.012221
v -0.002909 0.003365 -0.012170
v -0.002856 0.003412 -0.012278
v -0.002890 0.003462 -0.012134
v -0.002864 0.003480 -0.012212
v -0.002955 0.002979 -0.012471
v -0.002921 0.003076 -0.012432
v -0.002855 0.003081 -0.012611
v -0.002818 0.003178 -0.012597
v -0.002789 0.003308 -0.012585
v -0.002847 0.003007 -0.012964
v -0.002781 0.003225 -0.012687
v -0.002768 0.003255 -0.012766
v -0.002778 0.003237 -0.012924
v -0.002891 0.003286 -0.012375
v -0.002842 0.003367 -0.012403
v -0.002859 0.003500 -0.012285
v -0.002825 0.003444 -0.012444
v -0.002817 0.003480 -0.012528
v -0.002815 0.003382 -0.012478
v -0.002849 0.003573 -0.012535
v -0.002889 0.003719 -0.012852
v -0.002819 0.003559 -0.012769
v -0.002790 0.003482 -0.012810
v -0.002780 0.003404 -0.012600
v -0.002772 0.003433 -0.012696
v -0.002764 0.003338 -0.012650
v -0.002759 0.003361 -0.012723
v -0.002771 0.003402 -0.012829
v -0.002893 0.003537 -0.012110
v -0.002884 0.003558 -0.012183
v -0.003115 0.001984 -0.013449
v -0.003041 0.001981 -0.013645
v -0.003030 0.001687 -0.013625
v -0.002987 0.002089 -0.013806
v -0.002982 0.001524 -0.013690
v -0.002910 0.001937 -0.013970
v -0.002826 0.002056 -0.014128
v -0.003005 0.001325 -0.013573
v -0.002896 0.001321 -0.013771
v -0.002756 0.001164 -0.014005
v -0.002738 0.001469 -0.014189
v -0.002727 0.000743 -0.013924
v -0.002836 0.001008 -0.013820
v -0.002634 0.001048 -0.014207
v -0.002627 0.001212 -0.014300
v -0.002534 0.001396 -0.014527
v -0.002495 0.001376 -0.014580
v -0.002856 0.001467 -0.013910
v -0.002821 0.001740 -0.014083
v -0.002686 0.001714 -0.014356
v -0.002677 0.002078 -0.014356
v -0.002709 0.001944 -0.014321
v -0.002568 0.001986 -0.014540
v -0.002589 0.001742 -0.014522
v -0.002398 0.001673 -0.014796
v -0.002363 0.001516 -0.014848
v -0.002351 0.001953 -0.014842
v -0.002299 0.001896 -0.014938
v -0.002515 0.001976 -0.014609
v -0.002407 0.002028 -0.014750
v -0.002249 0.002091 -0.014932
v -0.003098 0.002236 -0.013470
v -0.003107 0.002351 -0.013386
v -0.003062 0.002434 -0.013455
v -0.003074 0.002485 -0.013337
v -0.003020 0.002581 -0.013306
v -0.003003 0.002538 -0.013495
v -0.003011 0.002400 -0.013716
v -0.003005 0.002487 -0.013671
v -0.002970 0.002557 -0.013659
v -0.002948 0.002239 -0.013906
v -0.002921 0.002582 -0.013780
v -0.002846 0.002694 -0.013742
v -0.002885 0.002275 -0.014031
v -0.002802 0.002211 -0.014166
v -0.002829 0.002383 -0.014097
v -0.002952 0.002495 -0.013813
v -0.002885 0.002436 -0.013990
v -0.002860 0.002602 -0.013892
v -0.002850 0.002545 -0.013966
v -0.002756 0.002626 -0.014044
v -0.002731 0.002694 -0.014017
v -0.002665 0.002560 -0.014239
v -0.002687 0.002634 -0.014167
v -0.002648 0.002742 -0.014184
v -0.003032 0.002622 -0.013218
v -0.003023 0.002532 -0.013398
v -0.002900 0.002717 -0.013334
v -0.002885 0.002844 -0.013180
v -0.002860 0.002980 -0.013074
v -0.002862 0.003003 -0.013141
v -0.002863 0.002904 -0.013241
v -0.002859 0.002982 -0.013299
v -0.002848 0.003092 -0.013086
v -0.002882 0.003142 -0.013236
v -0.002873 0.003070 -0.013268
v -0.002839 0.002926 -0.013452
v -0.002892 0.003168 -0.013424
v -0.002900 0.003182 -0.013343
v -0.002840 0.003171 -0.013739
v -0.002903 0.002657 -0.013513
v -0.002851 0.002746 -0.013513
v -0.002833 0.002824 -0.013508
v -0.002812 0.002775 -0.013712
v -0.002827 0.002892 -0.013544
v -0.002802 0.002843 -0.013688
v -0.002820 0.003050 -0.013679
v -0.002927 0.003289 -0.013498
v -0.002905 0.003367 -0.013812
v -0.002810 0.003177 -0.013885
v -0.002883 0.003401 -0.013936
v -0.002838 0.003368 -0.014010
v -0.002790 0.002738 -0.013825
v -0.002778 0.002796 -0.013794
v -0.002767 0.002889 -0.013786
v -0.002795 0.002956 -0.013715
v -0.002683 0.002923 -0.014028
v -0.002734 0.002811 -0.013880
v -0.002713 0.002754 -0.013991
v -0.002676 0.002842 -0.014057
v -0.002634 0.002927 -0.014139
v -0.002586 0.002927 -0.014220
v -0.002622 0.003033 -0.014159
v -0.002736 0.003005 -0.013930
v -0.002760 0.003119 -0.013950
v -0.002750 0.003361 -0.014130
v -0.002654 0.003119 -0.014132
v -0.002679 0.002217 -0.014326
v -0.002706 0.002385 -0.014258
v -0.002527 0.002099 -0.014559
v -0.002577 0.002287 -0.014425
v -0.002575 0.002681 -0.014320
v -0.002534 0.002861 -0.014304
v -0.002550 0.003299 -0.014328
v -0.002501 0.003467 -0.014426
v -0.002447 0.002326 -0.014566
v -0.002443 0.002599 -0.014476
v -0.002324 0.002221 -0.014795
v -0.002342 0.002419 -0.014689
v -0.002133 0.002560 -0.015006
v -0.002223 0.002411 -0.014912
v -0.002364 0.002635 -0.014568
v -0.002293 0.002871 -0.014608
v -0.002095 0.002917 -0.014952
v -0.002041 0.002723 -0.015114
v -0.002012 0.002916 -0.015084
v -0.002460 0.002863 -0.014380
v -0.002484 0.003007 -0.014343
v -0.002371 0.002875 -0.014488
v -0.002483 0.003197 -0.014379
v -0.002358 0.003018 -0.014500
v -0.002377 0.003310 -0.014547
v -0.002361 0.003425 -0.014625
v -0.002309 0.003346 -0.014703
v -0.002303 0.003465 -0.014804
v -0.002294 0.003047 -0.014598
v -0.002277 0.003200 -0.014681
v -0.002219 0.003058 -0.014748
v -0.002210 0.002936 -0.014752
v -0.002106 0.003052 -0.014949
v -0.002263 0.003385 -0.014856
v -0.002185 0.003343 -0.014958
v -0.002162 0.003437 -0.015006
v -0.002214 0.003531 -0.014962
v -0.002055 0.003084 -0.015029
v -0.001969 0.003026 -0.015123
v -0.001983 0.003145 -0.015117
v -0.002169 0.003162 -0.014892
v -0.002048 0.003392 -0.015117
v -0.002052 0.003252 -0.015074
v -0.002132 0.003527 -0.015083
v -0.002044 0.003497 -0.015190
v -0.001961 0.003340 -0.015187
v -0.001865 0.003322 -0.015266
v -0.001971 0.003412 -0.015216
v -0.001902 0.003436 -0.015319
v -0.001976 0.003523 -0.015338
v -0.002012 0.003651 -0.015542
v -0.001808 0.003411 -0.015412
v -0.002981 0.003557 -0.013352
v -0.003013 0.003638 -0.013452
v -0.002931 0.003767 -0.013051
v -0.002981 0.003849 -0.013195
v -0.003026 0.003763 -0.013383
v -0.003008 0.003891 -0.013330
v -0.003011 0.003622 -0.013581
v -0.002997 0.003660 -0.013719
v -0.003029 0.003765 -0.013481
v -0.003017 0.003768 -0.013611
v -0.003012 0.003922 -0.013449
v -0.002999 0.003986 -0.013531
v -0.002983 0.003793 -0.013767
v -0.002918 0.003968 -0.013857
v -0.002955 0.004001 -0.013729
v -0.002894 0.004054 -0.013913
v -0.003115 0.004278 -0.012833
v -0.003106 0.004356 -0.013072
v -0.003146 0.004443 -0.012970
v -0.002979 0.003940 -0.012699
v -0.003031 0.004081 -0.013049
v -0.002942 0.003859 -0.012810
v -0.002956 0.003865 -0.013016
v -0.003006 0.004002 -0.013151
v -0.002985 0.003916 -0.013152
v -0.003006 0.003967 -0.013307
v -0.003059 0.004314 -0.013561
v -0.003164 0.004659 -0.013375
v -0.003109 0.004481 -0.013396
v -0.003176 0.004710 -0.013755
v -0.003124 0.004541 -0.013671
v -0.003010 0.004047 -0.013384
v -0.003029 0.004177 -0.013375
v -0.003003 0.004143 -0.013551
v -0.002974 0.004083 -0.013656
v -0.003062 0.004384 -0.013748
v -0.002993 0.004223 -0.013762
v -0.002935 0.004103 -0.013824
v -0.002922 0.004176 -0.013920
v -0.003104 0.004592 -0.013919
v -0.003137 0.004750 -0.013988
v -0.003124 0.004819 -0.014189
v -0.003000 0.004469 -0.014121
v -0.002849 0.004180 -0.014104
v -0.003001 0.004597 -0.014371
v -0.003083 0.004959 -0.014559
v -0.003077 0.005116 -0.014799
v -0.002912 0.004456 -0.014501
v -0.002967 0.004735 -0.014681
v -0.002834 0.004493 -0.014888
v -0.002928 0.004769 -0.014882
v -0.003314 0.005037 -0.012350
v -0.003272 0.004897 -0.012401
v -0.003321 0.005154 -0.012822
v -0.003278 0.004955 -0.012770
v -0.003226 0.004898 -0.013521
v -0.003309 0.005165 -0.013142
v -0.003287 0.005160 -0.013359
v -0.003258 0.005090 -0.013557
v -0.003385 0.005501 -0.012783
v -0.003432 0.005798 -0.012811
v -0.003425 0.005650 -0.012629
v -0.003389 0.005747 -0.013142
v -0.003358 0.005274 -0.012482
v -0.003370 0.005643 -0.013345
v -0.003353 0.005330 -0.012970
v -0.003334 0.005459 -0.013544
v -0.003192 0.004592 -0.012616
v -0.003225 0.004714 -0.012763
v -0.003206 0.004721 -0.013063
v -0.003198 0.004783 -0.013694
v -0.003232 0.005024 -0.013740
v -0.003287 0.005293 -0.013749
v -0.003225 0.005215 -0.014000
v -0.003262 0.005390 -0.014122
v -0.003177 0.005170 -0.014405
v -0.003181 0.005468 -0.014609
v -0.003266 0.005646 -0.014347
v -0.003270 0.005479 -0.014225
v -0.003216 0.005463 -0.014479
v -0.003091 0.005645 -0.014895
v -0.003152 0.005692 -0.014701
v -0.003364 0.005629 -0.013518
v -0.003372 0.005807 -0.013783
v -0.003302 0.005647 -0.014122
v -0.003371 0.005970 -0.013987
v -0.003415 0.005989 -0.013387
v -0.003373 0.005772 -0.013579
v -0.003402 0.006007 -0.013561
v -0.003388 0.006137 -0.013748
v -0.003362 0.006134 -0.014057
v -0.003330 0.005540 -0.013830
v -0.003347 0.006089 -0.014127
v -0.003298 0.006202 -0.014281
v -0.003238 0.006261 -0.014511
v -0.003274 0.006438 -0.014279
v -0.003293 0.005847 -0.014258
v -0.003231 0.005749 -0.014507
v -0.003186 0.005893 -0.014669
v -0.003215 0.006013 -0.014570
v -0.003158 0.004993 -0.014177
v -0.003110 0.005123 -0.014642
v -0.003098 0.005260 -0.014816
v -0.003095 0.005452 -0.014895
v -0.002897 0.003270 -0.013244
v -0.002893 0.003428 -0.013176
v -0.002786 0.003269 -0.012991
v -0.002848 0.003194 -0.013120
v -0.002870 0.003238 -0.013171
v -0.002810 0.003368 -0.013033
v -0.002780 0.003346 -0.012959
v -0.002920 0.003274 -0.013348
v -0.002927 0.003385 -0.013287
v -0.002971 0.003437 -0.013542
v -0.002956 0.003405 -0.013404
v -0.002920 0.003680 -0.013102
v -0.002951 0.003573 -0.013244
v -0.002846 0.003498 -0.013044
v -0.002850 0.003628 -0.012881
v -0.002801 0.003467 -0.012929
v -0.002878 0.003647 -0.012993
v -0.002972 0.003524 -0.013733
v -0.002899 0.003519 -0.013958
v -0.002853 0.003608 -0.014048
v -0.002920 0.003671 -0.013918
v -0.002821 0.003438 -0.014066
v -0.002878 0.003810 -0.013982
v -0.002847 0.003951 -0.014005
v -0.002780 0.003842 -0.014128
v -0.002704 0.003627 -0.014243
v -0.002776 0.003958 -0.014131
v -0.002810 0.004078 -0.014099
v -0.002688 0.003990 -0.014356
v -0.002817 0.004223 -0.014324
v -0.002675 0.003864 -0.014283
v -0.002714 0.003973 -0.014261
v -0.002815 0.004307 -0.014597
v -0.002600 0.003877 -0.014436
v -0.002622 0.003963 -0.014495
v -0.002651 0.003530 -0.014290
v -0.002617 0.003752 -0.014350
v -0.002499 0.003658 -0.014478
v -0.002569 0.003787 -0.014424
v -0.002403 0.003627 -0.014596
v -0.002481 0.003764 -0.014551
v -0.002432 0.003774 -0.014657
v -0.002531 0.003951 -0.014693
v -0.002717 0.004135 -0.014573
v -0.002747 0.004371 -0.014966
v -0.002631 0.004114 -0.014792
v -0.002430 0.003836 -0.014762
v -0.002464 0.004001 -0.015065
v -0.002725 0.004422 -0.015102
v -0.002356 0.003555 -0.014672
v -0.002335 0.003649 -0.014765
v -0.002283 0.003595 -0.014859
v -0.002278 0.003656 -0.014914
v -0.002289 0.003715 -0.014976
v -0.002209 0.003602 -0.015014
v -0.002160 0.003629 -0.015157
v -0.002262 0.003776 -0.015208
v -0.002842 0.004704 -0.015050
v -0.002794 0.004558 -0.015077
v -0.002983 0.004930 -0.014920
v -0.002869 0.004854 -0.015114
v -0.002847 0.005007 -0.015264
v -0.002710 0.004855 -0.015478
v -0.002731 0.005226 -0.015552
v -0.002764 0.005004 -0.015438
v -0.002649 0.005151 -0.015640
v -0.003061 0.006046 -0.014992
v -0.003033 0.005753 -0.015050
v -0.003162 0.006314 -0.014708
v -0.003041 0.006455 -0.014943
v -0.002893 0.006584 -0.015162
v -0.002980 0.005278 -0.015130
v -0.003035 0.005587 -0.015032
v -0.002958 0.005097 -0.015115
v -0.002857 0.005410 -0.015368
v -0.002907 0.005688 -0.015272
v -0.002877 0.005224 -0.015310
v -0.002825 0.005576 -0.015446
v -0.002779 0.005813 -0.015511
v -0.002681 0.005403 -0.015671
v -0.002606 0.005312 -0.015751
v -0.002583 0.005462 -0.015802
v -0.002657 0.005544 -0.015710
v -0.002660 0.005762 -0.015673
v -0.002415 0.005835 -0.015973
v -0.002572 0.005994 -0.015768
v -0.002908 0.005952 -0.015258
v -0.002917 0.006144 -0.015226
v -0.002754 0.006081 -0.015493
v -0.002814 0.006326 -0.015342
v -0.002807 0.006460 -0.015324
v -0.002723 0.006269 -0.015524
v -0.002589 0.006440 -0.015661
v -0.002652 0.006515 -0.015540
v -0.002379 0.006044 -0.016037
v -0.002530 0.006193 -0.015818
v -0.002292 0.006211 -0.016136
v -0.002403 0.006370 -0.015942
v -0.002549 0.006575 -0.015734
v -0.002430 0.006503 -0.015891
v -0.002385 0.006584 -0.015952
v -0.002319 0.006475 -0.016029
v -0.002228 0.006579 -0.016103
v -0.002598 0.004376 -0.015310
v -0.002526 0.004516 -0.015534
v -0.002435 0.004066 -0.015365
v -0.002586 0.004237 -0.015203
v -0.002533 0.004244 -0.015348
v -0.002402 0.004144 -0.015541
v -0.002495 0.004312 -0.015485
v -0.002310 0.004429 -0.015849
v -0.002310 0.004189 -0.015750
v -0.002259 0.004357 -0.015911
v -0.002729 0.004643 -0.015250
v -0.002601 0.004739 -0.015600
v -0.002625 0.004843 -0.015619
v -0.002496 0.004597 -0.015653
v -0.002511 0.004925 -0.015764
v -0.002551 0.005149 -0.015755
v -0.002471 0.005037 -0.015848
v -0.002477 0.005279 -0.015885
v -0.002383 0.005210 -0.015987
v -0.002399 0.004646 -0.015818
v -0.002452 0.004781 -0.015803
v -0.002360 0.004794 -0.015959
v -0.002189 0.004497 -0.016028
v -0.002372 0.004899 -0.015983
v -0.002293 0.004938 -0.016080
v -0.002227 0.004640 -0.016043
v -0.002273 0.004802 -0.016066
v -0.002240 0.003819 -0.015392
v -0.002101 0.003702 -0.015472
v -0.002187 0.003927 -0.015699
v -0.002268 0.004111 -0.015770
v -0.002187 0.004018 -0.015801
v -0.002044 0.003899 -0.015854
v -0.001982 0.003800 -0.015808
v -0.002035 0.003984 -0.015953
v -0.002147 0.004221 -0.016000
v -0.002140 0.004308 -0.016044
v -0.001754 0.003905 -0.016231
v -0.001899 0.004071 -0.016187
v -0.001841 0.004182 -0.016289
v -0.002090 0.004716 -0.016194
v -0.001946 0.004715 -0.016325
v -0.002058 0.004946 -0.016283
v -0.002169 0.005130 -0.016205
v -0.002013 0.005181 -0.016366
v -0.001898 0.004498 -0.016309
v -0.001743 0.004417 -0.016453
v -0.001888 0.004876 -0.016434
v -0.001844 0.004970 -0.016496
v -0.001708 0.004761 -0.016602
v -0.001650 0.005176 -0.016682
v -0.001605 0.004902 -0.016715
v -0.001415 0.005081 -0.016878
v -0.001496 0.005356 -0.016844
v -0.002337 0.005432 -0.016051
v -0.002349 0.005689 -0.016042
v -0.002246 0.005928 -0.016185
v -0.002171 0.005341 -0.016205
v -0.002156 0.005702 -0.016235
v -0.002060 0.005449 -0.016323
v -0.001926 0.005395 -0.016454
v -0.001990 0.005769 -0.016424
v -0.001916 0.005920 -0.016535
v -0.001917 0.006035 -0.016583
v -0.002081 0.006139 -0.016382
v -0.002125 0.005998 -0.016339
v -0.002169 0.006252 -0.016262
v -0.002089 0.006352 -0.016325
v -0.002030 0.006287 -0.016427
v -0.002211 0.006489 -0.016131
v -0.002152 0.006421 -0.016227
v -0.002179 0.006584 -0.016177
v -0.002155 0.006503 -0.016202
v -0.002174 0.006607 -0.016250
v -0.002183 0.006635 -0.016325
v -0.002125 0.006516 -0.016277
v -0.002124 0.006535 -0.016350
v -0.002102 0.006435 -0.016302
v -0.002075 0.006440 -0.016381
v -0.002046 0.006367 -0.016402
v -0.002011 0.006145 -0.016471
v -0.001988 0.006046 -0.016492
v -0.002172 0.006653 -0.016398
v -0.002127 0.006548 -0.016431
v -0.002126 0.006580 -0.016498
v -0.002142 0.006671 -0.016470
v -0.002092 0.006605 -0.016568
v -0.002088 0.006680 -0.016545
v -0.002076 0.006459 -0.016448
v -0.002093 0.006505 -0.016523
v -0.002024 0.006373 -0.016479
v -0.002023 0.006394 -0.016551
v -0.002072 0.006518 -0.016597
v -0.001985 0.006348 -0.016648
v -0.002005 0.006450 -0.016695
v -0.002020 0.006531 -0.016670
v -0.002033 0.006614 -0.016631
v -0.001977 0.006558 -0.016706
v -0.001900 0.006748 -0.016673
v -0.001978 0.006226 -0.016523
v -0.001998 0.006301 -0.016501
v -0.001960 0.006273 -0.016595
v -0.001968 0.006353 -0.016723
v -0.001915 0.006164 -0.016637
v -0.001880 0.006060 -0.016653
v -0.001859 0.006101 -0.016734
v -0.001811 0.005993 -0.016726
v -0.001947 0.006388 -0.016788
v -0.001911 0.006281 -0.016825
v -0.001889 0.006329 -0.016886
v -0.001895 0.006390 -0.016870
v -0.001891 0.006203 -0.016804
v -0.001860 0.006221 -0.016921
v -0.001812 0.006067 -0.016821
v -0.001803 0.006116 -0.016954
v -0.001794 0.006152 -0.017023
v -0.001831 0.006302 -0.016979
v -0.001954 0.006459 -0.016771
v -0.001876 0.006470 -0.016863
v -0.001886 0.006561 -0.016794
v -0.001820 0.005449 -0.016556
v -0.001793 0.005678 -0.016591
v -0.001608 0.005615 -0.016769
v -0.001754 0.005771 -0.016664
v -0.001758 0.005907 -0.016744
v -0.001502 0.005676 -0.016885
v -0.001493 0.005737 -0.016931
v -0.001732 0.005966 -0.016829
v -0.001704 0.005978 -0.016906
v -0.001740 0.006042 -0.016974
v -0.001646 0.005979 -0.017087
v -0.001736 0.006064 -0.017047
v -0.001640 0.005461 -0.016737
v -0.001372 0.005559 -0.016978
v -0.001516 0.005802 -0.016967
v -0.001539 0.005849 -0.017010
v -0.001323 0.005720 -0.017142
v -0.001335 0.005688 -0.017070
v -0.004872 0.006904 -0.006925
v -0.004872 0.006947 -0.007030
v -0.004851 0.006927 -0.006774
v -0.004840 0.007038 -0.006737
v -0.004806 0.007159 -0.007286
v -0.004761 0.006691 -0.006886
v -0.004763 0.006708 -0.007043
v -0.004827 0.006789 -0.007093
v -0.004649 0.006607 -0.006901
v -0.004756 0.006805 -0.007356
v -0.004693 0.006785 -0.007429
v -0.004829 0.006784 -0.006878
v -0.004841 0.006850 -0.006799
v -0.004827 0.006767 -0.006986
v -0.004858 0.006827 -0.006968
v -0.004865 0.006857 -0.007053
v -0.004835 0.006922 -0.007289
v -0.004805 0.006858 -0.007331
v -0.004827 0.007013 -0.007313
v -0.004602 0.006526 -0.006714
v -0.004368 0.006450 -0.007147
v -0.004445 0.006481 -0.007092
v -0.004603 0.006626 -0.007118
v -0.004488 0.006652 -0.007444
v -0.004358 0.006503 -0.007336
v -0.004735 0.006914 -0.007602
v -0.004672 0.006897 -0.007700
v -0.004560 0.006891 -0.007889
v -0.004667 0.006970 -0.007880
v -0.004643 0.007005 -0.007943
v -0.004586 0.006965 -0.007966
v -0.004774 0.006999 -0.007562
v -0.004772 0.007094 -0.007569
v -0.004746 0.007178 -0.007587
v -0.004706 0.007269 -0.007553
v -0.004751 0.007131 -0.007742
v -0.004721 0.006983 -0.007779
v -0.004747 0.007058 -0.007772
v -0.004723 0.007064 -0.007854
v -0.004685 0.007087 -0.007916
v -0.004726 0.007152 -0.007824
v -0.004683 0.007163 -0.007904
v -0.004705 0.007224 -0.007780
v -0.004662 0.007236 -0.007882
v -0.004613 0.007324 -0.007845
v -0.004372 0.006672 -0.007707
v -0.004524 0.006832 -0.007805
v -0.004513 0.006926 -0.007967
v -0.004449 0.006860 -0.007906
v -0.004438 0.006908 -0.007970
v -0.004444 0.006802 -0.007835
v -0.004356 0.006716 -0.007790
v -0.004347 0.006838 -0.007925
v -0.004626 0.007091 -0.007985
v -0.004621 0.007175 -0.007988
v -0.004552 0.007062 -0.008032
v -0.004552 0.007155 -0.008056
v -0.004598 0.007255 -0.007981
v -0.004590 0.007307 -0.007951
v -0.004513 0.007258 -0.008104
v -0.004503 0.007334 -0.008079
v -0.004460 0.007356 -0.008162
v -0.004492 0.006987 -0.008020
v -0.004423 0.006965 -0.008027
v -0.004352 0.006924 -0.008032
v -0.004334 0.006967 -0.008106
v -0.004255 0.006923 -0.008202
v -0.004341 0.007055 -0.008420
v -0.004470 0.007073 -0.008079
v -0.004409 0.007029 -0.008092
v -0.004462 0.007132 -0.008141
v -0.004494 0.007179 -0.008127
v -0.004469 0.007186 -0.008209
v -0.004405 0.007074 -0.008167
v -0.004481 0.007283 -0.008181
v -0.004468 0.007209 -0.008275
v -0.004406 0.007111 -0.008373
v -0.004434 0.007169 -0.008380
v -0.004457 0.007252 -0.008388
v -0.004425 0.007291 -0.008522
v -0.004390 0.007196 -0.008636
v -0.004412 0.007210 -0.008548
v -0.004451 0.007327 -0.008364
v -0.004395 0.007391 -0.008541
v -0.004399 0.007457 -0.008384
v -0.004343 0.007134 -0.008648
v -0.004260 0.007100 -0.008832
v -0.004347 0.007168 -0.008778
v -0.004328 0.007223 -0.008929
v -0.004244 0.007174 -0.009062
v -0.004248 0.007227 -0.009147
v -0.004248 0.007285 -0.009215
v -0.004399 0.007254 -0.008730
v -0.004405 0.007330 -0.008680
v -0.004375 0.007283 -0.008814
v -0.004334 0.007378 -0.008880
v -0.004337 0.007308 -0.008927
v -0.004250 0.007369 -0.009201
v -0.004236 0.007444 -0.009177
v -0.004352 0.007421 -0.008739
v -0.004228 0.007493 -0.009122
v -0.004200 0.007584 -0.008999
v -0.004294 0.006375 -0.006831
v -0.004295 0.006407 -0.007058
v -0.004295 0.006446 -0.007263
v -0.004231 0.006429 -0.007267
v -0.004159 0.006406 -0.007144
v -0.003985 0.006427 -0.006911
v -0.004054 0.006408 -0.007007
v -0.004290 0.006479 -0.007403
v -0.004223 0.006444 -0.007405
v -0.004063 0.006410 -0.007194
v -0.004109 0.006411 -0.007339
v -0.004125 0.006417 -0.007449
v -0.003964 0.006427 -0.007121
v -0.003776 0.006473 -0.007016
v -0.003956 0.006411 -0.007276
v -0.003774 0.006447 -0.007164
v -0.003759 0.006410 -0.007526
v -0.003880 0.006413 -0.007386
v -0.004170 0.006459 -0.007589
v -0.004255 0.006620 -0.007751
v -0.004172 0.006507 -0.007682
v -0.004083 0.006412 -0.007551
v -0.004082 0.006427 -0.007626
v -0.004077 0.006459 -0.007697
v -0.004109 0.006533 -0.007754
v -0.004201 0.006720 -0.007893
v -0.004023 0.006563 -0.007820
v -0.003985 0.006592 -0.007886
v -0.004119 0.006699 -0.007947
v -0.003973 0.006615 -0.007969
v -0.004009 0.006406 -0.007630
v -0.003969 0.006388 -0.007547
v -0.004004 0.006435 -0.007701
v -0.003957 0.006477 -0.007774
v -0.003915 0.006394 -0.007623
v -0.003769 0.006403 -0.007621
v -0.003904 0.006421 -0.007701
v -0.003798 0.006450 -0.007767
v -0.003770 0.006416 -0.007698
v -0.003884 0.006512 -0.007830
v -0.003895 0.006566 -0.007915
v -0.003878 0.006598 -0.008132
v -0.003822 0.006551 -0.007926
v -0.003729 0.006553 -0.007992
v -0.003439 0.005535 -0.007163
v -0.003392 0.005431 -0.007169
v -0.003460 0.005607 -0.007139
v -0.003429 0.005619 -0.007221
v -0.003458 0.005682 -0.007115
v -0.003446 0.005703 -0.007188
v -0.003405 0.005679 -0.007274
v -0.003421 0.005719 -0.007262
v -0.003384 0.005759 -0.007327
v -0.003362 0.005568 -0.007269
v -0.003330 0.005703 -0.007350
v -0.003426 0.005797 -0.007238
v -0.003401 0.005813 -0.007312
v -0.003413 0.005869 -0.007214
v -0.003403 0.005890 -0.007288
v -0.003435 0.005786 -0.007146
v -0.003382 0.005945 -0.006989
v -0.003357 0.006052 -0.007306
v -0.003387 0.005958 -0.007263
v -0.003356 0.005864 -0.007375
v -0.003371 0.005904 -0.007362
v -0.003281 0.005886 -0.007431
v -0.003373 0.005981 -0.007338
v -0.003330 0.005989 -0.007422
v -0.003334 0.006070 -0.007389
v -0.003296 0.006072 -0.007442
v -0.003242 0.005991 -0.007488
v -0.003215 0.006114 -0.007528
v -0.003614 0.006482 -0.007323
v -0.003491 0.006462 -0.007567
v -0.003486 0.006493 -0.007407
v -0.003623 0.006490 -0.006864
v -0.003641 0.006488 -0.007059
v -0.003549 0.006473 -0.006857
v -0.003550 0.006485 -0.006994
v -0.003555 0.006497 -0.007101
v -0.003484 0.006434 -0.006943
v -0.003453 0.006397 -0.006992
v -0.003481 0.006460 -0.007030
v -0.003480 0.006478 -0.007104
v -0.003442 0.006434 -0.007117
v -0.003559 0.006497 -0.007207
v -0.003480 0.006496 -0.007256
v -0.003424 0.006447 -0.007196
v -0.003409 0.006492 -0.007338
v -0.003411 0.006497 -0.007417
v -0.003364 0.006058 -0.007095
v -0.003379 0.006111 -0.006964
v -0.003338 0.006163 -0.007206
v -0.003361 0.006310 -0.007187
v -0.003350 0.006251 -0.007166
v -0.003357 0.006389 -0.007288
v -0.003310 0.006289 -0.007312
v -0.003301 0.006212 -0.007341
v -0.003274 0.006153 -0.007440
v -0.003242 0.006241 -0.007492
v -0.003281 0.006306 -0.007392
v -0.003344 0.006447 -0.007351
v -0.003334 0.006487 -0.007417
v -0.003651 0.006416 -0.007622
v -0.003685 0.006444 -0.007766
v -0.003650 0.006420 -0.007693
v -0.003626 0.006441 -0.007491
v -0.003418 0.006487 -0.007499
v -0.003338 0.006494 -0.007572
v -0.003344 0.006499 -0.007655
v -0.003582 0.006453 -0.007759
v -0.003723 0.006524 -0.007888
v -0.003572 0.006531 -0.007894
v -0.003540 0.006561 -0.008042
v -0.003388 0.006569 -0.007872
v -0.003543 0.006559 -0.007970
v -0.003424 0.006561 -0.008037
v -0.003344 0.006517 -0.007730
v -0.003190 0.006184 -0.007588
v -0.003179 0.006266 -0.007644
v -0.003232 0.006294 -0.007554
v -0.003220 0.006361 -0.007613
v -0.003273 0.006444 -0.007502
v -0.003252 0.006446 -0.007587
v -0.003208 0.006427 -0.007673
v -0.003192 0.006490 -0.007732
v -0.003156 0.006336 -0.007697
v -0.003367 0.006584 -0.007948
v -0.003318 0.006579 -0.008029
v -0.003105 0.006508 -0.007803
v -0.003335 0.006500 -0.007493
v -0.003266 0.006477 -0.007578
v -0.003264 0.006498 -0.007652
v -0.003259 0.006528 -0.007722
v -0.003249 0.006574 -0.007788
v -0.003238 0.006613 -0.007855
v -0.003229 0.006633 -0.007928
v -0.003171 0.006566 -0.007788
v -0.003160 0.006618 -0.007851
v -0.003096 0.006559 -0.007824
v -0.003083 0.006605 -0.007852
v -0.003154 0.006650 -0.007921
v -0.003162 0.006644 -0.008003
v -0.003072 0.006654 -0.007916
v -0.004203 0.006780 -0.008000
v -0.004123 0.006768 -0.008142
v -0.004054 0.006689 -0.008073
v -0.004191 0.006953 -0.008469
v -0.004025 0.006747 -0.008356
v -0.004035 0.006809 -0.008568
v -0.003967 0.006642 -0.008148
v -0.003961 0.006698 -0.008367
v -0.003896 0.006651 -0.008310
v -0.003802 0.006619 -0.008295
v -0.003887 0.006679 -0.008492
v -0.003987 0.006810 -0.008679
v -0.003841 0.006713 -0.008657
v -0.003804 0.006643 -0.008480
v -0.003729 0.006656 -0.008607
v -0.004129 0.006980 -0.008766
v -0.004017 0.006910 -0.008840
v -0.004097 0.007052 -0.009070
v -0.004193 0.007178 -0.009209
v -0.003902 0.006819 -0.008819
v -0.003714 0.006765 -0.008919
v -0.003920 0.006900 -0.008982
v -0.003643 0.006785 -0.009040
v -0.003418 0.006618 -0.008983
v -0.003309 0.006565 -0.008918
v -0.003318 0.006560 -0.009000
v -0.003251 0.006527 -0.008971
v -0.003212 0.006482 -0.009026
v -0.003159 0.006504 -0.008891
v -0.003387 0.006610 -0.009067
v -0.003284 0.006528 -0.009089
v -0.003248 0.006496 -0.009175
v -0.003427 0.006684 -0.009169
v -0.003208 0.006491 -0.009246
v -0.003702 0.006576 -0.008175
v -0.003555 0.006557 -0.008131
v -0.003569 0.006567 -0.008301
v -0.003497 0.006545 -0.008192
v -0.003385 0.006516 -0.008296
v -0.003529 0.006603 -0.008581
v -0.003503 0.006633 -0.008755
v -0.003374 0.006522 -0.008202
v -0.003378 0.006528 -0.008416
v -0.003251 0.006513 -0.008328
v -0.003298 0.006514 -0.008371
v -0.003358 0.006545 -0.008099
v -0.003278 0.006541 -0.008160
v -0.003125 0.006572 -0.008191
v -0.003159 0.006537 -0.008279
v -0.003304 0.006525 -0.008493
v -0.003219 0.006518 -0.008466
v -0.003131 0.006527 -0.008510
v -0.003323 0.006564 -0.008712
v -0.003194 0.006533 -0.008613
v -0.003176 0.006536 -0.008710
v -0.003184 0.006597 -0.008102
v -0.003084 0.006654 -0.008001
v -0.003649 0.006694 -0.008801
v -0.003490 0.006649 -0.008891
v -0.003554 0.006704 -0.008972
v -0.003671 0.006891 -0.009203
v -0.003591 0.006801 -0.009137
v -0.003575 0.006876 -0.009349
v -0.003490 0.006686 -0.009037
v -0.003366 0.006589 -0.008844
v -0.003165 0.006529 -0.008779
v -0.004172 0.007426 -0.009322
v -0.004155 0.007616 -0.009161
v -0.004184 0.007533 -0.009220
v -0.004098 0.007645 -0.009293
v -0.003467 0.005936 -0.011854
v -0.003472 0.006227 -0.011644
v -0.003493 0.006078 -0.012141
v -0.003493 0.006190 -0.011826
v -0.003568 0.006789 -0.011507
v -0.003555 0.006851 -0.011406
v -0.003583 0.006804 -0.011606
v -0.003604 0.006893 -0.011814
v -0.003403 0.006122 -0.011475
v -0.003436 0.006323 -0.011486
v -0.003484 0.006396 -0.011549
v -0.003386 0.006332 -0.011389
v -0.003545 0.006476 -0.011796
v -0.003548 0.006540 -0.011957
v -0.003539 0.006513 -0.011626
v -0.003510 0.006793 -0.011348
v -0.004174 0.007219 -0.009308
v -0.004119 0.007156 -0.009308
v -0.004175 0.007308 -0.009358
v -0.004111 0.007195 -0.009393
v -0.004102 0.007240 -0.009465
v -0.004003 0.007043 -0.009171
v -0.004031 0.007141 -0.009405
v -0.004042 0.007192 -0.009490
v -0.004067 0.007355 -0.009579
v -0.004018 0.007273 -0.009616
v -0.003956 0.007220 -0.009620
v -0.003996 0.007387 -0.009751
v -0.003952 0.007275 -0.009715
v -0.004103 0.007420 -0.009478
v -0.004068 0.007566 -0.009488
v -0.004049 0.007687 -0.009424
v -0.004014 0.007684 -0.009592
v -0.004021 0.007466 -0.009678
v -0.003774 0.006952 -0.009195
v -0.003964 0.007162 -0.009512
v -0.003819 0.007048 -0.009395
v -0.003655 0.006967 -0.009472
v -0.003843 0.007179 -0.009645
v -0.003845 0.007240 -0.009787
v -0.003768 0.007074 -0.009519
v -0.003695 0.007126 -0.009695
v -0.003924 0.007368 -0.009879
v -0.003924 0.007426 -0.009948
v -0.003912 0.007453 -0.010057
v -0.003920 0.007485 -0.010356
v -0.003970 0.007572 -0.010312
v -0.003983 0.007709 -0.009740
v -0.003948 0.007522 -0.009914
v -0.003987 0.007626 -0.009717
v -0.003953 0.007643 -0.009867
v -0.003942 0.007558 -0.010016
v -0.003964 0.007714 -0.009962
v -0.003975 0.007769 -0.009883
v -0.003976 0.007798 -0.010048
v -0.003973 0.007604 -0.010200
v -0.003979 0.007656 -0.010319
v -0.003976 0.007764 -0.010276
v -0.003882 0.007287 -0.009835
v -0.003805 0.007249 -0.009884
v -0.003855 0.007331 -0.009954
v -0.003849 0.007367 -0.010047
v -0.003787 0.007337 -0.010099
v -0.003628 0.007156 -0.009929
v -0.003844 0.007396 -0.010173
v -0.003652 0.007272 -0.010133
v -0.003404 0.006769 -0.009395
v -0.003274 0.006701 -0.009512
v -0.003194 0.006558 -0.009352
v -0.003252 0.006778 -0.009704
v -0.003083 0.006642 -0.009676
v -0.003171 0.006738 -0.009774
v -0.003282 0.006961 -0.010147
v -0.003184 0.006795 -0.009989
v -0.003204 0.006896 -0.010212
v -0.003112 0.006770 -0.010248
v -0.003295 0.007065 -0.010344
v -0.003172 0.006940 -0.010403
v -0.003126 0.006824 -0.010349
v -0.003182 0.006963 -0.010475
v -0.003128 0.006853 -0.010418
v -0.003136 0.006874 -0.010500
v -0.003453 0.006865 -0.009536
v -0.003429 0.006987 -0.009888
v -0.003450 0.006928 -0.009676
v -0.003428 0.007139 -0.010244
v -0.003610 0.007304 -0.010412
v -0.003383 0.007176 -0.010451
v -0.003290 0.007083 -0.010437
v -0.003831 0.007418 -0.010971
v -0.003736 0.007371 -0.010937
v -0.003884 0.007452 -0.011066
v -0.003898 0.007483 -0.011146
v -0.003836 0.007358 -0.011097
v -0.003849 0.007376 -0.011187
v -0.003822 0.007423 -0.011423
v -0.003789 0.007293 -0.011196
v -0.003740 0.007261 -0.011120
v -0.003795 0.007323 -0.011316
v -0.003733 0.007228 -0.011294
v -0.003697 0.007159 -0.011393
v -0.003866 0.007548 -0.011370
v -0.003803 0.007421 -0.011622
v -0.003852 0.007592 -0.011586
v -0.003769 0.007303 -0.011439
v -0.003955 0.007623 -0.010498
v -0.003920 0.007523 -0.010526
v -0.003946 0.007618 -0.010744
v -0.003920 0.007572 -0.011022
v -0.003967 0.007696 -0.010704
v -0.003920 0.007563 -0.010841
v -0.003949 0.007735 -0.010890
v -0.003943 0.007655 -0.010917
v -0.003962 0.007703 -0.010475
v -0.003957 0.007800 -0.010441
v -0.003969 0.007785 -0.010637
v -0.003952 0.007929 -0.010192
v -0.003932 0.007911 -0.010452
v -0.003959 0.007815 -0.010736
v -0.003921 0.007943 -0.010705
v -0.003883 0.008019 -0.010669
v -0.003874 0.007982 -0.010859
v -0.003864 0.007494 -0.010797
v -0.003746 0.007395 -0.010524
v -0.003784 0.007447 -0.010804
v -0.003849 0.007452 -0.010508
v -0.003520 0.007315 -0.010692
v -0.003853 0.007476 -0.010907
v -0.003891 0.007508 -0.010972
v -0.003701 0.007402 -0.010836
v -0.003927 0.007646 -0.011106
v -0.003892 0.007714 -0.011279
v -0.003927 0.007840 -0.010909
v -0.003909 0.007899 -0.010905
v -0.003829 0.007905 -0.011237
v -0.003842 0.007947 -0.011062
v -0.003917 0.007577 -0.011131
v -0.003885 0.007637 -0.011351
v -0.003872 0.007676 -0.011499
v -0.003874 0.007731 -0.011418
v -0.003872 0.007792 -0.011272
v -0.003823 0.007837 -0.011579
v -0.003780 0.007988 -0.011197
v -0.003693 0.008107 -0.011052
v -0.003801 0.007921 -0.011374
v -0.003644 0.008139 -0.011298
v -0.003741 0.007303 -0.011034
v -0.003560 0.007264 -0.010947
v -0.003558 0.007189 -0.011066
v -0.003549 0.007302 -0.010859
v -0.003498 0.007149 -0.011057
v -0.003404 0.007039 -0.011006
v -0.003506 0.007079 -0.011130
v -0.003451 0.007139 -0.010999
v -0.003391 0.007145 -0.010827
v -0.003418 0.007211 -0.010757
v -0.003174 0.006689 -0.010818
v -0.003201 0.006521 -0.011008
v -0.003307 0.006613 -0.011127
v -0.003395 0.006762 -0.011174
v -0.003302 0.006833 -0.010957
v -0.003301 0.007116 -0.010579
v -0.003228 0.007009 -0.010582
v -0.003320 0.007136 -0.010662
v -0.003247 0.006971 -0.010728
v -0.003297 0.007086 -0.010717
v -0.003167 0.006901 -0.010606
v -0.003179 0.006845 -0.010710
v -0.003348 0.007052 -0.010860
v -0.003665 0.007118 -0.011322
v -0.003620 0.007091 -0.011255
v -0.003603 0.006911 -0.011480
v -0.003536 0.006931 -0.011280
v -0.003650 0.007044 -0.011773
v -0.003656 0.007043 -0.011514
v -0.003692 0.007191 -0.011220
v -0.003651 0.007193 -0.011139
v -0.003584 0.007137 -0.011158
v -0.003439 0.007251 -0.010624
v -0.003375 0.007194 -0.010569
v -0.003445 0.007252 -0.010714
v -0.003378 0.007199 -0.010648
v -0.003586 0.007353 -0.010766
v -0.003515 0.007300 -0.010782
v -0.004814 0.007147 -0.006704
v -0.004827 0.007171 -0.006781
v -0.004801 0.007243 -0.006754
v -0.004767 0.007229 -0.006671
v -0.004791 0.007274 -0.006833
v -0.004800 0.007226 -0.007154
v -0.004775 0.007288 -0.007077
v -0.004752 0.007320 -0.006724
v -0.004747 0.007350 -0.006822
v -0.004632 0.007354 -0.006628
v -0.004599 0.007525 -0.006737
v -0.004609 0.007479 -0.006671
v -0.004532 0.007445 -0.006591
v -0.004415 0.007522 -0.006565
v -0.004696 0.007385 -0.007124
v -0.004513 0.007597 -0.006926
v -0.004723 0.007306 -0.007407
v -0.004676 0.007295 -0.007607
v -0.004657 0.007390 -0.007384
v -0.004577 0.007416 -0.007597
v -0.004524 0.007475 -0.007858
v -0.004491 0.007540 -0.007661
v -0.004495 0.007564 -0.007193
v -0.004526 0.007501 -0.007464
v -0.004365 0.007686 -0.007484
v -0.004360 0.007719 -0.007701
v -0.004492 0.007585 -0.006633
v -0.004491 0.007637 -0.006697
v -0.004488 0.007648 -0.006777
v -0.004361 0.007694 -0.006592
v -0.004244 0.007818 -0.006549
v -0.004382 0.007739 -0.006659
v -0.004295 0.007838 -0.006626
v -0.004360 0.007746 -0.007031
v -0.004333 0.007809 -0.006853
v -0.004329 0.007827 -0.006708
v -0.004201 0.007975 -0.006569
v -0.004191 0.008020 -0.006641
v -0.004245 0.007954 -0.006761
v -0.004248 0.007480 -0.006497
v -0.004311 0.007636 -0.006549
v -0.004196 0.007727 -0.006501
v -0.004159 0.007800 -0.006479
v -0.004145 0.007868 -0.006459
v -0.004200 0.007903 -0.006521
v -0.004138 0.007936 -0.006427
v -0.004176 0.007972 -0.006498
v -0.004139 0.008063 -0.006427
v -0.004122 0.008117 -0.006437
v -0.004213 0.007927 -0.007093
v -0.004142 0.008072 -0.006942
v -0.004271 0.007833 -0.007199
v -0.004225 0.007863 -0.007424
v -0.004041 0.008103 -0.007194
v -0.004102 0.008017 -0.007538
v -0.003934 0.008220 -0.007260
v -0.003944 0.008199 -0.007374
v -0.003927 0.008249 -0.007588
v -0.003832 0.008333 -0.007379
v -0.004498 0.007468 -0.007964
v -0.004424 0.007450 -0.008122
v -0.004430 0.007553 -0.008010
v -0.004425 0.007641 -0.007786
v -0.004344 0.007732 -0.007861
v -0.004376 0.007671 -0.007934
v -0.004381 0.007584 -0.008064
v -0.004399 0.007461 -0.008190
v -0.004335 0.007556 -0.008232
v -0.004342 0.007556 -0.008394
v -0.004326 0.007587 -0.008155
v -0.004276 0.007644 -0.008213
v -0.004292 0.007753 -0.008017
v -0.004262 0.007727 -0.008111
v -0.004216 0.007732 -0.008181
v -0.004234 0.007690 -0.008262
v -0.004144 0.007783 -0.008247
v -0.004145 0.007833 -0.008147
v -0.004134 0.007912 -0.008070
v -0.004095 0.007843 -0.008223
v -0.004054 0.007921 -0.008199
v -0.004248 0.007617 -0.008613
v -0.004259 0.007658 -0.008392
v -0.004325 0.007508 -0.008617
v -0.004127 0.007763 -0.008515
v -0.004177 0.007676 -0.008808
v -0.004028 0.007891 -0.008346
v -0.003988 0.007934 -0.008449
v -0.004042 0.007870 -0.008645
v -0.004071 0.007817 -0.008765
v -0.004215 0.007892 -0.007878
v -0.004124 0.007994 -0.007941
v -0.004044 0.008108 -0.007719
v -0.004035 0.008111 -0.007900
v -0.004108 0.007986 -0.008012
v -0.004002 0.007955 -0.008263
v -0.004015 0.008072 -0.008108
v -0.004010 0.008114 -0.008039
v -0.003919 0.008237 -0.007975
v -0.003893 0.008210 -0.008169
v -0.003912 0.008219 -0.008099
v -0.004081 0.008189 -0.006451
v -0.003973 0.008275 -0.006802
v -0.003958 0.008422 -0.006186
v -0.003903 0.008425 -0.006365
v -0.003858 0.008456 -0.006467
v -0.003817 0.008499 -0.006688
v -0.003830 0.008376 -0.007151
v -0.003858 0.008317 -0.007657
v -0.003776 0.008489 -0.006923
v -0.003760 0.008586 -0.006207
v -0.003696 0.008629 -0.006351
v -0.003662 0.008649 -0.006265
v -0.003694 0.008617 -0.006473
v -0.003844 0.008088 -0.008917
v -0.003825 0.008320 -0.008141
v -0.003753 0.008402 -0.007876
v -0.003837 0.008319 -0.008056
v -0.003754 0.008409 -0.008115
v -0.003937 0.008032 -0.008315
v -0.003870 0.008160 -0.008281
v -0.003842 0.008174 -0.008345
v -0.003876 0.008118 -0.008397
v -0.003913 0.008077 -0.008676
v -0.003867 0.008114 -0.008771
v -0.003784 0.008240 -0.008602
v -0.003800 0.008320 -0.008218
v -0.003753 0.008330 -0.008301
v -0.003745 0.008308 -0.008380
v -0.003676 0.008383 -0.008435
v -0.003612 0.008464 -0.008333
v -0.003659 0.008399 -0.008618
v -0.003616 0.008395 -0.008811
v -0.003607 0.008452 -0.008637
v -0.003426 0.008608 -0.008653
v -0.003709 0.008468 -0.007438
v -0.003681 0.008632 -0.006710
v -0.003603 0.008701 -0.006824
v -0.003680 0.008539 -0.007211
v -0.003600 0.008651 -0.007271
v -0.003615 0.008611 -0.007550
v -0.003533 0.008761 -0.007055
v -0.003668 0.008628 -0.006197
v -0.003605 0.008700 -0.006388
v -0.003593 0.008640 -0.006183
v -0.003505 0.008663 -0.006172
v -0.003503 0.008694 -0.006243
v -0.003544 0.008720 -0.006337
v -0.003514 0.008750 -0.006385
v -0.003420 0.008719 -0.006147
v -0.003407 0.008735 -0.006226
v -0.003379 0.008767 -0.006319
v -0.003589 0.008708 -0.006482
v -0.003595 0.008719 -0.006666
v -0.003497 0.008784 -0.006488
v -0.003414 0.008822 -0.006480
v -0.003403 0.008868 -0.006587
v -0.003400 0.008888 -0.006660
v -0.003339 0.008780 -0.006193
v -0.003246 0.008869 -0.006480
v -0.003300 0.008906 -0.006568
v -0.003293 0.008942 -0.006639
v -0.003256 0.008823 -0.006346
v -0.003269 0.008815 -0.006291
v -0.003187 0.008922 -0.006012
v -0.003118 0.008899 -0.006346
v -0.003023 0.008963 -0.006248
v -0.003254 0.008839 -0.006421
v -0.003148 0.008887 -0.006407
v -0.003137 0.008911 -0.006481
v -0.003142 0.008938 -0.006540
v -0.003202 0.008971 -0.006625
v -0.003043 0.008953 -0.006463
v -0.002957 0.008997 -0.006436
v -0.003035 0.008975 -0.006536
v -0.003047 0.009000 -0.006598
v -0.002914 0.009026 -0.006514
v -0.003490 0.008818 -0.006640
v -0.003496 0.008832 -0.006835
v -0.003387 0.008920 -0.006789
v -0.003387 0.008925 -0.006891
v -0.003430 0.008867 -0.007183
v -0.003324 0.008952 -0.007140
v -0.003286 0.008976 -0.006743
v -0.003305 0.008985 -0.006908
v -0.003198 0.009005 -0.006694
v -0.003202 0.009028 -0.006767
v -0.003192 0.009045 -0.006859
v -0.003021 0.009092 -0.006745
v -0.002913 0.009049 -0.006585
v -0.003012 0.009122 -0.006836
v -0.003180 0.009048 -0.007004
v -0.003156 0.009042 -0.007153
v -0.003063 0.009109 -0.007057
v -0.002984 0.009160 -0.007137
v -0.003750 0.008433 -0.007655
v -0.003658 0.008554 -0.007675
v -0.003622 0.008570 -0.007835
v -0.003611 0.008568 -0.008022
v -0.003480 0.008780 -0.007423
v -0.003529 0.008687 -0.007606
v -0.003328 0.008867 -0.007631
v -0.003419 0.008743 -0.007767
v -0.003703 0.008450 -0.008188
v -0.003497 0.008657 -0.008091
v -0.003551 0.008574 -0.008231
v -0.003538 0.008526 -0.008389
v -0.003408 0.008644 -0.008415
v -0.003402 0.008735 -0.008177
v -0.003442 0.008689 -0.008235
v -0.003503 0.008550 -0.008448
v -0.003358 0.008695 -0.008627
v -0.003372 0.008670 -0.008490
v -0.003353 0.008773 -0.008029
v -0.003281 0.008865 -0.008194
v -0.003206 0.008863 -0.008429
v -0.003267 0.008868 -0.008269
v -0.003207 0.008879 -0.008607
v -0.003234 0.008831 -0.008517
v -0.003082 0.008987 -0.008387
v -0.003038 0.009008 -0.008460
v -0.003351 0.008916 -0.007392
v -0.003288 0.008967 -0.007331
v -0.003241 0.008954 -0.007504
v -0.003129 0.009024 -0.007431
v -0.003041 0.009078 -0.007420
v -0.003244 0.008937 -0.007644
v -0.003206 0.008941 -0.007914
v -0.003044 0.009086 -0.007640
v -0.003083 0.009039 -0.007849
v -0.003122 0.009029 -0.008029
v -0.003092 0.009050 -0.008197
v -0.003004 0.009165 -0.008058
v -0.002933 0.009183 -0.007816
v -0.002957 0.009208 -0.008194
v -0.003090 0.009031 -0.008272
v -0.002994 0.009070 -0.008427
v -0.002851 0.009250 -0.007205
v -0.002887 0.009208 -0.007405
v -0.002855 0.009247 -0.007723
v -0.002956 0.009093 -0.008504
v -0.002883 0.009190 -0.008484
v -0.002942 0.009188 -0.008337
v -0.002826 0.009304 -0.008365
v -0.002861 0.009283 -0.008002
v -0.002888 0.009262 -0.008270
v -0.002730 0.009396 -0.008291
v -0.002757 0.009377 -0.008131
v -0.002577 0.009507 -0.008319
v -0.004032 0.007760 -0.009322
v -0.004054 0.007770 -0.009051
v -0.003987 0.007837 -0.009356
v -0.004000 0.007760 -0.009598
v -0.003975 0.007857 -0.009577
v -0.003936 0.007919 -0.009297
v -0.004002 0.007875 -0.008914
v -0.003919 0.007957 -0.009084
v -0.003834 0.008063 -0.009084
v -0.003846 0.008042 -0.009264
v -0.003749 0.008205 -0.009445
v -0.003977 0.007845 -0.009870
v -0.003965 0.007911 -0.009829
v -0.003917 0.008018 -0.009823
v -0.003963 0.007878 -0.010006
v -0.003939 0.007959 -0.010004
v -0.003922 0.008023 -0.010191
v -0.003884 0.008064 -0.009993
v -0.003875 0.008101 -0.010147
v -0.003905 0.008007 -0.009578
v -0.003768 0.008219 -0.009661
v -0.003760 0.008217 -0.009992
v -0.003634 0.008376 -0.009911
v -0.003635 0.008344 -0.010137
v -0.003736 0.008230 -0.008828
v -0.003727 0.008211 -0.009111
v -0.003676 0.008293 -0.008871
v -0.003585 0.008408 -0.008972
v -0.003661 0.008292 -0.009216
v -0.003661 0.008325 -0.009536
v -0.003584 0.008376 -0.009240
v -0.003539 0.008469 -0.008874
v -0.003417 0.008601 -0.008869
v -0.003501 0.008494 -0.009289
v -0.003438 0.008561 -0.009417
v -0.003481 0.008546 -0.009070
v -0.003572 0.008411 -0.009446
v -0.003519 0.008471 -0.009638
v -0.003518 0.008500 -0.009929
v -0.003384 0.008610 -0.009562
v -0.003243 0.008808 -0.009470
v -0.003363 0.008662 -0.009789
v -0.003196 0.008871 -0.009756
v -0.003926 0.007952 -0.010339
v -0.003884 0.008017 -0.010386
v -0.003856 0.008116 -0.010208
v -0.003853 0.008051 -0.010422
v -0.003723 0.008204 -0.010476
v -0.003821 0.008084 -0.010723
v -0.003759 0.008202 -0.010230
v -0.003707 0.008212 -0.010589
v -0.003622 0.008353 -0.010257
v -0.003503 0.008489 -0.010220
v -0.003554 0.008398 -0.010622
v -0.003721 0.008152 -0.010785
v -0.003577 0.008275 -0.010994
v -0.003490 0.008321 -0.011236
v -0.003437 0.008435 -0.011084
v -0.003419 0.008518 -0.010804
v -0.003354 0.008535 -0.011140
v -0.003408 0.008426 -0.011327
v -0.003367 0.008617 -0.010537
v -0.003301 0.008684 -0.010480
v -0.003291 0.008730 -0.009990
v -0.003327 0.008686 -0.010249
v -0.003183 0.008812 -0.010197
v -0.003214 0.008761 -0.010349
v -0.003353 0.008563 -0.010894
v -0.003193 0.008674 -0.011126
v -0.003022 0.008913 -0.010340
v -0.003083 0.008844 -0.010387
v -0.002919 0.008989 -0.010425
v -0.003192 0.008687 -0.010864
v -0.003117 0.008802 -0.010552
v -0.003136 0.008732 -0.010979
v -0.003112 0.008765 -0.011137
v -0.002994 0.008908 -0.010719
v -0.002872 0.009011 -0.010597
v -0.002991 0.008940 -0.011019
v -0.003291 0.008813 -0.008739
v -0.003321 0.008759 -0.009020
v -0.003200 0.008929 -0.008896
v -0.003396 0.008663 -0.009218
v -0.003240 0.008849 -0.009162
v -0.003181 0.008937 -0.008743
v -0.003013 0.009032 -0.008547
v -0.003038 0.009081 -0.008898
v -0.003150 0.008972 -0.009006
v -0.003236 0.008830 -0.009637
v -0.003159 0.008913 -0.009378
v -0.003012 0.009099 -0.009039
v -0.003089 0.008986 -0.009225
v -0.002941 0.009150 -0.009368
v -0.002815 0.009260 -0.009486
v -0.003031 0.009044 -0.009643
v -0.002871 0.009197 -0.009624
v -0.002702 0.009315 -0.009665
v -0.002921 0.009128 -0.008568
v -0.002938 0.009132 -0.008688
v -0.002844 0.009214 -0.008619
v -0.002818 0.009251 -0.008532
v -0.002742 0.009310 -0.008585
v -0.002880 0.009218 -0.008973
v -0.002651 0.009428 -0.009011
v -0.002724 0.009385 -0.008414
v -0.002720 0.009320 -0.008683
v -0.002578 0.009466 -0.008532
v -0.002603 0.009424 -0.008634
v -0.002624 0.009466 -0.008403
v -0.002481 0.009515 -0.008577
v -0.002436 0.009540 -0.008612
v -0.002569 0.009454 -0.008773
v -0.002458 0.009548 -0.008940
v -0.002930 0.009177 -0.009152
v -0.002770 0.009343 -0.009187
v -0.002665 0.009420 -0.009261
v -0.002442 0.009568 -0.009212
v -0.002546 0.009451 -0.009499
v -0.002254 0.009673 -0.009115
v -0.002346 0.009597 -0.009480
v -0.003007 0.009006 -0.010127
v -0.003081 0.008954 -0.009918
v -0.002861 0.009134 -0.010118
v -0.002917 0.009058 -0.010235
v -0.002761 0.009196 -0.010201
v -0.002729 0.009245 -0.009959
v -0.002521 0.009388 -0.009920
v -0.002610 0.009307 -0.010342
v -0.002565 0.009320 -0.010120
v -0.002433 0.009430 -0.010177
v -0.002830 0.009059 -0.010556
v -0.002742 0.009187 -0.010476
v -0.002807 0.009092 -0.010735
v -0.002728 0.009189 -0.010695
v -0.002716 0.009222 -0.010385
v -0.002763 0.009152 -0.010976
v -0.002636 0.009284 -0.010706
v -0.002516 0.009377 -0.010867
v -0.002605 0.009315 -0.010509
v -0.002467 0.009401 -0.010645
v -0.002463 0.009420 -0.010413
v -0.002353 0.009473 -0.010730
v -0.002310 0.009541 -0.010035
v -0.002364 0.009537 -0.009667
v -0.002343 0.009489 -0.010255
v -0.003646 0.004386 -0.007543
v -0.003571 0.004361 -0.007589
v -0.003652 0.004445 -0.007514
v -0.003629 0.004550 -0.007481
v -0.003593 0.004540 -0.007558
v -0.003559 0.004438 -0.007599
v -0.003525 0.004521 -0.007609
v -0.003492 0.004348 -0.007618
v -0.003407 0.004390 -0.007680
v -0.003473 0.004430 -0.007637
v -0.003452 0.004510 -0.007647
v -0.003365 0.004511 -0.007723
v -0.003432 0.004387 -0.007911
v -0.003506 0.004380 -0.008093
v -0.003489 0.004412 -0.008002
v -0.003510 0.004556 -0.008050
v -0.003455 0.004521 -0.007893
v -0.003486 0.004606 -0.007944
v -0.003498 0.004659 -0.008023
v -0.003546 0.004718 -0.007429
v -0.003442 0.004811 -0.007472
v -0.003471 0.004600 -0.007610
v -0.003451 0.004668 -0.007583
v -0.003462 0.004871 -0.007370
v -0.003427 0.004589 -0.007655
v -0.003405 0.004660 -0.007633
v -0.003330 0.004651 -0.007678
v -0.003384 0.004724 -0.007592
v -0.003351 0.004785 -0.007556
v -0.003292 0.004717 -0.007659
v -0.003268 0.004781 -0.007634
v -0.003407 0.004681 -0.007792
v -0.003359 0.004520 -0.007797
v -0.003341 0.004601 -0.007773
v -0.003367 0.004809 -0.007783
v -0.003250 0.004857 -0.007689
v -0.003432 0.004801 -0.007872
v -0.003367 0.004957 -0.007904
v -0.003351 0.004252 -0.007725
v -0.003352 0.004353 -0.007771
v -0.003320 0.004267 -0.007799
v -0.003364 0.004304 -0.007868
v -0.003303 0.004692 -0.007741
v -0.003484 0.004610 -0.008354
v -0.003497 0.004673 -0.008164
v -0.003442 0.004753 -0.008372
v -0.003392 0.004898 -0.008671
v -0.003450 0.004811 -0.007957
v -0.003455 0.004791 -0.008143
v -0.003366 0.004972 -0.007984
v -0.003374 0.004929 -0.008319
v -0.003340 0.005034 -0.008532
v -0.003377 0.004970 -0.007418
v -0.003382 0.005022 -0.007326
v -0.003324 0.004852 -0.007534
v -0.003255 0.004861 -0.007607
v -0.003317 0.004974 -0.007478
v -0.003333 0.005060 -0.007387
v -0.003280 0.005069 -0.007465
v -0.003238 0.005058 -0.007539
v -0.003264 0.004951 -0.007716
v -0.003306 0.004997 -0.007810
v -0.003290 0.005079 -0.007864
v -0.003219 0.005021 -0.007636
v -0.003231 0.005050 -0.007708
v -0.003203 0.005094 -0.007612
v -0.003201 0.005117 -0.007685
v -0.003229 0.005183 -0.007847
v -0.003278 0.005171 -0.007266
v -0.003267 0.005321 -0.007221
v -0.003295 0.005125 -0.007365
v -0.003257 0.005190 -0.007343
v -0.003249 0.005149 -0.007452
v -0.003248 0.005240 -0.007246
v -0.003229 0.005258 -0.007320
v -0.003221 0.005332 -0.007297
v -0.003219 0.005252 -0.007416
v -0.003197 0.005348 -0.007372
v -0.003197 0.005277 -0.007478
v -0.003188 0.005165 -0.007589
v -0.003165 0.005183 -0.007663
v -0.003152 0.005251 -0.007593
v -0.003169 0.005207 -0.007736
v -0.003117 0.005444 -0.007488
v -0.003130 0.005248 -0.007641
v -0.003121 0.005270 -0.007714
v -0.003100 0.005316 -0.007618
v -0.003058 0.005415 -0.007586
v -0.003077 0.005333 -0.007692
v -0.003037 0.005397 -0.007670
v -0.003307 0.005096 -0.008048
v -0.003222 0.005254 -0.008155
v -0.003301 0.005088 -0.007939
v -0.003215 0.005313 -0.008356
v -0.003208 0.005263 -0.008028
v -0.003138 0.005402 -0.008135
v -0.003112 0.005517 -0.008353
v -0.003103 0.005364 -0.007852
v -0.002962 0.005583 -0.007945
v -0.003066 0.005545 -0.008182
v -0.003433 0.004695 -0.008879
v -0.003410 0.004720 -0.009000
v -0.003403 0.004840 -0.008860
v -0.003376 0.004818 -0.009105
v -0.003380 0.004933 -0.008972
v -0.003358 0.005002 -0.009087
v -0.003317 0.004920 -0.009339
v -0.003309 0.005126 -0.009267
v -0.003326 0.005175 -0.009058
v -0.003339 0.005129 -0.008883
v -0.003303 0.005212 -0.009199
v -0.003275 0.005290 -0.009137
v -0.003237 0.005250 -0.009372
v -0.003260 0.004829 -0.009527
v -0.003188 0.004983 -0.009652
v -0.003128 0.005061 -0.009709
v -0.003150 0.004793 -0.009740
v -0.002980 0.004918 -0.009854
v -0.003023 0.005113 -0.009780
v -0.003220 0.005116 -0.009513
v -0.003207 0.005246 -0.009485
v -0.003177 0.005117 -0.009613
v -0.003166 0.005397 -0.009442
v -0.003084 0.005336 -0.009622
v -0.003017 0.005247 -0.009727
v -0.003007 0.005412 -0.009674
v -0.003261 0.005285 -0.008568
v -0.003296 0.005262 -0.009019
v -0.003208 0.005403 -0.009065
v -0.003116 0.005673 -0.008790
v -0.003218 0.005421 -0.008972
v -0.003144 0.005550 -0.008581
v -0.003056 0.005637 -0.008425
v -0.003079 0.005738 -0.008659
v -0.003117 0.005666 -0.008712
v -0.003121 0.005628 -0.008883
v -0.003031 0.005814 -0.008819
v -0.003036 0.005693 -0.008955
v -0.003208 0.005335 -0.009295
v -0.003190 0.005367 -0.009368
v -0.003096 0.005541 -0.009151
v -0.003107 0.005539 -0.009072
v -0.003110 0.005525 -0.009285
v -0.003054 0.005617 -0.009334
v -0.003129 0.005413 -0.009516
v -0.003036 0.005488 -0.009592
v -0.003098 0.005540 -0.009398
v -0.003036 0.005617 -0.009458
v -0.003020 0.005587 -0.009538
v -0.002981 0.005584 -0.009604
v -0.003001 0.005690 -0.009498
v -0.002966 0.005720 -0.009570
v -0.003020 0.005670 -0.009028
v -0.003006 0.005668 -0.009136
v -0.002989 0.005712 -0.009245
v -0.002989 0.005758 -0.008987
v -0.002967 0.005777 -0.009074
v -0.002952 0.005805 -0.009176
v -0.003001 0.005709 -0.009418
v -0.002946 0.005874 -0.009457
v -0.002971 0.005794 -0.009397
v -0.002925 0.005978 -0.009352
v -0.003249 0.005403 -0.007274
v -0.003236 0.005484 -0.007318
v -0.003210 0.005599 -0.007382
v -0.003195 0.005424 -0.007347
v -0.003157 0.005445 -0.007413
v -0.003147 0.005515 -0.007413
v -0.003084 0.005518 -0.007479
v -0.003119 0.005598 -0.007442
v -0.003079 0.005697 -0.007490
v -0.003032 0.005602 -0.007517
v -0.003153 0.005788 -0.007469
v -0.003158 0.005895 -0.007521
v -0.003132 0.005977 -0.007578
v -0.003064 0.005789 -0.007545
v -0.003008 0.005696 -0.007569
v -0.002988 0.005813 -0.007679
v -0.003031 0.005524 -0.007550
v -0.003009 0.005461 -0.007650
v -0.002987 0.005601 -0.007609
v -0.002973 0.005557 -0.007731
v -0.002954 0.005639 -0.007719
v -0.003043 0.005887 -0.007632
v -0.003099 0.006101 -0.007656
v -0.002998 0.005988 -0.007723
v -0.002961 0.006065 -0.007778
v -0.002905 0.006132 -0.007835
v -0.003002 0.005491 -0.007774
v -0.002987 0.005527 -0.007868
v -0.002943 0.005594 -0.007845
v -0.002950 0.005712 -0.007722
v -0.002911 0.005660 -0.007823
v -0.002903 0.005734 -0.007799
v -0.002889 0.005678 -0.007897
v -0.002858 0.005745 -0.007874
v -0.002842 0.005764 -0.007948
v -0.002917 0.005732 -0.008139
v -0.002842 0.005776 -0.008003
v -0.002865 0.005860 -0.008236
v -0.002921 0.005800 -0.007777
v -0.002884 0.005908 -0.007823
v -0.002857 0.005820 -0.007850
v -0.002821 0.005840 -0.007918
v -0.002827 0.005912 -0.007900
v -0.002852 0.006009 -0.007871
v -0.002812 0.005935 -0.007971
v -0.002812 0.005965 -0.008046
v -0.002827 0.005927 -0.008197
v -0.002820 0.006029 -0.008273
v -0.002839 0.006091 -0.007924
v -0.002825 0.006142 -0.008027
v -0.002812 0.005860 -0.008013
v -0.003066 0.006203 -0.007729
v -0.003113 0.006390 -0.007757
v -0.002975 0.006211 -0.007799
v -0.002931 0.006347 -0.007859
v -0.002870 0.006249 -0.007875
v -0.002898 0.006430 -0.007900
v -0.002848 0.006336 -0.007928
v -0.002833 0.006399 -0.007992
v -0.002838 0.006462 -0.008049
v -0.003012 0.006566 -0.007861
v -0.002963 0.006523 -0.007877
v -0.002999 0.006632 -0.007920
v -0.003002 0.006638 -0.007999
v -0.002935 0.006581 -0.007934
v -0.002934 0.006598 -0.008009
v -0.002884 0.006521 -0.007954
v -0.002878 0.006543 -0.008026
v -0.002853 0.006172 -0.007899
v -0.002830 0.006189 -0.007973
v -0.002826 0.006262 -0.007964
v -0.002800 0.006301 -0.008109
v -0.002808 0.006404 -0.008138
v -0.003036 0.005831 -0.008738
v -0.002966 0.006382 -0.008715
v -0.002865 0.006221 -0.008602
v -0.002963 0.005732 -0.008316
v -0.002873 0.005922 -0.008419
v -0.002976 0.005889 -0.008620
v -0.003001 0.005898 -0.008715
v -0.002988 0.005866 -0.008885
v -0.003000 0.005922 -0.008788
v -0.002984 0.005941 -0.008861
v -0.002964 0.005963 -0.008693
v -0.002884 0.005988 -0.008567
v -0.002940 0.006044 -0.008724
v -0.002976 0.005991 -0.008765
v -0.002979 0.006016 -0.008838
v -0.002962 0.006087 -0.008814
v -0.002832 0.005983 -0.008369
v -0.002852 0.006051 -0.008545
v -0.002827 0.006099 -0.008461
v -0.002814 0.006203 -0.008267
v -0.002838 0.006203 -0.008514
v -0.002831 0.006280 -0.008398
v -0.002937 0.006134 -0.008774
v -0.002848 0.006145 -0.008567
v -0.002897 0.006333 -0.008604
v -0.002973 0.006038 -0.008909
v -0.002979 0.006116 -0.008886
v -0.002986 0.006190 -0.009077
v -0.003016 0.006240 -0.009164
v -0.003020 0.006249 -0.009246
v -0.003021 0.006271 -0.009321
v -0.002951 0.006183 -0.009328
v -0.002955 0.006241 -0.009408
v -0.003028 0.006333 -0.009377
v -0.003049 0.006339 -0.008986
v -0.003077 0.006297 -0.009145
v -0.003094 0.006478 -0.008835
v -0.003026 0.006423 -0.008805
v -0.003111 0.006434 -0.008952
v -0.002982 0.006318 -0.008814
v -0.003002 0.006223 -0.008934
v -0.003013 0.006302 -0.008909
v -0.002980 0.006192 -0.008862
v -0.003011 0.006253 -0.009006
v -0.003034 0.006280 -0.009077
v -0.003149 0.006355 -0.009217
v -0.003158 0.006366 -0.009136
v -0.003118 0.006362 -0.009285
v -0.003127 0.006475 -0.009344
v -0.002945 0.005890 -0.008996
v -0.002958 0.005957 -0.008936
v -0.002931 0.005983 -0.009049
v -0.002925 0.005933 -0.009149
v -0.002981 0.006118 -0.008955
v -0.002926 0.006056 -0.009267
v -0.002913 0.006103 -0.009429
v -0.002949 0.006139 -0.009212
v -0.002932 0.006194 -0.009422
v -0.003046 0.006546 -0.008355
v -0.003039 0.006558 -0.008266
v -0.003027 0.006577 -0.008187
v -0.002960 0.006549 -0.008238
v -0.002831 0.006468 -0.008130
v -0.002825 0.006443 -0.008214
v -0.002897 0.006499 -0.008322
v -0.003060 0.006534 -0.008517
v -0.003069 0.006517 -0.008602
v -0.003073 0.006502 -0.008686
v -0.003008 0.006479 -0.008640
v -0.002985 0.006512 -0.008530
v -0.002974 0.006536 -0.008428
v -0.002927 0.006431 -0.008557
v -0.002911 0.006474 -0.008460
v -0.003013 0.006615 -0.008082
v -0.002941 0.006586 -0.008088
v -0.002878 0.006535 -0.008107
v -0.002798 0.006334 -0.008179
v -0.002836 0.006402 -0.008342
v -0.002866 0.006370 -0.008479
v -0.002963 0.005209 -0.009808
v -0.002959 0.005422 -0.009747
v -0.002927 0.005330 -0.009855
v -0.002964 0.005608 -0.010285
v -0.002989 0.005339 -0.010628
v -0.003042 0.005199 -0.010755
v -0.003080 0.005276 -0.010915
v -0.003027 0.005398 -0.010759
v -0.003146 0.005494 -0.011032
v -0.002926 0.005417 -0.010373
v -0.002946 0.005422 -0.010479
v -0.002965 0.005481 -0.010566
v -0.002951 0.005502 -0.010402
v -0.002961 0.005665 -0.010494
v -0.002960 0.005606 -0.010567
v -0.003029 0.005612 -0.010791
v -0.002964 0.005755 -0.010608
v -0.002981 0.005581 -0.010665
v -0.002918 0.005518 -0.009795
v -0.002889 0.005471 -0.009974
v -0.002896 0.005549 -0.009869
v -0.002895 0.005719 -0.009734
v -0.002918 0.005723 -0.009667
v -0.002886 0.005723 -0.009827
v -0.002971 0.005759 -0.010210
v -0.002897 0.005574 -0.009961
v -0.002940 0.005570 -0.010163
v -0.002930 0.005782 -0.010029
v -0.002926 0.005845 -0.009595
v -0.002917 0.005906 -0.009652
v -0.002910 0.006030 -0.009495
v -0.002914 0.005924 -0.009746
v -0.002924 0.005915 -0.009878
v -0.002941 0.005886 -0.010081
v -0.002901 0.006065 -0.009709
v -0.003059 0.006198 -0.010660
v -0.003078 0.006341 -0.010506
v -0.003026 0.006245 -0.010533
v -0.002993 0.006304 -0.010392
v -0.003096 0.006324 -0.010691
v -0.003071 0.006296 -0.010603
v -0.002971 0.005817 -0.010309
v -0.002938 0.005976 -0.010271
v -0.002939 0.005931 -0.010464
v -0.002978 0.005754 -0.010341
v -0.002953 0.005770 -0.010525
v -0.003046 0.005845 -0.010775
v -0.003087 0.006027 -0.010790
v -0.002949 0.005969 -0.010543
v -0.002978 0.005975 -0.010623
v -0.002943 0.006094 -0.010380
v -0.002911 0.006177 -0.010212
v -0.002970 0.006208 -0.010417
v -0.002931 0.006268 -0.010279
v -0.002989 0.006103 -0.010579
v -0.002929 0.004901 -0.009912
v -0.002952 0.005037 -0.009861
v -0.002905 0.005099 -0.009928
v -0.002881 0.005076 -0.010019
v -0.002851 0.004987 -0.010129
v -0.002872 0.005162 -0.010137
v -0.002848 0.004850 -0.010091
v -0.002838 0.004865 -0.010159
v -0.002884 0.005093 -0.010358
v -0.002859 0.005098 -0.010248
v -0.002847 0.005014 -0.010195
v -0.002872 0.005148 -0.010311
v -0.002897 0.005276 -0.009959
v -0.002882 0.005340 -0.010068
v -0.002872 0.005242 -0.010207
v -0.002887 0.005389 -0.010087
v -0.002889 0.005289 -0.010337
v -0.002910 0.005419 -0.010185
v -0.003016 0.005072 -0.010707
v -0.002896 0.005214 -0.010402
v -0.003256 0.005582 -0.011295
v -0.003224 0.005618 -0.011176
v -0.003188 0.005773 -0.011063
v -0.003197 0.006090 -0.011057
v -0.003346 0.006014 -0.011422
v -0.003267 0.005716 -0.011277
v -0.003337 0.005795 -0.011503
v -0.003183 0.005320 -0.011182
v -0.003250 0.005391 -0.011444
v -0.003072 0.005729 -0.010870
v -0.003398 0.005665 -0.011909
v -0.003334 0.005617 -0.011679
v -0.003382 0.005982 -0.011503
v -0.003423 0.005900 -0.011671
v -0.003440 0.006116 -0.011564
v -0.003117 0.005917 -0.010894
v -0.003133 0.006190 -0.010815
v -0.003275 0.006295 -0.011252
v -0.003248 0.006030 -0.011227
v -0.003311 0.005908 -0.011387
v -0.003225 0.006180 -0.011137
v -0.003166 0.006367 -0.010872
v -0.003160 0.006484 -0.010820
v -0.003203 0.006335 -0.011099
v -0.003097 0.006259 -0.010720
v -0.003130 0.006428 -0.010722
v -0.003230 0.006375 -0.011148
v -0.003169 0.006597 -0.010864
v -0.003058 0.006476 -0.009416
v -0.003011 0.006486 -0.009488
v -0.003037 0.006537 -0.009563
v -0.002984 0.006391 -0.009443
v -0.002932 0.006299 -0.009466
v -0.002927 0.006389 -0.009530
v -0.002965 0.006550 -0.009751
v -0.002921 0.006475 -0.009766
v -0.003024 0.006627 -0.009894
v -0.003023 0.006617 -0.009773
v -0.002955 0.006550 -0.009901
v -0.002903 0.006432 -0.009879
v -0.002890 0.006146 -0.009590
v -0.002874 0.006208 -0.009884
v -0.002902 0.006197 -0.009499
v -0.002897 0.006316 -0.009559
v -0.002882 0.006231 -0.009577
v -0.002866 0.006289 -0.009755
v -0.002882 0.006361 -0.009729
v -0.002881 0.006241 -0.009999
v -0.002875 0.006328 -0.009890
v -0.002934 0.006449 -0.010046
v -0.002984 0.006535 -0.010170
v -0.003019 0.006506 -0.010290
v -0.003039 0.006601 -0.010257
v -0.002954 0.006450 -0.010197
v -0.003105 0.006507 -0.010453
v -0.003101 0.006427 -0.010467
v -0.003116 0.006433 -0.010534
v -0.003131 0.006477 -0.010650
v -0.003123 0.006541 -0.010531
v -0.003069 0.006630 -0.010351
v -0.003066 0.006545 -0.010363
v -0.003113 0.006688 -0.010494
v -0.003105 0.006712 -0.010033
v -0.003046 0.006638 -0.010164
v -0.002989 0.006569 -0.010030
v -0.003080 0.006716 -0.010311
v -0.003112 0.006767 -0.010431
v -0.002909 0.006267 -0.010176
v -0.003132 0.006708 -0.010672
v -0.003141 0.006788 -0.010654
v -0.002198 0.009645 -0.009624
v -0.002203 0.009698 -0.009262
v -0.001988 0.009760 -0.009338
v -0.002334 0.009494 -0.010586
v -0.002215 0.009520 -0.010841
v -0.002093 0.009652 -0.010117
v -0.002220 0.009622 -0.009802
v -0.002073 0.009700 -0.009636
v -0.002058 0.009681 -0.009980
v -0.001913 0.009742 -0.009868
v -0.001942 0.009729 -0.010140
v -0.001834 0.009775 -0.010030
v -0.001720 0.009822 -0.010168
v -0.002214 0.009554 -0.010410
v -0.002121 0.009599 -0.010594
v -0.001983 0.009673 -0.010347
v -0.001989 0.009664 -0.010627
v -0.001833 0.009726 -0.010897
v -0.001797 0.009749 -0.010428
v -0.001553 0.009873 -0.010218
v -0.001567 0.009833 -0.010417
v -0.001659 0.009782 -0.010624
v -0.001465 0.009853 -0.010445
v -0.001553 0.009803 -0.010657
v -0.001312 0.009855 -0.010546
v -0.001291 0.009829 -0.010757
v -0.001084 0.009833 -0.010736
v -0.003517 0.006311 -0.012124
v -0.003510 0.006458 -0.012429
v -0.003469 0.006174 -0.012634
v -0.003441 0.006235 -0.012939
v -0.003482 0.006294 -0.012531
v -0.003482 0.006498 -0.012690
v -0.003437 0.006369 -0.013232
v -0.003458 0.006567 -0.012950
v -0.003590 0.006973 -0.012166
v -0.003564 0.007032 -0.012368
v -0.003518 0.006441 -0.012238
v -0.003576 0.006749 -0.011915
v -0.003530 0.006605 -0.012176
v -0.003520 0.006660 -0.012396
v -0.003552 0.006887 -0.012309
v -0.003612 0.007203 -0.012511
v -0.003526 0.007051 -0.012634
v -0.003608 0.007251 -0.012763
v -0.003527 0.007083 -0.012787
v -0.003542 0.007151 -0.012865
v -0.003484 0.006663 -0.012632
v -0.003464 0.006709 -0.012877
v -0.003481 0.006969 -0.012895
v -0.003491 0.006880 -0.012608
v -0.003469 0.007042 -0.013039
v -0.003403 0.006609 -0.013417
v -0.003355 0.006891 -0.013657
v -0.003360 0.006713 -0.013754
v -0.003530 0.007321 -0.013082
v -0.003478 0.007416 -0.013444
v -0.003466 0.007510 -0.013584
v -0.003408 0.006963 -0.013294
v -0.003422 0.006800 -0.013185
v -0.003370 0.006960 -0.013555
v -0.003381 0.007276 -0.013678
v -0.003488 0.007281 -0.013325
v -0.003290 0.006950 -0.013971
v -0.003367 0.007081 -0.013620
v -0.003317 0.007233 -0.013984
v -0.003279 0.007073 -0.014017
v -0.003228 0.007089 -0.014153
v -0.003389 0.007401 -0.013772
v -0.003348 0.007438 -0.014012
v -0.003376 0.007571 -0.013961
v -0.003327 0.007598 -0.014066
v -0.003277 0.007232 -0.014090
v -0.003316 0.007494 -0.014101
v -0.003750 0.007260 -0.011742
v -0.003717 0.007266 -0.012028
v -0.003803 0.007594 -0.011879
v -0.003802 0.007702 -0.011935
v -0.003774 0.007759 -0.012071
v -0.003777 0.007623 -0.012191
v -0.003785 0.007688 -0.012088
v -0.003717 0.007488 -0.012427
v -0.003707 0.007512 -0.012629
v -0.003742 0.007618 -0.012441
v -0.003750 0.007683 -0.012408
v -0.003752 0.007748 -0.012308
v -0.003718 0.007838 -0.012319
v -0.003732 0.007780 -0.012468
v -0.003734 0.007735 -0.012568
v -0.003730 0.007670 -0.012622
v -0.003681 0.007708 -0.012804
v -0.003647 0.007821 -0.012814
v -0.003704 0.007839 -0.012540
v -0.003621 0.007918 -0.012720
v -0.003835 0.007730 -0.011694
v -0.003806 0.007812 -0.011803
v -0.003782 0.007932 -0.011593
v -0.003755 0.007957 -0.011764
v -0.003734 0.007878 -0.012064
v -0.003673 0.007995 -0.012091
v -0.003715 0.008034 -0.011642
v -0.003644 0.008110 -0.011666
v -0.003538 0.008192 -0.012023
v -0.003664 0.007941 -0.012334
v -0.003534 0.008113 -0.012263
v -0.003614 0.007970 -0.012578
v -0.003523 0.008093 -0.012510
v -0.003647 0.007115 -0.012164
v -0.003671 0.007305 -0.012353
v -0.003702 0.007582 -0.012732
v -0.003388 0.008241 -0.012662
v -0.003445 0.008253 -0.012230
v -0.003272 0.008479 -0.012201
v -0.003412 0.008276 -0.012400
v -0.003257 0.008430 -0.012592
v -0.003563 0.007489 -0.013100
v -0.003627 0.007522 -0.012914
v -0.003611 0.007660 -0.013021
v -0.003548 0.007620 -0.013176
v -0.003533 0.007446 -0.013198
v -0.003503 0.007554 -0.013362
v -0.003500 0.007705 -0.013350
v -0.003468 0.007778 -0.013490
v -0.003605 0.007755 -0.013022
v -0.003548 0.007867 -0.013121
v -0.003519 0.007784 -0.013230
v -0.003510 0.007947 -0.013164
v -0.003480 0.008017 -0.013150
v -0.003456 0.007906 -0.013323
v -0.003421 0.007948 -0.013396
v -0.003381 0.008074 -0.013319
v -0.003467 0.007702 -0.013579
v -0.003427 0.007608 -0.013757
v -0.003396 0.007735 -0.013794
v -0.003435 0.007836 -0.013572
v -0.003350 0.008048 -0.013480
v -0.003306 0.008054 -0.013659
v -0.003339 0.007980 -0.013686
v -0.003371 0.007643 -0.013952
v -0.003348 0.007682 -0.013975
v -0.003295 0.007866 -0.013888
v -0.003231 0.007787 -0.014077
v -0.003208 0.008019 -0.013934
v -0.003213 0.008108 -0.013806
v -0.003143 0.008135 -0.013924
v -0.003488 0.008084 -0.012840
v -0.003414 0.008145 -0.013019
v -0.003441 0.008086 -0.013132
v -0.003273 0.008253 -0.013180
v -0.003335 0.008262 -0.012808
v -0.003203 0.008394 -0.012913
v -0.003264 0.008307 -0.012977
v -0.003094 0.008450 -0.013037
v -0.003052 0.008468 -0.013134
v -0.002966 0.008558 -0.013118
v -0.003236 0.008169 -0.013582
v -0.003167 0.008328 -0.013312
v -0.003103 0.008218 -0.013853
v -0.003019 0.008471 -0.013318
v -0.002965 0.008418 -0.013703
v -0.003087 0.008356 -0.013456
v -0.002934 0.008489 -0.013537
v -0.003187 0.007382 -0.014263
v -0.003171 0.007466 -0.014335
v -0.003214 0.007538 -0.014268
v -0.003173 0.007630 -0.014316
v -0.003160 0.007557 -0.014385
v -0.003141 0.007785 -0.014236
v -0.003097 0.007970 -0.014188
v -0.003017 0.007919 -0.014424
v -0.003039 0.008059 -0.014194
v -0.002949 0.008186 -0.014162
v -0.002923 0.008296 -0.014039
v -0.002869 0.008384 -0.013991
v -0.003481 0.008338 -0.011421
v -0.003457 0.008327 -0.011701
v -0.003293 0.008555 -0.011348
v -0.003276 0.008538 -0.011727
v -0.003237 0.008609 -0.011425
v -0.003149 0.008652 -0.011815
v -0.003115 0.008754 -0.011500
v -0.003128 0.008715 -0.011673
v -0.003336 0.008447 -0.012041
v -0.003271 0.008456 -0.012378
v -0.003112 0.008614 -0.012317
v -0.003106 0.008670 -0.012073
v -0.002986 0.008857 -0.011845
v -0.003013 0.008742 -0.012322
v -0.002917 0.008861 -0.012225
v -0.003133 0.008722 -0.011295
v -0.003006 0.008899 -0.011302
v -0.003022 0.008875 -0.011501
v -0.002921 0.008921 -0.011817
v -0.002904 0.008999 -0.011481
v -0.002771 0.009129 -0.011195
v -0.002728 0.009168 -0.011379
v -0.002699 0.009159 -0.011614
v -0.002650 0.009226 -0.011458
v -0.002582 0.009236 -0.011627
v -0.002755 0.009018 -0.012070
v -0.002772 0.009035 -0.011840
v -0.002839 0.008897 -0.012544
v -0.002680 0.009032 -0.012298
v -0.002627 0.009132 -0.012094
v -0.002493 0.009231 -0.012301
v -0.002616 0.009190 -0.011801
v -0.003134 0.008591 -0.012527
v -0.003134 0.008526 -0.012786
v -0.002975 0.008753 -0.012655
v -0.003011 0.008639 -0.012869
v -0.002962 0.008796 -0.012466
v -0.002693 0.008998 -0.012639
v -0.002841 0.008757 -0.012994
v -0.002838 0.008864 -0.012706
v -0.002844 0.008660 -0.013264
v -0.002636 0.009063 -0.012515
v -0.002657 0.009243 -0.011138
v -0.002507 0.009342 -0.011204
v -0.002399 0.009387 -0.011330
v -0.002406 0.009432 -0.011025
v -0.003451 0.005841 -0.012141
v -0.003471 0.005936 -0.012403
v -0.003449 0.006005 -0.012669
v -0.003418 0.005979 -0.012973
v -0.003421 0.006191 -0.013320
v -0.003354 0.006362 -0.013930
v -0.003350 0.006538 -0.013856
v -0.003395 0.006376 -0.013505
v -0.003219 0.006489 -0.014446
v -0.003315 0.006734 -0.013980
v -0.003284 0.006756 -0.014068
v -0.003239 0.006721 -0.014252
v -0.003206 0.006895 -0.014222
v -0.003239 0.006992 -0.014114
v -0.003182 0.006431 -0.014619
v -0.003185 0.006676 -0.014428
v -0.003112 0.006877 -0.014447
v -0.003059 0.006873 -0.014600
v -0.003030 0.007004 -0.014590
v -0.003134 0.006665 -0.014604
v -0.003034 0.006611 -0.014887
v -0.002923 0.006960 -0.014861
v -0.002886 0.006909 -0.014992
v -0.002862 0.007071 -0.014991
v -0.002830 0.007118 -0.015089
v -0.002782 0.006825 -0.015210
v -0.002747 0.006994 -0.015247
v -0.002828 0.006984 -0.015076
v -0.002774 0.007106 -0.015240
v -0.002753 0.007048 -0.015250
v -0.002699 0.007017 -0.015393
v -0.002762 0.007222 -0.015517
v -0.002730 0.007144 -0.015527
v -0.003115 0.006988 -0.014387
v -0.003109 0.007138 -0.014371
v -0.002985 0.007103 -0.014667
v -0.002995 0.007253 -0.014677
v -0.002945 0.007354 -0.014839
v -0.003121 0.007280 -0.014351
v -0.003095 0.007511 -0.014561
v -0.003109 0.007583 -0.014512
v -0.002991 0.007401 -0.014732
v -0.003007 0.007610 -0.014697
v -0.003056 0.007680 -0.014555
v -0.002983 0.007702 -0.014715
v -0.002959 0.007476 -0.014797
v -0.002907 0.007101 -0.014830
v -0.002909 0.007240 -0.014911
v -0.002927 0.007339 -0.014936
v -0.002938 0.007431 -0.014904
v -0.002935 0.007397 -0.015126
v -0.002939 0.007478 -0.015062
v -0.002929 0.007481 -0.015120
v -0.002908 0.007423 -0.015216
v -0.002925 0.007598 -0.014854
v -0.002921 0.007549 -0.014926
v -0.002898 0.007600 -0.015000
v -0.002896 0.007567 -0.015096
v -0.002889 0.007717 -0.014870
v -0.002897 0.007652 -0.014904
v -0.002868 0.007667 -0.014978
v -0.002806 0.007746 -0.014988
v -0.002889 0.007505 -0.015194
v -0.002876 0.007157 -0.014964
v -0.002893 0.007255 -0.015026
v -0.002902 0.007318 -0.015169
v -0.002837 0.007182 -0.015130
v -0.002890 0.007336 -0.015240
v -0.002861 0.007359 -0.015315
v -0.002801 0.007216 -0.015380
v -0.002811 0.007288 -0.015417
v -0.002820 0.007369 -0.015392
v -0.002778 0.007378 -0.015461
v -0.002861 0.007433 -0.015296
v -0.002833 0.007506 -0.015276
v -0.002805 0.007440 -0.015369
v -0.002748 0.007460 -0.015423
v -0.002779 0.007304 -0.015491
v -0.002774 0.007683 -0.015142
v -0.002652 0.007761 -0.015175
v -0.002553 0.007671 -0.015366
v -0.002479 0.007852 -0.015214
v -0.002734 0.006506 -0.015413
v -0.002710 0.006732 -0.015342
v -0.002673 0.006650 -0.015444
v -0.002676 0.006867 -0.015394
v -0.002604 0.006805 -0.015630
v -0.002615 0.006634 -0.015598
v -0.002701 0.006981 -0.015349
v -0.002660 0.006925 -0.015461
v -0.002648 0.006987 -0.015584
v -0.002706 0.007151 -0.015618
v -0.002730 0.007238 -0.015591
v -0.002675 0.007244 -0.015670
v -0.002728 0.007312 -0.015563
v -0.002655 0.007326 -0.015640
v -0.002700 0.007389 -0.015532
v -0.002555 0.006830 -0.015755
v -0.002505 0.006811 -0.015842
v -0.002612 0.006983 -0.015684
v -0.002661 0.007152 -0.015688
v -0.002567 0.007188 -0.015807
v -0.002554 0.007099 -0.015826
v -0.002475 0.007106 -0.015944
v -0.002452 0.007007 -0.015977
v -0.002410 0.007111 -0.016018
v -0.002479 0.007175 -0.015922
v -0.002479 0.007252 -0.015890
v -0.002375 0.007205 -0.016011
v -0.002480 0.006646 -0.015854
v -0.002414 0.006740 -0.015948
v -0.002340 0.006768 -0.016048
v -0.002376 0.006993 -0.016064
v -0.002349 0.006869 -0.016082
v -0.002306 0.006956 -0.016141
v -0.002271 0.006663 -0.016077
v -0.002293 0.006763 -0.016129
v -0.002235 0.006674 -0.016151
v -0.002276 0.006794 -0.016193
v -0.002230 0.006697 -0.016222
v -0.002222 0.006726 -0.016294
v -0.002242 0.006805 -0.016271
v -0.002249 0.006889 -0.016243
v -0.002286 0.007094 -0.016122
v -0.002307 0.007028 -0.016124
v -0.002270 0.007164 -0.016102
v -0.002237 0.007010 -0.016206
v -0.002166 0.007114 -0.016205
v -0.002194 0.006820 -0.016344
v -0.002169 0.006923 -0.016328
v -0.002559 0.007325 -0.015759
v -0.002495 0.007391 -0.015767
v -0.002397 0.007465 -0.015794
v -0.002431 0.007330 -0.015884
v -0.002289 0.007430 -0.015920
v -0.002267 0.007514 -0.015857
v -0.002422 0.007607 -0.015576
v -0.002434 0.007771 -0.015373
v -0.002312 0.007676 -0.015612
v -0.002147 0.007445 -0.016003
v -0.002156 0.007715 -0.015704
v -0.002074 0.007515 -0.015993
v -0.002954 0.007818 -0.014701
v -0.002978 0.007972 -0.014449
v -0.002910 0.007929 -0.014651
v -0.002924 0.008099 -0.014368
v -0.002752 0.008091 -0.014645
v -0.002752 0.008229 -0.014453
v -0.002878 0.007793 -0.014837
v -0.002860 0.007868 -0.014800
v -0.002767 0.007825 -0.014945
v -0.002829 0.007946 -0.014756
v -0.002731 0.007959 -0.014843
v -0.002692 0.007836 -0.015015
v -0.002476 0.008007 -0.014995
v -0.002543 0.008097 -0.014834
v -0.002317 0.008220 -0.014930
v -0.002756 0.008312 -0.014318
v -0.002746 0.008487 -0.014017
v -0.002640 0.008566 -0.014040
v -0.002540 0.008631 -0.014049
v -0.002454 0.008544 -0.014300
v -0.002204 0.008766 -0.014189
v -0.002172 0.008723 -0.014299
v -0.002495 0.008294 -0.014646
v -0.002385 0.008318 -0.014744
v -0.002246 0.008485 -0.014625
v -0.002147 0.008621 -0.014536
v -0.002291 0.008051 -0.015194
v -0.002135 0.008231 -0.015147
v -0.002244 0.008317 -0.014872
v -0.002077 0.008373 -0.014958
v -0.002048 0.008289 -0.015147
v -0.002065 0.008471 -0.014811
v -0.001987 0.008630 -0.014652
v -0.001912 0.008503 -0.014874
v -0.001862 0.008402 -0.015105
v -0.001675 0.008507 -0.015052
v -0.001658 0.008601 -0.014881
v -0.002289 0.007834 -0.015483
v -0.002207 0.008003 -0.015350
v -0.002169 0.007877 -0.015554
v -0.001996 0.007994 -0.015551
v -0.001878 0.007890 -0.015731
v -0.002042 0.008111 -0.015352
v -0.001945 0.008280 -0.015222
v -0.001921 0.008166 -0.015350
v -0.001748 0.008115 -0.015505
v -0.001796 0.008359 -0.015197
v -0.001681 0.008307 -0.015296
v -0.002190 0.006737 -0.016370
v -0.002143 0.006753 -0.016441
v -0.002060 0.006789 -0.016516
v -0.002116 0.006883 -0.016404
v -0.002004 0.006918 -0.016489
v -0.001970 0.006863 -0.016562
v -0.001858 0.006947 -0.016622
v -0.001970 0.007093 -0.016381
v -0.001947 0.007260 -0.016257
v -0.001836 0.007040 -0.016583
v -0.001744 0.007243 -0.016441
v -0.001759 0.006777 -0.016766
v -0.001693 0.007013 -0.016713
v -0.001766 0.007110 -0.016580
v -0.001575 0.007096 -0.016742
v -0.001949 0.007596 -0.015987
v -0.001824 0.007729 -0.015927
v -0.001978 0.007398 -0.016126
v -0.001869 0.007204 -0.016380
v -0.001780 0.007373 -0.016246
v -0.001695 0.007376 -0.016304
v -0.001813 0.007599 -0.016058
v -0.001699 0.007682 -0.016058
v -0.001602 0.007533 -0.016254
v -0.001622 0.007374 -0.016372
v -0.001492 0.007441 -0.016396
v -0.001522 0.007608 -0.016232
v -0.001417 0.007558 -0.016318
v -0.001279 0.007419 -0.016583
v -0.001338 0.007515 -0.016400
v -0.001212 0.007672 -0.016281
v -0.001194 0.007598 -0.016370
v -0.000980 0.007587 -0.016528
v -0.001514 0.008640 -0.014883
v -0.001681 0.007924 -0.015797
v -0.001523 0.007892 -0.015904
v -0.001563 0.008062 -0.015692
v -0.001310 0.008058 -0.015820
v -0.001505 0.007739 -0.016106
v -0.001344 0.007725 -0.016188
v -0.001062 0.007904 -0.016100
v -0.001254 0.007960 -0.015972
v -0.000988 0.008055 -0.015939
v -0.001400 0.008391 -0.015304
v -0.001516 0.008485 -0.015147
v -0.001196 0.008530 -0.015232
v -0.001178 0.008280 -0.015582
v -0.001325 0.008608 -0.015055
v -0.000957 0.008233 -0.015738
v -0.001001 0.007730 -0.016310
v -0.000862 0.007697 -0.016427
v -0.000842 0.007851 -0.016261
v -0.000668 0.007818 -0.016407
v -0.000799 0.008029 -0.016053
v -0.000513 0.008078 -0.016143
v -0.000570 0.007887 -0.016356
v -0.000968 0.008532 -0.015316
v -0.000841 0.008424 -0.015508
v -0.000600 0.008398 -0.015661
v -0.000628 0.008243 -0.015847
v -0.002492 0.009276 -0.011806
v -0.002455 0.009295 -0.012066
v -0.002349 0.009345 -0.012192
v -0.002617 0.008963 -0.012990
v -0.002707 0.008681 -0.013570
v -0.002650 0.008663 -0.013738
v -0.002451 0.008908 -0.013489
v -0.002678 0.008832 -0.013232
v -0.002420 0.009106 -0.012991
v -0.002369 0.009035 -0.013241
v -0.002361 0.008866 -0.013752
v -0.002264 0.008968 -0.013611
v -0.002500 0.009141 -0.012734
v -0.002395 0.009280 -0.012458
v -0.002252 0.009360 -0.012496
v -0.002279 0.009313 -0.012653
v -0.002189 0.009295 -0.012834
v -0.002076 0.009393 -0.012672
v -0.001989 0.009481 -0.012444
v -0.002147 0.009264 -0.013029
v -0.002023 0.009286 -0.013127
v -0.002039 0.009204 -0.013309
v -0.002180 0.009094 -0.013340
v -0.002059 0.009090 -0.013591
v -0.001941 0.009212 -0.013462
v -0.001890 0.009318 -0.013243
v -0.001728 0.009421 -0.013150
v -0.001717 0.009295 -0.013492
v -0.001451 0.009448 -0.013349
v -0.001412 0.009377 -0.013618
v -0.001319 0.009466 -0.013369
v -0.002394 0.009325 -0.011586
v -0.002338 0.009357 -0.011634
v -0.002217 0.009453 -0.011667
v -0.002195 0.009522 -0.011075
v -0.002261 0.009444 -0.011414
v -0.002105 0.009536 -0.011544
v -0.002024 0.009597 -0.011256
v -0.001873 0.009667 -0.011261
v -0.002268 0.009416 -0.011836
v -0.002224 0.009421 -0.012034
v -0.002063 0.009518 -0.012020
v -0.002002 0.009590 -0.011804
v -0.001818 0.009674 -0.011638
v -0.001887 0.009647 -0.011758
v -0.001917 0.009624 -0.011876
v -0.001729 0.009690 -0.011926
v -0.001977 0.009659 -0.010931
v -0.001576 0.009769 -0.011028
v -0.001769 0.009703 -0.011272
v -0.001685 0.009737 -0.011468
v -0.001704 0.009731 -0.011130
v -0.001572 0.009728 -0.012024
v -0.001546 0.009780 -0.011503
v -0.001633 0.009780 -0.010820
v -0.001475 0.009792 -0.011083
v -0.001390 0.009830 -0.011269
v -0.001297 0.009820 -0.010971
v -0.001154 0.009833 -0.010888
v -0.000904 0.009860 -0.011012
v -0.001148 0.009870 -0.011416
v -0.001116 0.009867 -0.011123
v -0.001474 0.009781 -0.011756
v -0.001237 0.009817 -0.011867
v -0.001042 0.009862 -0.011897
v -0.001028 0.009877 -0.011453
v -0.001111 0.009849 -0.011690
v -0.002147 0.009439 -0.012314
v -0.001836 0.009466 -0.012847
v -0.001543 0.009643 -0.012575
v -0.001801 0.009601 -0.012193
v -0.001728 0.009604 -0.012424
v -0.001554 0.009690 -0.012320
v -0.001381 0.009764 -0.012257
v -0.001353 0.009690 -0.012690
v -0.001225 0.009715 -0.012677
v -0.001633 0.009536 -0.012925
v -0.001490 0.009611 -0.012834
v -0.001075 0.009553 -0.013144
v -0.001488 0.009555 -0.013030
v -0.001328 0.009562 -0.013097
v -0.001267 0.009653 -0.012879
v -0.001220 0.009815 -0.012144
v -0.000989 0.009875 -0.011200
v -0.000795 0.009864 -0.011200
v -0.000598 0.009867 -0.011314
v -0.000955 0.009871 -0.011714
v -0.000789 0.009890 -0.011805
v -0.000842 0.009875 -0.011575
v -0.000708 0.009889 -0.011949
v -0.000622 0.009862 -0.011477
v -0.000575 0.009893 -0.011734
v -0.000316 0.009897 -0.011488
v -0.000492 0.009890 -0.012037
v -0.000089 0.009885 -0.011802
v -0.000060 0.009858 -0.012001
v 0.000106 0.009830 -0.011998
v -0.001020 0.009700 -0.012729
v -0.000636 0.009679 -0.012739
v -0.001112 0.009492 -0.013332
v -0.000814 0.009464 -0.013529
v -0.001163 0.009658 -0.012890
v -0.000858 0.009576 -0.013055
v -0.000848 0.009521 -0.013310
v -0.000573 0.009537 -0.013355
v -0.000568 0.009601 -0.013032
v -0.000676 0.009580 -0.013045
v -0.001199 0.009796 -0.012322
v -0.001001 0.009856 -0.012091
v -0.000865 0.009845 -0.012217
v -0.000701 0.009867 -0.012117
v -0.000933 0.009770 -0.012538
v -0.000713 0.009761 -0.012528
v -0.000535 0.009690 -0.012734
v -0.000418 0.009733 -0.012645
v -0.000474 0.009808 -0.012420
v -0.000434 0.009647 -0.012993
v -0.000309 0.009654 -0.013040
v -0.000407 0.009588 -0.013217
v -0.000214 0.009626 -0.013192
v -0.000220 0.009591 -0.013343
v -0.000194 0.009647 -0.013080
v -0.000031 0.009607 -0.013278
v -0.000321 0.009721 -0.012710
v -0.000351 0.009775 -0.012515
v -0.000213 0.009735 -0.012611
v -0.000227 0.009829 -0.012252
v -0.000351 0.009880 -0.012039
v -0.000225 0.009783 -0.012402
v -0.000034 0.009718 -0.012480
v 0.000130 0.009695 -0.012526
v -0.000007 0.009769 -0.012295
v 0.000100 0.009742 -0.012348
v 0.000148 0.009769 -0.012198
v -0.000251 0.009689 -0.012835
v -0.000038 0.009656 -0.012905
v -0.002430 0.008750 -0.013911
v -0.002259 0.008820 -0.013989
v -0.002117 0.009008 -0.013745
v -0.002042 0.008766 -0.014345
v -0.001760 0.009136 -0.013883
v -0.002002 0.008894 -0.014141
v -0.001836 0.009021 -0.014050
v -0.001520 0.008982 -0.014299
v -0.001337 0.009102 -0.014230
v -0.001691 0.008769 -0.014615
v -0.001889 0.008758 -0.014508
v -0.001748 0.008880 -0.014343
v -0.001383 0.008972 -0.014399
v -0.001542 0.008819 -0.014600
v -0.001905 0.009146 -0.013656
v -0.001662 0.009145 -0.013962
v -0.001570 0.009314 -0.013640
v -0.001463 0.009160 -0.014053
v -0.001327 0.009195 -0.014059
v -0.001484 0.009271 -0.013800
v -0.001286 0.009407 -0.013574
v -0.001267 0.008904 -0.014587
v -0.001337 0.008715 -0.014867
v -0.001237 0.009000 -0.014420
v -0.000932 0.008814 -0.014899
v -0.001068 0.008880 -0.014707
v -0.000853 0.008965 -0.014650
v -0.001237 0.009137 -0.014206
v -0.001088 0.009435 -0.013500
v -0.001190 0.009351 -0.013748
v -0.000937 0.009326 -0.013868
v -0.000860 0.009193 -0.014200
v -0.000901 0.009404 -0.013676
v -0.000784 0.009314 -0.013963
v -0.000693 0.009225 -0.014198
v -0.000993 0.009087 -0.014344
v -0.001039 0.009125 -0.014262
v -0.000733 0.009110 -0.014467
v -0.000723 0.008861 -0.014906
v -0.000684 0.008908 -0.014809
v -0.000655 0.008977 -0.014719
v -0.000430 0.008940 -0.014878
v -0.000499 0.008976 -0.014758
v -0.000672 0.009321 -0.013969
v -0.000434 0.009229 -0.014177
v -0.000447 0.009332 -0.013934
v -0.000477 0.009114 -0.014508
v -0.000640 0.009148 -0.014430
v -0.000422 0.009152 -0.014380
v -0.000668 0.009052 -0.014619
v -0.000597 0.009087 -0.014577
v -0.000309 0.009041 -0.014681
v -0.000361 0.009004 -0.014755
v -0.000219 0.008989 -0.014845
v -0.000282 0.009154 -0.014374
v -0.000174 0.009285 -0.014083
v -0.000975 0.008662 -0.015135
v -0.000813 0.008731 -0.015116
v -0.000769 0.008800 -0.015028
v -0.000620 0.008601 -0.015324
v -0.000692 0.008681 -0.015202
v -0.000542 0.008793 -0.015082
v -0.000557 0.008854 -0.014991
v -0.000513 0.008698 -0.015198
v -0.000344 0.008759 -0.015168
v -0.000391 0.008583 -0.015401
v -0.000274 0.008931 -0.014956
v -0.000307 0.008864 -0.015050
v -0.000617 0.009455 -0.013646
v -0.000558 0.009427 -0.013732
v -0.000368 0.009533 -0.013447
v -0.000240 0.009499 -0.013598
v -0.000091 0.009491 -0.013614
v -0.000268 0.009329 -0.013966
v -0.000146 0.009372 -0.013855
v -0.002647 -0.002669 0.000641
v -0.002564 -0.002620 0.000664
v -0.002531 -0.002553 0.000679
v -0.002517 -0.002488 0.000706
v -0.002576 -0.002230 0.000764
v -0.002435 -0.002056 0.000868
v -0.002441 -0.001970 0.000853
v -0.002391 -0.001920 0.000952
v 0.001544 -0.005170 0.000030
v 0.001538 -0.005030 0.000119
v 0.001457 -0.004681 0.000045
v 0.001484 -0.004607 0.000261
v 0.001481 -0.004524 0.000193
v 0.001510 -0.004427 0.000243
v 0.001551 -0.004344 0.000281
v 0.001779 -0.004092 0.000229
v 0.001867 -0.004037 0.000243
v 0.002788 -0.001166 0.001328
v 0.002810 -0.001012 0.001391
v 0.002866 -0.000912 0.001349
v 0.002017 -0.003986 0.000405
v 0.002160 -0.003922 0.000435
v 0.002251 -0.003911 0.000436
v 0.002325 -0.003930 0.000433
v 0.002545 -0.003996 0.000421
v 0.002626 -0.003995 0.000424
v 0.002708 -0.003986 0.000431
v 0.002782 -0.003967 0.000432
v 0.002948 -0.003931 0.000467
v 0.003476 -0.003768 0.000566
v 0.003640 -0.003611 0.000574
v 0.003724 -0.003526 0.000634
v 0.003003 -0.001519 0.001201
v 0.003184 -0.001666 0.001111
v 0.002878 -0.001377 0.001217
v 0.002999 -0.000833 0.001442
v 0.003340 -0.001758 0.001166
v 0.003785 -0.002104 0.001220
v 0.003620 -0.001851 0.001203
v 0.003759 -0.003374 0.000674
v 0.003686 -0.002557 0.000922
v 0.003698 -0.002617 0.000905
v 0.003698 -0.002468 0.000964
v 0.003760 -0.002291 0.001076
v 0.003738 -0.002175 0.001008
v 0.003080 -0.000764 0.001480
v 0.003123 -0.000717 0.001483
v 0.003178 -0.000687 0.001495
v 0.003249 -0.000667 0.001512
v 0.003348 -0.000657 0.001503
v 0.003439 -0.000655 0.001522
v 0.003728 -0.000649 0.001579
v 0.004102 -0.000681 0.001519
v 0.004302 -0.000664 0.001561
v 0.004510 -0.000644 0.001557
v 0.005006 -0.000553 0.001524
v 0.005156 -0.000558 0.001681
v 0.006151 -0.000239 0.001832
v 0.007027 0.000147 0.001861
v 0.007131 0.000157 0.002139
v 0.007610 0.000422 0.002064
v 0.008512 0.001042 0.002323
v -0.002811 -0.002673 0.000547
v -0.002790 -0.002586 0.000489
v -0.002749 -0.002510 0.000506
v -0.002720 -0.002340 0.000531
v -0.002683 -0.002235 0.000612
v -0.002648 -0.002182 0.000660
v -0.002605 -0.002033 0.000658
v -0.002586 -0.001947 0.000679
v -0.002499 -0.001781 0.000864
v -0.002957 -0.002008 -0.005434
v -0.002933 -0.001987 -0.005507
v -0.002709 -0.002630 0.000580
v -0.002633 -0.002582 0.000612
v -0.002705 -0.002456 0.000546
v -0.002601 -0.002516 0.000631
v -0.002600 -0.002437 0.000647
v -0.002671 -0.002372 0.000590
v -0.002630 -0.002272 0.000685
v -0.002555 -0.002345 0.000739
v -0.002567 -0.002153 0.000770
v -0.002584 -0.002084 0.000700
v -0.002506 -0.001998 0.000763
v -0.002536 -0.001856 0.000765
v 0.001555 -0.005135 -0.000062
v 0.001544 -0.005133 -0.000148
v 0.001529 -0.005033 -0.000212
v 0.001559 -0.005015 -0.000079
v 0.001528 -0.004943 0.000101
v 0.001540 -0.004920 -0.000105
v 0.001542 -0.004974 -0.000170
v 0.001499 -0.004915 -0.000291
v 0.001349 -0.004950 -0.000571
v 0.001387 -0.004987 -0.000496
v 0.001439 -0.004924 -0.000480
v 0.001433 -0.004901 -0.000552
v 0.001473 -0.005098 -0.000324
v 0.001422 -0.005019 -0.000430
v 0.001466 -0.004959 -0.000377
v 0.001478 -0.004883 -0.000385
v 0.001487 -0.004837 -0.000277
v 0.001481 -0.004806 -0.000362
v 0.001476 -0.004859 -0.000457
v 0.001496 -0.004840 -0.000531
v 0.001490 -0.004786 -0.000434
v 0.001541 -0.004755 -0.000578
v 0.001480 -0.004758 0.000025
v 0.001451 -0.004708 -0.000231
v 0.001419 -0.004594 -0.000193
v 0.001441 -0.004577 -0.000001
v 0.001426 -0.004521 -0.000158
v 0.001465 -0.004727 -0.000336
v 0.001423 -0.004578 -0.000289
v 0.001481 -0.004710 -0.000405
v 0.001439 -0.004557 -0.000365
v 0.001423 -0.004486 -0.000261
v 0.001433 -0.004465 -0.000334
v 0.001282 -0.004891 -0.000707
v 0.001273 -0.004867 -0.000786
v 0.001307 -0.004828 -0.000862
v 0.001258 -0.004796 -0.000964
v 0.001324 -0.004728 -0.000983
v 0.001207 -0.004740 -0.001073
v 0.001232 -0.004647 -0.001123
v 0.001283 -0.004681 -0.001053
v 0.001329 -0.004601 -0.001104
v 0.001316 -0.004913 -0.000640
v 0.001437 -0.004879 -0.000625
v 0.001442 -0.004856 -0.000700
v 0.001437 -0.004827 -0.000770
v 0.001475 -0.004747 -0.000819
v 0.001521 -0.004824 -0.000605
v 0.001529 -0.004802 -0.000678
v 0.001553 -0.004734 -0.000653
v 0.001513 -0.004773 -0.000750
v 0.001548 -0.004708 -0.000728
v 0.001527 -0.004678 -0.000800
v 0.001378 -0.004769 -0.000899
v 0.001431 -0.004684 -0.000911
v 0.001500 -0.004646 -0.000870
v 0.001485 -0.004616 -0.000941
v 0.001357 -0.004632 -0.001033
v 0.001406 -0.004615 -0.001026
v 0.001408 -0.004595 -0.001099
v 0.001492 -0.004594 -0.001016
v 0.001510 -0.004591 -0.001091
v 0.001493 -0.004505 -0.000534
v 0.001536 -0.004576 -0.000605
v 0.001488 -0.004416 -0.000516
v 0.001556 -0.004480 -0.000653
v 0.001554 -0.004406 -0.000637
v 0.001545 -0.004660 -0.000605
v 0.001565 -0.004637 -0.000705
v 0.001570 -0.004614 -0.000778
v 0.001567 -0.004561 -0.000681
v 0.001606 -0.004550 -0.000755
v 0.001592 -0.004575 -0.000764
v 0.001626 -0.004484 -0.000724
v 0.001582 -0.004591 -0.000851
v 0.001580 -0.004587 -0.000930
v 0.001684 -0.004522 -0.000827
v 0.001668 -0.004562 -0.000918
v 0.001664 -0.004583 -0.000986
v 0.001698 -0.004485 -0.000782
v 0.001740 -0.004380 -0.000732
v 0.001485 -0.004472 0.000148
v 0.001485 -0.004441 0.000068
v 0.001452 -0.004458 -0.000117
v 0.001525 -0.004399 0.000188
v 0.001576 -0.004347 0.000191
v 0.001531 -0.004386 0.000048
v 0.001495 -0.004394 -0.000094
v 0.001627 -0.004317 0.000053
v 0.001635 -0.004294 -0.000031
v 0.001442 -0.004416 -0.000238
v 0.001446 -0.004393 -0.000311
v 0.001471 -0.004369 -0.000408
v 0.001488 -0.004338 -0.000269
v 0.001632 -0.004237 -0.000212
v 0.001650 -0.004275 0.000164
v 0.001702 -0.004163 0.000228
v 0.001698 -0.004207 0.000160
v 0.001684 -0.004255 0.000064
v 0.001723 -0.004203 -0.000005
v 0.001761 -0.004155 0.000100
v 0.001868 -0.004064 0.000121
v 0.001745 -0.004148 -0.000149
v 0.001845 -0.004087 -0.000017
v 0.001849 -0.004072 -0.000147
v 0.001515 -0.004342 -0.000532
v 0.001522 -0.004295 -0.000424
v 0.001549 -0.004275 -0.000511
v 0.001566 -0.004326 -0.000613
v 0.001595 -0.004262 -0.000594
v 0.001585 -0.004240 -0.000387
v 0.001608 -0.004207 -0.000492
v 0.001637 -0.004203 -0.000564
v 0.001655 -0.004411 -0.000703
v 0.001694 -0.004274 -0.000654
v 0.001708 -0.004208 -0.000612
v 0.001785 -0.004233 -0.000662
v 0.001747 -0.004104 -0.000448
v 0.001873 -0.004000 -0.000406
v 0.001750 -0.004125 -0.000537
v 0.001848 -0.004040 -0.000503
v 0.001867 -0.004013 -0.000320
v 0.000887 -0.004468 -0.001716
v 0.000930 -0.004493 -0.001649
v 0.001003 -0.004454 -0.001819
v 0.001000 -0.004403 -0.002076
v 0.001138 -0.004677 -0.001210
v 0.001138 -0.004628 -0.001286
v 0.001092 -0.004619 -0.001353
v 0.001076 -0.004582 -0.001430
v 0.001154 -0.004599 -0.001352
v 0.001177 -0.004573 -0.001428
v 0.001220 -0.004605 -0.001198
v 0.001223 -0.004588 -0.001268
v 0.001240 -0.004580 -0.001343
v 0.001419 -0.004584 -0.001423
v 0.001061 -0.004550 -0.001499
v 0.001014 -0.004516 -0.001583
v 0.001173 -0.004556 -0.001497
v 0.001103 -0.004472 -0.001750
v 0.001346 -0.004587 -0.001174
v 0.001563 -0.004596 -0.001239
v 0.001651 -0.004575 -0.001443
v 0.001123 -0.004414 -0.001958
v 0.001397 -0.004527 -0.001666
v 0.001111 -0.004326 -0.002230
v 0.001249 -0.004278 -0.002390
v 0.001244 -0.004315 -0.002257
v 0.001524 -0.004449 -0.001941
v 0.001810 -0.004490 -0.001909
v 0.001491 -0.004292 -0.002331
v 0.002062 -0.003109 -0.001486
v 0.002070 -0.003129 -0.001412
v 0.002055 -0.003052 -0.001388
v 0.002092 -0.003080 -0.001318
v 0.002030 -0.002983 -0.001446
v 0.002036 -0.002922 -0.001509
v 0.002079 -0.003085 -0.001549
v 0.002052 -0.003003 -0.001533
v 0.002085 -0.002993 -0.001611
v 0.002075 -0.002907 -0.001591
v 0.002152 -0.002967 -0.000723
v 0.002136 -0.002915 -0.000855
v 0.002165 -0.002877 -0.000746
v 0.002122 -0.002815 -0.000890
v 0.002172 -0.002989 -0.000922
v 0.002135 -0.002920 -0.001046
v 0.002111 -0.002820 -0.001158
v 0.002119 -0.002879 -0.000955
v 0.002114 -0.002780 -0.000989
v 0.002113 -0.002837 -0.001076
v 0.002125 -0.002728 -0.001164
v 0.002174 -0.002741 -0.000911
v 0.002193 -0.002668 -0.001139
v 0.002072 -0.002838 -0.001316
v 0.002127 -0.002968 -0.001196
v 0.002104 -0.002864 -0.001252
v 0.002055 -0.002945 -0.001357
v 0.002032 -0.002869 -0.001411
v 0.002040 -0.002847 -0.001485
v 0.002051 -0.002799 -0.001388
v 0.002067 -0.002779 -0.001462
v 0.002098 -0.002760 -0.001291
v 0.002106 -0.002787 -0.001222
v 0.002147 -0.002700 -0.001273
v 0.002099 -0.002736 -0.001368
v 0.002111 -0.002722 -0.001446
v 0.002183 -0.002652 -0.001424
v 0.002076 -0.002836 -0.001558
v 0.002109 -0.002769 -0.001543
v 0.002148 -0.002703 -0.001520
v 0.002202 -0.002641 -0.001499
v 0.002225 -0.002639 -0.001289
v 0.001093 -0.004284 -0.002427
v 0.001074 -0.004223 -0.002598
v 0.001251 -0.004209 -0.002586
v 0.001365 -0.004235 -0.002495
v 0.001359 -0.004219 -0.002589
v 0.001179 -0.004204 -0.002672
v 0.001276 -0.004205 -0.002676
v 0.001365 -0.004235 -0.002682
v 0.001437 -0.004245 -0.002515
v 0.001431 -0.004247 -0.002595
v 0.001500 -0.004274 -0.002520
v 0.001436 -0.004259 -0.002438
v 0.001534 -0.004318 -0.002598
v 0.001534 -0.004284 -0.002448
v 0.001613 -0.004336 -0.002534
v 0.001646 -0.004328 -0.002455
v 0.001623 -0.004312 -0.002369
v 0.002744 -0.001260 0.000974
v 0.002715 -0.001236 0.000826
v 0.002715 -0.001201 0.000633
v 0.002749 -0.001144 0.000347
v 0.002747 -0.001061 0.000367
v 0.002768 -0.001038 0.000243
v 0.002741 -0.001092 0.000164
v 0.002662 -0.001041 0.001120
v 0.002646 -0.001015 0.001051
v 0.002706 -0.001158 0.001163
v 0.002666 -0.001119 0.001096
v 0.002692 -0.001075 0.001192
v 0.002655 -0.001092 0.001024
v 0.002729 -0.001010 0.001214
v 0.002673 -0.000996 0.000974
v 0.002681 -0.000912 0.000950
v 0.002661 -0.001046 0.000882
v 0.002761 -0.001055 0.001325
v 0.002770 -0.000892 0.001161
v 0.002828 -0.000766 0.001144
v 0.002906 -0.000731 0.001235
v 0.002884 -0.000703 0.001157
v 0.002700 -0.000805 0.000877
v 0.002673 -0.000873 0.000853
v 0.002712 -0.000773 0.000804
v 0.002740 -0.000742 0.000897
v 0.002761 -0.000793 0.000990
v 0.002754 -0.000721 0.000824
v 0.002820 -0.000726 0.001068
v 0.002819 -0.000703 0.001007
v 0.002887 -0.000680 0.001084
v 0.002919 -0.000672 0.000999
v 0.002816 -0.000677 0.000915
v 0.002825 -0.000683 0.000841
v 0.002901 -0.000674 0.000841
v 0.002718 -0.001114 0.000511
v 0.002721 -0.001044 0.000530
v 0.002788 -0.000932 0.000455
v 0.002671 -0.001001 0.000732
v 0.002689 -0.000983 0.000659
v 0.002678 -0.000875 0.000778
v 0.002712 -0.000844 0.000702
v 0.002744 -0.000965 0.000533
v 0.002781 -0.000814 0.000598
v 0.002828 -0.000874 0.000458
v 0.002870 -0.000813 0.000482
v 0.002776 -0.000993 0.000368
v 0.002744 -0.000770 0.000728
v 0.002792 -0.000764 0.000659
v 0.002811 -0.000716 0.000753
v 0.002868 -0.000758 0.000576
v 0.002894 -0.000707 0.000749
v 0.001003 -0.003316 -0.005210
v 0.001080 -0.003313 -0.005209
v 0.001149 -0.003398 -0.005068
v 0.001170 -0.003318 -0.005124
v 0.001030 -0.003232 -0.005220
v 0.001017 -0.003266 -0.005273
v 0.001001 -0.003214 -0.005257
v 0.001033 -0.003198 -0.005344
v 0.001058 -0.003137 -0.005240
v 0.001073 -0.003234 -0.005261
v 0.001136 -0.003401 -0.005286
v 0.001379 -0.003469 -0.004840
v 0.001308 -0.003423 -0.004908
v 0.001329 -0.003349 -0.004886
v 0.001402 -0.003400 -0.004819
v 0.001422 -0.003320 -0.004873
v 0.001451 -0.003509 -0.004829
v 0.001474 -0.003427 -0.004802
v 0.001484 -0.003391 -0.004812
v 0.001491 -0.003357 -0.004882
v 0.001228 -0.003340 -0.005050
v 0.001328 -0.003353 -0.004970
v 0.001285 -0.003393 -0.004981
v 0.001206 -0.003185 -0.005160
v 0.001318 -0.003360 -0.005111
v 0.001343 -0.003280 -0.005023
v 0.001407 -0.003359 -0.004946
v 0.001381 -0.003408 -0.005049
v 0.001480 -0.003384 -0.004936
v 0.001459 -0.003446 -0.004992
v 0.001433 -0.003550 -0.004900
v 0.001489 -0.003553 -0.004944
v 0.001528 -0.003512 -0.004848
v 0.001529 -0.003489 -0.004922
v 0.001521 -0.003434 -0.004824
v 0.001539 -0.003416 -0.004898
v 0.002920 -0.000688 0.001163
v 0.002920 -0.000673 0.001087
v 0.001745 -0.004540 -0.000907
[truncated: 14,409,341 more chars]
