# Supplementary material for: Dawn of the Delphinidans: New Remains of Kentriodon from the Lower Miocene of Italy Shed Light on the Early Radiation of the Most Diverse Extant Cetacean Clade
Source: Biology (Basel). 2024 Feb 11;13(2):114. doi: 10.3390/biology13020114 (PMC10887126; doi:10.3390/biology13020114)
Supplement: Supplementary file 1 [file biology-13-00114-s001.zip › Supplementary File S3/4_Malleus/MalleusModel_S2.obj]

####
#
# OBJ File Generated by Meshlab
#
####
# Object MalleusModel_S2.obj
#
# Vertices: 30851
# Faces: 61698
#
####
mtllib ./MalleusModel_S2.obj.mtl

vn -4.015059 3.033573 -3.692682
v -0.109010 0.106923 -0.158858 0.890196 0.654902 0.411765
vn -3.371893 4.052413 -3.396404
v -0.099101 0.109865 -0.164586 0.890196 0.639216 0.376471
vn -3.527811 3.933845 -3.387736
v -0.097956 0.107512 -0.168935 0.890196 0.658824 0.400000
vn -2.266937 4.735433 -3.445747
v -0.091306 0.113310 -0.168278 0.909804 0.701961 0.458824
vn -2.527235 4.876644 -3.041374
v -0.089594 0.112517 -0.170695 0.909804 0.701961 0.458824
vn -2.955861 4.651116 -2.831834
v -0.083890 0.114367 -0.172243 0.917647 0.725490 0.478431
vn -3.029670 4.796897 -2.676801
v -0.079567 0.116974 -0.173461 0.898039 0.694118 0.458824
vn -1.785290 5.738503 -1.821177
v -0.071137 0.118948 -0.177411 0.862745 0.650980 0.415686
vn -3.640105 3.642073 -3.566993
v -0.107667 0.109117 -0.158167 0.890196 0.650980 0.396078
vn -3.183278 4.007142 -3.609233
v -0.105098 0.110873 -0.158744 0.890196 0.647059 0.380392
vn -3.279974 4.223198 -3.285729
v -0.097285 0.113504 -0.162057 0.901961 0.682353 0.431373
vn -3.075864 4.410651 -3.152305
v -0.093401 0.114746 -0.164908 0.905882 0.690196 0.443137
vn -2.579580 4.524308 -3.415123
v -0.087201 0.114376 -0.169445 0.925490 0.721569 0.470588
vn -2.618190 4.573856 -3.408806
v -0.090068 0.116114 -0.165579 0.909804 0.705882 0.466667
vn -2.561109 4.645676 -3.252567
v -0.085458 0.117792 -0.167181 0.905882 0.705882 0.470588
vn -2.477467 5.084270 -2.661823
v -0.089798 0.118186 -0.162682 0.909804 0.713725 0.486275
vn -3.036618 4.070776 -3.695986
v -0.082887 0.116972 -0.170077 0.909804 0.705882 0.462745
vn -1.867371 5.573806 -2.158518
v -0.081610 0.119098 -0.167641 0.894118 0.690196 0.466667
vn -2.047535 5.388896 -2.418389
v -0.085690 0.118825 -0.165090 0.905882 0.709804 0.486275
vn -2.790980 4.730546 -2.982006
v -0.081118 0.117941 -0.170473 0.898039 0.694118 0.458824
vn -2.143448 5.313847 -2.459954
v -0.078452 0.119000 -0.171014 0.890196 0.678431 0.443137
vn -1.990092 5.448649 -2.312789
v -0.077080 0.118933 -0.172250 0.878431 0.666667 0.435294
vn -1.428770 5.835363 -1.710933
v -0.077253 0.119908 -0.169534 0.878431 0.670588 0.435294
vn -0.990386 6.025970 -1.426954
v -0.078279 0.120802 -0.164601 0.878431 0.670588 0.447059
vn -1.217365 6.000147 -1.331409
v -0.073461 0.120494 -0.170083 0.862745 0.650980 0.419608
vn -0.281844 6.163758 -1.015013
v -0.072796 0.121003 -0.167631 0.854902 0.639216 0.400000
vn -0.475992 6.248700 -0.261653
v -0.071475 0.121151 -0.166755 0.839216 0.619608 0.384314
vn 0.143003 6.265084 0.322215
v -0.069274 0.121193 -0.164284 0.835294 0.615686 0.384314
vn -1.196774 5.972368 -1.358712
v -0.067492 0.121320 -0.173061 0.870588 0.662745 0.435294
vn -0.746886 6.174889 -0.407390
v -0.066896 0.121741 -0.170930 0.858824 0.650980 0.427451
vn -0.346858 6.237896 0.438755
v -0.067234 0.121661 -0.168608 0.847059 0.639216 0.427451
vn -5.691296 2.168942 -1.505275
v -0.141263 0.099362 -0.108682 0.878431 0.639216 0.388235
vn -5.685575 2.372036 -1.188798
v -0.147268 0.097677 -0.085819 0.882353 0.650980 0.384314
vn -5.620053 2.337189 -1.358209
v -0.147056 0.095528 -0.093326 0.858824 0.627451 0.380392
vn -6.074398 1.575883 -0.282048
v -0.149731 0.095320 -0.074722 0.854902 0.627451 0.380392
vn -6.118841 1.387669 -0.307140
v -0.150042 0.095581 -0.067410 0.858824 0.631373 0.380392
vn -6.096885 1.401061 0.032684
v -0.150964 0.092666 -0.062396 0.847059 0.623529 0.380392
vn -6.033399 1.580690 0.292060
v -0.149515 0.097305 -0.052514 0.843137 0.615686 0.360784
vn -5.783835 1.850086 1.595093
v -0.144672 0.099593 -0.028982 0.839216 0.631373 0.396078
vn -5.435974 1.738598 2.625669
v -0.139024 0.105511 -0.017987 0.862745 0.658824 0.431373
vn -5.418696 1.806491 2.535738
v -0.136360 0.101829 -0.008247 0.874510 0.670588 0.431373
vn -4.684649 2.334572 3.474391
v -0.126208 0.107347 0.004435 0.925490 0.733333 0.490196
vn -5.057574 2.219848 -2.981776
v -0.126185 0.101309 -0.137953 0.901961 0.670588 0.435294
vn -5.184671 2.031171 -2.867946
v -0.135841 0.098017 -0.124138 0.949020 0.701961 0.415686
vn -5.223184 1.739525 -2.987297
v -0.138028 0.096360 -0.121438 0.952941 0.690196 0.384314
vn -5.525753 1.891557 -2.179994
v -0.139308 0.096065 -0.119166 0.925490 0.666667 0.400000
vn -5.747955 1.747134 -1.814713
v -0.139962 0.097307 -0.115606 0.901961 0.654902 0.400000
vn -5.186073 2.000291 -2.835344
v -0.133693 0.098546 -0.128018 0.929412 0.690196 0.443137
vn -4.652449 2.867946 -3.057801
v -0.120341 0.102659 -0.147264 0.894118 0.662745 0.419608
vn 0.507921 6.164253 -1.031878
v -0.064431 0.122383 -0.147089 0.827451 0.615686 0.400000
vn 0.735659 6.208146 -0.578298
v -0.067732 0.123119 -0.142562 0.827451 0.619608 0.403922
vn 3.133513 5.423774 0.411722
v -0.070051 0.123747 -0.120671 0.843137 0.678431 0.490196
vn 3.524385 5.191651 -0.046969
v -0.068486 0.122418 -0.115843 0.909804 0.800000 0.635294
vn 2.358335 5.621419 -1.475191
v -0.069962 0.124001 -0.110834 0.964706 0.878431 0.690196
vn 2.389640 5.477269 -1.589335
v -0.065224 0.125904 -0.100282 0.933333 0.870588 0.725490
vn 2.705497 5.432361 -0.833651
v -0.064830 0.126196 -0.098333 0.929412 0.874510 0.729412
vn 3.378970 5.238069 -0.692938
v -0.064622 0.126273 -0.093844 0.956863 0.898039 0.725490
vn 3.226217 5.046751 -1.888024
v -0.062193 0.127244 -0.084911 0.980392 0.894118 0.694118
vn 2.876424 4.689126 -2.971756
v -0.064499 0.129624 -0.082544 0.945098 0.792157 0.588235
vn 3.361831 4.132713 -3.301973
v -0.058129 0.132334 -0.073524 0.917647 0.745098 0.525490
vn -3.852623 2.941820 3.964637
v -0.118667 0.112915 0.009971 0.925490 0.725490 0.470588
vn -3.751772 3.135821 3.938662
v -0.115473 0.113902 0.012115 0.909804 0.701961 0.450980
vn -3.855782 3.079866 3.872078
v -0.102617 0.117668 0.019993 0.949020 0.768627 0.525490
vn -4.750996 2.243807 3.426053
v -0.095802 0.120283 0.026697 0.956863 0.792157 0.545098
vn 4.590712 4.185731 -0.718068
v -0.045446 0.136562 -0.040127 0.878431 0.705882 0.505882
vn 3.943684 4.057095 2.713366
v -0.060934 0.135711 0.015421 0.949020 0.764706 0.529412
vn -3.852977 2.441032 4.311031
v -0.080510 0.128585 0.037881 0.968627 0.800000 0.556863
vn -1.469873 3.276554 5.085362
v -0.073484 0.129222 0.042592 0.980392 0.835294 0.580392
vn 0.024162 3.985084 4.650957
v -0.072144 0.129841 0.042410 0.980392 0.835294 0.572549
vn 4.635967 3.945039 1.521345
v -0.064110 0.133591 0.024692 0.937255 0.725490 0.470588
vn 4.864029 3.465730 1.835633
v -0.064577 0.132606 0.028649 0.929412 0.705882 0.462745
vn 4.295195 4.002590 2.044961
v -0.065546 0.133529 0.029248 0.937255 0.713725 0.458824
vn 2.188105 4.464427 3.760507
v -0.072253 0.132682 0.039091 0.972549 0.807843 0.541176
vn -5.659795 2.018041 -1.723432
v -0.140030 0.099737 -0.113186 0.894118 0.650980 0.396078
vn -5.571382 2.557711 -1.340276
v -0.139891 0.102824 -0.107670 0.878431 0.639216 0.400000
vn -5.867028 1.978805 -1.050104
v -0.147793 0.099193 -0.081035 0.870588 0.635294 0.376471
vn -5.767917 1.951772 -1.523410
v -0.143924 0.096017 -0.103427 0.874510 0.635294 0.388235
vn -5.805063 1.601425 -1.531521
v -0.143835 0.099557 -0.098743 0.862745 0.619608 0.376471
vn -5.619205 2.464793 -1.330919
v -0.144865 0.098836 -0.095272 0.858824 0.619608 0.364706
vn -5.615869 2.412850 -1.412223
v -0.142207 0.100286 -0.103840 0.874510 0.635294 0.388235
vn -5.667943 2.290020 -1.443355
v -0.143143 0.099375 -0.101364 0.870588 0.627451 0.384314
vn -5.611571 2.410149 -1.427224
v -0.142534 0.103436 -0.097483 0.870588 0.627451 0.380392
vn -5.540543 2.505210 -1.580434
v -0.139839 0.104687 -0.104935 0.882353 0.647059 0.400000
vn -5.594867 2.384863 -1.535954
v -0.141196 0.103662 -0.101329 0.882353 0.647059 0.400000
vn -5.789352 2.002152 -1.302585
v -0.143177 0.103963 -0.092705 0.862745 0.619608 0.368627
vn -5.671736 2.208798 -1.540234
v -0.141657 0.106483 -0.095856 0.870588 0.639216 0.400000
vn -5.704908 2.446522 -0.915545
v -0.147415 0.096172 -0.089555 0.862745 0.627451 0.376471
vn -5.706387 2.033654 -1.468165
v -0.145279 0.101278 -0.087641 0.874510 0.635294 0.376471
vn -5.858064 1.508337 -1.696869
v -0.144173 0.103063 -0.089985 0.870588 0.631373 0.380392
vn -5.827430 1.747686 -1.555835
v -0.146732 0.100891 -0.083478 0.874510 0.631373 0.364706
vn -5.800401 1.899640 -1.322167
v -0.145470 0.105354 -0.083795 0.874510 0.643137 0.396078
vn -5.644026 2.453323 -1.089337
v -0.144207 0.108719 -0.083701 0.890196 0.670588 0.435294
vn -5.744627 1.947364 -1.618119
v -0.143097 0.107532 -0.089361 0.874510 0.647059 0.400000
vn -5.564356 2.386987 -1.638949
v -0.141492 0.109526 -0.092497 0.874510 0.654902 0.419608
vn -5.542453 2.539330 -1.474300
v -0.142066 0.110574 -0.088819 0.882353 0.662745 0.431373
vn -5.577928 2.692420 -1.047146
v -0.142444 0.112549 -0.082687 0.890196 0.670588 0.443137
vn -5.449104 2.897727 -1.102775
v -0.140029 0.117077 -0.083924 0.882353 0.670588 0.443137
vn -5.954215 1.891607 -0.597044
v -0.149086 0.097021 -0.077543 0.854902 0.623529 0.376471
vn -5.930468 1.981958 -0.508084
v -0.148117 0.100609 -0.075867 0.878431 0.654902 0.403922
vn -6.021348 1.747963 -0.249617
v -0.149469 0.097737 -0.068441 0.862745 0.639216 0.396078
vn -5.897893 2.108847 -0.378161
v -0.146901 0.104093 -0.072924 0.882353 0.658824 0.403922
vn -6.034635 1.711020 0.128073
v -0.149012 0.098340 -0.058939 0.854902 0.643137 0.411765
vn -6.011554 1.807852 -0.008475
v -0.148825 0.099473 -0.055221 0.850980 0.643137 0.403922
vn -6.017831 1.785352 0.007421
v -0.148872 0.099946 -0.064269 0.850980 0.635294 0.400000
vn -5.956841 1.965884 -0.352501
v -0.147770 0.102956 -0.066950 0.870588 0.650980 0.415686
vn -5.986998 1.844500 0.019630
v -0.147958 0.103229 -0.062497 0.858824 0.650980 0.415686
vn -5.874793 2.078464 -0.628488
v -0.146677 0.104311 -0.078271 0.882353 0.650980 0.388235
vn -5.771192 2.365739 -0.744144
v -0.144876 0.108815 -0.077835 0.890196 0.670588 0.419608
vn -5.894516 2.104957 -0.538288
v -0.145258 0.108716 -0.074413 0.890196 0.666667 0.415686
vn -5.963695 1.905185 -0.509918
v -0.146452 0.106375 -0.070257 0.878431 0.658824 0.415686
vn -5.888649 2.159112 -0.188500
v -0.146354 0.107590 -0.065661 0.870588 0.658824 0.419608
vn -5.858668 2.258064 0.087659
v -0.145711 0.109281 -0.061731 0.874510 0.670588 0.435294
vn -5.666477 2.546570 -0.760692
v -0.143492 0.113624 -0.074388 0.878431 0.662745 0.419608
vn -5.872417 2.175529 -0.359054
v -0.145265 0.110077 -0.069830 0.878431 0.654902 0.403922
vn -5.735218 2.526268 -0.220397
v -0.143911 0.113422 -0.070185 0.882353 0.662745 0.411765
vn -5.428087 3.017277 -0.911486
v -0.141549 0.116047 -0.078164 0.870588 0.650980 0.415686
vn -5.417962 3.068584 -0.521914
v -0.142535 0.116117 -0.071953 0.874510 0.654902 0.415686
vn -5.352522 3.186317 -0.777855
v -0.140569 0.118666 -0.073677 0.862745 0.627451 0.384314
vn -5.784470 2.450283 -0.092901
v -0.145171 0.110424 -0.065238 0.878431 0.658824 0.415686
vn -5.668719 2.699374 -0.216718
v -0.141981 0.117614 -0.063035 0.890196 0.678431 0.427451
vn -5.803612 2.353795 0.024488
v -0.144001 0.113754 -0.059482 0.882353 0.666667 0.415686
vn -5.661862 2.695674 -0.139522
v -0.142393 0.117385 -0.058477 0.890196 0.670588 0.415686
vn -5.569630 2.871983 -0.381965
v -0.141524 0.118243 -0.068091 0.878431 0.654902 0.403922
vn -5.505285 2.935841 -0.482124
v -0.139879 0.121876 -0.067001 0.898039 0.678431 0.415686
vn -5.516277 2.964948 -0.383319
v -0.138771 0.124263 -0.063434 0.898039 0.690196 0.435294
vn -5.994158 1.636937 0.795534
v -0.148357 0.099378 -0.046815 0.847059 0.631373 0.380392
vn -5.966972 1.931974 0.371584
v -0.147720 0.101869 -0.049082 0.854902 0.647059 0.403922
vn -5.926216 2.040636 0.230017
v -0.147241 0.104853 -0.056674 0.858824 0.654902 0.419608
vn -5.847775 2.144637 0.643016
v -0.146679 0.104954 -0.047842 0.862745 0.662745 0.419608
vn -5.822142 2.303961 0.345614
v -0.146127 0.107279 -0.052055 0.870588 0.666667 0.427451
vn -5.825460 1.974715 1.173139
v -0.146323 0.101720 -0.038713 0.854902 0.654902 0.415686
vn -5.891450 1.782261 1.212479
v -0.146441 0.099048 -0.035510 0.847059 0.647059 0.403922
vn -5.823560 2.012476 1.214085
v -0.144725 0.104844 -0.037126 0.870588 0.666667 0.431373
vn -5.880906 2.007004 0.918279
v -0.144622 0.108569 -0.043875 0.870588 0.666667 0.431373
vn -5.726327 2.323614 0.908659
v -0.143575 0.111584 -0.043113 0.870588 0.662745 0.419608
vn -5.786582 2.133718 1.102589
v -0.143587 0.108998 -0.037878 0.870588 0.666667 0.431373
vn -5.690249 2.393773 1.115458
v -0.143188 0.110834 -0.039732 0.862745 0.658824 0.419608
vn -5.807682 2.366518 0.344317
v -0.144853 0.110127 -0.052013 0.878431 0.670588 0.431373
vn -5.686520 2.548993 0.716875
v -0.142885 0.114572 -0.048936 0.878431 0.670588 0.431373
vn -5.743918 2.339054 0.921529
v -0.141993 0.111669 -0.036160 0.870588 0.666667 0.431373
vn -5.844464 2.271201 0.282325
v -0.145121 0.109774 -0.055698 0.878431 0.670588 0.431373
vn -5.723657 2.480878 0.507213
v -0.142548 0.116782 -0.053514 0.882353 0.666667 0.403922
vn -5.575624 2.750038 0.861771
v -0.141061 0.117229 -0.046278 0.878431 0.670588 0.427451
vn -5.590132 2.816744 0.248104
v -0.140343 0.121624 -0.055655 0.890196 0.670588 0.415686
vn -5.593047 2.683978 0.928538
v -0.140850 0.119233 -0.049815 0.878431 0.662745 0.403922
vn -5.659436 2.636986 0.673446
v -0.138720 0.122773 -0.047865 0.882353 0.666667 0.415686
vn -5.587595 2.724591 0.894769
v -0.141110 0.115801 -0.041162 0.870588 0.662745 0.419608
vn -5.777363 2.380753 0.617332
v -0.140303 0.116831 -0.038956 0.882353 0.670588 0.431373
vn -5.692091 2.463291 0.787019
v -0.139206 0.119128 -0.035538 0.882353 0.678431 0.435294
vn -5.595761 2.801317 0.429643
v -0.137216 0.126321 -0.048459 0.890196 0.670588 0.427451
vn -5.707217 2.524627 0.686430
v -0.137877 0.122638 -0.038277 0.890196 0.670588 0.419608
vn -5.376016 3.047283 0.956499
v -0.135732 0.127582 -0.039729 0.878431 0.658824 0.411765
vn -5.547292 2.752250 0.922432
v -0.136900 0.124867 -0.038297 0.882353 0.666667 0.415686
vn -5.806290 1.401133 1.937767
v -0.143225 0.101183 -0.025646 0.835294 0.611765 0.376471
vn -5.809751 1.910579 1.353076
v -0.143260 0.103309 -0.027664 0.835294 0.623529 0.384314
vn -5.789733 2.030030 1.322455
v -0.144456 0.102405 -0.032569 0.854902 0.654902 0.415686
vn -5.811924 1.921426 1.401376
v -0.141685 0.107475 -0.027709 0.854902 0.635294 0.396078
vn -5.778645 1.638585 1.757319
v -0.141842 0.104196 -0.023389 0.854902 0.635294 0.396078
vn -5.838669 1.904969 1.288406
v -0.142778 0.108258 -0.032805 0.870588 0.666667 0.427451
vn -5.737000 2.189869 1.144200
v -0.140992 0.113602 -0.032828 0.882353 0.682353 0.443137
vn -5.558685 2.313800 1.670791
v -0.139594 0.110954 -0.023690 0.870588 0.654902 0.415686
vn -5.632568 1.407833 2.309551
v -0.141276 0.101862 -0.020120 0.843137 0.635294 0.403922
vn -5.554868 1.893273 2.168071
v -0.140722 0.106202 -0.021913 0.870588 0.666667 0.431373
vn -5.503623 1.960111 2.300087
v -0.136548 0.105932 -0.012733 0.890196 0.690196 0.450980
vn -5.583821 2.318751 1.641708
v -0.139402 0.114892 -0.029721 0.898039 0.690196 0.450980
vn -5.734664 2.050123 1.511194
v -0.141130 0.110761 -0.029381 0.878431 0.670588 0.431373
vn -5.527541 2.319784 1.851943
v -0.137780 0.116174 -0.025193 0.898039 0.694118 0.454902
vn -5.295862 2.195479 2.565331
v -0.133891 0.110266 -0.010588 0.905882 0.721569 0.478431
vn -5.324837 2.357438 2.342092
v -0.136290 0.111731 -0.017331 0.890196 0.690196 0.454902
vn -5.391152 2.064873 2.476150
v -0.137381 0.108603 -0.016749 0.878431 0.682353 0.447059
vn -5.357641 2.371046 2.188704
v -0.138267 0.112767 -0.022134 0.882353 0.682353 0.447059
vn -5.326841 2.368368 2.307995
v -0.134856 0.115851 -0.018413 0.901961 0.705882 0.470588
vn -5.259090 2.295972 2.487024
v -0.132873 0.115755 -0.012805 0.909804 0.725490 0.490196
vn -5.728133 2.328329 0.963752
v -0.140026 0.116586 -0.034135 0.882353 0.670588 0.435294
vn -5.640113 2.382859 1.405700
v -0.138604 0.118446 -0.031834 0.890196 0.686275 0.443137
vn -5.510395 2.347608 1.740761
v -0.137643 0.118011 -0.026809 0.894118 0.682353 0.435294
vn -5.436840 2.763726 1.443587
v -0.137011 0.121504 -0.030635 0.894118 0.686275 0.435294
vn -5.368264 3.000109 1.220405
v -0.136481 0.123812 -0.033514 0.890196 0.682353 0.435294
vn -5.151867 3.070869 1.841150
v -0.135438 0.122433 -0.027342 0.890196 0.670588 0.415686
vn -5.323531 2.493844 2.208748
v -0.135362 0.118819 -0.022282 0.894118 0.690196 0.443137
vn -5.201203 2.999193 1.825039
v -0.134339 0.122382 -0.024303 0.878431 0.654902 0.400000
vn -5.347354 2.472421 2.140297
v -0.133526 0.121118 -0.020109 0.890196 0.670588 0.431373
vn -5.254753 2.545159 2.304238
v -0.132221 0.119290 -0.015325 0.898039 0.694118 0.454902
vn -4.967337 2.758061 2.614647
v -0.131177 0.118739 -0.012286 0.913725 0.721569 0.478431
vn -4.663899 3.232163 2.651991
v -0.130164 0.121254 -0.013358 0.905882 0.705882 0.454902
vn -4.968818 2.900515 2.470827
v -0.132086 0.122227 -0.018109 0.890196 0.670588 0.419608
vn -4.443967 3.581124 2.607916
v -0.130391 0.123959 -0.017284 0.882353 0.666667 0.415686
vn -5.223746 2.284441 2.611054
v -0.133547 0.107436 -0.007144 0.901961 0.705882 0.466667
vn -4.979324 2.311872 3.042467
v -0.130650 0.107030 -0.001653 0.925490 0.745098 0.505882
vn -4.962669 2.297042 3.066357
v -0.129743 0.110182 -0.002442 0.925490 0.745098 0.494118
vn -5.156607 2.367604 2.670572
v -0.131914 0.112784 -0.009032 0.925490 0.745098 0.505882
vn -4.871744 2.752763 2.816720
v -0.129573 0.117965 -0.008826 0.925490 0.733333 0.490196
vn -4.598605 3.001365 2.990243
v -0.127818 0.117715 -0.005544 0.933333 0.741176 0.486275
vn -4.975116 2.477696 2.894892
v -0.128981 0.114822 -0.004862 0.925490 0.729412 0.486275
vn -4.633959 2.733733 3.201283
v -0.127593 0.114049 -0.002078 0.925490 0.729412 0.486275
vn -4.792285 2.262033 3.375362
v -0.127907 0.108788 0.001082 0.925490 0.733333 0.490196
vn -4.674235 2.398405 3.432538
v -0.124828 0.111914 0.003393 0.925490 0.729412 0.490196
vn -4.589459 2.744750 3.275835
v -0.125645 0.114345 0.000402 0.917647 0.713725 0.470588
vn -4.337992 2.915652 3.433299
v -0.122387 0.115666 0.003832 0.929412 0.729412 0.474510
vn -4.277937 2.387848 3.889464
v -0.121057 0.109826 0.009610 0.925490 0.741176 0.494118
vn -5.006577 2.019041 -3.214424
v -0.129792 0.099912 -0.133115 0.909804 0.670588 0.431373
vn -5.009046 2.285511 -2.999673
v -0.126668 0.104931 -0.134946 0.909804 0.686275 0.450980
vn -4.923937 2.246291 -3.188239
v -0.123488 0.105890 -0.139227 0.901961 0.678431 0.443137
vn -4.833083 2.965376 -2.700106
v -0.126128 0.107312 -0.133563 0.917647 0.701961 0.462745
vn -4.864068 2.618459 -2.897624
v -0.124976 0.106737 -0.136427 0.905882 0.686275 0.447059
vn -4.290253 3.543256 -2.846434
v -0.121715 0.111533 -0.136432 0.913725 0.686275 0.443137
vn -5.389933 2.356058 -2.187942
v -0.138514 0.100090 -0.116746 0.917647 0.662745 0.388235
vn -5.051542 2.554297 -2.628960
v -0.136974 0.099740 -0.120868 0.937255 0.678431 0.380392
vn -5.012938 2.706146 -2.638147
v -0.136285 0.103227 -0.118002 0.933333 0.682353 0.396078
vn -5.149740 2.459143 -2.626880
v -0.131829 0.101798 -0.128516 0.937255 0.705882 0.450980
vn -5.091701 2.681907 -2.508982
v -0.134337 0.103365 -0.121683 0.945098 0.694118 0.415686
vn -5.178415 2.532203 -2.442901
v -0.131624 0.105577 -0.125647 0.937255 0.705882 0.450980
vn -5.011754 2.881069 -2.454121
v -0.134046 0.107426 -0.117958 0.945098 0.694118 0.400000
vn -5.156458 2.596613 -2.374247
v -0.137328 0.104164 -0.115401 0.929412 0.682353 0.400000
vn -5.499528 2.599911 -1.473592
v -0.138406 0.104332 -0.112058 0.894118 0.654902 0.400000
vn -5.405585 2.825563 -1.483562
v -0.138071 0.107060 -0.107248 0.890196 0.650980 0.400000
vn -5.119499 3.053980 -1.844365
v -0.136674 0.106972 -0.113250 0.905882 0.658824 0.396078
vn -5.063646 2.941545 -2.261677
v -0.132325 0.109085 -0.119691 0.945098 0.690196 0.403922
vn -5.022177 3.233204 -1.908407
v -0.134303 0.110428 -0.113438 0.913725 0.662745 0.384314
vn -5.222158 3.084206 -1.626244
v -0.135332 0.111266 -0.108075 0.901961 0.654902 0.388235
vn -5.020108 2.360177 -2.937091
v -0.129683 0.103923 -0.130618 0.925490 0.701961 0.458824
vn -4.867687 2.791422 -2.813710
v -0.129284 0.106451 -0.129017 0.929412 0.709804 0.470588
vn -4.889344 2.984473 -2.504433
v -0.129790 0.109399 -0.125185 0.937255 0.701961 0.435294
vn -4.681015 3.327477 -2.481362
v -0.128447 0.111818 -0.124667 0.933333 0.694118 0.431373
vn -4.631309 3.183214 -2.807305
v -0.127183 0.109731 -0.128911 0.925490 0.690196 0.443137
vn -4.880038 3.201321 -2.318460
v -0.129603 0.113394 -0.119434 0.937255 0.690196 0.403922
vn -5.244296 3.060991 -1.587744
v -0.133665 0.114662 -0.107443 0.901961 0.666667 0.403922
vn -4.585486 3.442627 -2.549932
v -0.126695 0.115520 -0.122582 0.937255 0.694118 0.431373
vn -4.022554 3.930830 -2.767663
v -0.123484 0.117748 -0.124754 0.929412 0.690196 0.435294
vn -4.389920 3.681311 -2.508825
v -0.125914 0.117706 -0.121137 0.945098 0.705882 0.447059
vn -5.044523 3.135100 -2.023204
v -0.131260 0.114761 -0.114289 0.913725 0.670588 0.400000
vn -4.785660 3.311590 -2.286112
v -0.129261 0.116633 -0.116257 0.925490 0.686275 0.415686
vn -4.706115 3.627093 -1.984278
v -0.129424 0.119380 -0.111114 0.925490 0.694118 0.435294
vn -4.524814 3.813264 -1.964735
v -0.129540 0.121404 -0.107265 0.925490 0.705882 0.462745
vn -4.546619 3.598917 -2.376676
v -0.127301 0.117801 -0.118322 0.929412 0.694118 0.431373
vn -4.159400 4.276481 -1.954436
v -0.127928 0.121305 -0.110405 0.929412 0.725490 0.474510
vn -4.291751 4.124219 -1.932332
v -0.126016 0.121878 -0.113878 0.929412 0.709804 0.450980
vn -4.561765 3.113867 -2.988837
v -0.116727 0.103504 -0.151442 0.894118 0.666667 0.427451
vn -4.412510 3.022531 -3.289760
v -0.113166 0.105578 -0.154705 0.890196 0.666667 0.435294
vn -4.425042 3.294169 -3.004085
v -0.117247 0.106504 -0.147679 0.890196 0.658824 0.415686
vn -4.882733 2.650392 -2.924185
v -0.121799 0.104084 -0.143235 0.894118 0.666667 0.435294
vn -4.194311 3.263794 -3.322057
v -0.120779 0.108842 -0.140691 0.901961 0.678431 0.435294
vn -4.507610 2.939959 -3.170533
v -0.122013 0.108208 -0.139713 0.905882 0.686275 0.450980
vn -4.477207 3.087187 -3.133725
v -0.120076 0.106197 -0.143956 0.894118 0.666667 0.419608
vn -3.954766 3.800297 -3.059328
v -0.119020 0.111886 -0.139440 0.901961 0.666667 0.415686
vn -3.793629 4.111929 -2.853956
v -0.116544 0.116113 -0.136999 0.925490 0.690196 0.435294
vn -4.168411 3.685987 -2.909134
v -0.114947 0.112356 -0.144197 0.890196 0.654902 0.411765
vn -4.056588 3.874177 -2.799028
v -0.114273 0.114530 -0.142063 0.905882 0.670588 0.419608
vn -3.798458 4.136403 -2.773602
v -0.111867 0.117439 -0.141789 0.909804 0.686275 0.435294
vn -4.222247 3.356926 -3.136177
v -0.111541 0.108342 -0.154476 0.890196 0.658824 0.415686
vn -4.241068 3.615223 -2.888446
v -0.112843 0.110444 -0.149826 0.890196 0.650980 0.411765
vn -3.805762 4.011310 -2.980150
v -0.109123 0.112352 -0.152300 0.890196 0.650980 0.403922
vn -3.673778 3.944740 -3.157531
v -0.108325 0.110796 -0.155640 0.882353 0.647059 0.400000
vn -3.317935 4.233926 -3.225941
v -0.106024 0.112497 -0.155864 0.882353 0.647059 0.396078
vn -3.887568 3.962240 -2.897268
v -0.111339 0.113701 -0.147865 0.890196 0.650980 0.403922
vn -3.416671 4.393097 -2.875905
v -0.107896 0.115168 -0.150040 0.890196 0.654902 0.415686
vn -2.995157 4.447608 -3.244399
v -0.101421 0.116267 -0.155293 0.894118 0.670588 0.419608
vn -2.884815 4.919107 -2.564576
v -0.102832 0.118077 -0.150971 0.905882 0.694118 0.458824
vn -3.235803 4.614044 -2.761079
v -0.108828 0.116125 -0.147224 0.894118 0.670588 0.435294
vn -3.219675 4.614587 -2.686599
v -0.110815 0.118796 -0.141040 0.917647 0.705882 0.462745
vn -2.644180 5.038474 -2.653480
v -0.106086 0.119474 -0.144120 0.917647 0.705882 0.462745
vn -2.551765 5.188655 -2.412390
v -0.103313 0.119969 -0.146312 0.913725 0.705882 0.470588
vn -3.289924 4.652364 -2.606529
v -0.112470 0.119923 -0.136488 0.945098 0.741176 0.490196
vn -2.481261 5.218360 -2.301735
v -0.109267 0.120400 -0.139743 0.933333 0.733333 0.494118
vn -2.140591 5.460049 -2.172133
v -0.107037 0.122118 -0.136731 0.945098 0.760784 0.525490
vn -2.258047 5.441681 -2.168566
v -0.103609 0.121945 -0.141335 0.925490 0.725490 0.490196
vn -4.398189 3.609756 -2.654923
v -0.122850 0.114979 -0.129779 0.909804 0.670588 0.415686
vn -3.926025 4.123353 -2.588159
v -0.122337 0.116791 -0.128049 0.913725 0.682353 0.435294
vn -3.902679 4.078122 -2.714467
v -0.120399 0.115526 -0.132883 0.905882 0.670588 0.415686
vn -3.679998 4.427859 -2.507010
v -0.118641 0.118818 -0.129526 0.925490 0.705882 0.454902
vn -3.403535 4.020356 -3.413521
v -0.120162 0.121280 -0.123973 0.949020 0.725490 0.474510
vn -4.038269 3.928888 -2.755036
v -0.122608 0.120830 -0.121673 0.937255 0.713725 0.462745
vn -3.528222 4.317315 -2.862227
v -0.118644 0.120946 -0.125873 0.945098 0.725490 0.478431
vn -3.441159 4.092641 -3.136279
v -0.120337 0.122921 -0.122063 0.945098 0.725490 0.470588
vn -3.214620 4.633610 -2.671440
v -0.113353 0.121329 -0.133245 0.929412 0.713725 0.466667
vn -3.091321 4.608301 -2.923301
v -0.116733 0.123811 -0.123928 0.945098 0.733333 0.486275
vn -3.340038 4.714075 -2.432155
v -0.114504 0.123332 -0.127828 0.937255 0.725490 0.486275
vn -2.587684 5.145671 -2.477393
v -0.114212 0.125054 -0.124543 0.945098 0.741176 0.490196
vn -3.751619 4.401123 -2.317040
v -0.121206 0.124367 -0.118481 0.933333 0.713725 0.454902
vn -4.001227 4.431107 -1.915308
v -0.121953 0.125522 -0.114444 0.937255 0.725490 0.466667
vn -2.890210 4.812183 -2.710951
v -0.119214 0.124757 -0.120416 0.937255 0.725490 0.470588
vn -4.280633 4.208714 -1.792487
v -0.123962 0.124926 -0.110493 0.937255 0.729412 0.474510
vn -3.183054 4.885763 -2.313745
v -0.119960 0.125967 -0.116807 0.937255 0.725490 0.462745
vn -3.620909 4.793782 -1.769438
v -0.121710 0.128285 -0.108272 0.937255 0.725490 0.462745
vn -3.409720 4.770434 -2.133200
v -0.119795 0.127993 -0.113066 0.945098 0.725490 0.466667
vn -2.988572 5.218454 -1.644877
v -0.119440 0.129188 -0.110493 0.937255 0.725490 0.462745
vn -2.202695 5.185645 -2.777416
v -0.113678 0.126302 -0.122519 0.945098 0.741176 0.486275
vn -2.616255 5.047006 -2.666222
v -0.116470 0.126454 -0.119777 0.937255 0.725490 0.466667
vn -2.177878 5.268635 -2.538659
v -0.113761 0.128700 -0.118182 0.933333 0.721569 0.462745
vn -2.561795 5.261980 -2.137925
v -0.118139 0.129054 -0.112926 0.937255 0.725490 0.466667
vn -2.286118 5.412679 -2.207783
v -0.115944 0.129388 -0.114199 0.933333 0.721569 0.458824
vn -2.323081 5.458526 -2.034639
v -0.115125 0.130760 -0.111095 0.933333 0.721569 0.466667
vn -2.362150 5.274111 -2.431691
v -0.110494 0.121064 -0.136364 0.952941 0.772549 0.529412
vn -2.463201 5.209049 -2.395212
v -0.112189 0.124075 -0.129243 0.933333 0.725490 0.490196
vn -2.229946 5.175428 -2.721700
v -0.111165 0.122652 -0.132976 0.937255 0.741176 0.498039
vn -1.758926 5.545874 -2.322366
v -0.108053 0.126192 -0.127837 0.933333 0.729412 0.490196
vn -2.005017 5.438403 -2.406066
v -0.105405 0.123843 -0.134411 0.949020 0.772549 0.541176
vn -2.071428 5.491263 -2.243134
v -0.103085 0.125590 -0.132325 0.945098 0.764706 0.537255
vn -1.561484 5.621307 -2.325840
v -0.102721 0.126941 -0.129405 0.933333 0.745098 0.509804
vn -1.935785 5.261518 -2.807292
v -0.112253 0.127702 -0.121143 0.945098 0.741176 0.486275
vn -1.698403 5.565896 -2.349915
v -0.108753 0.127516 -0.123794 0.949020 0.752941 0.505882
vn -1.121967 5.669788 -2.430623
v -0.107443 0.130500 -0.117035 0.929412 0.725490 0.470588
vn -1.344006 5.586441 -2.528669
v -0.111273 0.129073 -0.118866 0.937255 0.733333 0.486275
vn -1.935297 5.464819 -2.337129
v -0.111267 0.132660 -0.111053 0.913725 0.690196 0.443137
vn -1.692669 5.499352 -2.403229
v -0.111648 0.131282 -0.113978 0.925490 0.713725 0.462745
vn -0.839853 5.395024 -2.993637
v -0.109045 0.132427 -0.112784 0.917647 0.694118 0.447059
vn -1.455138 5.696459 -2.206094
v -0.105704 0.129253 -0.121291 0.945098 0.745098 0.505882
vn -1.142076 5.858088 -1.917084
v -0.102574 0.131149 -0.118515 0.929412 0.725490 0.486275
vn -5.129635 3.143718 -1.802769
v -0.136350 0.111586 -0.104475 0.890196 0.658824 0.403922
vn -5.394572 2.673372 -1.774052
v -0.138770 0.110742 -0.099355 0.878431 0.647059 0.403922
vn -5.082077 3.118398 -1.911642
v -0.137625 0.112989 -0.099242 0.878431 0.654902 0.415686
vn -5.107918 3.210350 -1.661194
v -0.134227 0.115403 -0.103176 0.901961 0.678431 0.427451
vn -5.073910 3.099942 -2.017549
v -0.136606 0.115539 -0.097356 0.890196 0.662745 0.427451
vn -5.170383 3.016928 -1.845403
v -0.133041 0.118320 -0.101547 0.898039 0.678431 0.435294
vn -5.018943 3.252121 -1.915889
v -0.132695 0.121958 -0.097170 0.905882 0.694118 0.458824
vn -5.382500 2.768767 -1.675502
v -0.139662 0.113284 -0.092381 0.882353 0.666667 0.431373
vn -5.265865 2.841743 -1.911517
v -0.137900 0.116506 -0.092612 0.890196 0.678431 0.447059
vn -5.382712 2.777106 -1.623146
v -0.138691 0.116275 -0.090753 0.890196 0.682353 0.458824
vn -5.215275 3.289124 -1.102875
v -0.137245 0.120972 -0.086608 0.890196 0.678431 0.450980
vn -5.030364 3.127733 -2.032961
v -0.135744 0.118994 -0.094838 0.894118 0.682353 0.447059
vn -5.022187 3.417605 -1.351038
v -0.136242 0.121941 -0.088511 0.894118 0.690196 0.462745
vn -4.638154 3.857602 -1.727959
v -0.132903 0.124145 -0.092286 0.905882 0.694118 0.462745
vn -4.617152 3.891287 -1.528420
v -0.134869 0.123473 -0.089185 0.894118 0.690196 0.462745
vn -4.780885 3.934823 -1.053383
v -0.135355 0.123593 -0.085963 0.890196 0.686275 0.458824
vn -4.745252 3.781190 -1.519020
v -0.133121 0.126197 -0.085792 0.905882 0.709804 0.474510
vn -5.171153 3.168090 -1.606659
v -0.131160 0.119504 -0.106248 0.909804 0.686275 0.435294
vn -4.899705 3.431694 -1.830242
v -0.130267 0.121935 -0.104191 0.913725 0.694118 0.450980
vn -4.972992 3.257653 -1.941295
v -0.130232 0.123540 -0.101666 0.913725 0.705882 0.462745
vn -4.143099 4.063095 -2.386205
v -0.128062 0.123596 -0.105683 0.925490 0.721569 0.470588
vn -4.549023 3.772967 -1.937508
v -0.129107 0.125262 -0.101451 0.925490 0.721569 0.470588
vn -3.948639 4.527164 -1.590734
v -0.127745 0.126925 -0.100849 0.929412 0.733333 0.490196
vn -4.628069 3.902522 -1.604205
v -0.130449 0.125058 -0.097566 0.917647 0.713725 0.474510
vn -3.971375 4.570849 -1.637668
v -0.127355 0.128085 -0.097287 0.929412 0.733333 0.490196
vn -4.113535 4.131522 -2.186453
v -0.125460 0.124278 -0.108446 0.933333 0.729412 0.478431
vn -4.240002 3.915392 -2.450764
v -0.125091 0.125521 -0.107197 0.933333 0.729412 0.470588
vn -4.273763 4.084217 -2.003144
v -0.123956 0.126776 -0.107458 0.937255 0.729412 0.470588
vn -3.869130 4.263573 -2.418794
v -0.127156 0.126366 -0.103060 0.933333 0.725490 0.470588
vn -3.461733 4.821027 -2.006935
v -0.123645 0.129562 -0.101822 0.933333 0.725490 0.470588
vn -3.547889 4.665098 -2.239187
v -0.124042 0.127824 -0.104872 0.933333 0.725490 0.462745
vn -4.744231 3.688327 -1.613594
v -0.131543 0.124665 -0.095670 0.913725 0.705882 0.470588
vn -4.350457 4.215065 -1.648713
v -0.129379 0.127152 -0.094940 0.917647 0.721569 0.478431
vn -5.294440 3.264007 -0.825879
v -0.138370 0.120266 -0.082837 0.874510 0.658824 0.431373
vn -5.308198 3.225745 -0.930836
v -0.138266 0.121440 -0.078332 0.870588 0.643137 0.403922
vn -5.326002 3.153097 -0.980536
v -0.137858 0.123643 -0.074323 0.890196 0.654902 0.400000
vn -5.112479 3.441695 -1.188455
v -0.135352 0.124918 -0.081870 0.898039 0.694118 0.462745
vn -3.685815 4.553923 -1.934336
v -0.122837 0.127700 -0.107787 0.937255 0.725490 0.462745
vn -3.485915 4.958017 -1.639495
v -0.122662 0.128163 -0.106450 0.937255 0.725490 0.462745
vn -2.735537 5.303001 -1.949707
v -0.116992 0.131136 -0.108046 0.929412 0.721569 0.466667
vn -1.281037 5.642171 -2.434929
v -0.109295 0.134018 -0.109043 0.905882 0.678431 0.427451
vn -0.957090 5.582130 -2.718160
v -0.106745 0.132774 -0.112644 0.917647 0.690196 0.443137
vn -0.781981 5.709622 -2.431432
v -0.105561 0.135222 -0.108084 0.898039 0.662745 0.411765
vn -0.748185 5.746590 -2.399324
v -0.103703 0.132263 -0.114852 0.913725 0.690196 0.447059
vn -0.594767 5.902759 -1.934939
v -0.105079 0.135972 -0.106301 0.882353 0.643137 0.396078
vn -3.774135 4.764014 -1.533322
v -0.125111 0.129236 -0.099064 0.933333 0.733333 0.490196
vn -4.296818 4.220403 -1.746253
v -0.127885 0.129618 -0.092805 0.925490 0.729412 0.490196
vn -4.614812 3.903983 -1.676118
v -0.131392 0.127478 -0.087894 0.913725 0.721569 0.478431
vn -4.526581 3.869098 -1.983281
v -0.127467 0.131165 -0.090016 0.929412 0.733333 0.490196
vn -4.331298 4.097936 -1.860793
v -0.126854 0.134225 -0.086160 0.929412 0.741176 0.494118
vn -4.053545 4.181139 -2.326613
v -0.125679 0.131596 -0.092941 0.925490 0.721569 0.470588
vn -4.525223 3.768113 -2.183830
v -0.126150 0.133208 -0.089349 0.929412 0.729412 0.486275
vn -4.089683 4.157273 -2.142903
v -0.126066 0.134453 -0.087479 0.929412 0.733333 0.490196
vn -3.902704 4.608582 -1.672659
v -0.125098 0.135290 -0.087434 0.929412 0.725490 0.478431
vn -5.335372 3.187274 -0.894189
v -0.136818 0.125595 -0.073113 0.894118 0.678431 0.419608
vn -5.067217 3.371214 -1.392051
v -0.132661 0.129476 -0.081604 0.917647 0.733333 0.498039
vn -5.219964 3.283304 -1.186307
v -0.134996 0.126898 -0.077448 0.905882 0.705882 0.466667
vn -5.220734 3.238748 -1.172523
v -0.135079 0.128559 -0.073659 0.905882 0.705882 0.466667
vn -5.237776 3.429697 -0.379541
v -0.135506 0.129725 -0.063940 0.898039 0.690196 0.450980
vn -5.383643 3.139415 -0.552751
v -0.135187 0.129769 -0.068140 0.901961 0.694118 0.454902
vn -4.963425 3.752969 -0.584025
v -0.132830 0.133311 -0.068008 0.901961 0.701961 0.462745
vn -5.079898 3.645758 -0.436414
v -0.132122 0.134338 -0.061425 0.898039 0.682353 0.435294
vn -4.992851 3.765150 -0.555555
v -0.130143 0.137029 -0.062894 0.890196 0.666667 0.415686
vn -4.680238 3.721110 -1.734839
v -0.131669 0.130616 -0.082182 0.929412 0.745098 0.513725
vn -4.575105 3.772436 -2.063130
v -0.129809 0.131381 -0.084642 0.929412 0.745098 0.498039
vn -4.275759 4.335399 -1.467370
v -0.127342 0.135692 -0.081174 0.925490 0.733333 0.490196
vn -4.919097 3.695693 -1.229317
v -0.131688 0.131784 -0.078016 0.925490 0.749020 0.521569
vn -4.695367 3.916522 -1.202480
v -0.131331 0.133601 -0.074738 0.917647 0.729412 0.498039
vn -4.457798 4.224555 -1.314852
v -0.128962 0.134952 -0.077963 0.925490 0.733333 0.498039
vn -3.681165 4.766582 -1.646599
v -0.124528 0.137926 -0.082061 0.929412 0.733333 0.490196
vn -4.073104 4.480530 -1.632864
v -0.124613 0.139252 -0.076776 0.925490 0.725490 0.470588
vn -3.547234 4.858228 -1.786910
v -0.122639 0.140188 -0.078663 0.933333 0.725490 0.462745
vn -4.763777 3.961401 -0.978135
v -0.131641 0.133974 -0.071286 0.913725 0.713725 0.474510
vn -4.661943 4.110894 -0.846642
v -0.129280 0.137450 -0.067924 0.905882 0.694118 0.450980
vn -4.434342 4.245038 -1.320246
v -0.128166 0.137256 -0.072601 0.917647 0.721569 0.470588
vn -3.977434 4.433035 -1.860301
v -0.124101 0.141787 -0.072577 0.937255 0.725490 0.450980
vn -3.640615 4.734979 -1.811229
v -0.122696 0.143594 -0.070923 0.933333 0.709804 0.431373
vn -4.426459 4.213609 -1.359094
v -0.124936 0.141486 -0.071123 0.925490 0.709804 0.450980
vn -3.994440 4.523682 -1.707746
v -0.122155 0.145049 -0.067755 0.925490 0.709804 0.435294
vn -4.375933 4.274524 -1.356234
v -0.121726 0.146633 -0.064769 0.929412 0.725490 0.454902
vn -3.163226 5.038063 -1.995949
v -0.119715 0.130588 -0.105036 0.929412 0.709804 0.454902
vn -3.585231 4.796748 -1.718482
v -0.122091 0.131412 -0.100054 0.929412 0.709804 0.458824
vn -2.860340 5.178547 -2.104491
v -0.116574 0.132736 -0.104605 0.925490 0.701961 0.447059
vn -2.312317 5.425445 -2.081992
v -0.113031 0.133885 -0.106420 0.905882 0.686275 0.435294
vn -3.242126 4.980073 -2.032337
v -0.120849 0.133279 -0.097114 0.925490 0.694118 0.447059
vn -3.569150 4.590658 -2.342327
v -0.122739 0.132562 -0.095667 0.925490 0.705882 0.462745
vn -3.332808 4.259480 -3.181404
v -0.122326 0.134293 -0.093617 0.925490 0.705882 0.447059
vn -2.963833 5.111260 -2.108636
v -0.118839 0.133133 -0.100763 0.925490 0.694118 0.435294
vn -2.891955 4.869625 -2.706222
v -0.119498 0.135003 -0.095340 0.913725 0.682353 0.427451
vn -3.802219 3.933723 -2.957067
v -0.123795 0.134364 -0.092044 0.929412 0.709804 0.454902
vn -2.978920 4.780414 -2.611185
v -0.122533 0.135905 -0.091241 0.925490 0.705882 0.450980
vn -3.828145 4.412827 -1.972833
v -0.123836 0.135527 -0.090148 0.925490 0.713725 0.462745
vn -2.314857 5.257123 -2.468575
v -0.120659 0.136763 -0.091373 0.925490 0.701961 0.447059
vn -2.420982 5.336553 -2.222262
v -0.116255 0.135686 -0.097777 0.905882 0.678431 0.431373
vn -2.108669 5.569952 -1.951924
v -0.114075 0.134873 -0.102211 0.901961 0.678431 0.431373
vn -2.479704 5.211573 -2.473980
v -0.117648 0.136427 -0.094501 0.909804 0.678431 0.427451
vn -2.000143 5.451365 -2.357957
v -0.115069 0.137402 -0.094980 0.890196 0.662745 0.415686
vn -2.933616 5.259237 -1.605872
v -0.122530 0.136613 -0.089467 0.925490 0.713725 0.466667
vn -3.075165 5.118798 -1.908468
v -0.122706 0.137135 -0.086935 0.929412 0.725490 0.474510
vn -2.231472 5.549506 -1.840777
v -0.120330 0.137509 -0.089812 0.929412 0.709804 0.458824
vn -2.112557 5.499501 -2.178112
v -0.117792 0.138095 -0.090625 0.909804 0.678431 0.427451
vn -1.579530 5.649618 -2.174223
v -0.113500 0.140180 -0.089534 0.898039 0.658824 0.400000
vn -1.647144 5.689770 -1.980436
v -0.110443 0.136202 -0.101025 0.890196 0.662745 0.415686
vn -1.510526 5.757380 -1.905020
v -0.109634 0.135242 -0.105852 0.894118 0.662745 0.415686
vn -1.703444 5.635514 -2.187949
v -0.112885 0.136149 -0.099586 0.894118 0.670588 0.431373
vn -1.286760 5.840320 -1.905596
v -0.108213 0.136829 -0.101129 0.890196 0.654902 0.411765
vn -0.722834 5.957978 -1.843293
v -0.105923 0.137423 -0.100544 0.882353 0.650980 0.400000
vn -1.341332 5.715281 -2.169870
v -0.110841 0.138320 -0.095927 0.874510 0.647059 0.403922
vn -1.107500 5.768569 -2.200976
v -0.111436 0.139354 -0.092630 0.862745 0.623529 0.380392
vn -0.833844 5.828674 -2.148931
v -0.111037 0.140821 -0.089112 0.901961 0.654902 0.388235
vn -0.009295 6.021495 -1.777082
v -0.102706 0.138126 -0.098918 0.862745 0.623529 0.376471
vn -0.481983 5.947856 -1.916214
v -0.106317 0.139141 -0.095469 0.850980 0.615686 0.368627
vn -0.191270 5.928294 -2.052335
v -0.105576 0.140575 -0.090925 0.874510 0.627451 0.376471
vn -3.025245 5.018978 -2.157005
v -0.122199 0.138457 -0.084814 0.937255 0.729412 0.474510
vn -2.448316 5.384069 -2.095081
v -0.120132 0.138360 -0.087167 0.933333 0.713725 0.454902
vn -2.241681 5.371395 -2.316634
v -0.118437 0.141141 -0.082828 0.945098 0.725490 0.450980
vn -2.938145 5.199533 -1.902827
v -0.121131 0.139936 -0.082505 0.937255 0.725490 0.462745
vn -3.003623 5.120828 -2.038530
v -0.120110 0.141443 -0.079906 0.945098 0.721569 0.435294
vn -3.178692 4.968408 -2.107774
v -0.120954 0.142261 -0.076868 0.945098 0.725490 0.443137
vn -2.216595 5.384638 -2.278412
v -0.117703 0.142932 -0.079426 0.945098 0.725490 0.435294
vn -2.130750 5.469908 -2.236810
v -0.115999 0.140505 -0.086307 0.925490 0.701961 0.435294
vn -1.585130 5.622143 -2.305797
v -0.116199 0.141476 -0.083661 0.945098 0.721569 0.435294
vn -1.023195 5.709571 -2.391513
v -0.111876 0.142651 -0.083227 0.937255 0.701961 0.419608
vn -2.973652 5.052631 -2.235970
v -0.120163 0.143937 -0.073821 0.945098 0.725490 0.435294
vn -2.467429 5.131759 -2.607900
v -0.117314 0.144890 -0.074763 0.952941 0.733333 0.431373
vn -1.803700 5.405018 -2.631152
v -0.114076 0.144964 -0.077374 0.952941 0.729412 0.431373
vn -1.799567 5.078260 -3.213409
v -0.112779 0.145930 -0.076536 0.960784 0.733333 0.435294
vn 0.537256 5.950898 -1.826624
v -0.099816 0.140596 -0.088801 0.898039 0.686275 0.458824
vn 0.534738 5.947134 -1.930993
v -0.103584 0.140887 -0.089848 0.874510 0.631373 0.384314
vn -0.084295 5.885404 -2.117131
v -0.105848 0.142325 -0.086324 0.901961 0.662745 0.403922
vn 0.461957 5.770884 -2.425542
v -0.104797 0.143528 -0.082672 0.909804 0.670588 0.427451
vn 0.502844 5.728876 -2.466824
v -0.101677 0.142816 -0.083458 0.917647 0.705882 0.470588
vn -0.260504 5.413384 -3.108857
v -0.099819 0.144221 -0.080507 0.929412 0.709804 0.470588
vn -1.047307 5.379790 -3.053443
v -0.111328 0.145263 -0.078229 0.952941 0.725490 0.435294
vn -0.311148 5.772158 -2.428007
v -0.106717 0.143507 -0.082926 0.925490 0.686275 0.415686
vn -0.156389 5.491043 -3.024494
v -0.106922 0.145528 -0.078702 0.945098 0.705882 0.435294
vn -0.292240 5.374923 -3.212707
v -0.108258 0.147513 -0.075377 0.952941 0.709804 0.435294
vn -0.060410 5.534599 -2.953960
v -0.104511 0.148885 -0.073009 0.949020 0.713725 0.450980
vn 0.060136 5.391185 -3.165502
v -0.102780 0.145415 -0.078408 0.933333 0.705882 0.450980
vn -0.204076 5.461184 -3.001825
v -0.101816 0.150379 -0.069634 0.956863 0.721569 0.447059
vn -3.242858 4.738851 -2.528719
v -0.118873 0.145921 -0.071358 0.945098 0.725490 0.435294
vn -3.894051 4.524897 -1.840322
v -0.119227 0.148529 -0.066142 0.945098 0.760784 0.490196
vn -2.586030 4.838791 -2.992515
v -0.115758 0.147896 -0.071586 0.956863 0.745098 0.450980
vn -1.735871 5.242719 -2.868059
v -0.113400 0.149843 -0.070080 0.960784 0.752941 0.470588
vn -3.124656 4.846368 -2.249592
v -0.117724 0.149324 -0.067103 0.952941 0.768627 0.505882
vn -2.091253 5.261470 -2.666240
v -0.113054 0.151905 -0.066107 0.956863 0.764706 0.494118
vn -0.843784 5.306931 -3.163400
v -0.110822 0.148252 -0.073820 0.956863 0.725490 0.447059
vn -0.195607 5.425606 -3.155899
v -0.109168 0.150914 -0.069102 0.964706 0.729412 0.450980
vn -2.850628 4.331762 -3.530596
v -0.100145 0.115904 -0.156806 0.901961 0.686275 0.443137
vn -2.571958 4.771030 -3.165944
v -0.095598 0.117813 -0.157651 0.909804 0.705882 0.462745
vn -3.022969 4.680455 -2.887422
v -0.094300 0.116789 -0.160493 0.909804 0.705882 0.466667
vn -2.280552 5.231888 -2.583575
v -0.092115 0.118952 -0.158815 0.905882 0.705882 0.470588
vn -2.379513 4.963445 -2.865885
v -0.098461 0.118662 -0.154516 0.909804 0.705882 0.466667
vn -2.124567 5.508497 -2.057927
v -0.098883 0.119735 -0.151612 0.909804 0.713725 0.486275
vn -2.076544 5.443704 -2.338593
v -0.101789 0.119898 -0.147736 0.913725 0.709804 0.474510
vn -1.857308 5.482757 -2.348783
v -0.095359 0.119707 -0.154661 0.913725 0.713725 0.478431
vn -1.335041 5.807407 -1.919933
v -0.093607 0.121150 -0.151138 0.898039 0.694118 0.462745
vn -1.789960 5.505307 -2.431898
v -0.098557 0.121500 -0.146619 0.909804 0.705882 0.466667
vn -1.865472 5.475219 -2.371084
v -0.100285 0.122258 -0.144067 0.909804 0.705882 0.462745
vn -1.570312 5.690149 -2.085606
v -0.098325 0.123698 -0.141963 0.898039 0.690196 0.454902
vn -1.639672 5.671322 -2.137865
v -0.095895 0.121578 -0.148720 0.901961 0.705882 0.470588
vn -1.570839 5.662891 -2.214934
v -0.095586 0.123441 -0.144308 0.890196 0.670588 0.435294
vn -1.171981 5.794408 -2.035096
v -0.093530 0.123361 -0.146012 0.882353 0.662745 0.427451
vn -0.513768 6.040386 -1.583318
v -0.091470 0.123710 -0.145775 0.870588 0.643137 0.403922
vn -0.912746 5.933899 -1.809222
v -0.096421 0.124390 -0.141072 0.878431 0.658824 0.427451
vn -0.281531 6.076069 -1.552492
v -0.094146 0.124578 -0.141092 0.858824 0.627451 0.388235
vn -1.827833 5.688121 -1.892500
v -0.087325 0.119351 -0.162156 0.909804 0.721569 0.490196
vn -1.506096 5.731082 -2.061019
v -0.090076 0.119686 -0.158682 0.905882 0.713725 0.490196
vn -1.510158 5.835220 -1.698642
v -0.083932 0.120196 -0.162748 0.898039 0.701961 0.470588
vn -1.154271 5.968804 -1.552743
v -0.086431 0.120669 -0.157732 0.894118 0.701961 0.474510
vn -0.698201 6.172865 -0.822821
v -0.082398 0.121664 -0.156751 0.862745 0.650980 0.415686
vn -0.491365 6.100719 -1.365180
v -0.084863 0.121812 -0.154407 0.862745 0.647059 0.415686
vn 0.325079 6.199304 -0.896687
v -0.082087 0.122519 -0.150753 0.827451 0.596078 0.368627
vn -1.485707 5.727716 -1.959522
v -0.091948 0.120565 -0.155379 0.901961 0.705882 0.470588
vn -1.072448 5.916803 -1.792723
v -0.089595 0.121945 -0.152044 0.890196 0.686275 0.454902
vn -0.474218 6.026118 -1.683270
v -0.087842 0.122376 -0.151372 0.870588 0.658824 0.431373
vn 0.400457 6.115505 -1.164254
v -0.081115 0.123346 -0.142518 0.870588 0.658824 0.454902
vn -0.080756 6.166998 -1.186641
v -0.078161 0.123719 -0.141163 0.843137 0.639216 0.431373
vn -0.761479 5.915558 -1.898613
v -0.090140 0.123051 -0.148386 0.878431 0.662745 0.431373
vn 0.059437 6.138947 -1.323100
v -0.086285 0.122696 -0.150190 0.843137 0.619608 0.384314
vn 0.139762 6.131443 -1.222207
v -0.088798 0.123775 -0.145935 0.858824 0.627451 0.384314
vn 0.586328 6.180662 -0.944576
v -0.084766 0.123345 -0.146287 0.850980 0.623529 0.400000
vn 0.185253 6.111973 -1.369413
v -0.091336 0.124544 -0.140942 0.850980 0.615686 0.380392
vn 0.591846 6.143869 -1.149728
v -0.085706 0.124049 -0.142286 0.890196 0.662745 0.447059
vn -1.877239 5.639012 -2.026293
v -0.100559 0.124118 -0.138525 0.909804 0.709804 0.474510
vn -0.059694 6.034093 -1.721529
v -0.093712 0.126585 -0.134159 0.858824 0.643137 0.415686
vn 0.401999 6.023850 -1.701229
v -0.079638 0.124619 -0.137215 0.847059 0.639216 0.431373
vn 0.589515 6.027983 -1.647118
v -0.080365 0.125868 -0.133565 0.839216 0.627451 0.415686
vn 0.436766 6.037482 -1.670062
v -0.087593 0.124896 -0.139094 0.870588 0.643137 0.427451
vn 0.275426 6.021235 -1.677315
v -0.090038 0.125992 -0.136412 0.850980 0.627451 0.400000
vn 0.463723 6.032156 -1.690790
v -0.086862 0.126735 -0.132203 0.847059 0.631373 0.411765
vn 0.600655 6.026237 -1.666646
v -0.084045 0.125129 -0.136971 0.854902 0.639216 0.431373
vn 0.873014 6.060597 -1.367362
v -0.080821 0.126795 -0.130009 0.835294 0.623529 0.400000
vn 1.822826 5.856794 -1.315066
v -0.083119 0.129100 -0.121488 0.847059 0.639216 0.419608
vn 1.460076 6.021977 -0.981736
v -0.080258 0.127734 -0.124547 0.835294 0.627451 0.400000
vn 1.626803 5.996750 -0.750343
v -0.075424 0.126126 -0.128095 0.823529 0.615686 0.396078
vn 2.244196 5.823466 -0.687696
v -0.079108 0.127919 -0.119919 0.835294 0.631373 0.415686
vn 2.557764 5.673878 -0.817746
v -0.080022 0.128776 -0.116775 0.835294 0.635294 0.419608
vn 1.908767 5.965234 -0.347753
v -0.077600 0.127160 -0.123057 0.827451 0.627451 0.403922
vn -0.940976 5.898499 -1.901454
v -0.097595 0.125412 -0.137067 0.882353 0.670588 0.447059
vn -1.297383 5.762193 -2.026537
v -0.099682 0.125981 -0.134437 0.901961 0.701961 0.470588
vn -0.851196 5.863052 -2.076235
v -0.099248 0.127273 -0.130555 0.901961 0.705882 0.486275
vn -1.312152 5.676454 -2.279011
v -0.101424 0.128654 -0.126274 0.925490 0.725490 0.505882
vn -0.143359 5.959746 -1.946347
v -0.095115 0.127505 -0.131080 0.870588 0.662745 0.443137
vn 0.067478 5.908883 -2.122519
v -0.096116 0.129542 -0.125203 0.890196 0.686275 0.470588
vn 0.816335 5.964349 -1.752938
v -0.085818 0.128333 -0.126787 0.850980 0.639216 0.415686
vn -0.316508 5.814997 -2.320923
v -0.097810 0.129312 -0.125767 0.909804 0.709804 0.498039
vn -0.286279 5.981700 -1.736438
v -0.098126 0.131309 -0.120381 0.925490 0.729412 0.505882
vn -0.162670 6.072575 -1.589530
v -0.096029 0.132167 -0.116701 0.913725 0.705882 0.470588
vn 0.363796 5.936137 -2.012610
v -0.091459 0.129208 -0.125689 0.858824 0.647059 0.427451
vn 0.421428 6.007802 -1.717467
v -0.091076 0.131895 -0.117676 0.925490 0.745098 0.545098
vn 1.001918 6.009632 -1.392367
v -0.088979 0.132244 -0.115468 0.929412 0.760784 0.560784
vn -1.075006 5.831256 -1.950018
v -0.100684 0.130740 -0.121258 0.933333 0.741176 0.505882
vn -0.473418 6.036795 -1.657109
v -0.100841 0.131772 -0.116917 0.917647 0.705882 0.462745
vn -0.368095 5.927613 -2.013937
v -0.098084 0.132476 -0.115075 0.909804 0.690196 0.443137
vn 0.872950 5.922463 -1.841636
v -0.087959 0.130557 -0.120837 0.870588 0.666667 0.458824
vn 1.573335 5.874635 -1.534990
v -0.086173 0.130572 -0.119405 0.862745 0.666667 0.454902
vn -0.397861 6.192724 -0.859659
v -0.077146 0.121126 -0.163632 0.854902 0.643137 0.411765
vn 0.277099 6.269547 -0.215402
v -0.073569 0.121327 -0.160228 0.839216 0.615686 0.388235
vn -1.015421 6.059224 -1.167352
v -0.081510 0.121290 -0.160475 0.878431 0.670588 0.443137
vn -0.234812 6.208719 -0.740089
v -0.079538 0.121587 -0.159845 0.854902 0.639216 0.411765
vn 0.400955 6.256521 -0.342681
v -0.076905 0.121769 -0.156286 0.835294 0.615686 0.388235
vn 0.319619 6.206336 -0.712101
v -0.075627 0.121863 -0.150221 0.835294 0.619608 0.411765
vn 0.213578 6.248570 -0.511097
v -0.079614 0.122059 -0.153732 0.835294 0.600000 0.376471
vn 0.514564 6.260406 -0.009250
v -0.070238 0.121088 -0.158878 0.827451 0.607843 0.380392
vn 0.486001 6.242857 -0.419997
v -0.071178 0.121252 -0.155340 0.819608 0.596078 0.380392
vn -0.025583 6.118064 -1.354747
v -0.074948 0.122130 -0.148633 0.835294 0.627451 0.419608
vn 0.290764 6.173663 -1.038412
v -0.078532 0.122596 -0.146943 0.835294 0.627451 0.419608
vn -0.040791 6.165724 -1.130640
v -0.074818 0.123383 -0.143924 0.839216 0.635294 0.431373
vn 0.385394 6.157525 -1.147897
v -0.074689 0.124284 -0.137433 0.835294 0.627451 0.415686
vn 0.125733 6.179197 -1.107584
v -0.070623 0.121822 -0.151019 0.835294 0.619608 0.415686
vn 0.195482 6.157129 -1.145731
v -0.070513 0.122929 -0.146018 0.835294 0.627451 0.419608
vn 0.668271 6.185053 -0.744143
v -0.070172 0.123881 -0.139093 0.827451 0.623529 0.403922
vn 0.710520 6.208268 -0.587296
v -0.071069 0.124332 -0.135479 0.823529 0.619608 0.400000
vn 1.495983 6.087780 -0.262508
v -0.071849 0.124574 -0.132711 0.827451 0.631373 0.415686
vn 2.278427 5.848570 -0.075813
v -0.070498 0.124239 -0.129818 0.823529 0.635294 0.427451
vn 0.991728 6.102399 -1.075760
v -0.074864 0.125108 -0.133712 0.835294 0.623529 0.403922
vn 1.442815 6.039411 -0.069833
v -0.068852 0.124032 -0.135799 0.819608 0.623529 0.411765
vn 1.955485 5.955323 0.331577
v -0.069571 0.123964 -0.132503 0.819608 0.627451 0.415686
vn 2.630972 5.682475 -0.015609
v -0.070613 0.124431 -0.126415 0.827451 0.647059 0.443137
vn 2.196728 5.837924 -0.233989
v -0.074181 0.126029 -0.125082 0.827451 0.631373 0.419608
vn 2.680697 5.676263 -0.026385
v -0.074209 0.125842 -0.119645 0.839216 0.650980 0.450980
vn 3.106243 5.406028 -0.137760
v -0.073412 0.125135 -0.112853 0.890196 0.752941 0.580392
vn 3.181621 5.413442 0.130474
v -0.074214 0.125838 -0.117105 0.847059 0.678431 0.478431
vn 3.221844 5.331923 -0.591561
v -0.075523 0.126585 -0.110613 0.890196 0.745098 0.568627
vn 2.924946 5.526127 -0.255597
v -0.076623 0.127324 -0.115729 0.839216 0.654902 0.454902
vn 2.341569 5.709336 -1.013628
v -0.083887 0.130918 -0.114779 0.874510 0.690196 0.494118
vn 2.743118 5.609773 -0.551234
v -0.082820 0.131065 -0.109655 0.909804 0.749020 0.568627
vn 2.979458 5.511985 -0.396187
v -0.079204 0.128731 -0.113077 0.850980 0.670588 0.470588
vn 3.176374 5.389326 -0.568952
v -0.078731 0.128685 -0.109880 0.890196 0.741176 0.560784
vn 2.749027 5.458510 -1.363883
v -0.076528 0.127654 -0.108299 0.945098 0.843137 0.678431
vn 2.278136 5.655249 -1.500833
v -0.073038 0.128215 -0.101806 0.956863 0.898039 0.760784
vn 2.473300 5.601536 -1.392759
v -0.072066 0.129215 -0.096073 0.980392 0.925490 0.784314
vn 2.531294 5.621789 -1.070538
v -0.080452 0.130223 -0.104853 0.925490 0.780392 0.600000
vn 2.649151 5.535492 -1.235383
v -0.083062 0.131787 -0.102886 0.917647 0.749020 0.552941
vn 2.691419 5.355368 -1.816309
v -0.082408 0.132436 -0.099502 0.929412 0.764706 0.549020
vn 2.172579 5.683476 -1.555656
v -0.077462 0.129476 -0.103499 0.956863 0.874510 0.725490
vn 2.184752 5.709797 -1.448523
v -0.076439 0.130266 -0.098655 0.980392 0.917647 0.764706
vn 2.439780 5.508287 -1.715726
v -0.079030 0.131569 -0.097384 0.964706 0.858824 0.678431
vn 0.328461 6.043798 -1.674952
v -0.094023 0.132758 -0.114559 0.909804 0.701961 0.462745
vn 0.613538 6.041088 -1.585830
v -0.091245 0.133149 -0.112051 0.901961 0.690196 0.450980
vn 1.477233 5.935637 -1.373190
v -0.089581 0.133430 -0.110106 0.901961 0.701961 0.478431
vn 2.169424 5.685348 -1.422839
v -0.088836 0.133579 -0.108563 0.882353 0.670588 0.447059
vn 1.984876 5.755867 -1.511361
v -0.089978 0.134815 -0.103977 0.874510 0.654902 0.431373
vn -2.059568 1.070688 -2.502463
v -0.095858 0.133417 -0.112786 0.905882 0.690196 0.443137
vn 0.237414 5.829728 -2.293150
v -0.098218 0.134341 -0.110606 0.898039 0.670588 0.415686
vn 0.102920 5.851062 -2.185540
v -0.100449 0.135458 -0.108150 0.890196 0.654902 0.400000
vn 0.575747 5.999928 -1.660994
v -0.097931 0.136622 -0.104032 0.870588 0.631373 0.384314
vn 1.190279 5.910342 -1.627472
v -0.091895 0.134574 -0.108027 0.878431 0.654902 0.411765
vn 1.307117 5.924831 -1.599837
v -0.092572 0.135916 -0.102936 0.874510 0.650980 0.411765
vn 2.553392 5.539598 -1.450090
v -0.087610 0.134024 -0.103473 0.890196 0.690196 0.470588
vn 2.544691 5.308311 -2.163947
v -0.087389 0.136647 -0.096073 0.913725 0.725490 0.486275
vn 0.603256 6.015513 -1.690490
v -0.099891 0.139016 -0.095361 0.862745 0.619608 0.380392
vn 0.571130 6.064146 -1.518629
v -0.099386 0.137745 -0.099811 0.870588 0.623529 0.380392
vn 0.687727 5.975975 -1.753640
v -0.094869 0.137569 -0.097689 0.890196 0.666667 0.431373
vn 0.362966 6.002152 -1.805151
v -0.096996 0.139325 -0.093070 0.882353 0.666667 0.435294
vn 0.831519 5.809291 -2.221235
v -0.091318 0.137974 -0.095503 0.917647 0.729412 0.490196
vn 1.661886 5.564221 -2.370671
v -0.089121 0.137604 -0.095310 0.925490 0.745098 0.498039
vn 0.135458 5.890298 -2.162963
v -0.093418 0.139602 -0.092050 0.909804 0.709804 0.478431
vn 1.866085 5.884451 -1.043481
v -0.085966 0.131874 -0.113593 0.925490 0.745098 0.560784
vn 2.428901 5.728423 -0.826037
v -0.086449 0.132868 -0.107242 0.890196 0.690196 0.478431
vn 2.936759 5.136969 -2.097804
v -0.085280 0.135054 -0.096950 0.917647 0.729412 0.494118
vn 2.576675 5.490571 -1.617939
v -0.069384 0.129683 -0.089302 0.972549 0.890196 0.690196
vn 2.459087 5.530892 -1.677682
v -0.075671 0.131573 -0.092834 0.972549 0.882353 0.694118
vn 2.833937 5.164859 -2.178055
v -0.072094 0.130882 -0.089891 0.952941 0.815686 0.600000
vn 3.155839 4.695709 -2.712645
v -0.072487 0.132682 -0.086582 0.933333 0.772549 0.568627
vn 2.891811 5.086835 -2.188277
v -0.078810 0.132914 -0.093160 0.960784 0.835294 0.635294
vn 2.661211 4.712792 -3.188130
v -0.072363 0.135139 -0.082799 0.909804 0.709804 0.505882
vn 1.288454 5.504025 -2.654972
v -0.089031 0.139576 -0.091397 0.898039 0.701961 0.462745
vn 0.281761 5.796747 -2.343380
v -0.090815 0.140161 -0.090578 0.913725 0.713725 0.478431
vn 1.579996 5.348094 -2.833316
v -0.086989 0.140507 -0.088292 0.917647 0.721569 0.470588
vn 0.624659 5.673691 -2.611318
v -0.088437 0.141378 -0.086956 0.925490 0.721569 0.478431
vn 0.419369 5.388206 -3.196937
v -0.087886 0.142404 -0.084869 0.945098 0.733333 0.470588
vn 2.906405 5.104938 -2.225544
v -0.081835 0.134418 -0.094082 0.937255 0.780392 0.556863
vn 3.000538 4.757641 -2.788701
v -0.078351 0.134027 -0.090598 0.925490 0.745098 0.525490
vn 2.421973 5.156096 -2.626977
v -0.087443 0.137689 -0.093825 0.925490 0.733333 0.490196
vn 2.817792 4.447052 -3.425215
v -0.081868 0.138007 -0.088031 0.929412 0.725490 0.494118
vn 3.232827 4.395813 -3.108794
v -0.079056 0.137540 -0.086121 0.925490 0.705882 0.478431
vn 2.935265 4.528080 -3.101872
v -0.082034 0.141162 -0.084433 0.933333 0.709804 0.470588
vn 2.500945 4.740295 -3.260526
v -0.084777 0.139350 -0.088556 0.925490 0.725490 0.486275
vn 1.908287 4.893219 -3.326394
v -0.083821 0.141786 -0.084896 0.933333 0.709804 0.470588
vn 1.291202 5.125259 -3.359574
v -0.085316 0.141247 -0.086275 0.933333 0.725490 0.474510
vn 3.034177 4.511409 -3.121973
v -0.074932 0.136760 -0.082645 0.909804 0.709804 0.494118
vn 3.022979 4.480897 -3.201501
v -0.074546 0.139583 -0.078480 0.913725 0.701961 0.470588
vn 3.272931 4.477067 -2.948339
v -0.078366 0.140173 -0.081480 0.933333 0.725490 0.490196
vn 3.050129 4.482306 -3.163081
v -0.073369 0.141707 -0.074567 0.945098 0.745098 0.505882
vn 0.949637 5.321750 -3.117070
v -0.085771 0.144253 -0.081742 0.949020 0.725490 0.462745
vn 2.071090 5.095582 -2.905405
v -0.083988 0.143439 -0.082301 0.945098 0.713725 0.458824
vn 2.120096 5.093668 -2.965860
v -0.084032 0.145041 -0.079264 0.949020 0.725490 0.458824
vn 2.553965 4.837792 -3.069190
v -0.082032 0.146376 -0.075650 0.952941 0.749020 0.490196
vn 2.940329 4.712716 -2.927334
v -0.080886 0.143207 -0.079360 0.937255 0.725490 0.470588
vn 2.934269 4.571646 -3.153940
v -0.076567 0.143443 -0.075041 0.949020 0.752941 0.505882
vn 2.897201 4.758679 -2.869835
v -0.075452 0.145768 -0.070554 0.945098 0.745098 0.490196
vn 3.029467 5.479280 -0.211131
v -0.070239 0.123500 -0.114733 0.913725 0.792157 0.627451
vn 2.516233 5.506641 -1.306600
v -0.073201 0.125269 -0.110470 0.956863 0.870588 0.694118
vn 2.316459 5.545689 -1.824001
v -0.071993 0.126676 -0.105477 0.956863 0.870588 0.701961
vn 2.566283 5.329027 -2.085586
v -0.066744 0.124272 -0.105890 0.960784 0.894118 0.741176
vn 2.087471 5.692202 -1.624334
v -0.069123 0.126618 -0.101732 0.952941 0.901961 0.772549
vn 1.402637 5.988123 -1.202406
v -0.068701 0.127382 -0.097817 0.956863 0.909804 0.788235
vn 2.239089 5.812557 -0.752404
v -0.066457 0.126933 -0.096024 0.949020 0.890196 0.741176
vn 2.877013 5.423089 -1.299365
v -0.066053 0.127539 -0.091550 0.980392 0.909804 0.733333
vn 2.431670 5.641229 -1.301108
v -0.068784 0.128356 -0.093296 0.972549 0.917647 0.764706
vn 3.175192 5.006903 -2.037856
v -0.070329 0.130960 -0.086990 0.937255 0.792157 0.572549
vn 2.840861 5.231969 -1.921855
v -0.068107 0.130132 -0.085619 0.964706 0.854902 0.643137
vn 2.792633 5.207961 -2.088490
v -0.064841 0.128967 -0.084273 0.960784 0.835294 0.623529
vn 3.161632 4.618323 -2.731181
v -0.068463 0.130928 -0.084316 0.905882 0.713725 0.494118
vn 2.968135 4.351130 -3.391728
v -0.067050 0.131469 -0.082199 0.913725 0.721569 0.505882
vn 2.963718 4.292448 -3.485640
v -0.063974 0.132172 -0.079117 0.905882 0.709804 0.494118
vn 3.236772 3.915732 -3.682414
v -0.061906 0.129211 -0.080739 0.925490 0.749020 0.541176
vn 3.012595 4.454344 -3.234337
v -0.070961 0.136065 -0.080295 0.882353 0.670588 0.454902
vn 2.941702 4.470497 -3.280429
v -0.067563 0.135433 -0.077963 0.874510 0.658824 0.443137
vn 2.862571 4.559649 -3.235103
v -0.064668 0.136394 -0.074003 0.905882 0.721569 0.498039
vn 2.941383 4.552334 -3.153817
v -0.069647 0.138309 -0.075440 0.913725 0.705882 0.470588
vn 2.989906 4.523842 -3.171340
v -0.069583 0.140739 -0.072112 0.949020 0.760784 0.521569
vn 0.270158 5.824038 -2.251921
v -0.099205 0.141327 -0.086558 0.933333 0.745098 0.525490
vn -0.265105 5.844861 -2.251562
v -0.093828 0.141046 -0.087600 0.913725 0.721569 0.490196
vn -0.266568 5.569759 -2.853099
v -0.097292 0.142493 -0.084012 0.917647 0.705882 0.466667
vn -0.117759 5.613678 -2.792603
v -0.091174 0.142032 -0.085739 0.929412 0.721569 0.470588
vn -0.419728 5.394483 -3.181171
v -0.095633 0.145627 -0.079179 0.933333 0.725490 0.486275
vn -0.459081 5.398914 -3.140428
v -0.094147 0.147478 -0.075791 0.952941 0.745098 0.490196
vn 0.333530 5.377847 -3.213472
v -0.088081 0.145312 -0.080261 0.949020 0.725490 0.454902
vn -0.327431 5.383639 -3.215264
v -0.091656 0.145350 -0.080133 0.945098 0.725490 0.466667
vn -0.026979 5.334131 -3.232897
v -0.089734 0.147594 -0.076750 0.960784 0.749020 0.478431
vn 0.487092 5.359806 -3.168884
v -0.088716 0.148776 -0.074725 0.964706 0.764706 0.490196
vn -0.256349 5.365284 -3.242689
v -0.098924 0.147317 -0.076045 0.933333 0.709804 0.466667
vn -0.339338 5.451876 -3.096526
v -0.096660 0.149125 -0.072831 0.945098 0.713725 0.458824
vn -0.615803 5.280924 -3.345982
v -0.094478 0.150187 -0.071444 0.960784 0.745098 0.462745
vn 0.077496 5.376329 -3.216764
v -0.090003 0.150606 -0.071452 0.964706 0.760784 0.470588
vn 1.083479 5.344163 -3.106351
v -0.085823 0.145947 -0.078601 0.956863 0.741176 0.466667
vn 1.596590 5.221069 -2.996565
v -0.084337 0.148259 -0.074292 0.956863 0.749020 0.478431
vn 2.446837 5.073879 -2.732329
v -0.081202 0.148621 -0.071210 0.945098 0.741176 0.486275
vn -5.469793 3.018647 0.333796
v -0.138453 0.125317 -0.055700 0.890196 0.670588 0.427451
vn -5.475979 3.022315 0.557571
v -0.137707 0.125884 -0.052409 0.890196 0.670588 0.427451
vn -5.219022 3.242590 1.311933
v -0.135042 0.126794 -0.035369 0.882353 0.666667 0.411765
vn -5.067769 3.257114 1.717360
v -0.134500 0.125640 -0.030255 0.898039 0.682353 0.431373
vn -4.924036 3.361775 1.973213
v -0.131639 0.128367 -0.028022 0.890196 0.662745 0.388235
vn -4.855020 3.570394 1.750234
v -0.131446 0.126551 -0.023810 0.874510 0.643137 0.376471
vn -4.830180 3.324998 2.010778
v -0.132173 0.124347 -0.020907 0.878431 0.658824 0.411765
vn -4.739294 3.446962 2.257415
v -0.128576 0.130746 -0.024486 0.901961 0.670588 0.388235
vn -4.429752 3.675587 2.506507
v -0.128183 0.129246 -0.021486 0.894118 0.670588 0.400000
vn -4.278758 3.910295 2.351915
v -0.125684 0.128034 -0.015834 0.917647 0.694118 0.419608
vn -4.621240 3.385706 2.569203
v -0.126425 0.131815 -0.021882 0.917647 0.694118 0.411765
vn -4.452999 3.514031 2.585264
v -0.125296 0.129666 -0.017755 0.925490 0.705882 0.427451
vn -4.515767 3.421746 2.697102
v -0.123175 0.132136 -0.016787 0.929412 0.705882 0.427451
vn -5.400625 3.146820 -0.310167
v -0.137479 0.127021 -0.061113 0.894118 0.686275 0.447059
vn -5.222806 3.456098 0.183827
v -0.136354 0.128887 -0.057515 0.890196 0.670588 0.427451
vn -5.395917 3.194993 0.291906
v -0.136025 0.128858 -0.053855 0.894118 0.678431 0.431373
vn -5.278344 3.312979 0.483046
v -0.134616 0.131350 -0.050604 0.898039 0.686275 0.431373
vn -5.188985 3.520400 -0.224669
v -0.134686 0.131328 -0.058618 0.894118 0.678431 0.427451
vn -5.146842 3.546320 0.131039
v -0.132746 0.134607 -0.054704 0.898039 0.678431 0.415686
vn -5.021332 3.726182 -0.168744
v -0.130354 0.137834 -0.057233 0.894118 0.670588 0.403922
vn -5.237406 3.365753 0.518249
v -0.135139 0.129424 -0.043302 0.882353 0.666667 0.415686
vn -5.228652 3.426651 0.571892
v -0.134847 0.130186 -0.047256 0.894118 0.682353 0.431373
vn -4.935392 3.828782 0.655914
v -0.132370 0.133253 -0.045499 0.905882 0.694118 0.435294
vn -5.102549 3.471179 1.114645
v -0.133587 0.130639 -0.038930 0.878431 0.647059 0.380392
vn -4.923622 3.834515 0.642811
v -0.130446 0.137274 -0.052001 0.901961 0.690196 0.427451
vn -4.833054 3.927258 0.768050
v -0.129730 0.136416 -0.045304 0.913725 0.694118 0.419608
vn -4.770596 3.967860 -0.434828
v -0.128307 0.140493 -0.058990 0.890196 0.658824 0.400000
vn -4.766071 3.990934 -0.902114
v -0.127200 0.140558 -0.063553 0.898039 0.670588 0.411765
vn -4.599229 4.275951 0.035641
v -0.125613 0.143334 -0.056905 0.898039 0.670588 0.403922
vn -4.688374 4.140554 0.394919
v -0.127219 0.141537 -0.054272 0.898039 0.682353 0.415686
vn -4.664120 4.147519 -0.669741
v -0.126268 0.142371 -0.060569 0.901961 0.666667 0.400000
vn -4.630090 4.127773 0.807087
v -0.127366 0.140734 -0.049780 0.909804 0.690196 0.427451
vn -4.782715 3.983402 0.832772
v -0.126409 0.140310 -0.044134 0.925490 0.705882 0.427451
vn -4.713037 4.102315 0.629457
v -0.125315 0.141170 -0.041027 0.925490 0.701961 0.415686
vn -4.442931 4.356730 0.834008
v -0.123910 0.143085 -0.043699 0.925490 0.713725 0.443137
vn -4.587568 4.168809 -0.912370
v -0.123364 0.145336 -0.063158 0.909804 0.690196 0.415686
vn -4.456397 4.366083 0.628460
v -0.123691 0.145079 -0.052399 0.905882 0.694118 0.427451
vn -4.574510 4.274619 -0.236346
v -0.123196 0.146001 -0.059688 0.909804 0.690196 0.427451
vn -4.284102 4.528835 0.448530
v -0.122712 0.146405 -0.055088 0.901961 0.682353 0.411765
vn -4.182302 4.584502 0.852412
v -0.121113 0.146979 -0.048504 0.917647 0.725490 0.470588
vn -3.948642 4.740130 1.123503
v -0.119172 0.147732 -0.044387 0.917647 0.721569 0.462745
vn -4.922830 3.786796 0.824438
v -0.131986 0.133058 -0.039675 0.890196 0.662745 0.388235
vn -4.796081 3.923764 0.893506
v -0.129816 0.135609 -0.038740 0.905882 0.678431 0.396078
vn -4.714493 3.988398 1.150527
v -0.126704 0.138375 -0.035916 0.925490 0.690196 0.403922
vn -4.954949 3.489388 1.571237
v -0.131136 0.131669 -0.032109 0.901961 0.670588 0.400000
vn -4.925528 3.346662 1.985485
v -0.128484 0.132867 -0.027428 0.905882 0.670588 0.388235
vn -4.522955 4.020838 1.570477
v -0.127676 0.135888 -0.031461 0.905882 0.678431 0.396078
vn -4.358451 4.145641 1.790676
v -0.124518 0.137342 -0.027748 0.909804 0.682353 0.400000
vn -4.484830 3.795207 2.011932
v -0.127240 0.134623 -0.027280 0.905882 0.670588 0.388235
vn -4.503572 3.752460 2.237337
v -0.125576 0.134741 -0.024528 0.905882 0.678431 0.396078
vn -4.282423 3.943215 2.263078
v -0.123043 0.136997 -0.023004 0.905882 0.682353 0.403922
vn -4.490105 3.406618 2.701650
v -0.124110 0.133650 -0.019907 0.917647 0.694118 0.415686
vn -4.423351 4.160184 1.597715
v -0.126602 0.137596 -0.033201 0.917647 0.694118 0.411765
vn -4.126164 4.298568 1.780719
v -0.123745 0.141630 -0.034839 0.925490 0.709804 0.435294
vn -4.387502 4.247333 1.126468
v -0.124146 0.141784 -0.036423 0.925490 0.709804 0.435294
vn -4.054020 4.422654 1.833456
v -0.122334 0.141692 -0.032330 0.925490 0.713725 0.447059
vn -3.645294 4.913238 1.356766
v -0.119722 0.145688 -0.037646 0.917647 0.709804 0.450980
vn -4.309568 4.199686 1.756756
v -0.122348 0.139330 -0.026485 0.917647 0.701961 0.419608
vn -4.100544 4.211008 2.091580
v -0.122198 0.138515 -0.024202 0.909804 0.690196 0.415686
vn -3.564943 4.627393 2.245631
v -0.120950 0.140101 -0.025355 0.917647 0.705882 0.443137
vn -3.814135 4.051167 2.860023
v -0.122085 0.136055 -0.020121 0.917647 0.705882 0.443137
vn -3.386688 4.506427 2.698591
v -0.121016 0.138692 -0.022735 0.917647 0.709804 0.450980
vn -3.428444 4.451560 2.786583
v -0.117931 0.140630 -0.022697 0.925490 0.725490 0.466667
vn -3.260292 4.399384 3.075276
v -0.114847 0.139083 -0.016623 0.925490 0.725490 0.478431
vn -3.450659 4.205912 3.127510
v -0.113978 0.141381 -0.018765 0.925490 0.709804 0.470588
vn -3.749916 4.579400 2.045974
v -0.119698 0.142376 -0.028025 0.925490 0.713725 0.454902
vn -3.521546 4.862162 1.758468
v -0.117921 0.144897 -0.030810 0.913725 0.690196 0.427451
vn -3.340278 4.987066 1.835156
v -0.114605 0.145561 -0.026855 0.925490 0.686275 0.415686
vn -3.615171 4.947721 1.250809
v -0.118539 0.147451 -0.041085 0.909804 0.694118 0.435294
vn -4.188195 4.530416 -1.051335
v -0.119083 0.149968 -0.061796 0.945098 0.752941 0.490196
vn -3.791044 4.826785 -1.183904
v -0.117652 0.151378 -0.061016 0.945098 0.764706 0.505882
vn -4.278795 4.564428 0.534463
v -0.121021 0.147930 -0.055688 0.917647 0.705882 0.443137
vn -4.244310 4.553045 -0.168431
v -0.118697 0.150718 -0.059559 0.933333 0.745098 0.486275
vn -3.879604 4.832520 0.970934
v -0.118070 0.150316 -0.053918 0.917647 0.705882 0.435294
vn -4.171420 4.618881 0.697378
v -0.118256 0.150926 -0.057406 0.925490 0.725490 0.462745
vn -3.118818 5.058371 -2.017951
v -0.116399 0.151588 -0.062808 0.949020 0.764706 0.505882
vn -3.346138 5.005530 -1.676652
v -0.115797 0.152744 -0.061048 0.945098 0.745098 0.478431
vn -2.261559 5.362801 -2.023265
v -0.113005 0.154099 -0.061952 0.945098 0.745098 0.478431
vn -3.511848 5.073723 -0.728562
v -0.115450 0.153345 -0.059635 0.933333 0.725490 0.458824
vn -3.275842 5.157840 0.627618
v -0.114766 0.153900 -0.057733 0.917647 0.694118 0.427451
vn -2.718720 5.427215 -1.149292
v -0.113767 0.154307 -0.060024 0.933333 0.721569 0.450980
vn -2.291857 5.698027 0.280180
v -0.113525 0.154577 -0.058218 0.925490 0.694118 0.427451
vn -1.389370 5.977357 -0.639863
v -0.112444 0.154868 -0.059510 0.933333 0.721569 0.454902
vn -1.481370 6.063246 0.470526
v -0.111726 0.154929 -0.057109 0.925490 0.686275 0.415686
vn -3.548279 5.074180 0.950943
v -0.117649 0.149708 -0.048195 0.909804 0.701961 0.443137
vn -3.416080 5.146835 1.128732
v -0.115093 0.150652 -0.045074 0.909804 0.690196 0.435294
vn -3.291840 5.227545 1.120919
v -0.113748 0.152644 -0.051376 0.913725 0.686275 0.415686
vn -2.522108 5.614600 1.164381
v -0.111972 0.154359 -0.054061 0.925490 0.682353 0.411765
vn -3.036535 5.445460 0.732678
v -0.111252 0.154104 -0.050941 0.929412 0.705882 0.447059
vn -3.706265 5.046371 0.495978
v -0.110677 0.153758 -0.045303 0.925490 0.713725 0.462745
vn -0.943222 5.408556 -3.038501
v -0.111196 0.151482 -0.067783 0.964706 0.749020 0.470588
vn -1.129079 5.518495 -2.552640
v -0.111113 0.153887 -0.063773 0.952941 0.749020 0.486275
vn -0.764155 5.945204 -1.591316
v -0.111254 0.154659 -0.061566 0.945098 0.725490 0.454902
vn -0.207257 5.599410 -2.642719
v -0.108973 0.153813 -0.064444 0.960784 0.733333 0.454902
vn -0.020162 5.955310 -1.925724
v -0.107749 0.154522 -0.062416 0.949020 0.709804 0.431373
vn -0.638013 6.180637 -0.684976
v -0.110379 0.155148 -0.059025 0.929412 0.690196 0.411765
vn -0.999331 6.166944 -0.356175
v -0.109514 0.155381 -0.057481 0.929412 0.686275 0.411765
vn -0.805078 6.105690 -1.203053
v -0.106304 0.155772 -0.057644 0.945098 0.729412 0.474510
vn -0.940647 6.175999 -0.582335
v -0.107097 0.155856 -0.056156 0.937255 0.713725 0.462745
vn 0.138157 5.492953 -3.041093
v -0.105249 0.150538 -0.069679 0.956863 0.721569 0.443137
vn -0.228794 5.499284 -3.005711
v -0.102891 0.153042 -0.065243 0.964706 0.745098 0.458824
vn -0.262998 5.770106 -2.456983
v -0.103549 0.154478 -0.062261 0.960784 0.745098 0.470588
vn -0.416497 5.623831 -2.737350
v -0.099776 0.153954 -0.064233 0.972549 0.780392 0.509804
vn -0.335950 5.863008 -2.183990
v -0.098981 0.155357 -0.061110 0.964706 0.780392 0.509804
vn -0.399387 6.051971 -1.604958
v -0.105934 0.155384 -0.059478 0.949020 0.733333 0.470588
vn -2.071879 5.902659 0.457746
v -0.109693 0.155241 -0.054263 0.929412 0.694118 0.435294
vn -1.840071 6.001011 -0.115039
v -0.108422 0.155648 -0.054266 0.933333 0.709804 0.462745
vn -2.726027 5.652430 0.114878
v -0.108420 0.155616 -0.051385 0.945098 0.752941 0.513725
vn -1.986818 5.923934 -0.463669
v -0.106967 0.156201 -0.053265 0.945098 0.745098 0.494118
vn -1.449249 6.041101 -0.555050
v -0.105076 0.156994 -0.051382 0.949020 0.760784 0.509804
vn -3.352047 5.297719 0.354108
v -0.109063 0.155137 -0.048577 0.929412 0.733333 0.490196
vn -2.857352 5.516678 0.436891
v -0.106490 0.156623 -0.043251 0.952941 0.749020 0.478431
vn -1.205781 6.124236 0.012824
v -0.104210 0.157521 -0.045107 0.956863 0.752941 0.474510
vn -2.231206 5.787920 0.058486
v -0.105582 0.157167 -0.045428 0.960784 0.768627 0.498039
vn -0.626836 6.176246 -0.764099
v -0.103162 0.157209 -0.052088 0.949020 0.749020 0.490196
vn -0.586594 6.106315 -1.318137
v -0.103698 0.156423 -0.055996 0.956863 0.760784 0.505882
vn -0.025083 6.196988 -0.731584
v -0.097374 0.157263 -0.054069 0.949020 0.733333 0.462745
vn -3.318612 5.054486 1.564520
v -0.117230 0.146282 -0.033416 0.905882 0.686275 0.427451
vn -3.585695 4.853273 1.588304
v -0.112345 0.148120 -0.030795 0.901961 0.678431 0.419608
vn -4.177685 4.385313 1.588087
v -0.111231 0.149706 -0.032627 0.905882 0.690196 0.435294
vn -3.443548 4.886287 1.913402
v -0.111237 0.147315 -0.025391 0.929412 0.705882 0.447059
vn -3.944632 4.444729 2.014504
v -0.109744 0.148938 -0.026609 0.917647 0.705882 0.458824
vn -3.390463 4.519787 2.624946
v -0.113783 0.144454 -0.022770 0.933333 0.705882 0.443137
vn -3.486804 4.571750 2.512899
v -0.109373 0.147688 -0.023388 0.937255 0.745098 0.494118
vn -3.192225 4.235486 3.351076
v -0.109241 0.145314 -0.019664 0.937255 0.760784 0.537255
vn -3.871367 3.900647 3.024843
v -0.107797 0.146568 -0.019675 0.909804 0.713725 0.490196
vn -3.624020 4.696269 2.043483
v -0.104424 0.152092 -0.023810 0.929412 0.745098 0.513725
vn -3.058527 5.165827 1.829917
v -0.103084 0.153037 -0.023896 0.945098 0.764706 0.537255
vn -2.330244 5.668928 1.356234
v -0.101201 0.153646 -0.022796 0.945098 0.764706 0.525490
vn -1.505784 5.952733 1.302983
v -0.099190 0.154803 -0.024811 0.949020 0.749020 0.490196
vn -1.127710 6.103372 0.878299
v -0.097371 0.155277 -0.025055 0.937255 0.705882 0.443137
vn -1.474561 6.051480 0.738545
v -0.095784 0.155090 -0.021362 0.937255 0.713725 0.458824
vn -0.480574 6.173247 1.052567
v -0.097879 0.155786 -0.028958 0.949020 0.725490 0.447059
vn -3.410067 5.042729 1.512211
v -0.114290 0.148902 -0.037090 0.901961 0.686275 0.431373
vn -3.970958 4.615906 1.532521
v -0.112937 0.150107 -0.037504 0.913725 0.705882 0.462745
vn -3.858564 4.831007 1.093040
v -0.112014 0.152271 -0.042317 0.917647 0.705882 0.462745
vn -3.683196 5.009566 0.671274
v -0.108106 0.155442 -0.041799 0.937255 0.741176 0.486275
vn -4.261933 4.400495 1.347878
v -0.110332 0.152391 -0.036804 0.925490 0.721569 0.470588
vn -3.883768 4.640763 1.417735
v -0.107709 0.154376 -0.034599 0.937255 0.752941 0.509804
vn -3.939501 4.392452 2.042170
v -0.107663 0.152000 -0.028521 0.925490 0.725490 0.478431
vn -3.407552 4.861762 1.896684
v -0.106465 0.154090 -0.031055 0.945098 0.780392 0.545098
vn -3.259207 5.196244 1.052418
v -0.106540 0.155769 -0.036832 0.949020 0.760784 0.505882
vn -2.397603 5.643930 1.152492
v -0.105174 0.156432 -0.036704 0.952941 0.760784 0.494118
vn -0.636965 6.085635 1.228065
v -0.102036 0.157181 -0.036488 0.956863 0.745098 0.454902
vn -1.622829 5.906223 1.052434
v -0.103890 0.156965 -0.037034 0.952941 0.741176 0.458824
vn -0.377666 6.239017 -0.109702
v -0.101561 0.157860 -0.044364 0.949020 0.725490 0.431373
vn -0.940207 6.144054 0.539290
v -0.102349 0.157617 -0.039971 0.952941 0.725490 0.435294
vn -0.115462 6.252317 0.241582
v -0.099362 0.157891 -0.040963 0.956863 0.725490 0.427451
vn -0.543887 6.090206 1.386228
v -0.100722 0.156270 -0.032274 0.956863 0.752941 0.474510
vn 0.276137 6.175514 0.662864
v -0.097282 0.157815 -0.039303 0.956863 0.733333 0.435294
vn -0.137701 6.194272 1.011737
v -0.096720 0.156436 -0.032833 0.952941 0.725490 0.431373
vn -2.604685 5.403554 1.718060
v -0.105438 0.154993 -0.031933 0.956863 0.792157 0.552941
vn -1.872139 5.715605 1.765513
v -0.103849 0.155307 -0.031060 0.960784 0.800000 0.552941
vn -1.413337 5.912699 1.579255
v -0.101863 0.155189 -0.028821 0.960784 0.788235 0.525490
vn -4.528077 3.017170 3.134445
v -0.126099 0.119655 -0.005105 0.937255 0.733333 0.470588
vn -4.181144 3.275229 3.252584
v -0.122682 0.122315 -0.002556 0.933333 0.725490 0.450980
vn -3.651873 3.364901 3.837500
v -0.118812 0.115688 0.007478 0.925490 0.721569 0.450980
vn -4.490021 2.929711 3.247684
v -0.124045 0.117905 -0.000954 0.929412 0.725490 0.462745
vn -4.076010 3.111940 3.585433
v -0.121015 0.117290 0.004065 0.929412 0.713725 0.454902
vn -3.982055 3.300261 3.555436
v -0.121324 0.120620 0.000429 0.945098 0.725490 0.454902
vn -4.535022 2.804950 3.312395
v -0.122735 0.119657 -0.000468 0.937255 0.725490 0.454902
vn -3.298111 3.802869 3.751191
v -0.119189 0.121032 0.002157 0.945098 0.725490 0.450980
vn -3.490510 3.558737 3.763652
v -0.119859 0.118628 0.004080 0.929412 0.709804 0.435294
vn -3.537441 3.617924 3.690048
v -0.120442 0.122964 -0.000793 0.945098 0.745098 0.458824
vn -3.040880 3.695186 4.069381
v -0.112439 0.126123 0.002468 0.949020 0.768627 0.509804
vn -3.164202 3.954348 3.714379
v -0.115291 0.120594 0.005722 0.937255 0.741176 0.462745
vn -3.087811 3.887261 3.838578
v -0.112798 0.123666 0.004429 0.949020 0.764706 0.505882
vn -3.561241 3.667531 3.622883
v -0.105579 0.127716 0.006397 0.949020 0.768627 0.521569
vn -4.528489 3.671754 2.320218
v -0.126066 0.126160 -0.013369 0.909804 0.690196 0.427451
vn -4.624106 3.415145 2.529811
v -0.126669 0.123520 -0.010482 0.925490 0.721569 0.454902
vn -4.294867 3.514997 2.886260
v -0.123517 0.126835 -0.009075 0.933333 0.725490 0.447059
vn -4.405938 3.386670 2.872286
v -0.124734 0.123643 -0.007044 0.929412 0.725490 0.454902
vn -4.077631 3.663744 3.029972
v -0.121319 0.125999 -0.005627 0.937255 0.733333 0.462745
vn -3.659062 3.934793 3.221637
v -0.119037 0.128327 -0.005255 0.945098 0.749020 0.470588
vn -4.593963 3.664057 2.212696
v -0.123196 0.130445 -0.014438 0.929412 0.705882 0.419608
vn -4.300128 3.833116 2.348125
v -0.122878 0.129137 -0.011041 0.929412 0.709804 0.431373
vn -4.161081 3.960881 2.524256
v -0.121785 0.131839 -0.013976 0.933333 0.725490 0.443137
vn -3.856357 4.059684 2.829097
v -0.121121 0.133736 -0.015802 0.929412 0.721569 0.450980
vn -3.729086 4.144918 2.785618
v -0.121375 0.130106 -0.010218 0.937255 0.729412 0.454902
vn -3.311347 4.440487 2.960127
v -0.118163 0.130542 -0.007368 0.945098 0.752941 0.490196
vn -3.409178 3.752232 3.675337
v -0.118619 0.125798 -0.001928 0.945098 0.749020 0.470588
vn -3.447013 4.423432 2.818343
v -0.119905 0.132555 -0.012417 0.937255 0.749020 0.490196
vn -3.333344 4.427485 2.957640
v -0.118990 0.136211 -0.016887 0.925490 0.729412 0.474510
vn -3.021109 4.619989 2.995071
v -0.113881 0.134038 -0.008230 0.937255 0.760784 0.505882
vn -2.803050 4.648018 3.131129
v -0.112381 0.135886 -0.009416 0.933333 0.745098 0.505882
vn -2.877361 3.892294 4.001809
v -0.112108 0.128218 0.000804 0.945098 0.768627 0.509804
vn -3.104276 3.588219 4.050041
v -0.115038 0.127057 -0.000107 0.949020 0.768627 0.498039
vn -3.038791 4.385128 3.218295
v -0.114879 0.131178 -0.004466 0.945098 0.760784 0.505882
vn -2.759624 4.313972 3.603035
v -0.110937 0.131016 -0.001178 0.945098 0.760784 0.505882
vn -3.020339 4.129182 3.639154
v -0.107079 0.130321 0.002408 0.949020 0.772549 0.529412
vn -3.074032 4.307342 3.354658
v -0.106534 0.132439 0.000206 0.945098 0.772549 0.552941
vn -3.954581 3.765322 3.080335
v -0.104257 0.133917 0.000870 0.956863 0.800000 0.572549
vn -3.418764 4.216687 3.158267
v -0.105996 0.134141 -0.001476 0.945098 0.760784 0.545098
vn -2.801447 4.683559 3.109394
v -0.108082 0.135779 -0.005702 0.937255 0.752941 0.525490
vn -3.372446 3.750561 3.705825
v -0.114113 0.117826 0.010002 0.925490 0.725490 0.466667
vn -3.238761 3.784724 3.824322
v -0.110309 0.118290 0.012676 0.933333 0.745098 0.498039
vn -3.137877 4.110468 3.568118
v -0.111732 0.120138 0.009407 0.933333 0.745098 0.490196
vn -3.247727 4.016839 3.571405
v -0.108032 0.120894 0.011928 0.933333 0.745098 0.490196
vn -3.417731 3.709687 3.741972
v -0.105320 0.119734 0.015494 0.937255 0.745098 0.494118
vn -4.028537 3.319064 3.472916
v -0.101210 0.121255 0.018056 0.956863 0.784314 0.529412
vn -3.701730 3.711246 3.437827
v -0.103868 0.123492 0.012820 0.945098 0.752941 0.498039
vn -4.437057 3.053440 3.212176
v -0.100788 0.124363 0.015693 0.960784 0.788235 0.529412
vn -3.245334 3.930700 3.643890
v -0.108043 0.124641 0.007298 0.945098 0.752941 0.498039
vn -4.691454 2.671148 3.177465
v -0.098533 0.122073 0.020811 0.964706 0.807843 0.556863
vn -3.311232 4.306380 3.076429
v -0.108338 0.140106 -0.012807 0.937255 0.760784 0.549020
vn -3.885131 3.966555 2.903997
v -0.106679 0.139384 -0.009775 0.949020 0.772549 0.560784
vn -3.466459 4.234077 3.079567
v -0.105441 0.135636 -0.002877 0.945098 0.768627 0.545098
vn -4.101927 3.805864 2.810382
v -0.104305 0.136878 -0.003195 0.952941 0.780392 0.545098
vn -4.488944 3.400617 2.704169
v -0.102986 0.138931 -0.003871 0.949020 0.764706 0.525490
vn -4.665573 3.180400 2.710593
v -0.103831 0.141257 -0.007831 0.945098 0.764706 0.545098
vn -4.510301 2.821420 3.328976
v -0.098643 0.144482 -0.002410 0.925490 0.741176 0.513725
vn -4.554872 3.251407 2.852655
v -0.100079 0.138162 0.002215 0.952941 0.780392 0.552941
vn -4.523347 3.268047 2.876705
v -0.098201 0.142506 0.000106 0.933333 0.745098 0.525490
vn -3.982224 3.550888 3.306100
v -0.103927 0.129236 0.006689 0.960784 0.800000 0.560784
vn -4.643339 3.235823 2.719444
v -0.096161 0.128776 0.018807 0.968627 0.815686 0.572549
vn -4.479327 3.257010 2.958452
v -0.099543 0.128215 0.013712 0.964706 0.800000 0.560784
vn -4.532028 2.328135 3.649403
v -0.090958 0.125756 0.029721 0.952941 0.772549 0.521569
vn -4.765212 2.622753 3.105035
v -0.093651 0.125808 0.025947 0.968627 0.807843 0.552941
vn -4.774858 2.788158 2.951351
v -0.096909 0.126630 0.019949 0.968627 0.815686 0.564706
vn -4.701624 2.983542 2.904847
v -0.093263 0.129267 0.022869 0.972549 0.815686 0.564706
vn -4.876859 3.001896 2.567473
v -0.092497 0.132431 0.020994 0.968627 0.800000 0.560784
vn -4.676511 2.968894 2.871742
v -0.088006 0.136780 0.024833 0.949020 0.749020 0.490196
vn -4.370448 3.290335 3.065380
v -0.101063 0.134424 0.004569 0.960784 0.807843 0.580392
vn -4.390317 3.229287 3.116895
v -0.099083 0.133689 0.008297 0.964706 0.803922 0.580392
vn -4.440189 3.283452 2.961082
v -0.097005 0.132643 0.012202 0.968627 0.807843 0.588235
vn -4.570999 3.049287 3.040815
v -0.098075 0.137512 0.006124 0.952941 0.784314 0.560784
vn -4.943311 2.642172 2.797170
v -0.092862 0.137041 0.014237 0.945098 0.752941 0.537255
vn -4.776588 2.753340 2.983883
v -0.094571 0.138617 0.010028 0.945098 0.752941 0.537255
vn -4.951470 2.877418 2.567596
v -0.093523 0.142048 0.008732 0.913725 0.701961 0.474510
vn -5.007748 2.632444 2.721041
v -0.090723 0.139330 0.016175 0.925490 0.705882 0.470588
vn -4.559947 3.302322 2.767898
v -0.096109 0.141768 0.004698 0.937255 0.760784 0.537255
vn -4.800221 3.082397 2.548695
v -0.093463 0.134580 0.015699 0.964706 0.780392 0.556863
vn -4.644827 3.478465 2.394623
v -0.093703 0.144739 0.004745 0.901961 0.686275 0.462745
vn -4.857663 3.391007 2.059590
v -0.091730 0.145618 0.007804 0.898039 0.670588 0.443137
vn -4.160898 4.315612 1.831170
v -0.090472 0.147696 0.006572 0.894118 0.662745 0.435294
vn -4.943753 2.703183 2.708060
v -0.091063 0.143538 0.012238 0.894118 0.666667 0.435294
vn -4.606707 3.259542 2.576828
v -0.088989 0.147100 0.012234 0.909804 0.682353 0.443137
vn -4.578539 3.973931 1.498561
v -0.089955 0.147337 0.009245 0.917647 0.690196 0.458824
vn -3.347540 4.499876 1.944528
v -0.088161 0.148461 0.011724 0.929412 0.701961 0.458824
vn -1.260155 5.501715 2.215066
v -0.086600 0.148864 0.012340 0.937255 0.709804 0.466667
vn -0.018925 6.047989 1.461890
v -0.085410 0.149166 0.011501 0.929412 0.690196 0.427451
vn -5.005205 2.972971 2.360646
v -0.090653 0.136737 0.019341 0.952941 0.749020 0.505882
vn -4.795708 3.005650 2.717544
v -0.087628 0.140510 0.020696 0.933333 0.701961 0.443137
vn -4.331943 3.341443 3.077657
v -0.085318 0.141628 0.023160 0.949020 0.741176 0.478431
vn -3.885033 3.528990 3.362559
v -0.084039 0.139360 0.027741 0.956863 0.764706 0.521569
vn -3.363050 4.090550 3.326920
v -0.083247 0.142358 0.024939 0.960784 0.772549 0.521569
vn -3.722762 3.655080 3.426301
v -0.084438 0.143871 0.022094 0.956863 0.760784 0.505882
vn -0.559482 5.372435 2.878917
v -0.081883 0.145431 0.021890 0.968627 0.760784 0.486275
vn 1.033351 5.618104 2.324881
v -0.080407 0.145423 0.021711 0.960784 0.745098 0.462745
vn -4.869028 2.654110 2.944474
v -0.089218 0.142462 0.015875 0.909804 0.670588 0.427451
vn -4.667688 2.926931 3.010956
v -0.088110 0.145626 0.014831 0.909804 0.678431 0.419608
vn -4.754661 2.862645 2.926251
v -0.086824 0.144390 0.018331 0.925490 0.690196 0.435294
vn -1.739627 5.260476 2.650634
v -0.084936 0.146953 0.017361 0.945098 0.694118 0.427451
vn -0.151711 5.846629 2.172382
v -0.083858 0.147619 0.016104 0.937255 0.690196 0.411765
vn -3.590035 4.158426 2.856069
v -0.086864 0.147002 0.015212 0.929412 0.690196 0.435294
vn -1.676036 5.383035 2.537924
v -0.085728 0.147906 0.014741 0.933333 0.690196 0.419608
vn 0.821182 5.931327 1.851429
v -0.082393 0.147932 0.014782 0.937255 0.694118 0.403922
vn -3.730046 3.891471 2.884399
v -0.086138 0.146002 0.017783 0.937255 0.705882 0.435294
vn -2.281650 4.724397 3.157408
v -0.083368 0.145214 0.021547 0.960784 0.749020 0.478431
vn -2.642130 4.674488 3.253241
v -0.113069 0.138855 -0.014645 0.925490 0.733333 0.498039
vn -2.593273 4.664497 3.273344
v -0.109845 0.139783 -0.013711 0.933333 0.760784 0.541176
vn -2.909141 4.240393 3.541319
v -0.109312 0.141823 -0.015946 0.929412 0.749020 0.529412
vn -3.898375 3.615168 3.252683
v -0.107066 0.143678 -0.015872 0.917647 0.729412 0.521569
vn -2.978051 4.364018 3.367904
v -0.112674 0.142840 -0.019377 0.933333 0.745098 0.525490
vn -4.289855 3.564683 2.845465
v -0.105617 0.142421 -0.012282 0.929412 0.745098 0.525490
vn -4.707181 2.980125 2.847532
v -0.104660 0.145678 -0.014528 0.913725 0.721569 0.490196
vn -5.110970 2.638248 2.500613
v -0.103754 0.146460 -0.013629 0.913725 0.725490 0.490196
vn -4.405389 3.593821 2.649505
v -0.106479 0.147739 -0.019263 0.898039 0.690196 0.466667
vn -4.783246 3.044456 2.685045
v -0.104410 0.148778 -0.016981 0.898039 0.694118 0.470588
vn -4.080690 4.186393 2.275929
v -0.106423 0.149390 -0.021913 0.909804 0.705882 0.470588
vn -4.281103 4.209132 1.691906
v -0.102596 0.151257 -0.017003 0.917647 0.725490 0.494118
vn -4.862676 3.291337 2.132013
v -0.102160 0.150595 -0.014573 0.905882 0.713725 0.490196
vn -4.985229 2.610222 2.780914
v -0.101835 0.143913 -0.006799 0.933333 0.749020 0.521569
vn -4.920984 2.943099 2.398524
v -0.100935 0.149275 -0.009876 0.917647 0.733333 0.505882
vn -4.646642 2.732067 3.138553
v -0.099258 0.148058 -0.005766 0.929412 0.760784 0.545098
vn -3.282754 5.174903 1.301075
v -0.101614 0.152278 -0.017911 0.925490 0.733333 0.505882
vn -2.992391 5.382822 0.892680
v -0.099683 0.152892 -0.014918 0.929412 0.733333 0.505882
vn -2.358252 5.722232 0.988850
v -0.099458 0.153439 -0.018173 0.925490 0.721569 0.474510
vn -2.169359 5.684302 1.318859
v -0.097840 0.153354 -0.012974 0.945098 0.745098 0.505882
vn -3.870860 4.474822 1.664428
v -0.100774 0.151994 -0.013993 0.925490 0.745098 0.525490
vn -4.081515 3.794184 2.699608
v -0.099024 0.150421 -0.007937 0.937255 0.764706 0.549020
vn -3.083746 5.011742 1.932403
v -0.098898 0.152525 -0.011838 0.937255 0.760784 0.537255
vn -2.247183 5.291920 2.364952
v -0.096607 0.152229 -0.008243 0.956863 0.800000 0.580392
vn -1.422240 5.651917 2.224593
v -0.095206 0.152649 -0.008168 0.956863 0.800000 0.580392
vn -0.810766 6.217793 0.359943
v -0.093181 0.155645 -0.022681 0.945098 0.705882 0.435294
vn -1.143196 6.072219 0.726434
v -0.093413 0.155356 -0.017503 0.945098 0.709804 0.447059
vn -1.506380 5.887335 1.467858
v -0.095763 0.153896 -0.012634 0.952941 0.760784 0.509804
vn -0.536557 6.019669 1.460411
v -0.092763 0.154726 -0.013559 0.952941 0.745098 0.470588
vn -3.935466 3.274914 3.525155
v -0.097830 0.148798 -0.004564 0.925490 0.760784 0.552941
vn -3.197296 4.216251 3.285605
v -0.096852 0.150161 -0.005059 0.933333 0.768627 0.568627
vn -2.292065 4.957948 2.976177
v -0.095668 0.151152 -0.005459 0.937255 0.780392 0.580392
vn -1.196282 5.456794 2.749256
v -0.093892 0.151473 -0.004995 0.929412 0.741176 0.525490
vn -3.869548 3.518782 3.453659
v -0.095094 0.147467 -0.000739 0.905882 0.709804 0.494118
vn -3.446764 4.300871 2.975857
v -0.093950 0.147666 0.000286 0.894118 0.678431 0.462745
vn -2.910241 4.431180 3.314214
v -0.093982 0.149419 -0.001811 0.909804 0.709804 0.505882
vn -1.997862 5.148945 2.955501
v -0.092968 0.150255 -0.002333 0.901961 0.686275 0.470588
vn -0.231177 5.818612 2.355790
v -0.090502 0.152361 -0.006604 0.929412 0.725490 0.490196
vn -2.624444 5.369041 1.883969
v -0.090913 0.149897 0.000193 0.905882 0.678431 0.450980
vn -1.721925 5.844282 1.424228
v -0.089560 0.150305 0.000671 0.913725 0.686275 0.454902
vn -0.532975 6.115114 1.327691
v -0.088477 0.150972 -0.001680 0.917647 0.690196 0.447059
vn 0.103583 6.163670 1.177716
v -0.086768 0.150968 -0.001333 0.933333 0.705882 0.462745
vn -1.252892 5.646666 2.406421
v -0.091659 0.150648 -0.002378 0.901961 0.678431 0.450980
vn -0.780427 5.940000 1.868060
v -0.090406 0.151125 -0.003156 0.909804 0.682353 0.450980
vn 0.172100 6.030256 1.734701
v -0.086662 0.152059 -0.005621 0.952941 0.752941 0.505882
vn -3.155711 4.695920 2.600115
v -0.097871 0.151484 -0.008135 0.949020 0.792157 0.580392
vn -0.646232 5.815742 2.181325
v -0.093411 0.153081 -0.008480 0.952941 0.764706 0.525490
vn 0.136905 5.941316 1.919467
v -0.090661 0.153641 -0.009679 0.952941 0.749020 0.490196
vn -4.253023 3.875262 2.495334
v -0.093174 0.147101 0.002176 0.890196 0.670588 0.450980
vn -3.363437 4.657951 2.474535
v -0.092180 0.148943 0.000613 0.890196 0.670588 0.454902
vn -2.912513 5.241045 1.730476
v -0.090128 0.149354 0.003303 0.917647 0.694118 0.478431
vn -3.369449 5.077483 1.448614
v -0.089142 0.148691 0.006765 0.909804 0.682353 0.447059
vn -2.196518 5.743012 1.185339
v -0.087869 0.149442 0.006414 0.917647 0.686275 0.443137
vn -0.810657 6.118851 0.984491
v -0.086289 0.149890 0.006315 0.925490 0.682353 0.419608
vn 0.277833 6.190802 0.833847
v -0.084776 0.150008 0.005957 0.929412 0.682353 0.403922
vn -1.624708 5.822542 1.076952
v -0.087086 0.149169 0.010713 0.925490 0.682353 0.431373
vn 2.938276 4.689510 -2.972548
v -0.071236 0.144317 -0.068404 0.952941 0.760784 0.505882
vn 2.678772 5.053156 -2.592059
v -0.076917 0.148165 -0.067294 0.945098 0.729412 0.474510
vn 2.731823 5.064803 -2.487759
v -0.072657 0.148015 -0.063578 0.949020 0.752941 0.498039
vn 2.174672 5.502002 -2.002517
v -0.075908 0.152732 -0.056501 0.960784 0.749020 0.470588
vn 4.055666 3.877518 -2.796055
v -0.053769 0.132061 -0.068664 0.878431 0.701961 0.498039
vn 3.390929 4.255870 -3.099702
v -0.057644 0.134654 -0.070041 0.905882 0.725490 0.505882
vn 3.536686 4.237975 -2.977146
v -0.056472 0.135563 -0.067352 0.901961 0.725490 0.513725
vn 2.862763 4.582314 -3.174652
v -0.061224 0.136980 -0.070295 0.909804 0.745098 0.521569
vn 3.057199 4.621064 -2.943957
v -0.059621 0.140292 -0.063728 0.933333 0.760784 0.541176
vn 2.838917 4.599286 -3.182915
v -0.063804 0.140031 -0.067662 0.945098 0.772549 0.549020
vn 3.059556 4.904536 -2.382433
v -0.062123 0.143642 -0.060857 0.952941 0.780392 0.552941
vn 3.581338 4.370930 -2.629220
v -0.055845 0.138034 -0.063166 0.917647 0.733333 0.505882
vn 3.388801 4.839375 -2.111075
v -0.058516 0.142274 -0.058402 0.945098 0.768627 0.545098
vn 3.689405 4.686834 -1.893541
v -0.055530 0.141748 -0.054684 0.933333 0.764706 0.560784
vn 3.489830 4.761899 -2.128450
v -0.057619 0.143806 -0.053053 0.952941 0.800000 0.572549
vn 4.185489 3.952559 -2.431854
v -0.053779 0.136463 -0.062518 0.890196 0.709804 0.505882
vn 4.559008 3.680274 -2.247680
v -0.050045 0.133116 -0.060664 0.870588 0.686275 0.486275
vn 4.070760 4.310594 -2.014153
v -0.053316 0.138693 -0.057235 0.898039 0.709804 0.505882
vn 4.428164 3.983835 -1.898236
v -0.050866 0.136695 -0.056184 0.878431 0.690196 0.490196
vn 4.546371 3.947165 -1.772264
v -0.049589 0.137210 -0.051336 0.882353 0.690196 0.486275
vn 2.979949 4.479403 -3.231334
v -0.066615 0.141492 -0.068412 0.952941 0.780392 0.537255
vn 2.812324 4.663218 -3.116645
v -0.065312 0.143415 -0.064478 0.952941 0.788235 0.560784
vn 2.623613 4.945987 -2.838279
v -0.068067 0.145288 -0.063876 0.956863 0.780392 0.537255
vn 2.666189 4.972065 -2.701734
v -0.066116 0.144913 -0.062862 0.956863 0.780392 0.541176
vn 2.909953 5.073147 -2.285092
v -0.065089 0.146549 -0.057862 0.956863 0.772549 0.525490
vn 3.220721 4.883524 -2.257757
v -0.061476 0.145386 -0.055103 0.960784 0.800000 0.560784
vn 3.385011 4.745856 -2.290359
v -0.059107 0.145963 -0.051171 0.964706 0.815686 0.572549
vn 3.149391 4.869338 -2.413914
v -0.063086 0.147606 -0.053034 0.968627 0.800000 0.541176
vn 2.673213 5.168147 -2.366167
v -0.071000 0.148882 -0.059424 0.960784 0.768627 0.505882
vn 2.702863 5.191121 -2.222938
v -0.066703 0.149200 -0.054385 0.964706 0.772549 0.490196
vn 2.441442 5.519265 -1.743172
v -0.066870 0.151285 -0.048509 0.968627 0.768627 0.486275
vn 3.756818 4.668323 -1.719698
v -0.056270 0.145179 -0.048149 0.956863 0.800000 0.564706
vn 4.161451 4.469605 -1.352805
v -0.054721 0.144181 -0.047019 0.945098 0.772549 0.564706
vn 4.147263 4.574032 -1.090225
v -0.053384 0.143399 -0.045084 0.925490 0.749020 0.545098
vn 4.081827 4.736186 -0.576054
v -0.052488 0.143782 -0.037715 0.925490 0.745098 0.521569
vn 4.151821 4.690074 -0.349326
v -0.050282 0.142363 -0.031837 0.909804 0.725490 0.509804
vn 3.888975 4.877846 -0.146536
v -0.053718 0.145434 -0.032854 0.925490 0.741176 0.509804
vn 4.605896 3.913846 -1.642612
v -0.048193 0.137356 -0.047683 0.874510 0.686275 0.490196
vn 4.305096 4.250892 -1.669492
v -0.050123 0.139318 -0.047885 0.878431 0.690196 0.494118
vn 4.610846 4.109221 -1.106295
v -0.047061 0.137537 -0.043059 0.890196 0.705882 0.505882
vn 4.453158 4.272740 -0.914246
v -0.049498 0.140372 -0.043041 0.882353 0.705882 0.521569
vn 4.147362 4.369894 -1.763009
v -0.053144 0.141575 -0.049645 0.901961 0.721569 0.513725
vn 4.156021 4.611558 -0.784879
v -0.051111 0.142014 -0.042492 0.898039 0.721569 0.525490
vn 4.559384 4.277593 -0.544627
v -0.046335 0.137913 -0.036456 0.878431 0.701961 0.505882
vn 4.453168 4.391850 -0.568988
v -0.048492 0.139678 -0.038670 0.862745 0.682353 0.490196
vn 5.083743 3.619979 -0.180743
v -0.044199 0.136430 -0.028446 0.898039 0.725490 0.521569
vn 4.133904 4.646203 -0.125248
v -0.047948 0.140848 -0.027198 0.925490 0.745098 0.537255
vn 3.058228 5.100668 -1.947691
v -0.062274 0.148777 -0.049504 0.968627 0.800000 0.529412
vn 3.813994 4.888559 -0.840551
v -0.056906 0.146625 -0.044146 0.949020 0.780392 0.549020
vn 3.257304 5.205235 -1.179208
v -0.061383 0.149413 -0.045723 0.956863 0.780392 0.525490
vn 2.585410 5.481075 -1.529420
v -0.064107 0.150585 -0.047068 0.968627 0.780392 0.498039
vn 2.312476 5.610777 -1.571213
v -0.069164 0.152427 -0.048212 0.968627 0.764706 0.474510
vn 2.776434 5.511086 -1.051783
v -0.064067 0.151137 -0.044572 0.960784 0.772549 0.509804
vn 3.079638 5.440376 -0.451594
v -0.063245 0.151375 -0.039350 0.945098 0.745098 0.494118
vn 2.537451 5.680290 -0.620398
v -0.066916 0.153221 -0.040158 0.949020 0.741176 0.478431
vn 2.487785 5.651350 -1.057775
v -0.066769 0.152735 -0.042815 0.956863 0.760784 0.494118
vn 3.666753 5.082533 -0.307127
v -0.056009 0.146913 -0.034976 0.925490 0.721569 0.470588
vn 3.602163 5.093848 -0.484002
v -0.058094 0.148215 -0.039040 0.945098 0.745098 0.490196
vn 3.643353 5.083524 0.453930
v -0.056116 0.146915 -0.027371 0.898039 0.682353 0.454902
vn 3.380502 5.273683 0.248564
v -0.058754 0.148835 -0.029202 0.894118 0.666667 0.415686
vn 3.300010 5.340545 -0.089675
v -0.060356 0.149823 -0.034245 0.913725 0.690196 0.443137
vn 2.923035 5.502959 0.548234
v -0.063584 0.151617 -0.027112 0.913725 0.682353 0.415686
vn 2.765305 5.604639 0.207115
v -0.066279 0.153289 -0.031445 0.925490 0.686275 0.419608
vn -0.628137 5.351471 -3.213303
v -0.099213 0.152515 -0.066971 0.968627 0.745098 0.466667
vn -0.562374 5.459080 -3.041066
v -0.096731 0.152422 -0.067516 0.968627 0.752941 0.470588
vn -0.545616 5.414906 -3.060898
v -0.092673 0.152799 -0.067938 0.968627 0.760784 0.470588
vn -0.100135 5.890093 -2.153712
v -0.094323 0.154997 -0.062236 0.964706 0.764706 0.474510
vn 0.072950 5.386070 -3.136877
v -0.091032 0.152568 -0.068478 0.968627 0.760784 0.458824
vn 0.792537 5.500800 -2.863851
v -0.089391 0.152543 -0.068235 0.960784 0.741176 0.443137
vn -0.048515 5.759340 -2.325658
v -0.091868 0.153936 -0.065696 0.964706 0.752941 0.462745
vn 0.556290 6.022860 -1.584945
v -0.089209 0.155226 -0.061209 0.945098 0.713725 0.435294
vn 0.334379 6.057116 -1.612796
v -0.091711 0.155643 -0.059950 0.949020 0.721569 0.435294
vn 0.961092 6.088032 -1.111747
v -0.087358 0.155994 -0.056488 0.945098 0.721569 0.458824
vn 1.109862 6.131207 -0.611436
v -0.085199 0.156668 -0.048994 0.933333 0.690196 0.411765
vn 1.026357 5.451944 -2.937557
v -0.086888 0.150560 -0.070871 0.956863 0.745098 0.466667
vn 2.461798 5.197602 -2.484720
v -0.081067 0.150926 -0.066529 0.945098 0.721569 0.458824
vn 2.513567 5.267300 -2.292783
v -0.076848 0.150466 -0.062865 0.945098 0.721569 0.454902
vn 1.346824 5.530817 -2.582852
v -0.085863 0.153068 -0.065754 0.952941 0.721569 0.427451
vn 1.965011 5.470534 -2.259721
v -0.083877 0.152788 -0.065092 0.945098 0.705882 0.435294
vn 1.172933 5.818123 -1.897188
v -0.086761 0.154417 -0.062885 0.945098 0.713725 0.435294
vn 1.723615 5.814604 -1.553493
v -0.084688 0.154535 -0.060418 0.933333 0.694118 0.419608
vn 2.156714 5.703664 -1.428135
v -0.071773 0.153218 -0.049163 0.964706 0.752941 0.458824
vn 1.792081 5.852833 -1.336213
v -0.076956 0.154049 -0.053110 0.956863 0.741176 0.454902
vn 1.519909 5.959550 -1.190968
v -0.083505 0.155355 -0.055571 0.937255 0.705882 0.435294
vn 1.938170 5.709165 -1.757761
v -0.080902 0.154162 -0.056875 0.945098 0.713725 0.435294
vn -0.174971 6.012283 -1.718347
v -0.097292 0.156320 -0.058489 0.960784 0.749020 0.470588
vn 0.258110 6.132677 -1.074421
v -0.095137 0.157059 -0.055530 0.945098 0.713725 0.435294
vn 0.375390 6.241618 -0.269310
v -0.092687 0.157642 -0.047383 0.945098 0.694118 0.400000
vn -0.048677 6.235116 0.751601
v -0.093044 0.156885 -0.035652 0.945098 0.694118 0.400000
vn 0.178957 6.268239 0.321755
v -0.090447 0.157269 -0.039559 0.933333 0.686275 0.388235
vn 0.819163 6.206147 -0.196046
v -0.086130 0.157106 -0.044483 0.929412 0.678431 0.380392
vn 1.035173 6.192778 -0.204320
v -0.084846 0.156942 -0.041683 0.945098 0.690196 0.380392
vn 0.337074 6.236189 0.249742
v -0.085987 0.157191 -0.037414 0.933333 0.690196 0.400000
vn -0.382004 6.239263 0.614032
v -0.092109 0.156322 -0.029714 0.945098 0.694118 0.411765
vn 0.019835 6.264956 0.429774
v -0.087555 0.156541 -0.030506 0.937255 0.686275 0.400000
vn -0.445513 6.247603 0.446947
v -0.089329 0.156159 -0.024556 0.937255 0.690196 0.411765
vn 0.213118 6.264181 0.375162
v -0.083109 0.156296 -0.029850 0.945098 0.701961 0.400000
vn 0.536924 6.229314 0.536411
v -0.082144 0.155944 -0.025469 0.945098 0.690196 0.396078
vn 1.735982 5.940624 -1.021078
v -0.072220 0.153848 -0.046669 0.968627 0.749020 0.447059
vn 1.478468 6.046646 -0.836425
v -0.078342 0.154793 -0.050735 0.956863 0.733333 0.435294
vn 1.724059 5.991466 -0.754934
v -0.069783 0.154392 -0.038161 0.933333 0.690196 0.427451
vn 1.461605 6.052287 -0.835742
v -0.073514 0.155090 -0.039640 0.949020 0.713725 0.415686
vn 1.112729 6.158407 -0.525980
v -0.081625 0.156284 -0.042612 0.945098 0.694118 0.388235
vn 0.725296 6.233776 -0.222045
v -0.081319 0.156614 -0.037946 0.933333 0.670588 0.376471
vn 0.896724 6.149479 0.860099
v -0.075935 0.155715 -0.027547 0.937255 0.701961 0.415686
vn 1.563399 6.030831 -0.369809
v -0.071319 0.155346 -0.034626 0.890196 0.635294 0.380392
vn 2.235095 5.816433 -0.171852
v -0.069512 0.154798 -0.034268 0.905882 0.662745 0.411765
vn 0.978500 6.151056 -0.285094
v -0.075308 0.156142 -0.035417 0.925490 0.666667 0.380392
vn 1.504022 5.987832 0.963996
v -0.071154 0.154429 -0.024701 0.949020 0.725490 0.435294
vn 1.620420 6.013292 0.508319
v -0.071506 0.155338 -0.031875 0.882353 0.635294 0.380392
vn 2.147410 5.861201 0.575443
v -0.069247 0.154445 -0.030358 0.917647 0.678431 0.411765
vn 1.144954 6.129653 0.455341
v -0.073591 0.155761 -0.031079 0.913725 0.662745 0.396078
vn 0.454795 6.256845 0.272728
v -0.081554 0.156620 -0.034925 0.933333 0.682353 0.380392
vn 0.394663 6.224342 0.551874
v -0.079192 0.156222 -0.028609 0.929412 0.682353 0.384314
vn 0.301103 6.273964 0.094666
v -0.095238 0.157681 -0.044146 0.945098 0.705882 0.400000
vn 0.434063 6.220924 0.693899
v -0.093993 0.157375 -0.038716 0.945098 0.705882 0.411765
vn 1.804858 5.917312 -0.899057
v -0.069391 0.153900 -0.041963 0.964706 0.745098 0.447059
vn 3.283095 5.066140 1.706085
v -0.058547 0.144011 -0.004893 0.901961 0.690196 0.462745
vn 1.253820 5.984372 1.364487
v -0.075007 0.152136 -0.009815 0.925490 0.690196 0.419608
vn 1.619764 5.904356 1.386476
v -0.073465 0.150393 -0.004409 0.925490 0.701961 0.447059
vn 1.090764 6.008253 1.469882
v -0.076452 0.151328 -0.005534 0.945098 0.725490 0.454902
vn 1.460279 5.972073 1.244801
v -0.072061 0.153154 -0.017529 0.945098 0.729412 0.450980
vn 2.146484 5.770144 1.057494
v -0.068703 0.153316 -0.022567 0.945098 0.725490 0.454902
vn 2.483568 5.599827 1.360829
v -0.065616 0.151177 -0.018986 0.945098 0.741176 0.490196
vn 1.895649 5.811498 1.373475
v -0.069922 0.152740 -0.018349 0.949020 0.733333 0.462745
vn 2.093609 5.727794 1.408222
v -0.067506 0.147882 -0.001210 0.925490 0.690196 0.415686
vn 2.517985 5.601084 1.313275
v -0.064975 0.149237 -0.012853 0.925490 0.701961 0.458824
vn 2.819179 5.445432 1.308707
v -0.063086 0.146850 -0.005526 0.901961 0.678431 0.443137
vn 1.954671 5.792292 1.431610
v -0.071503 0.151708 -0.012293 0.925490 0.690196 0.443137
vn 1.726773 5.834136 1.550932
v -0.071559 0.148966 -0.000681 0.937255 0.713725 0.435294
vn 2.297956 5.714351 1.217561
v -0.065861 0.148521 -0.007571 0.901961 0.670588 0.435294
vn 3.990838 4.260516 2.305218
v -0.065751 0.136686 0.021454 0.956863 0.768627 0.509804
vn 3.644948 4.686598 2.030617
v -0.067098 0.137845 0.021455 0.956863 0.760784 0.490196
vn 3.098639 4.969470 2.268091
v -0.067571 0.141712 0.013879 0.960784 0.760784 0.490196
vn 3.043657 5.112566 2.002215
v -0.071770 0.141879 0.019383 0.960784 0.749020 0.450980
vn 3.807764 4.389109 2.353262
v -0.056597 0.138806 0.003524 0.890196 0.686275 0.474510
vn 2.828538 5.086139 2.332785
v -0.065482 0.144123 0.006074 0.929412 0.729412 0.486275
vn 3.466432 4.666074 2.363747
v -0.062481 0.141357 0.007679 0.917647 0.713725 0.498039
vn 3.367319 5.002974 1.739408
v -0.061164 0.144610 -0.001884 0.913725 0.705882 0.474510
vn 3.741713 4.660520 1.916020
v -0.060289 0.142875 0.000870 0.898039 0.690196 0.470588
vn 3.495286 4.638908 2.373909
v -0.064945 0.139450 0.014940 0.956863 0.772549 0.521569
vn 4.268629 3.819456 2.559764
v -0.063177 0.134532 0.020332 0.952941 0.764706 0.525490
vn 2.749989 5.247517 2.086221
v -0.069674 0.144544 0.009934 0.949020 0.745098 0.470588
vn 2.327389 5.515167 1.878448
v -0.070722 0.146762 0.005464 0.945098 0.725490 0.454902
vn 2.319202 5.574977 1.592396
v -0.073994 0.147686 0.007583 0.945098 0.729412 0.447059
vn 0.359166 6.113833 1.353302
v -0.083440 0.150843 -0.001853 0.945098 0.729412 0.474510
vn 0.844455 6.151678 0.944658
v -0.079550 0.149280 0.006440 0.945098 0.705882 0.415686
vn 1.369802 5.988649 1.281069
v -0.078297 0.148661 0.008732 0.956863 0.745098 0.435294
vn 0.582829 6.104262 1.214558
v -0.083588 0.149229 0.010667 0.937255 0.694118 0.411765
vn 1.563950 5.922703 1.340849
v -0.075341 0.149178 0.002669 0.933333 0.705882 0.427451
vn 0.789854 6.128985 1.104817
v -0.078119 0.149737 0.002448 0.933333 0.690196 0.415686
vn 1.435958 5.952157 1.260869
v -0.076873 0.148815 0.006794 0.945098 0.721569 0.427451
vn 2.336298 5.519825 1.868487
v -0.078499 0.146227 0.016608 0.949020 0.729412 0.443137
vn 2.565824 2.573572 -2.043303
v -0.074521 0.143807 0.018244 0.952941 0.729412 0.435294
vn 2.160207 5.460037 2.019018
v -0.078146 0.144537 0.022226 0.952941 0.729412 0.443137
vn 2.694193 5.252342 2.112319
v -0.072152 0.144815 0.012912 0.956863 0.745098 0.454902
vn 1.355606 5.900427 1.488039
v -0.079749 0.148535 0.011242 0.952941 0.729412 0.435294
vn 1.733923 5.752154 1.813774
v -0.080152 0.146816 0.016713 0.945098 0.713725 0.427451
vn 2.110136 5.588533 1.872433
v -0.076829 0.147582 0.011279 0.952941 0.745098 0.454902
vn 2.127981 5.536202 1.987242
v -0.067814 0.147111 0.001722 0.937255 0.725490 0.466667
vn 3.088691 5.026252 1.978014
v -0.063719 0.145343 0.001359 0.925490 0.713725 0.470588
vn 2.648744 5.447164 1.573020
v -0.065209 0.146690 -0.000401 0.925490 0.701961 0.454902
vn 5.039085 3.470944 1.412430
v -0.046842 0.137951 -0.019528 0.890196 0.694118 0.470588
vn 4.676741 3.961408 1.168708
v -0.047497 0.139643 -0.021302 0.905882 0.709804 0.486275
vn 4.198358 4.374746 1.343206
v -0.049327 0.140815 -0.018441 0.905882 0.713725 0.490196
vn 3.837933 4.964663 0.219258
v -0.052842 0.144336 -0.028240 0.909804 0.721569 0.505882
vn 3.851612 4.858132 0.693572
v -0.049333 0.141619 -0.022299 0.909804 0.713725 0.505882
vn 3.514781 5.068204 1.095016
v -0.050982 0.142055 -0.018441 0.917647 0.725490 0.498039
vn 4.416382 3.980337 2.028997
v -0.050958 0.136113 -0.002336 0.894118 0.694118 0.490196
vn 3.891934 4.500867 1.961060
v -0.054203 0.141061 -0.005421 0.890196 0.678431 0.470588
vn 4.430900 4.222722 1.396393
v -0.050518 0.139995 -0.013204 0.890196 0.690196 0.466667
vn 3.937099 4.799520 0.941533
v -0.052111 0.141019 -0.011473 0.894118 0.690196 0.462745
vn 4.057321 4.434866 1.479768
v -0.052839 0.141089 -0.008074 0.878431 0.670588 0.458824
vn 3.507604 5.110682 0.991833
v -0.054536 0.143236 -0.012846 0.890196 0.682353 0.458824
vn 3.617286 4.669505 2.077902
v -0.056097 0.141326 -0.002333 0.901961 0.701961 0.490196
vn 3.562340 4.989428 1.206045
v -0.054481 0.142519 -0.008801 0.874510 0.654902 0.427451
vn 3.148000 5.272588 1.269098
v -0.058875 0.145034 -0.007675 0.901961 0.682353 0.435294
vn 4.610111 4.166501 0.578209
v -0.046738 0.139515 -0.024716 0.913725 0.725490 0.505882
vn 4.530177 4.071540 -0.795158
v -0.046077 0.138913 -0.027275 0.929412 0.760784 0.552941
vn 3.359434 5.232623 0.842042
v -0.059912 0.148910 -0.023404 0.901961 0.670588 0.419608
vn 3.357004 5.209793 1.023473
v -0.055714 0.144843 -0.017705 0.894118 0.686275 0.462745
vn 3.008123 5.358794 1.153188
v -0.062458 0.149890 -0.019889 0.925490 0.705882 0.462745
vn 3.572207 5.107510 0.693704
v -0.054446 0.145344 -0.024133 0.901961 0.690196 0.470588
vn 3.084445 5.330570 1.218438
v -0.061261 0.147791 -0.014689 0.905882 0.690196 0.454902
vn 4.129108 4.133278 2.248086
v -0.054293 0.138081 0.001059 0.894118 0.690196 0.478431
vn 0.752172 6.160392 0.955776
v -0.080626 0.155477 -0.022336 0.949020 0.705882 0.415686
vn 0.877908 6.075596 1.325866
v -0.076097 0.153265 -0.014596 0.945098 0.705882 0.411765
vn 0.618739 6.071692 1.459992
v -0.082530 0.153681 -0.013831 0.945098 0.701961 0.415686
vn 0.662569 6.073484 1.414405
v -0.080486 0.154690 -0.017984 0.956863 0.713725 0.415686
vn 0.252049 6.166609 0.704609
v -0.085713 0.156300 -0.023282 0.945098 0.686275 0.388235
vn 0.366148 6.165666 1.039966
v -0.087290 0.155695 -0.019571 0.949020 0.705882 0.415686
vn -0.076514 6.158177 0.978674
v -0.091017 0.155502 -0.017014 0.945098 0.709804 0.431373
vn 0.633636 6.072917 1.422050
v -0.088537 0.155049 -0.015683 0.949020 0.721569 0.443137
vn 0.563853 6.067240 1.517627
v -0.085382 0.153059 -0.009852 0.949020 0.725490 0.454902
vn 0.655207 6.071639 1.448272
v -0.077458 0.150599 -0.001866 0.945098 0.721569 0.454902
vn 0.563355 6.079016 1.421036
v -0.079130 0.152236 -0.007593 0.945098 0.721569 0.450980
vn 1.109492 6.078224 1.132274
v -0.073991 0.154401 -0.022146 0.945098 0.721569 0.443137
vn 1.016279 6.078847 1.156429
v -0.076493 0.154377 -0.019063 0.952941 0.725490 0.443137
vn -4.086938 2.401076 4.087242
v -0.087653 0.126968 0.032733 0.952941 0.760784 0.509804
vn -4.550582 2.733125 3.323738
v -0.090168 0.128795 0.028535 0.960784 0.788235 0.529412
vn -3.780909 2.482822 4.348984
v -0.084075 0.129357 0.034582 0.956863 0.768627 0.509804
vn -4.294337 2.650006 3.723874
v -0.087000 0.131385 0.030441 0.945098 0.745098 0.490196
vn -4.815348 2.651183 3.035315
v -0.089432 0.133567 0.025273 0.960784 0.780392 0.525490
vn -3.893081 2.357404 4.324402
v -0.082371 0.132426 0.034180 0.956863 0.772549 0.521569
vn -3.768637 2.736299 4.152578
v -0.080362 0.135587 0.034488 0.952941 0.768627 0.521569
vn -4.119062 2.631407 3.928538
v -0.085074 0.133839 0.030917 0.945098 0.729412 0.474510
vn -4.223983 3.030492 3.463135
v -0.085076 0.137717 0.028058 0.949020 0.745098 0.490196
vn -2.952654 3.498537 4.167137
v -0.079297 0.136385 0.034810 0.960784 0.784314 0.541176
vn -1.959236 4.077423 4.284075
v -0.077526 0.136606 0.035594 0.968627 0.815686 0.568627
vn 1.100082 4.781570 3.671949
v -0.074733 0.137294 0.035322 0.980392 0.800000 0.537255
vn -0.735022 4.507208 4.154491
v -0.076143 0.136995 0.035701 0.980392 0.815686 0.568627
vn 0.635511 5.150313 3.332989
v -0.075855 0.139161 0.032826 0.980392 0.792157 0.529412
vn -2.096403 4.613763 3.545175
v -0.080109 0.140685 0.029808 0.964706 0.788235 0.541176
vn -0.790449 5.187690 3.213607
v -0.078664 0.141039 0.029943 0.968627 0.784314 0.521569
vn 0.646123 5.515957 2.720689
v -0.077101 0.141092 0.029856 0.968627 0.764706 0.486275
vn -3.472538 2.483723 4.580329
v -0.077152 0.129107 0.040710 0.964706 0.803922 0.564706
vn -2.863884 2.939059 4.671106
v -0.077270 0.133010 0.038431 0.964706 0.800000 0.560784
vn -1.366508 3.658739 4.860359
v -0.075168 0.132055 0.039970 0.972549 0.819608 0.572549
vn -2.473636 2.859031 4.956562
v -0.075095 0.128946 0.042125 0.972549 0.823529 0.580392
vn 0.339090 4.235346 4.564674
v -0.073779 0.132525 0.039720 0.980392 0.815686 0.556863
vn -1.851747 3.667405 4.667214
v -0.076584 0.134926 0.037432 0.964706 0.800000 0.549020
vn 1.739567 4.304189 3.962282
v -0.073742 0.135678 0.036925 0.968627 0.780392 0.509804
vn -0.261648 4.182274 4.517246
v -0.075195 0.135495 0.037315 0.968627 0.788235 0.525490
vn -3.110408 4.051086 3.564045
v -0.081793 0.140401 0.028870 0.960784 0.788235 0.549020
vn -2.029396 4.804120 3.426006
v -0.081755 0.142650 0.025778 0.964706 0.780392 0.521569
vn -0.486313 5.441032 3.059994
v -0.079991 0.142591 0.026471 0.968627 0.768627 0.498039
vn 0.721625 5.629001 2.659550
v -0.078492 0.142700 0.026172 0.964706 0.749020 0.470588
vn 3.774573 4.639408 1.877254
v -0.068536 0.136342 0.028771 0.945098 0.733333 0.458824
vn 3.832615 4.282674 2.508362
v -0.068878 0.135137 0.031808 0.945098 0.713725 0.435294
vn 3.110599 4.349765 3.149570
v -0.072701 0.136088 0.035610 0.960784 0.760784 0.478431
vn 3.163727 5.074434 1.754452
v -0.073287 0.140010 0.028611 0.945098 0.721569 0.435294
vn 3.289733 5.088541 1.649805
v -0.072268 0.140782 0.023298 0.949020 0.729412 0.443137
vn 2.752548 5.376604 1.705375
v -0.075406 0.142040 0.025229 0.945098 0.725490 0.443137
vn 3.380994 4.685079 2.366477
v -0.072327 0.137752 0.032397 0.949020 0.729412 0.443137
vn 2.422301 4.980510 2.798466
v -0.073851 0.138231 0.033330 0.968627 0.764706 0.486275
vn 2.019251 5.400444 2.225927
v -0.075565 0.140848 0.029582 0.952941 0.741176 0.458824
vn 3.397868 4.330903 3.011674
v -0.070585 0.132673 0.037558 0.960784 0.764706 0.486275
vn 1.807441 5.641042 2.049711
v -0.076787 0.142251 0.026340 0.956863 0.741176 0.450980
vn 4.725385 -3.379845 -2.268927
v 0.069878 -0.038447 -0.331754 0.949020 0.666667 0.345098
vn 4.869927 -2.927212 -2.658689
v 0.071641 -0.040286 -0.324996 0.952941 0.705882 0.360784
vn 4.844836 -3.373422 -2.125164
v 0.070782 -0.039122 -0.328232 0.956863 0.705882 0.349020
vn 5.086430 -3.120542 -1.797825
v 0.074184 -0.041910 -0.318263 0.949020 0.705882 0.388235
vn 5.080250 -3.396598 -1.435333
v 0.074925 -0.042337 -0.314339 0.949020 0.690196 0.360784
vn 4.527661 -3.894543 -1.939808
v 0.087359 -0.053042 -0.268074 0.949020 0.670588 0.376471
vn 5.334410 -2.591797 -2.010900
v 0.080512 -0.048502 -0.291365 0.952941 0.721569 0.384314
vn 4.980093 -2.821165 -2.545689
v 0.081853 -0.047646 -0.289355 0.952941 0.725490 0.400000
vn 5.179224 -2.961819 -1.922409
v 0.076416 -0.042927 -0.307742 0.925490 0.658824 0.352941
vn 4.852722 -3.455894 -1.976666
v 0.084115 -0.048626 -0.283617 0.949020 0.729412 0.403922
vn 4.513796 -4.020935 -1.680857
v 0.083923 -0.050076 -0.281024 0.960784 0.725490 0.368627
vn 4.403676 -3.964380 -2.075767
v 0.085879 -0.049896 -0.277085 0.945098 0.682353 0.360784
vn 4.515175 -4.149373 -1.233956
v 0.108039 -0.066172 -0.189764 0.870588 0.654902 0.427451
vn 4.695348 -4.089268 -0.490554
v 0.108570 -0.066456 -0.185585 0.858824 0.647059 0.415686
vn 4.594811 -4.243566 -0.383722
v 0.110110 -0.065628 -0.178014 0.843137 0.631373 0.400000
vn 4.868249 -3.945832 -0.320063
v 0.110024 -0.065849 -0.175703 0.835294 0.627451 0.403922
vn 4.407763 -4.086006 -1.822797
v 0.089919 -0.055049 -0.257202 0.925490 0.647059 0.345098
vn 3.978929 -4.346174 -2.169731
v 0.094789 -0.057983 -0.242140 0.870588 0.607843 0.360784
vn 3.827653 -4.371631 -2.348189
v 0.095684 -0.059043 -0.238924 0.862745 0.600000 0.360784
vn 3.797397 -4.464398 -2.238684
v 0.101741 -0.063144 -0.218551 0.890196 0.643137 0.388235
vn 5.389181 -0.251198 -3.192792
v 0.058158 -0.018450 -0.360008 0.992157 0.827451 0.505882
vn 5.358838 -0.155049 -3.251856
v 0.055710 -0.017369 -0.363809 0.992157 0.827451 0.478431
vn 4.283427 -3.302098 -3.075476
v 0.047510 -0.010472 -0.395583 0.984314 0.764706 0.450980
vn 5.013357 -3.489921 -1.267595
v 0.048338 -0.011438 -0.392121 0.984314 0.745098 0.419608
vn 5.469007 -2.987214 -0.786913
v 0.049931 -0.009428 -0.388833 0.988235 0.721569 0.415686
vn 5.611740 -2.745558 -0.649518
v 0.050330 -0.009664 -0.385035 0.988235 0.690196 0.400000
vn 4.117434 -2.413782 -4.075179
v 0.046376 -0.008700 -0.398097 0.980392 0.780392 0.490196
vn 3.722482 -2.075119 -4.587106
v 0.044336 -0.004361 -0.402127 0.972549 0.788235 0.494118
vn 5.557818 -2.660341 -0.935979
v 0.050846 -0.009399 -0.380214 0.992157 0.690196 0.415686
vn 5.740725 -0.060912 -2.440282
v 0.053957 -0.012166 -0.366663 0.992157 0.800000 0.454902
vn 5.440371 0.124991 -3.105674
v 0.054590 -0.011751 -0.365470 0.992157 0.780392 0.435294
vn 6.020240 -0.413151 -1.728176
v 0.053306 -0.011684 -0.368889 0.992157 0.823529 0.505882
vn 5.769573 -1.522203 -1.895299
v 0.051852 -0.012041 -0.373185 0.992157 0.784314 0.490196
vn 5.892228 -0.220701 -2.152344
v 0.053226 -0.013695 -0.368936 0.988235 0.803922 0.505882
vn 1.434454 -0.149066 -6.035437
v 0.039578 0.004721 -0.407681 0.980392 0.749020 0.427451
vn 0.431049 0.868133 -6.094511
v 0.039073 0.006094 -0.407699 0.972549 0.749020 0.447059
vn -0.576336 1.212384 -6.080747
v 0.038613 0.007503 -0.407404 0.968627 0.745098 0.454902
vn -1.307786 1.691786 -5.875087
v 0.038142 0.008970 -0.406958 0.964706 0.741176 0.454902
vn -1.102501 1.712187 -5.923577
v 0.038740 0.011833 -0.406156 0.964706 0.745098 0.466667
vn -1.342738 1.536118 -5.932230
v 0.036293 0.016770 -0.404159 0.968627 0.733333 0.447059
vn -0.791343 1.888474 -5.900532
v 0.034451 0.020760 -0.402971 0.972549 0.741176 0.450980
vn -1.299028 1.933488 -5.820739
v 0.033365 0.024536 -0.401430 0.972549 0.745098 0.466667
vn -1.783149 1.769383 -5.749547
v 0.032977 0.026813 -0.400519 0.972549 0.745098 0.470588
vn -2.015648 1.404423 -5.734208
v 0.032067 0.029958 -0.399189 0.972549 0.760784 0.494118
vn -1.389382 1.002881 -6.024729
v 0.030549 0.031984 -0.398389 0.980392 0.760784 0.494118
vn -1.751986 0.362257 -6.008467
v 0.029251 0.038274 -0.397577 0.980392 0.760784 0.490196
vn -2.601777 -0.244727 -5.704135
v 0.027806 0.041910 -0.396969 0.980392 0.749020 0.474510
vn -3.332753 -1.260695 -5.158133
v 0.024939 0.049122 -0.395912 0.980392 0.741176 0.454902
vn -3.462756 -1.210564 -5.025920
v 0.024063 0.052363 -0.396351 0.984314 0.749020 0.470588
vn -3.736609 -0.393762 -4.977139
v 0.023558 0.054047 -0.396254 0.984314 0.760784 0.466667
vn -3.393423 0.400836 -5.198140
v 0.024391 0.055809 -0.396847 0.984314 0.768627 0.478431
vn -3.072336 0.198180 -5.415606
v 0.022513 0.058625 -0.394972 0.988235 0.792157 0.505882
vn -2.395580 -0.843496 -5.743505
v 0.021168 0.062073 -0.394731 0.984314 0.800000 0.513725
vn -0.681009 1.393426 -6.006082
v 0.018156 0.066358 -0.394144 0.988235 0.792157 0.498039
vn 0.095634 2.556249 -5.701915
v 0.017755 0.068783 -0.393175 0.988235 0.800000 0.505882
vn 0.328314 4.794500 -3.990124
v 0.018319 0.078596 -0.382944 0.980392 0.768627 0.478431
vn 0.990569 5.487727 -2.839432
v 0.016379 0.080480 -0.380113 0.980392 0.780392 0.498039
vn 1.072937 5.103457 -3.460097
v 0.016637 0.082232 -0.377083 0.980392 0.792157 0.521569
vn 1.515369 4.823728 -3.698231
v 0.016896 0.084027 -0.374623 0.984314 0.803922 0.525490
vn 0.877349 3.967315 -4.529596
v 0.017015 0.083971 -0.374643 0.984314 0.800000 0.525490
vn 5.105758 -1.541807 -3.297509
v 0.062987 -0.029866 -0.352807 0.972549 0.686275 0.400000
vn 4.795815 -2.386632 -3.222126
v 0.063320 -0.032854 -0.350724 0.956863 0.670588 0.415686
vn 4.919123 -3.118700 -2.343881
v 0.065841 -0.034749 -0.343960 0.933333 0.670588 0.400000
vn 4.690908 -3.483340 -2.275111
v 0.066484 -0.034520 -0.342807 0.937255 0.662745 0.368627
vn 4.602512 -3.615233 -2.266916
v 0.069204 -0.033581 -0.339229 0.933333 0.639216 0.341176
vn 5.245588 -0.583442 -3.174559
v 0.061344 -0.027765 -0.356807 0.980392 0.690196 0.427451
vn 5.243620 0.845763 -3.243083
v 0.060354 -0.024649 -0.358094 0.988235 0.733333 0.435294
vn 5.279466 0.680023 -3.308411
v 0.058716 -0.020491 -0.359187 0.992157 0.800000 0.454902
vn 1.083955 5.589900 -2.625524
v 0.018959 0.092443 -0.360385 0.964706 0.745098 0.474510
vn 1.735672 6.015994 -0.310294
v 0.023952 0.097523 -0.305197 0.945098 0.760784 0.513725
vn 2.738275 5.615047 -0.327386
v 0.031372 0.095626 -0.292648 0.901961 0.721569 0.498039
vn 2.934939 5.538491 -0.213301
v 0.031431 0.095747 -0.286381 0.854902 0.654902 0.435294
vn 3.455315 5.240308 -0.109935
v 0.031451 0.095916 -0.280393 0.843137 0.650980 0.447059
vn 3.774438 4.991309 0.485098
v 0.033797 0.093941 -0.272752 0.858824 0.682353 0.478431
vn 2.945207 5.517213 -0.540604
v 0.029233 0.097113 -0.282287 0.843137 0.639216 0.415686
vn 1.081124 5.452948 -2.916409
v 0.014225 0.094708 -0.357436 0.964706 0.745098 0.474510
vn 1.837092 5.586854 -2.173507
v 0.015499 0.095943 -0.354143 0.956863 0.745098 0.470588
vn 1.826552 5.902667 -1.010325
v 0.015259 0.098170 -0.346293 0.952941 0.760784 0.478431
vn 2.323788 5.806363 -0.082118
v 0.021108 0.098420 -0.330354 0.933333 0.725490 0.454902
vn 3.258339 5.356967 0.158936
v 0.037855 0.089748 -0.264261 0.874510 0.686275 0.486275
vn 2.434291 5.676851 -0.799154
v 0.037097 0.090148 -0.259890 0.882353 0.705882 0.521569
vn 4.040438 4.777902 0.516468
v 0.035844 0.091475 -0.267364 0.878431 0.694118 0.490196
vn 1.333962 6.010355 -1.176546
v 0.039308 0.092633 -0.242181 0.898039 0.733333 0.549020
vn 0.517823 6.126340 -1.261542
v 0.040114 0.095273 -0.226429 0.878431 0.705882 0.505882
vn 0.159710 6.073693 -1.535979
v 0.042650 0.097076 -0.218781 0.882353 0.725490 0.552941
vn -0.510036 5.996407 -1.794436
v 0.045691 0.100813 -0.205973 0.890196 0.709804 0.521569
vn -0.844561 6.037029 -1.514077
v 0.042855 0.103938 -0.193525 0.882353 0.701961 0.505882
vn 5.009087 -3.031835 -2.208148
v 0.072431 -0.037904 -0.325914 0.952941 0.701961 0.360784
vn 5.085567 -2.826308 -2.335894
v 0.073051 -0.034701 -0.329574 0.945098 0.670588 0.341176
vn 5.032828 -3.082355 -2.145669
v 0.073845 -0.035801 -0.325991 0.945098 0.682353 0.360784
vn 5.344164 -2.399630 -2.214100
v 0.074727 -0.039908 -0.319457 0.937255 0.690196 0.384314
vn 5.455101 -2.443316 -1.896759
v 0.075912 -0.039025 -0.317257 0.929412 0.682353 0.380392
vn 5.212302 -2.655839 -2.265413
v 0.074695 -0.037575 -0.321711 0.933333 0.678431 0.364706
vn 5.205413 -2.863587 -1.978085
v 0.075817 -0.035146 -0.322501 0.925490 0.650980 0.345098
vn 5.145329 -3.007351 -1.960671
v 0.077022 -0.031806 -0.323687 0.913725 0.639216 0.325490
vn 5.314641 -2.472219 -2.238598
v 0.077255 -0.035896 -0.317031 0.913725 0.647059 0.352941
vn 5.188370 -2.868079 -2.054894
v 0.077602 -0.037348 -0.314533 0.917647 0.654902 0.352941
vn 5.291038 -2.742623 -1.944793
v 0.077768 -0.033840 -0.318206 0.909804 0.635294 0.333333
vn 5.284844 -2.588048 -2.180860
v 0.079891 -0.031646 -0.315894 0.882353 0.596078 0.309804
vn 4.562741 -3.641274 -2.094687
v 0.089439 -0.049877 -0.270319 0.929412 0.639216 0.321569
vn 4.916299 -3.038230 -2.369432
v 0.080633 -0.042797 -0.300337 0.909804 0.658824 0.380392
vn 5.102983 -3.067591 -1.987449
v 0.080035 -0.045209 -0.297917 0.925490 0.678431 0.380392
vn 5.106157 -3.129681 -1.897542
v 0.082995 -0.041626 -0.295724 0.917647 0.678431 0.400000
vn 5.004491 -3.120617 -2.133193
v 0.082825 -0.044289 -0.291543 0.933333 0.690196 0.396078
vn 5.046362 -3.002292 -2.221381
v 0.084853 -0.042150 -0.290099 0.925490 0.682353 0.400000
vn 5.286325 -3.028250 -1.525243
v 0.076583 -0.040198 -0.312978 0.937255 0.686275 0.380392
vn 4.884337 -3.295530 -1.894164
v 0.078067 -0.039741 -0.307993 0.929412 0.670588 0.376471
vn 4.899049 -3.547043 -1.675029
v 0.078452 -0.038064 -0.311132 0.917647 0.658824 0.360784
vn 4.890667 -3.369628 -1.956117
v 0.080602 -0.036922 -0.307892 0.898039 0.627451 0.345098
vn 4.819551 -3.031301 -2.650736
v 0.078699 -0.040852 -0.305576 0.901961 0.635294 0.360784
vn 4.535665 -3.603546 -2.362484
v 0.079758 -0.038728 -0.306204 0.905882 0.639216 0.360784
vn 4.792274 -3.316459 -2.300481
v 0.081500 -0.037617 -0.304776 0.890196 0.619608 0.345098
vn 5.328823 -2.488772 -2.191717
v 0.083004 -0.036806 -0.302326 0.894118 0.627451 0.360784
vn 4.976836 -3.192915 -2.036583
v 0.079661 -0.036222 -0.311659 0.894118 0.619608 0.329412
vn 5.302673 -2.469856 -2.174042
v 0.080614 -0.034242 -0.312049 0.890196 0.607843 0.325490
vn 5.338146 -2.454063 -2.198563
v 0.082201 -0.030968 -0.311030 0.901961 0.619608 0.329412
vn 5.400190 -2.496402 -2.009876
v 0.082040 -0.034337 -0.307684 0.890196 0.611765 0.341176
vn 5.302022 -2.654039 -2.063501
v 0.084196 -0.032441 -0.304109 0.901961 0.619608 0.349020
vn 5.043034 -2.905594 -2.342321
v 0.082243 -0.039550 -0.300773 0.905882 0.654902 0.384314
vn 5.268767 -2.669037 -2.050789
v 0.084807 -0.038038 -0.296779 0.917647 0.670588 0.403922
vn 5.254855 -2.789361 -2.002958
v 0.085669 -0.038211 -0.293991 0.925490 0.678431 0.411765
vn 5.125677 -2.844029 -2.244397
v 0.087936 -0.037460 -0.289569 0.913725 0.662745 0.400000
vn 5.339652 -2.466776 -2.163211
v 0.084745 -0.033995 -0.300692 0.909804 0.643137 0.376471
vn 5.351861 -2.567341 -2.032878
v 0.086489 -0.029484 -0.302491 0.937255 0.658824 0.360784
vn 5.452083 -2.374801 -2.008847
v 0.088269 -0.030310 -0.296808 0.968627 0.705882 0.388235
vn 5.370185 -2.411570 -2.188715
v 0.087556 -0.033665 -0.294428 0.945098 0.694118 0.415686
vn 5.467900 -2.178409 -2.165754
v 0.090038 -0.029975 -0.291997 0.968627 0.705882 0.411765
vn 5.661341 -1.802274 -1.927907
v 0.091390 -0.025566 -0.293656 0.980392 0.721569 0.400000
vn 4.903241 -2.948699 -2.575626
v 0.083450 -0.047253 -0.287126 0.949020 0.725490 0.415686
vn 4.868361 -3.276718 -2.167842
v 0.086574 -0.046739 -0.281425 0.929412 0.705882 0.400000
vn 5.060905 -2.702924 -2.558591
v 0.086309 -0.043739 -0.285325 0.933333 0.709804 0.415686
vn 5.127347 -2.745635 -2.325421
v 0.088024 -0.043689 -0.282160 0.933333 0.725490 0.419608
vn 5.013968 -2.879981 -2.377685
v 0.086821 -0.040778 -0.287188 0.909804 0.666667 0.396078
vn 5.136487 -2.696115 -2.404985
v 0.089017 -0.039916 -0.284039 0.925490 0.690196 0.411765
vn 5.174925 -2.723774 -2.289753
v 0.090496 -0.038982 -0.281719 0.945098 0.729412 0.435294
vn 4.657781 -3.600769 -2.179935
v 0.087442 -0.048735 -0.275755 0.925490 0.662745 0.345098
vn 5.196745 -2.813636 -2.102564
v 0.089214 -0.044938 -0.277485 0.925490 0.670588 0.360784
vn 4.754355 -3.605783 -1.917130
v 0.091470 -0.049105 -0.266482 0.929412 0.631373 0.313725
vn 5.079845 -2.898721 -2.287106
v 0.091076 -0.047792 -0.269206 0.925490 0.643137 0.325490
vn 5.060822 -2.744674 -2.474987
v 0.092582 -0.043413 -0.270897 0.925490 0.670588 0.368627
vn 5.204582 -2.802565 -2.078393
v 0.090426 -0.041250 -0.278693 0.933333 0.705882 0.411765
vn 5.115070 -2.777277 -2.264600
v 0.093117 -0.037790 -0.277783 0.925490 0.694118 0.411765
vn 4.877676 -2.980798 -2.529814
v 0.094859 -0.039210 -0.270996 0.929412 0.682353 0.384314
vn 5.173249 -2.590786 -2.422212
v 0.096064 -0.035426 -0.273607 0.929412 0.686275 0.400000
vn 4.959489 -2.823733 -2.540308
v 0.097281 -0.036878 -0.269743 0.933333 0.686275 0.403922
vn 5.265632 -2.554122 -2.251716
v 0.089473 -0.035645 -0.288280 0.933333 0.670588 0.411765
vn 5.315541 -2.414565 -2.312467
v 0.091469 -0.036046 -0.282843 0.945098 0.705882 0.415686
vn 5.472306 -1.998491 -2.318632
v 0.091419 -0.031388 -0.287943 0.960784 0.690196 0.403922
vn 5.458527 -1.792256 -2.528280
v 0.094801 -0.031501 -0.279131 0.945098 0.705882 0.427451
vn 5.601118 -1.837319 -2.151230
v 0.091607 -0.028300 -0.289652 0.968627 0.690196 0.388235
vn 5.836153 -1.325889 -1.900996
v 0.093412 -0.024109 -0.288033 0.952941 0.701961 0.415686
vn 5.683712 -1.532883 -2.155960
v 0.093631 -0.028392 -0.284863 0.945098 0.690196 0.411765
vn 5.666368 -1.299741 -2.361883
v 0.095377 -0.027337 -0.280453 0.945098 0.705882 0.435294
vn 5.756130 -1.180357 -2.160701
v 0.095205 -0.023694 -0.282587 0.945098 0.701961 0.450980
vn 5.335555 -2.035738 -2.615065
v 0.094797 -0.034334 -0.277217 0.933333 0.694118 0.411765
vn 5.394983 -2.041624 -2.463694
v 0.098682 -0.033133 -0.270261 0.937255 0.690196 0.403922
vn 5.445340 -1.651713 -2.619109
v 0.097597 -0.031343 -0.273913 0.945098 0.705882 0.411765
vn 5.653636 -1.136530 -2.482616
v 0.096845 -0.020544 -0.280559 0.949020 0.725490 0.462745
vn 5.614225 -1.301739 -2.473173
v 0.099373 -0.026985 -0.271882 0.945098 0.705882 0.443137
vn 5.445310 -1.619094 -2.665399
v 0.099172 -0.024319 -0.274019 0.949020 0.725490 0.466667
vn 5.427199 -1.786283 -2.503533
v 0.102212 -0.020449 -0.271103 0.945098 0.745098 0.521569
vn 5.027150 -3.639005 -0.748840
v 0.110520 -0.063560 -0.188027 0.862745 0.639216 0.396078
vn 4.913570 -3.789857 -0.763695
v 0.111323 -0.062628 -0.184273 0.858824 0.635294 0.380392
vn 4.490787 -4.334341 -0.618404
v 0.112134 -0.063298 -0.178426 0.843137 0.623529 0.380392
vn 4.555228 -4.254630 -0.204832
v 0.111378 -0.064094 -0.174197 0.839216 0.627451 0.396078
vn 4.322080 -4.528081 -0.187781
v 0.114132 -0.061768 -0.175165 0.835294 0.607843 0.376471
vn 4.374606 -4.486510 -0.352260
v 0.115093 -0.060691 -0.176411 0.827451 0.607843 0.368627
vn 4.595138 -3.864246 -1.844058
v 0.091577 -0.051661 -0.260773 0.929412 0.647059 0.345098
vn 4.386785 -3.890400 -2.239877
v 0.094723 -0.050196 -0.256413 0.901961 0.619608 0.345098
vn 4.284933 -3.894379 -2.317922
v 0.092280 -0.054022 -0.253558 0.901961 0.631373 0.360784
vn 4.344716 -3.827586 -2.426172
v 0.093732 -0.055331 -0.249538 0.882353 0.615686 0.360784
vn 4.472335 -3.806880 -2.199362
v 0.096893 -0.053575 -0.246689 0.878431 0.600000 0.345098
vn 4.256448 -3.956730 -2.368164
v 0.095536 -0.052709 -0.250704 0.878431 0.600000 0.345098
vn 4.481329 -3.746820 -2.304654
v 0.099034 -0.052443 -0.244079 0.882353 0.596078 0.325490
vn 4.714579 -3.622953 -2.023093
v 0.097605 -0.050554 -0.250105 0.890196 0.615686 0.360784
vn 4.361606 -3.873267 -2.295692
v 0.096433 -0.050187 -0.253497 0.894118 0.619608 0.360784
vn 4.662179 -3.530913 -2.220777
v 0.098161 -0.047999 -0.253697 0.913725 0.647059 0.380392
vn 4.711436 -3.542700 -2.159861
v 0.100939 -0.044071 -0.253632 0.925490 0.670588 0.400000
vn 4.486200 -3.617584 -2.479624
v 0.100674 -0.048231 -0.247025 0.905882 0.643137 0.376471
vn 4.342696 -3.625681 -2.726578
v 0.103047 -0.045789 -0.246569 0.925490 0.670588 0.400000
vn 4.693000 -3.567355 -2.135929
v 0.100316 -0.047221 -0.249284 0.917647 0.658824 0.396078
vn 4.558746 -3.206000 -2.886239
v 0.104825 -0.043823 -0.246259 0.929412 0.694118 0.431373
vn 3.937389 -4.312537 -2.255058
v 0.097580 -0.059370 -0.235062 0.874510 0.611765 0.364706
vn 4.080917 -4.282263 -2.050702
v 0.100051 -0.058834 -0.231664 0.878431 0.611765 0.349020
vn 3.932756 -4.502039 -1.923797
v 0.098760 -0.060513 -0.230245 0.870588 0.615686 0.368627
vn 3.921366 -4.487741 -1.976466
v 0.101804 -0.059503 -0.225935 0.890196 0.623529 0.360784
vn 4.329959 -3.894230 -2.326722
v 0.101412 -0.056849 -0.232639 0.894118 0.631373 0.364706
vn 4.286277 -4.062251 -2.134302
v 0.103467 -0.057227 -0.227432 0.890196 0.619608 0.352941
vn 4.170192 -4.098629 -2.243958
v 0.104312 -0.058136 -0.224346 0.882353 0.615686 0.352941
vn 4.554379 -3.816643 -2.030507
v 0.107855 -0.055035 -0.222187 0.874510 0.615686 0.364706
vn 4.521561 -3.919497 -1.842622
v 0.110753 -0.052900 -0.220151 0.878431 0.607843 0.345098
vn 4.311487 -4.009683 -2.186450
v 0.096988 -0.055863 -0.242111 0.870588 0.596078 0.345098
vn 4.312002 -3.904185 -2.357589
v 0.099551 -0.055191 -0.238117 0.874510 0.600000 0.333333
vn 4.333488 -3.825319 -2.446364
v 0.102334 -0.050244 -0.241665 0.882353 0.607843 0.345098
vn 4.321714 -3.883716 -2.384314
v 0.103146 -0.053752 -0.234362 0.890196 0.631373 0.368627
vn 4.497789 -3.739367 -2.126085
v 0.107137 -0.050164 -0.233388 0.870588 0.607843 0.360784
vn 4.287349 -3.863894 -2.427353
v 0.104835 -0.049952 -0.237021 0.870588 0.600000 0.349020
vn 4.203548 -3.972963 -2.439565
v 0.104342 -0.048222 -0.241298 0.890196 0.627451 0.360784
vn 4.477329 -3.394145 -2.608550
v 0.106361 -0.045683 -0.242134 0.909804 0.658824 0.396078
vn 5.092899 -3.011377 -2.037487
v 0.107637 -0.045108 -0.240122 0.898039 0.639216 0.384314
vn 4.786482 -3.076158 -2.651790
v 0.108741 -0.042032 -0.241590 0.917647 0.682353 0.431373
vn 4.517925 -3.781975 -2.116255
v 0.106859 -0.046825 -0.239128 0.882353 0.615686 0.364706
vn 4.695998 -3.465605 -2.244480
v 0.107420 -0.047377 -0.236883 0.874510 0.607843 0.360784
vn 4.940597 -3.249624 -2.090724
v 0.108765 -0.042908 -0.240274 0.909804 0.658824 0.400000
vn 4.659965 -3.462119 -2.197605
v 0.109915 -0.043683 -0.235814 0.898039 0.643137 0.384314
vn 4.590126 -3.475550 -2.474128
v 0.111260 -0.040539 -0.238959 0.890196 0.643137 0.400000
vn 4.543495 -3.823129 -2.045397
v 0.106519 -0.052634 -0.229385 0.890196 0.635294 0.376471
vn 4.894825 -3.379605 -1.999755
v 0.109301 -0.048928 -0.229465 0.890196 0.635294 0.380392
vn 5.020392 -3.102226 -2.064857
v 0.108735 -0.047623 -0.233824 0.878431 0.615686 0.368627
vn 4.788326 -3.513762 -1.987180
v 0.110814 -0.045473 -0.231488 0.901961 0.650980 0.388235
vn 4.579814 -3.594653 -2.195488
v 0.111862 -0.045801 -0.228116 0.905882 0.658824 0.388235
vn 4.714394 -3.394550 -2.366616
v 0.111298 -0.049327 -0.224970 0.894118 0.631373 0.360784
vn 4.464657 -3.783175 -2.217115
v 0.113113 -0.042535 -0.232378 0.890196 0.635294 0.380392
vn 4.867311 -3.138555 -2.428145
v 0.115465 -0.038650 -0.232918 0.882353 0.635294 0.396078
vn 4.762751 -3.422354 -2.240263
v 0.115868 -0.040514 -0.229625 0.894118 0.643137 0.388235
vn 4.423753 -3.911630 -2.131068
v 0.114180 -0.043182 -0.228686 0.894118 0.639216 0.380392
vn 4.943392 -2.958166 -2.497240
v 0.118696 -0.037155 -0.228242 0.890196 0.643137 0.396078
vn 4.598825 -3.683508 -2.175377
v 0.117938 -0.042086 -0.222463 0.890196 0.643137 0.380392
vn 4.689013 -3.417836 -2.401437
v 0.119636 -0.038537 -0.224756 0.890196 0.643137 0.384314
vn 4.751334 -3.361086 -2.327329
v 0.094326 -0.045698 -0.265455 0.925490 0.635294 0.329412
vn 5.119935 -2.572865 -2.540642
v 0.097996 -0.038073 -0.266960 0.925490 0.670588 0.400000
vn 4.822456 -2.936846 -2.713126
v 0.095455 -0.043238 -0.266437 0.917647 0.658824 0.380392
vn 4.775968 -3.389497 -2.147999
v 0.096731 -0.044580 -0.262260 0.913725 0.639216 0.360784
vn 4.627960 -3.632113 -2.184513
v 0.096469 -0.046848 -0.258214 0.917647 0.639216 0.360784
vn 5.173279 -2.596158 -2.427668
v 0.099590 -0.039580 -0.262068 0.913725 0.650980 0.384314
vn 5.000749 -2.831516 -2.531360
v 0.100368 -0.040989 -0.258711 0.913725 0.647059 0.380392
vn 5.238259 -2.361758 -2.521395
v 0.099765 -0.036052 -0.264830 0.925490 0.670588 0.400000
vn 5.239818 -2.241189 -2.632849
v 0.100531 -0.033362 -0.265912 0.933333 0.690196 0.415686
vn 5.099751 -2.517841 -2.668894
v 0.101289 -0.036324 -0.261739 0.925490 0.662745 0.400000
vn 5.264825 -1.960013 -2.745152
v 0.102404 -0.032024 -0.263624 0.917647 0.666667 0.403922
vn 5.186033 -2.103187 -2.782892
v 0.105369 -0.031412 -0.257421 0.913725 0.670588 0.415686
vn 4.778549 -3.315192 -2.364083
v 0.099743 -0.042919 -0.257571 0.913725 0.647059 0.380392
vn 4.597412 -3.705189 -2.104046
v 0.102763 -0.043167 -0.250740 0.933333 0.690196 0.411765
vn 5.032989 -2.538453 -2.774127
v 0.103442 -0.038202 -0.255864 0.929412 0.686275 0.415686
vn 4.727559 -3.433828 -2.296410
v 0.104784 -0.042039 -0.248510 0.933333 0.694118 0.427451
vn 4.792704 -3.159206 -2.411560
v 0.103320 -0.041188 -0.253440 0.925490 0.670588 0.403922
vn 4.867443 -2.981117 -2.603733
v 0.106908 -0.040420 -0.246254 0.917647 0.670588 0.415686
vn 5.054598 -2.762955 -2.460019
v 0.105450 -0.039060 -0.251559 0.925490 0.686275 0.431373
vn 5.117963 -2.193528 -2.900514
v 0.105518 -0.034897 -0.254975 0.925490 0.690196 0.431373
vn 5.241009 -2.234562 -2.620858
v 0.103545 -0.034698 -0.259020 0.925490 0.670588 0.400000
vn 5.106050 -2.571014 -2.563269
v 0.109704 -0.034221 -0.248149 0.905882 0.666667 0.419608
vn 5.078380 -2.382585 -2.765784
v 0.107824 -0.034831 -0.251246 0.905882 0.670588 0.443137
vn 5.176152 -1.982156 -2.954362
v 0.108801 -0.032154 -0.251329 0.890196 0.647059 0.415686
vn 5.468229 -1.387647 -2.748950
v 0.100904 -0.029816 -0.267601 0.929412 0.686275 0.427451
vn 5.295589 -1.575343 -2.982554
v 0.103509 -0.027525 -0.263779 0.925490 0.670588 0.415686
vn 5.270878 -1.552743 -2.936539
v 0.101895 -0.025756 -0.267123 0.945098 0.694118 0.443137
vn 5.239089 -1.975110 -2.835274
v 0.105307 -0.029144 -0.259408 0.905882 0.654902 0.415686
vn 4.771878 -2.847498 -2.915710
v 0.110697 -0.039364 -0.241235 0.894118 0.654902 0.415686
vn 4.998779 -2.799948 -2.569210
v 0.109289 -0.036501 -0.246247 0.905882 0.670588 0.419608
vn 4.784565 -2.639169 -2.996783
v 0.111503 -0.034899 -0.243375 0.901961 0.666667 0.419608
vn 4.799526 -3.106500 -2.550648
v 0.112869 -0.039267 -0.237706 0.878431 0.627451 0.384314
vn 5.203142 -2.660969 -2.304080
v 0.111734 -0.032943 -0.245125 0.901961 0.658824 0.415686
vn 5.078004 -1.981399 -3.118359
v 0.111816 -0.029355 -0.248012 0.878431 0.639216 0.415686
vn 5.394221 -1.672721 -2.728458
v 0.103403 -0.021397 -0.267407 0.937255 0.701961 0.458824
vn 5.546594 -1.016991 -2.759137
v 0.104347 -0.018352 -0.266939 0.925490 0.690196 0.462745
vn 5.437939 -0.792065 -3.041888
v 0.107504 -0.018740 -0.260932 0.909804 0.690196 0.462745
vn 5.223631 -1.849179 -2.922940
v 0.107991 -0.026621 -0.256761 0.894118 0.647059 0.415686
vn 5.193516 -1.813391 -2.996119
v 0.110448 -0.027397 -0.251127 0.882353 0.631373 0.400000
vn 5.235598 -1.550820 -3.094669
v 0.111535 -0.023291 -0.251852 0.890196 0.650980 0.419608
vn 5.286567 -1.472060 -3.027960
v 0.106521 -0.023067 -0.261295 0.905882 0.662745 0.431373
vn 5.375861 -0.974213 -3.066980
v 0.109487 -0.019534 -0.257464 0.898039 0.682353 0.454902
vn 5.450934 -1.223832 -2.874715
v 0.111074 -0.019333 -0.254470 0.905882 0.686275 0.450980
vn 5.281717 -1.202172 -3.176782
v 0.112810 -0.019209 -0.251362 0.898039 0.670588 0.443137
vn 4.940718 -2.718989 -2.747852
v 0.115153 -0.035067 -0.237948 0.870588 0.615686 0.384314
vn 4.568492 -2.855534 -3.226317
v 0.113191 -0.034471 -0.241552 0.890196 0.647059 0.415686
vn 5.229318 -2.099730 -2.747484
v 0.115923 -0.032528 -0.238804 0.874510 0.627451 0.396078
vn 4.761603 -2.617168 -3.079767
v 0.114118 -0.032731 -0.241917 0.874510 0.631373 0.400000
vn 5.000861 -2.358008 -2.973179
v 0.112582 -0.030779 -0.245656 0.878431 0.639216 0.403922
vn 5.217702 -1.946673 -2.872182
v 0.114976 -0.030323 -0.242218 0.870588 0.627451 0.400000
vn 5.305892 -1.855004 -2.786634
v 0.117052 -0.029226 -0.238555 0.882353 0.643137 0.400000
vn 5.354932 -1.709743 -2.804324
v 0.116121 -0.026635 -0.242229 0.878431 0.643137 0.411765
vn 5.177537 -1.960073 -2.969638
v 0.118407 -0.025451 -0.238847 0.890196 0.647059 0.400000
vn 4.990855 -2.936224 -2.369069
v 0.117459 -0.036232 -0.232363 0.882353 0.639216 0.400000
vn 5.269369 -2.350004 -2.411838
v 0.118104 -0.034186 -0.233266 0.874510 0.627451 0.388235
vn 5.186474 -2.580723 -2.415783
v 0.119331 -0.034074 -0.230249 0.874510 0.627451 0.380392
vn 5.252470 -2.100689 -2.726559
v 0.118867 -0.031355 -0.233899 0.874510 0.623529 0.380392
vn 5.324455 -1.761964 -2.796203
v 0.120180 -0.025605 -0.235696 0.890196 0.639216 0.388235
vn 5.268283 -1.734945 -2.935154
v 0.121952 -0.026763 -0.231287 0.878431 0.635294 0.400000
vn 5.358355 -1.642124 -2.727796
v 0.125851 -0.025091 -0.226195 0.850980 0.600000 0.368627
vn 5.116749 -1.822699 -3.139533
v 0.122512 -0.024648 -0.231485 0.874510 0.639216 0.400000
vn 5.331976 -1.779397 -2.780177
v 0.126026 -0.022480 -0.227218 0.847059 0.600000 0.380392
vn 5.137151 -1.865154 -3.070371
v 0.113926 -0.026179 -0.246729 0.878431 0.643137 0.415686
vn 5.268645 -1.322947 -3.070708
v 0.114372 -0.022967 -0.247811 0.882353 0.654902 0.431373
vn 5.327714 -1.374890 -3.018361
v 0.116219 -0.022449 -0.244314 0.882353 0.654902 0.419608
vn 5.245606 -1.285726 -3.177622
v 0.116235 -0.019413 -0.245340 0.894118 0.666667 0.431373
vn 5.266879 -1.379277 -3.053954
v 0.118650 -0.020822 -0.241368 0.890196 0.647059 0.411765
vn 5.288782 -1.252298 -3.143490
v 0.114392 -0.018484 -0.249060 0.898039 0.670588 0.431373
vn 5.319654 -1.225942 -3.093919
v 0.117175 -0.015874 -0.245563 0.901961 0.670588 0.427451
vn 5.289867 -1.244230 -3.145003
v 0.118280 -0.017208 -0.243166 0.882353 0.654902 0.419608
vn 5.254111 -1.053587 -3.262869
v 0.120182 -0.012706 -0.241647 0.894118 0.670588 0.431373
vn 5.211550 -1.681007 -3.036397
v 0.121694 -0.021335 -0.234834 0.882353 0.647059 0.411765
vn 5.218609 -1.452941 -3.133866
v 0.121137 -0.018022 -0.237431 0.882353 0.650980 0.415686
vn 5.024964 -1.590213 -3.389779
v 0.124217 -0.016819 -0.233811 0.870588 0.623529 0.388235
vn 5.019471 -1.999539 -3.185291
v 0.124184 -0.019954 -0.232093 0.870588 0.619608 0.388235
vn 5.309263 -1.333196 -2.983222
v 0.126286 -0.016256 -0.230849 0.854902 0.607843 0.380392
vn 5.070190 -1.748167 -3.259245
v 0.121707 -0.013168 -0.238927 0.882353 0.643137 0.415686
vn 5.241459 -0.976105 -3.302623
v 0.123440 -0.012463 -0.236619 0.870588 0.627451 0.400000
vn 5.312269 -0.953960 -3.210971
v 0.124764 -0.013835 -0.233990 0.854902 0.607843 0.380392
vn 5.523873 -0.483126 -2.934791
v 0.126616 -0.012925 -0.231025 0.839216 0.588235 0.368627
vn 5.572552 -0.700281 -2.755523
v 0.128859 -0.013936 -0.226571 0.839216 0.596078 0.380392
vn 5.435773 -0.652236 -3.069355
v 0.125070 -0.009770 -0.234501 0.858824 0.615686 0.380392
vn 3.960858 -4.436741 -1.950436
v 0.104246 -0.061069 -0.218600 0.894118 0.639216 0.376471
vn 4.204586 -4.371124 -1.581434
v 0.105575 -0.061830 -0.213502 0.890196 0.647059 0.400000
vn 4.632750 -3.863516 -1.749053
v 0.106734 -0.059275 -0.216478 0.890196 0.639216 0.388235
vn 4.087438 -4.523023 -1.454494
v 0.104873 -0.063540 -0.209394 0.870588 0.631373 0.388235
vn 4.255242 -4.388424 -1.402825
v 0.106860 -0.061847 -0.209557 0.870588 0.627451 0.380392
vn 4.633491 -3.889664 -1.603390
v 0.108342 -0.059279 -0.212581 0.870588 0.619608 0.364706
vn 4.706439 -3.966758 -1.229641
v 0.110697 -0.057708 -0.208587 0.847059 0.584314 0.325490
vn 4.496588 -3.857805 -1.973807
v 0.106097 -0.058272 -0.220675 0.890196 0.631373 0.380392
vn 4.629435 -3.870893 -1.707522
v 0.109027 -0.055402 -0.218269 0.870588 0.607843 0.360784
vn 4.404568 -4.046405 -1.908780
v 0.112531 -0.052003 -0.217323 0.862745 0.584314 0.325490
vn 4.565989 -3.960477 -1.673519
v 0.111445 -0.055238 -0.212235 0.854902 0.596078 0.341176
vn 4.349102 -4.320153 -1.162752
v 0.106449 -0.063444 -0.206046 0.862745 0.627451 0.384314
vn 4.718567 -4.037674 -0.931904
v 0.108408 -0.061732 -0.202806 0.858824 0.627451 0.380392
vn 4.719852 -3.993575 -1.060143
v 0.108594 -0.060544 -0.207687 0.858824 0.619608 0.368627
vn 4.554272 -4.145062 -1.145359
v 0.109709 -0.061739 -0.198090 0.854902 0.619608 0.360784
vn 4.578470 -4.204960 -0.874691
v 0.112988 -0.055771 -0.206466 0.835294 0.572549 0.321569
vn 4.676904 -4.010970 -1.127676
v 0.110786 -0.058952 -0.202021 0.850980 0.611765 0.360784
vn 4.374039 -4.312532 -1.253156
v 0.112102 -0.058859 -0.198075 0.839216 0.600000 0.345098
vn 4.379879 -4.306242 -1.145741
v 0.113097 -0.056164 -0.203044 0.827451 0.572549 0.325490
vn 4.265863 -4.327675 -1.436105
v 0.114785 -0.056505 -0.198369 0.827451 0.580392 0.341176
vn 4.634225 -3.976560 -1.468301
v 0.114113 -0.053005 -0.210583 0.835294 0.572549 0.321569
vn 4.442881 -4.079946 -1.589871
v 0.113930 -0.052126 -0.214208 0.847059 0.580392 0.321569
vn 4.535104 -4.101269 -1.392572
v 0.114895 -0.053603 -0.206775 0.835294 0.568627 0.321569
vn 4.552391 -4.029560 -1.336680
v 0.116444 -0.052730 -0.204756 0.823529 0.564706 0.313725
vn 4.646611 -3.915947 -1.579716
v 0.116764 -0.050826 -0.207859 0.835294 0.568627 0.313725
vn 4.984125 -3.672427 -1.002193
v 0.118275 -0.050145 -0.204716 0.823529 0.564706 0.321569
vn 4.293886 -4.387917 -1.304183
v 0.115452 -0.054215 -0.202266 0.827451 0.568627 0.321569
vn 4.774426 -3.888106 -1.210101
v 0.116646 -0.053428 -0.200646 0.827451 0.568627 0.313725
vn 5.023297 -3.612071 -0.963480
v 0.117418 -0.051892 -0.203318 0.823529 0.564706 0.321569
vn 4.689310 -3.809163 -1.490673
v 0.118600 -0.050865 -0.199923 0.823529 0.564706 0.313725
vn 4.850472 -3.712134 -1.137346
v 0.119669 -0.048061 -0.206963 0.835294 0.568627 0.313725
vn 4.602559 -3.986248 -1.043257
v 0.119565 -0.048583 -0.202867 0.819608 0.560784 0.313725
vn 4.460211 -4.160705 -1.419171
v 0.120536 -0.047672 -0.202767 0.827451 0.564706 0.313725
vn 4.648553 -3.503575 -2.348905
v 0.113852 -0.047942 -0.221883 0.901961 0.639216 0.376471
vn 4.684287 -3.650849 -1.891888
v 0.115408 -0.049362 -0.216566 0.901961 0.635294 0.364706
vn 4.682913 -3.518515 -2.263146
v 0.115408 -0.045594 -0.222188 0.905882 0.654902 0.388235
vn 4.643027 -3.668692 -2.082785
v 0.118051 -0.044100 -0.218519 0.890196 0.623529 0.349020
vn 4.730102 -3.815761 -1.567416
v 0.117033 -0.048485 -0.212934 0.870588 0.615686 0.349020
vn 4.739717 -3.734214 -1.643076
v 0.119230 -0.047130 -0.210507 0.850980 0.588235 0.325490
vn 4.797569 -3.540395 -1.970072
v 0.117991 -0.046096 -0.215431 0.890196 0.627451 0.360784
vn 4.694378 -3.795720 -1.714197
v 0.120924 -0.042786 -0.214635 0.870588 0.600000 0.333333
vn 5.133357 -3.394953 -1.254342
v 0.121319 -0.044596 -0.208877 0.847059 0.580392 0.321569
vn 5.108631 -3.404027 -1.276582
v 0.121165 -0.046193 -0.204850 0.839216 0.580392 0.321569
vn 5.072116 -3.434021 -1.321399
v 0.122050 -0.044438 -0.205750 0.850980 0.584314 0.325490
vn 4.591751 -4.121931 -1.147007
v 0.109153 -0.062950 -0.195486 0.858824 0.627451 0.380392
vn 4.538514 -4.271537 -0.691728
v 0.112341 -0.059275 -0.195016 0.835294 0.596078 0.345098
vn 4.966103 -3.692796 -1.034275
v 0.111259 -0.061316 -0.191314 0.854902 0.615686 0.360784
vn 4.962745 -3.742122 -0.852401
v 0.112000 -0.061348 -0.188090 0.862745 0.627451 0.368627
vn 4.369382 -4.390195 -0.952723
v 0.113157 -0.060337 -0.185829 0.854902 0.619608 0.352941
vn 4.283820 -4.462596 -0.829914
v 0.115067 -0.056709 -0.196555 0.823529 0.580392 0.341176
vn 4.059436 -4.662394 -0.688093
v 0.114776 -0.057136 -0.190925 0.835294 0.600000 0.360784
vn 3.956252 -4.852493 -0.430931
v 0.116116 -0.056011 -0.193639 0.819608 0.580392 0.345098
vn 4.572080 -4.113985 -1.055799
v 0.113917 -0.058140 -0.190268 0.854902 0.619608 0.364706
vn 4.200891 -4.421895 -1.444517
v 0.115747 -0.058422 -0.184570 0.839216 0.607843 0.364706
vn 4.384551 -4.244262 -1.444852
v 0.114629 -0.058319 -0.187515 0.850980 0.619608 0.364706
vn 4.135684 -4.559625 -1.150764
v 0.116818 -0.056305 -0.187217 0.835294 0.600000 0.360784
vn 4.560141 -4.134799 -0.883660
v 0.112082 -0.061566 -0.184705 0.850980 0.623529 0.364706
vn 4.255172 -4.521729 -0.944973
v 0.114249 -0.061047 -0.179260 0.835294 0.611765 0.368627
vn 4.336901 -4.324678 -1.318479
v 0.118403 -0.055217 -0.185466 0.823529 0.584314 0.349020
vn 4.334579 -4.365133 -1.148515
v 0.118723 -0.056716 -0.180787 0.827451 0.596078 0.360784
vn 4.235253 -4.610078 -0.326478
v 0.116817 -0.059067 -0.176993 0.819608 0.588235 0.360784
vn 4.282391 -4.570894 -0.099762
v 0.116371 -0.059353 -0.173278 0.819608 0.596078 0.364706
vn 4.461898 -4.278644 -1.056615
v 0.116848 -0.055080 -0.195337 0.823529 0.580392 0.345098
vn 4.222186 -4.550034 -0.694149
v 0.117791 -0.054866 -0.192013 0.819608 0.580392 0.345098
vn 4.713010 -3.849183 -1.545333
v 0.117422 -0.053819 -0.197118 0.823529 0.568627 0.325490
vn 4.534795 -4.103521 -1.382112
v 0.118965 -0.052935 -0.194881 0.819608 0.564706 0.321569
vn 4.534949 -4.227031 -0.952973
v 0.120695 -0.051554 -0.193003 0.815686 0.560784 0.313725
vn 4.591270 -4.225300 -0.649036
v 0.119972 -0.052684 -0.189618 0.823529 0.580392 0.345098
vn 4.525004 -3.932012 -1.796505
v 0.121867 -0.048093 -0.198992 0.823529 0.560784 0.305882
vn 4.515866 -4.026598 -1.626432
v 0.121166 -0.049789 -0.196769 0.815686 0.556863 0.305882
vn 4.918355 -3.501979 -1.651093
v 0.123191 -0.046530 -0.198736 0.827451 0.564706 0.309804
vn 4.713594 -3.934631 -1.247969
v 0.122030 -0.050087 -0.193066 0.815686 0.556863 0.309804
vn 4.676136 -4.095321 -0.553493
v 0.122591 -0.050077 -0.190458 0.839216 0.600000 0.380392
vn 5.023884 -3.623754 -0.868799
v 0.123543 -0.048656 -0.191464 0.823529 0.572549 0.341176
vn 4.788304 -3.687772 -1.422542
v 0.126064 -0.045878 -0.185501 0.835294 0.600000 0.360784
vn 4.611083 -4.086994 -1.176507
v 0.120352 -0.053345 -0.185456 0.835294 0.596078 0.360784
vn 4.725225 -3.991136 -1.004237
v 0.121920 -0.051158 -0.186215 0.854902 0.619608 0.388235
vn 4.548724 -4.295373 -0.545152
v 0.122275 -0.053498 -0.178170 0.827451 0.596078 0.368627
vn 4.450080 -4.372219 -0.613329
v 0.120160 -0.055839 -0.177820 0.819608 0.588235 0.360784
vn 4.643286 -4.058999 -0.949714
v 0.124011 -0.051626 -0.178663 0.835294 0.600000 0.360784
vn 4.822089 -3.829536 -1.112136
v 0.126698 -0.048195 -0.179101 0.819608 0.580392 0.345098
vn 4.796149 -3.751158 -1.526515
v 0.124853 -0.048407 -0.183784 0.843137 0.611765 0.380392
vn 4.966934 -3.797003 -0.525350
v 0.124410 -0.047810 -0.187841 0.850980 0.631373 0.415686
vn 4.607852 -3.961699 -1.561051
v 0.127739 -0.045785 -0.181978 0.827451 0.580392 0.345098
vn 4.687786 -3.868300 -1.443707
v 0.122264 -0.041145 -0.215005 0.854902 0.584314 0.329412
vn 4.545153 -3.706004 -2.206186
v 0.121368 -0.040151 -0.219099 0.862745 0.596078 0.341176
vn 4.809851 -3.026333 -2.645636
v 0.121663 -0.035832 -0.224517 0.870588 0.615686 0.360784
vn 4.970508 -3.060216 -2.304240
v 0.123547 -0.035930 -0.220567 0.870588 0.600000 0.349020
vn 4.895441 -3.272248 -2.019517
v 0.123649 -0.038099 -0.217694 0.854902 0.584314 0.341176
vn 5.108854 -2.745581 -2.292912
v 0.124420 -0.033422 -0.222132 0.862745 0.607843 0.360784
vn 5.327322 -2.615624 -1.997752
v 0.124712 -0.035957 -0.217959 0.858824 0.588235 0.341176
vn 5.500720 -2.464624 -1.741263
v 0.125496 -0.033502 -0.218829 0.850980 0.580392 0.333333
vn 5.571484 -2.277027 -1.602010
v 0.126756 -0.035051 -0.212795 0.843137 0.580392 0.329412
vn 5.623931 -2.286927 -1.548856
v 0.126386 -0.033016 -0.215912 0.839216 0.568627 0.325490
vn 5.000638 -3.618253 -1.165865
v 0.123462 -0.040396 -0.212126 0.858824 0.600000 0.341176
vn 5.008088 -3.553041 -1.321030
v 0.124189 -0.040945 -0.207345 0.858824 0.600000 0.333333
vn 4.995552 -3.453817 -1.597023
v 0.123610 -0.043480 -0.203069 0.847059 0.584314 0.321569
vn 5.129132 -3.210701 -1.643975
v 0.124437 -0.043389 -0.200442 0.843137 0.580392 0.321569
vn 5.055584 -3.427178 -1.380119
v 0.126035 -0.040415 -0.201583 0.843137 0.580392 0.321569
vn 5.007755 -3.482995 -1.477544
v 0.126008 -0.039083 -0.205889 0.847059 0.584314 0.325490
vn 5.143293 -3.354447 -1.313301
v 0.128110 -0.038038 -0.200420 0.823529 0.560784 0.309804
vn 5.264679 -3.207245 -1.197322
v 0.126620 -0.036739 -0.208995 0.854902 0.596078 0.333333
vn 5.276361 -3.015335 -1.344103
v 0.125708 -0.036960 -0.213268 0.850980 0.584314 0.341176
vn 5.423484 -2.752098 -1.544157
v 0.127694 -0.035049 -0.208508 0.835294 0.568627 0.321569
vn 5.571479 -2.278039 -1.788489
v 0.128670 -0.033308 -0.207945 0.823529 0.560784 0.309804
vn 5.338071 -2.861049 -1.408785
v 0.129019 -0.035553 -0.203847 0.827451 0.560784 0.313725
vn 4.888018 -3.523695 -1.318449
v 0.129435 -0.043648 -0.182869 0.819608 0.568627 0.329412
vn 4.990747 -3.680677 -0.996633
v 0.128578 -0.045339 -0.179964 0.815686 0.572549 0.345098
vn 5.344037 -3.185992 -0.824649
v 0.130122 -0.043165 -0.179735 0.803922 0.560784 0.325490
vn 5.137387 -3.295333 -1.388243
v 0.124865 -0.045088 -0.196464 0.827451 0.572549 0.325490
vn 5.126422 -3.271015 -1.552235
v 0.126296 -0.041894 -0.198126 0.839216 0.580392 0.325490
vn 5.098777 -3.493716 -1.100669
v 0.127247 -0.042764 -0.191624 0.835294 0.580392 0.333333
vn 4.818000 -3.776575 -1.377731
v 0.128307 -0.042488 -0.187836 0.827451 0.580392 0.341176
vn 5.117314 -3.346378 -1.438710
v 0.128596 -0.038787 -0.196780 0.815686 0.549020 0.294118
vn 5.026356 -3.535131 -1.263930
v 0.129591 -0.039893 -0.190872 0.815686 0.556863 0.305882
vn 5.311632 -3.035291 -1.355682
v 0.132093 -0.036790 -0.188775 0.815686 0.556863 0.298039
vn 5.480746 -2.690448 -1.427528
v 0.130316 -0.034475 -0.200070 0.835294 0.568627 0.321569
vn 5.256013 -3.064740 -1.461098
v 0.130866 -0.036353 -0.194884 0.815686 0.552941 0.294118
vn 5.487285 -2.712298 -1.358405
v 0.132811 -0.034437 -0.190069 0.835294 0.572549 0.298039
vn 5.480268 -2.688536 -1.457484
v 0.132676 -0.033041 -0.194218 0.854902 0.600000 0.325490
vn 5.098480 -3.384548 -1.392071
v 0.130058 -0.040505 -0.186648 0.819608 0.564706 0.325490
vn 5.342146 -3.117893 -1.039615
v 0.131537 -0.040616 -0.179293 0.807843 0.560784 0.321569
vn 5.354534 -2.959103 -1.218871
v 0.133291 -0.036070 -0.185979 0.835294 0.572549 0.305882
vn 5.292422 -3.191464 -1.105399
v 0.131354 -0.039596 -0.183951 0.819608 0.568627 0.321569
vn 5.375880 -3.063350 -1.074213
v 0.134183 -0.035942 -0.180487 0.827451 0.572549 0.313725
vn 5.458318 -2.804738 -1.323712
v 0.134330 -0.032536 -0.188034 0.870588 0.615686 0.325490
vn 5.600257 -2.656215 -0.997884
v 0.135891 -0.032335 -0.181603 0.862745 0.619608 0.341176
vn 5.333254 -2.947974 -1.514862
v 0.135593 -0.029766 -0.189028 0.890196 0.635294 0.333333
vn 5.467435 -2.796407 -0.941071
v 0.137886 -0.027349 -0.186219 0.894118 0.654902 0.360784
vn 5.566918 -2.800389 -0.761478
v 0.137074 -0.029302 -0.182937 0.894118 0.658824 0.364706
vn 5.295742 -2.363456 -2.292568
v 0.125334 -0.031122 -0.222609 0.870588 0.607843 0.360784
vn 5.052959 -2.345712 -2.887396
v 0.121656 -0.030640 -0.229352 0.870588 0.615686 0.368627
vn 5.329009 -2.018915 -2.541508
v 0.125565 -0.028877 -0.224107 0.854902 0.600000 0.360784
vn 5.722039 -2.097837 -1.517497
v 0.127859 -0.032646 -0.211442 0.827451 0.564706 0.325490
vn 5.602190 -2.192039 -1.747277
v 0.127464 -0.029274 -0.218476 0.835294 0.564706 0.325490
vn 5.669563 -1.687018 -2.115948
v 0.127405 -0.026709 -0.220885 0.839216 0.584314 0.352941
vn 5.670052 -2.050781 -1.710049
v 0.129487 -0.025825 -0.216084 0.827451 0.564706 0.329412
vn 5.705392 -1.596642 -1.957267
v 0.130166 -0.022866 -0.217204 0.827451 0.564706 0.333333
vn 5.613071 -1.652950 -2.280930
v 0.128101 -0.023663 -0.221290 0.835294 0.580392 0.352941
vn 5.495776 -1.819297 -2.363881
v 0.129398 -0.018937 -0.221265 0.835294 0.580392 0.360784
vn 5.479827 -1.857493 -2.388582
v 0.129409 -0.023115 -0.218902 0.835294 0.580392 0.345098
vn 5.612883 -1.690320 -2.227787
v 0.130962 -0.019020 -0.218040 0.835294 0.568627 0.341176
vn 5.597757 -2.225839 -1.715122
v 0.129475 -0.029870 -0.209153 0.819608 0.560784 0.321569
vn 5.757708 -2.011795 -1.457835
v 0.130956 -0.026043 -0.209970 0.835294 0.568627 0.333333
vn 5.727111 -1.986820 -1.589402
v 0.131451 -0.028039 -0.205723 0.843137 0.588235 0.345098
vn 5.747836 -1.896290 -1.618327
v 0.132575 -0.022990 -0.206611 0.854902 0.600000 0.360784
vn 5.812998 -1.708736 -1.652039
v 0.130900 -0.020870 -0.216360 0.835294 0.568627 0.333333
vn 5.729253 -2.067735 -1.485810
v 0.132130 -0.019754 -0.212668 0.835294 0.560784 0.325490
vn 5.669543 -2.028174 -1.771308
v 0.134078 -0.019512 -0.205928 0.882353 0.635294 0.384314
vn 5.744026 -2.056626 -1.459920
v 0.133574 -0.018426 -0.209640 0.847059 0.580392 0.333333
vn 5.482818 -1.729974 -2.478877
v 0.127541 -0.018601 -0.226914 0.839216 0.588235 0.368627
vn 5.559406 -1.662219 -2.377605
v 0.128657 -0.016314 -0.225862 0.839216 0.588235 0.360784
vn 5.812906 -1.344502 -0.757655
v 0.130053 -0.015480 -0.223049 0.843137 0.588235 0.364706
vn 5.033697 1.173616 -1.955311
v 0.129556 -0.014230 -0.225144 0.839216 0.596078 0.376471
vn 5.796879 -1.107058 -2.117064
v 0.130227 -0.014319 -0.223206 0.835294 0.580392 0.360784
vn 5.582808 -1.937211 -2.123248
v 0.129761 -0.016872 -0.222298 0.835294 0.580392 0.360784
vn 5.654501 -1.919017 -1.908472
v 0.131855 -0.018012 -0.216424 0.835294 0.572549 0.345098
vn 5.645724 -1.375760 -2.379626
v 0.131438 -0.015532 -0.219101 0.827451 0.568627 0.345098
vn 5.542738 -1.400925 -2.480806
v 0.131734 -0.012284 -0.219805 0.839216 0.584314 0.360784
vn 5.430417 -0.561901 -3.098005
v 0.129157 -0.011299 -0.226356 0.839216 0.600000 0.376471
vn 5.362578 -1.141314 -3.035433
v 0.129434 -0.006536 -0.227681 0.858824 0.615686 0.380392
vn 5.545496 -1.160328 -2.655596
v 0.130893 -0.010071 -0.223728 0.843137 0.588235 0.360784
vn 5.201406 -1.777894 -3.041173
v 0.133459 -0.010365 -0.218001 0.854902 0.607843 0.368627
vn 5.614630 -2.251367 -1.672166
v 0.133127 -0.016198 -0.214576 0.835294 0.568627 0.325490
vn 5.475316 -1.853754 -2.426580
v 0.133086 -0.015031 -0.215908 0.839216 0.580392 0.349020
vn 5.544714 -2.353339 -1.691051
v 0.134460 -0.013853 -0.213544 0.835294 0.564706 0.325490
vn 5.431025 -2.471385 -1.684547
v 0.134925 -0.015444 -0.207628 0.854902 0.596078 0.333333
vn 5.316067 -2.890327 -1.671489
v 0.136143 -0.012791 -0.208772 0.835294 0.564706 0.321569
vn 5.672566 -2.108733 -1.669428
v 0.132209 -0.028172 -0.202454 0.870588 0.623529 0.380392
vn 5.425997 -2.566116 -1.825966
v 0.132866 -0.028965 -0.199180 0.874510 0.639216 0.380392
vn 5.619929 -1.982291 -1.909210
v 0.132952 -0.024676 -0.203523 0.874510 0.623529 0.380392
vn 5.342552 -2.405038 -2.251714
v 0.133663 -0.026911 -0.199829 0.894118 0.650980 0.411765
vn 5.299063 -2.944463 -1.636292
v 0.135182 -0.028014 -0.194105 0.882353 0.643137 0.360784
vn 5.237534 -2.600659 -2.217804
v 0.136036 -0.025083 -0.196661 0.933333 0.721569 0.494118
vn 5.567774 -2.224539 -1.656834
v 0.137737 -0.023618 -0.194100 0.905882 0.678431 0.443137
vn 5.370354 -2.206119 -2.381359
v 0.134263 -0.023040 -0.201910 0.929412 0.729412 0.498039
vn 5.360491 -2.235223 -2.355141
v 0.134892 -0.018697 -0.204503 0.913725 0.682353 0.427451
vn 5.166258 -2.506715 -2.504994
v 0.135668 -0.015738 -0.205597 0.894118 0.654902 0.396078
vn 5.268034 -2.315600 -2.468839
v 0.137621 -0.015736 -0.202163 0.894118 0.658824 0.400000
vn 5.405682 -2.236544 -2.267742
v 0.137424 -0.019418 -0.198736 0.929412 0.733333 0.521569
vn 5.848525 -1.694106 -1.473167
v 0.138989 -0.019045 -0.194595 0.894118 0.658824 0.411765
vn 5.686830 -2.152663 -1.565321
v 0.138829 -0.016964 -0.197408 0.890196 0.639216 0.380392
vn 5.613908 -1.944042 -1.950652
v 0.139940 -0.013262 -0.198843 0.870588 0.631373 0.380392
vn 5.965686 -1.573379 -1.163604
v 0.139582 -0.016616 -0.194590 0.870588 0.619608 0.352941
vn 5.486568 -2.709184 -1.388710
v 0.137731 -0.025571 -0.189904 0.890196 0.647059 0.360784
vn 5.278782 -2.975274 -1.558818
v 0.136969 -0.025306 -0.193812 0.874510 0.635294 0.376471
vn 5.548652 -2.766917 -0.899085
v 0.139308 -0.024645 -0.182571 0.870588 0.619608 0.341176
vn 5.790709 -2.034209 -1.317330
v 0.138641 -0.022913 -0.190772 0.890196 0.658824 0.400000
vn 5.963023 -1.538722 -1.217339
v 0.139070 -0.020538 -0.191809 0.882353 0.647059 0.384314
vn 5.738854 -2.164197 -1.243491
v 0.139810 -0.022310 -0.187119 0.890196 0.654902 0.380392
vn 5.589466 -2.650729 -1.077152
v 0.140425 -0.021969 -0.184269 0.878431 0.639216 0.360784
vn 5.764704 -1.947507 -1.498651
v 0.140971 -0.020274 -0.185105 0.882353 0.650980 0.380392
vn 5.863070 -1.418899 -1.633560
v 0.140778 -0.016205 -0.188611 0.874510 0.639216 0.376471
vn 5.994655 -1.425181 -1.089829
v 0.140076 -0.016840 -0.192043 0.870588 0.627451 0.364706
vn 5.810417 -1.467220 -1.871824
v 0.140992 -0.018889 -0.186243 0.878431 0.650980 0.388235
vn 5.437379 -1.095536 -2.941232
v 0.132137 -0.006265 -0.222458 0.862745 0.607843 0.364706
vn 5.358824 -1.594811 -2.832578
v 0.132671 -0.008447 -0.220344 0.854902 0.600000 0.360784
vn 5.082013 -1.623910 -3.316652
v 0.134286 -0.006388 -0.218842 0.870588 0.619608 0.376471
vn 5.615262 -2.138854 -1.808519
v 0.136070 -0.011164 -0.211674 0.835294 0.568627 0.325490
vn 5.559003 -1.670075 -2.299344
v 0.135505 -0.010188 -0.214382 0.850980 0.596078 0.360784
vn 5.713587 -1.475827 -2.137889
v 0.136658 -0.009191 -0.211789 0.854902 0.607843 0.364706
vn 5.402189 -1.191291 -2.782780
v 0.135012 -0.006755 -0.217595 0.870588 0.623529 0.380392
vn 5.633463 -1.160836 -2.523082
v 0.138656 -0.003672 -0.209879 0.862745 0.619608 0.384314
vn 5.683932 -1.675453 -2.047912
v 0.139536 -0.006662 -0.206119 0.843137 0.580392 0.345098
vn 5.779818 -2.059466 -1.205591
v 0.140333 -0.013331 -0.197346 0.843137 0.584314 0.325490
vn 5.761101 -1.704523 -1.814529
v 0.142954 -0.013304 -0.184940 0.858824 0.619608 0.368627
vn 5.692707 -1.894980 -1.682328
v 0.141182 -0.014095 -0.189134 0.870588 0.623529 0.360784
vn 5.384600 -2.418584 -2.113976
v 0.137690 -0.013007 -0.204452 0.858824 0.607843 0.360784
vn 5.647148 -1.963140 -1.898885
v 0.139147 -0.010389 -0.202932 0.835294 0.584314 0.349020
vn 5.573829 -2.156649 -1.820662
v 0.138256 -0.010189 -0.206708 0.835294 0.572549 0.333333
vn 5.814810 -1.728391 -1.555950
v 0.141285 -0.009940 -0.197641 0.827451 0.580392 0.341176
vn 5.829298 -2.173881 -0.858108
v 0.139922 -0.014843 -0.195964 0.850980 0.588235 0.325490
vn 5.712595 -1.882855 -1.810277
v 0.141178 -0.006569 -0.200994 0.835294 0.580392 0.345098
vn 5.763818 -1.551182 -1.875936
v 0.141483 -0.003907 -0.203039 0.827451 0.564706 0.333333
vn 5.945893 -1.415263 -1.364666
v 0.142925 -0.003699 -0.198003 0.827451 0.580392 0.349020
vn 6.001213 -0.959907 -1.360448
v 0.142937 -0.001745 -0.199684 0.835294 0.588235 0.364706
vn 5.752537 -2.321935 -0.970212
v 0.141449 -0.011729 -0.193352 0.815686 0.556863 0.298039
vn 5.723078 -1.824166 -1.270905
v 0.140787 -0.014004 -0.190598 0.847059 0.596078 0.333333
vn 5.796496 -1.957026 -1.374320
v 0.142468 -0.010057 -0.191649 0.815686 0.556863 0.313725
vn 5.784800 -1.472069 -1.952729
v 0.143343 -0.008677 -0.189916 0.819608 0.568627 0.333333
vn 5.454949 -2.689829 -1.548071
v 0.142286 -0.012085 -0.188617 0.835294 0.584314 0.333333
vn 5.702520 -2.268684 -1.311201
v 0.143913 -0.011359 -0.183858 0.839216 0.600000 0.360784
vn 5.459204 -2.588480 -1.611234
v 0.143860 -0.009936 -0.187297 0.835294 0.588235 0.349020
vn 5.707883 -1.872197 -1.435100
v 0.144844 -0.008370 -0.186340 0.835294 0.588235 0.360784
vn 5.898771 -1.199539 -1.539617
v 0.145274 -0.006272 -0.186594 0.823529 0.584314 0.360784
vn 5.909746 -1.558125 -1.321424
v 0.143835 -0.003148 -0.192652 0.823529 0.572549 0.345098
vn 5.891343 -1.624696 -1.410073
v 0.144633 -0.000223 -0.192965 0.819608 0.572549 0.349020
vn 5.879535 -1.470668 -1.590083
v 0.145571 0.000005 -0.190240 0.827451 0.584314 0.364706
vn 5.794967 -1.529017 -1.863813
v 0.144717 -0.003049 -0.189887 0.835294 0.584314 0.360784
vn 6.056967 -1.047631 -1.227685
v 0.145663 -0.002774 -0.187010 0.823529 0.584314 0.360784
vn 6.026567 -1.323237 -1.145852
v 0.146313 0.001556 -0.188314 0.819608 0.580392 0.360784
vn 4.973775 -2.795439 -2.346165
v 0.049316 -0.008816 -0.394558 0.984314 0.745098 0.427451
vn 5.225613 -3.152086 -1.205906
v 0.049408 -0.009595 -0.392823 0.984314 0.733333 0.415686
vn 4.598338 -2.405047 -3.396860
v 0.048941 -0.007774 -0.396056 0.980392 0.764706 0.458824
vn 4.807448 -1.828086 -3.512281
v 0.050112 -0.003857 -0.396778 0.980392 0.780392 0.490196
vn 4.180135 -1.798393 -4.260215
v 0.048148 -0.004758 -0.398597 0.972549 0.780392 0.490196
vn 4.085480 -1.311229 -4.561923
v 0.049004 -0.001761 -0.398703 0.968627 0.768627 0.474510
vn 4.737594 -1.510585 -3.766566
v 0.050941 -0.000457 -0.397173 0.980392 0.780392 0.490196
vn 4.371738 -1.122393 -4.309288
v 0.045202 -0.002191 -0.402169 0.972549 0.780392 0.474510
vn 4.439010 -0.737404 -4.308505
v 0.046224 -0.001004 -0.401057 0.972549 0.772549 0.470588
vn 4.694376 -0.958612 -4.059283
v 0.045126 0.001077 -0.402871 0.980392 0.780392 0.458824
vn 3.763458 -1.381581 -4.819074
v 0.049264 0.001105 -0.399259 0.972549 0.764706 0.466667
vn 4.451896 -1.707111 -4.005391
v 0.051706 0.003188 -0.397812 0.980392 0.772549 0.486275
vn 5.549673 -2.403370 -1.527536
v 0.050197 -0.007803 -0.393313 0.984314 0.741176 0.419608
vn 5.504251 -2.751146 -1.213698
v 0.051093 -0.006621 -0.391309 0.984314 0.725490 0.415686
vn 5.379206 -1.701080 -2.640872
v 0.051515 -0.002165 -0.395458 0.980392 0.760784 0.470588
vn 5.509667 -2.182151 -2.066896
v 0.051283 -0.004418 -0.393907 0.984314 0.741176 0.431373
vn 5.552477 -2.433889 -1.215083
v 0.052926 -0.004007 -0.389853 0.988235 0.709804 0.411765
vn 5.676144 -2.620760 -0.333198
v 0.052374 -0.005770 -0.385359 0.988235 0.690196 0.400000
vn 5.696302 -2.496683 -0.165599
v 0.053058 -0.004244 -0.387336 0.988235 0.705882 0.403922
vn 5.936953 -1.805104 -0.645102
v 0.053582 -0.002615 -0.388639 0.984314 0.705882 0.400000
vn 5.889828 -2.118326 -0.124334
v 0.053492 -0.002419 -0.384404 0.988235 0.729412 0.419608
vn 5.824230 -2.237202 -0.601241
v 0.054347 -0.000215 -0.387264 0.988235 0.721569 0.415686
vn 5.397334 -1.799579 -2.624688
v 0.052161 0.001517 -0.396080 0.980392 0.749020 0.470588
vn 5.797688 -1.477910 -1.742126
v 0.053303 -0.001891 -0.390950 0.984314 0.721569 0.419608
vn 5.071521 -1.831668 -3.166199
v 0.052950 0.004086 -0.396572 0.980392 0.780392 0.490196
vn 5.317337 -2.227698 -2.367536
v 0.054084 0.004722 -0.394919 0.980392 0.780392 0.494118
vn 5.476413 -2.454540 -1.845423
v 0.053916 0.003026 -0.392875 0.984314 0.760784 0.470588
vn 5.501925 -2.503354 -1.677307
v 0.055037 0.004937 -0.392348 0.980392 0.772549 0.490196
vn 5.810410 -1.770974 -1.537992
v 0.054160 0.000303 -0.389219 0.984314 0.725490 0.435294
vn 5.537070 -2.911078 -0.503902
v 0.054895 0.000679 -0.386062 0.988235 0.745098 0.435294
vn 5.542989 -2.468762 -1.561218
v 0.055113 0.001804 -0.388104 0.988235 0.745098 0.454902
vn 5.492775 -2.760874 -0.887950
v 0.056018 0.002577 -0.386153 0.988235 0.760784 0.466667
vn 5.666639 -2.116216 -1.658691
v 0.055324 0.004591 -0.390711 0.980392 0.752941 0.470588
vn 5.826437 -1.762997 -1.373782
v 0.056141 0.006915 -0.389949 0.980392 0.760784 0.470588
vn 5.677915 -1.993052 -1.720475
v 0.056536 0.004375 -0.386975 0.984314 0.745098 0.458824
vn 5.399316 -2.094637 -2.402872
v 0.057108 0.006165 -0.387023 0.988235 0.760784 0.466667
vn 5.624208 -2.429488 -1.374822
v 0.052287 -0.008448 -0.376637 0.992157 0.768627 0.462745
vn 5.359781 -0.263716 -3.176250
v 0.058045 -0.014930 -0.360833 0.992157 0.835294 0.521569
vn 5.037512 -0.307291 -3.727386
v 0.056672 -0.015526 -0.362679 0.992157 0.835294 0.498039
vn 5.094408 0.245564 -3.593971
v 0.057356 -0.012714 -0.361893 0.992157 0.835294 0.505882
vn 5.982622 -1.368433 -1.308444
v 0.053031 -0.009804 -0.371097 0.992157 0.819608 0.505882
vn 5.935219 -1.744195 -1.015300
v 0.053611 -0.006698 -0.371898 0.992157 0.835294 0.498039
vn 5.919922 -0.875251 -1.609639
v 0.053856 -0.008972 -0.367311 0.992157 0.815686 0.470588
vn 5.767678 -1.401170 -1.909532
v 0.054530 -0.007787 -0.365903 0.992157 0.788235 0.450980
vn 5.103879 0.461804 -3.631542
v 0.055461 -0.011061 -0.364123 0.992157 0.800000 0.458824
vn 5.540163 -0.081975 -2.732817
v 0.054650 -0.009283 -0.365041 0.988235 0.784314 0.435294
vn 5.044139 -0.140019 -3.626590
v 0.056221 -0.008500 -0.362578 0.992157 0.807843 0.466667
vn 5.338475 -1.375666 -2.750565
v 0.055238 -0.007366 -0.364327 0.992157 0.788235 0.470588
vn 5.556771 -2.175847 -1.918797
v 0.055309 -0.005220 -0.366232 0.992157 0.803922 0.486275
vn 4.963083 -1.511956 -3.432016
v 0.056197 -0.007041 -0.362960 0.992157 0.815686 0.490196
vn 5.682007 -2.574053 -0.659781
v 0.052235 -0.006624 -0.381204 0.988235 0.694118 0.415686
vn 5.858810 -2.021101 -0.985189
v 0.052737 -0.007420 -0.376497 0.992157 0.780392 0.466667
vn 5.703250 -2.349540 -0.908615
v 0.053818 -0.004547 -0.374632 0.992157 0.788235 0.470588
vn 5.784381 -2.292666 -0.759625
v 0.053413 -0.003693 -0.380257 0.992157 0.752941 0.447059
vn 5.691016 -2.553050 -0.340947
v 0.054102 -0.000944 -0.383626 0.988235 0.760784 0.450980
vn 5.479364 -2.914047 -0.735455
v 0.055040 0.000673 -0.382245 0.988235 0.760784 0.458824
vn 5.468236 -3.061049 -0.347407
v 0.056166 0.002687 -0.382689 0.992157 0.764706 0.466667
vn 5.583097 -2.633016 -1.025716
v 0.056948 0.004405 -0.385281 0.988235 0.760784 0.454902
vn 5.376723 -3.163533 -0.506007
v 0.057305 0.004543 -0.383364 0.988235 0.780392 0.470588
vn 5.643872 -2.629386 -0.382693
v 0.056530 0.003208 -0.379952 0.992157 0.772549 0.462745
vn 5.764588 -2.394219 -0.613378
v 0.057230 0.003861 -0.376378 0.992157 0.788235 0.462745
vn 5.549706 -2.936498 -0.116611
v 0.057940 0.005570 -0.378892 0.992157 0.800000 0.462745
vn 5.707015 -2.449677 -0.944538
v 0.055064 -0.003242 -0.371370 0.992157 0.815686 0.505882
vn 5.684993 -2.213012 -1.313308
v 0.054887 -0.004812 -0.368121 0.992157 0.823529 0.490196
vn 5.622298 -2.492772 -1.267669
v 0.056038 -0.002275 -0.368236 0.992157 0.815686 0.490196
vn 5.295133 -2.302841 -2.438348
v 0.056749 -0.002640 -0.365293 0.992157 0.803922 0.490196
vn 5.204320 -2.126660 -2.804933
v 0.056985 -0.004404 -0.363491 0.992157 0.807843 0.494118
vn 5.701728 -2.469331 -0.858006
v 0.055789 0.000965 -0.379371 0.992157 0.772549 0.462745
vn 5.646468 -2.450490 -1.195919
v 0.057007 0.001187 -0.370869 0.992157 0.800000 0.470588
vn 4.711643 -2.399733 -3.242457
v 0.058548 -0.001575 -0.362758 0.988235 0.792157 0.490196
vn 5.256275 -2.698455 -1.963182
v 0.057086 -0.001090 -0.366131 0.988235 0.768627 0.454902
vn 4.611121 -3.062850 -2.877924
v 0.059232 0.000357 -0.363538 0.980392 0.745098 0.466667
vn 5.052111 -3.076940 -1.884676
v 0.059273 0.006412 -0.370877 0.992157 0.800000 0.454902
vn 5.575672 -2.577239 -1.146794
v 0.058607 0.006184 -0.372880 0.992157 0.803922 0.454902
vn 5.163351 -2.870220 -2.105968
v 0.058510 0.001898 -0.367154 0.988235 0.764706 0.450980
vn 4.770976 -2.981321 -2.788148
v 0.060415 0.002769 -0.364497 0.984314 0.745098 0.458824
vn 5.456648 -2.639660 -1.545470
v 0.058041 0.006508 -0.385020 0.988235 0.764706 0.462745
vn 5.375734 -3.021506 -0.773088
v 0.059093 0.007786 -0.374571 0.992157 0.792157 0.431373
vn 4.804002 -3.584249 -1.663208
v 0.059555 0.007754 -0.372654 0.992157 0.788235 0.435294
vn 4.677748 -3.696687 -1.960817
v 0.061043 0.008970 -0.371809 0.992157 0.800000 0.462745
vn 4.932446 -2.971434 -2.440756
v 0.059906 0.005120 -0.367742 0.992157 0.772549 0.462745
vn 4.855499 -3.160922 -2.411365
v 0.063208 0.009087 -0.366930 0.992157 0.803922 0.494118
vn 5.221360 -2.467370 -2.291651
v 0.064934 0.010209 -0.365034 0.988235 0.807843 0.490196
vn 3.584242 -1.419629 -4.849538
v 0.042603 -0.000197 -0.405184 0.980392 0.768627 0.443137
vn 2.311108 -0.684417 -5.712608
v 0.040042 0.003293 -0.407441 0.980392 0.745098 0.415686
vn 3.187041 -0.842600 -5.282876
v 0.041609 0.004024 -0.406770 0.980392 0.760784 0.415686
vn 4.529193 -0.851731 -4.207039
v 0.044393 0.003062 -0.404307 0.980392 0.768627 0.435294
vn 4.713800 -0.859922 -4.053322
v 0.045515 0.004062 -0.403063 0.980392 0.780392 0.454902
vn 4.164674 -0.417708 -4.586720
v 0.043276 0.004255 -0.405575 0.980392 0.764706 0.419608
vn 2.700816 -0.356874 -5.466810
v 0.041255 0.005324 -0.407179 0.980392 0.749020 0.419608
vn 4.035484 0.004713 -4.779546
v 0.042943 0.006065 -0.405922 0.980392 0.760784 0.431373
vn 4.157473 -1.116780 -4.489923
v 0.046561 0.002663 -0.401493 0.972549 0.764706 0.450980
vn 3.698292 -1.361216 -4.847409
v 0.047206 0.004390 -0.401445 0.980392 0.768627 0.454902
vn 3.568619 -1.421321 -4.959301
v 0.049833 0.005627 -0.400147 0.972549 0.772549 0.470588
vn 4.163132 -1.759786 -4.278883
v 0.052851 0.007885 -0.398507 0.980392 0.780392 0.490196
vn 3.109199 -1.562504 -5.208609
v 0.050620 0.009668 -0.400567 0.972549 0.780392 0.478431
vn 1.542331 0.482506 -5.961153
v 0.040510 0.006650 -0.407412 0.980392 0.745098 0.431373
vn 3.180902 0.537785 -5.257030
v 0.041600 0.007201 -0.406909 0.980392 0.749020 0.427451
vn 0.649697 0.895773 -6.069623
v 0.040016 0.008034 -0.407340 0.972549 0.745098 0.435294
vn 2.375274 0.741319 -5.581754
v 0.041268 0.008595 -0.406966 0.980392 0.749020 0.435294
vn 3.790590 0.408328 -4.944160
v 0.042746 0.009100 -0.405929 0.980392 0.764706 0.450980
vn 3.829266 -0.519691 -4.918028
v 0.045739 0.007217 -0.403342 0.980392 0.780392 0.466667
vn 4.149199 0.052828 -4.677599
v 0.044036 0.008136 -0.404706 0.980392 0.772549 0.447059
vn 3.353643 -0.312030 -5.227285
v 0.045401 0.008754 -0.403594 0.980392 0.780392 0.470588
vn -0.211755 1.442804 -5.971294
v 0.039571 0.009470 -0.407094 0.968627 0.741176 0.450980
vn 1.688314 1.399162 -5.708897
v 0.040987 0.009994 -0.406807 0.980392 0.752941 0.458824
vn 0.677929 1.829517 -5.906807
v 0.040545 0.011414 -0.406410 0.968627 0.745098 0.462745
vn 2.983458 0.837575 -5.332882
v 0.042416 0.010566 -0.406041 0.980392 0.772549 0.470588
vn 1.925136 1.088727 -5.814144
v 0.041859 0.011940 -0.405983 0.980392 0.764706 0.474510
vn 3.168937 -0.654235 -5.361407
v 0.044612 0.011511 -0.404458 0.984314 0.788235 0.486275
vn 3.012299 -1.105961 -5.391938
v 0.047697 0.011175 -0.402665 0.980392 0.780392 0.474510
vn 4.123563 -0.236959 -3.310484
v 0.051848 0.009755 -0.399980 0.968627 0.780392 0.490196
vn 3.002108 -1.443955 -5.305401
v 0.050623 0.012268 -0.401452 0.980392 0.780392 0.486275
vn 4.102452 -1.222693 -4.341405
v 0.054100 0.013551 -0.399695 0.980392 0.784314 0.494118
vn 2.697108 -0.502664 -5.598608
v 0.050353 0.015467 -0.402260 0.972549 0.768627 0.470588
vn 5.027417 -1.800517 -3.088488
v 0.055874 0.010330 -0.396156 0.980392 0.784314 0.498039
vn 5.530924 -2.366771 -1.665136
v 0.056449 0.008874 -0.393277 0.980392 0.780392 0.490196
vn 5.422535 -1.922803 -2.365295
v 0.057686 0.012285 -0.393744 0.980392 0.784314 0.505882
vn 5.932779 -1.963117 -0.496232
v 0.056014 0.007106 -0.391420 0.980392 0.760784 0.470588
vn 5.513999 -0.007282 -0.857937
v 0.056779 0.008921 -0.391741 0.980392 0.760784 0.474510
vn 5.656844 -2.430410 -0.889655
v 0.056926 0.009304 -0.390244 0.984314 0.768627 0.478431
vn 5.523983 -1.812572 -2.249542
v 0.056691 0.007369 -0.388625 0.984314 0.764706 0.478431
vn 5.278150 -2.357413 -2.129191
v 0.057263 0.009319 -0.388881 0.984314 0.780392 0.490196
vn 5.505339 -2.370688 -1.784199
v 0.059038 0.012970 -0.389511 0.984314 0.780392 0.490196
vn 5.185409 -2.464859 -2.541504
v 0.058811 0.009082 -0.386058 0.984314 0.772549 0.486275
vn 5.670806 -2.395202 -1.060432
v 0.058729 0.012818 -0.390929 0.980392 0.780392 0.490196
vn 5.459820 0.891115 -2.931568
v 0.056265 0.016956 -0.396673 0.964706 0.760784 0.474510
vn 5.281932 -0.328673 -3.292600
v 0.056708 0.014722 -0.396188 0.972549 0.780392 0.490196
vn 5.608350 0.551448 -2.681296
v 0.058711 0.015759 -0.392510 0.964706 0.760784 0.474510
vn 5.258397 1.656615 -3.001717
v 0.057458 0.018157 -0.393734 0.960784 0.745098 0.450980
vn 5.089417 -1.066073 -2.996798
v 0.058058 0.013629 -0.394051 0.972549 0.780392 0.498039
vn 5.768479 -0.257230 -2.173096
v 0.058753 0.014311 -0.392647 0.972549 0.780392 0.498039
vn 0.208403 -1.743275 -0.477753
v 0.058561 0.012886 -0.392458 0.980392 0.780392 0.494118
vn 5.951643 -0.833524 -1.684266
v 0.059142 0.014533 -0.391243 0.980392 0.772549 0.490196
vn 5.816899 -1.129770 -2.009400
v 0.059692 0.015123 -0.389822 0.980392 0.780392 0.490196
vn 5.850500 -0.075446 -2.082217
v 0.060110 0.016611 -0.389206 0.972549 0.768627 0.486275
vn 5.321904 1.320180 -2.947734
v 0.058978 0.018400 -0.391244 0.964706 0.745098 0.447059
vn 5.686614 0.720389 -2.453752
v 0.059863 0.018004 -0.389563 0.972549 0.764706 0.474510
vn 5.526845 1.372292 -2.614249
v 0.059885 0.019653 -0.388666 0.964706 0.752941 0.462745
vn 0.056829 1.319006 -6.128674
v 0.040097 0.012915 -0.406003 0.968627 0.749020 0.466667
vn 1.157315 0.839036 -6.077058
v 0.041524 0.013379 -0.405819 0.980392 0.764706 0.474510
vn 1.823035 0.420158 -5.966727
v 0.043266 0.013956 -0.405279 0.980392 0.772549 0.486275
vn 0.770419 1.303562 -6.012979
v 0.041530 0.015026 -0.405572 0.972549 0.752941 0.470588
vn -0.930230 1.654480 -5.907518
v 0.039278 0.015108 -0.405507 0.964706 0.745098 0.466667
vn 0.009033 2.249289 -5.727069
v 0.040911 0.016625 -0.405172 0.964706 0.745098 0.470588
vn 0.104773 2.775978 -5.616821
v 0.042046 0.018471 -0.404176 0.964706 0.752941 0.490196
vn 2.489520 -0.338365 -5.734159
v 0.043568 0.012652 -0.405158 0.984314 0.784314 0.490196
vn 1.713202 1.044741 -5.928279
v 0.045437 0.016490 -0.404281 0.980392 0.768627 0.486275
vn 0.789290 1.811552 -5.955082
v 0.044914 0.018371 -0.403912 0.968627 0.760784 0.486275
vn 2.891863 -0.712287 -5.526360
v 0.048193 0.014497 -0.403156 0.980392 0.780392 0.478431
vn 2.489192 -0.194773 -5.652524
v 0.046212 0.014559 -0.404244 0.980392 0.784314 0.490196
vn 2.525095 0.232030 -5.737152
v 0.048851 0.016315 -0.402928 0.980392 0.772549 0.474510
vn -0.716107 2.159842 -5.836055
v 0.037507 0.018135 -0.403980 0.964706 0.745098 0.470588
vn -0.186429 1.901921 -5.970653
v 0.036452 0.020122 -0.403290 0.972549 0.745098 0.466667
vn -0.291475 2.267856 -5.784949
v 0.040508 0.020265 -0.403086 0.968627 0.760784 0.490196
vn -0.256509 1.655934 -6.045194
v 0.037255 0.023301 -0.402193 0.972549 0.745098 0.466667
vn -0.468690 1.436682 -6.083321
v 0.041699 0.024389 -0.402054 0.972549 0.749020 0.470588
vn -0.155910 1.808260 -5.990729
v 0.043479 0.020375 -0.403332 0.968627 0.760784 0.486275
vn 1.328044 0.475607 -6.088315
v 0.047274 0.020238 -0.403136 0.980392 0.768627 0.478431
vn 0.629462 0.520460 -6.173867
v 0.046880 0.021800 -0.403163 0.972549 0.764706 0.478431
vn -0.137316 1.185635 -6.106697
v 0.046259 0.023241 -0.402997 0.968627 0.752941 0.474510
vn -0.207734 1.624213 -6.024199
v 0.046719 0.024786 -0.402639 0.968627 0.760784 0.486275
vn -0.495723 1.653597 -6.037736
v 0.045894 0.026285 -0.402082 0.972549 0.752941 0.474510
vn 2.904204 -0.390808 -5.316656
v 0.052586 0.016287 -0.401372 0.968627 0.768627 0.470588
vn 3.492396 1.096537 -4.986931
v 0.053269 0.017926 -0.400792 0.964706 0.760784 0.466667
vn 4.454791 0.444126 -3.967341
v 0.054291 0.017209 -0.400114 0.972549 0.780392 0.490196
vn 4.282513 1.433743 -4.326333
v 0.053393 0.019705 -0.400020 0.972549 0.772549 0.474510
vn 2.475569 0.195684 -5.758882
v 0.049779 0.019452 -0.402344 0.980392 0.772549 0.470588
vn 1.483663 0.210107 -6.060725
v 0.048405 0.022221 -0.402853 0.980392 0.768627 0.470588
vn 3.220739 0.711849 -5.312727
v 0.051712 0.019468 -0.401353 0.972549 0.768627 0.466667
vn 2.077715 0.745537 -5.660595
v 0.049286 0.023994 -0.402558 0.980392 0.768627 0.470588
vn 0.683795 1.075164 -6.091594
v 0.047822 0.023738 -0.402826 0.972549 0.768627 0.478431
vn 3.988504 0.493064 -4.795716
v 0.051118 0.023189 -0.401393 0.980392 0.780392 0.470588
vn 4.592782 1.216047 -4.072224
v 0.052284 0.023573 -0.400158 0.972549 0.780392 0.470588
vn 3.923340 0.940063 -4.572694
v 0.050799 0.024974 -0.401527 0.980392 0.768627 0.466667
vn 1.197173 1.450378 -5.836697
v 0.048784 0.025690 -0.402349 0.980392 0.768627 0.478431
vn 0.588042 1.958787 -5.895582
v 0.048345 0.027114 -0.401927 0.972549 0.764706 0.486275
vn 3.220978 1.436901 -4.666152
v 0.050295 0.026303 -0.401687 0.980392 0.768627 0.470588
vn 4.520005 1.423772 -4.096646
v 0.051060 0.027217 -0.400252 0.980392 0.780392 0.478431
vn 2.358029 1.777107 -5.237932
v 0.049531 0.027666 -0.401558 0.972549 0.768627 0.486275
vn 5.091019 1.074148 -3.515007
v 0.054752 0.020343 -0.398016 0.968627 0.780392 0.490196
vn 5.583495 1.300088 -2.433514
v 0.056553 0.019652 -0.394394 0.964706 0.752941 0.454902
vn 5.269444 1.618653 -2.940550
v 0.057128 0.020101 -0.393019 0.968627 0.749020 0.443137
vn 5.754996 0.613294 -2.389536
v 0.056286 0.021109 -0.394515 0.968627 0.780392 0.490196
vn 5.638404 0.637735 -2.454088
v 0.056757 0.021368 -0.393128 0.980392 0.780392 0.474510
vn 5.418121 1.279761 -2.861338
v 0.058059 0.021952 -0.390600 0.968627 0.752941 0.450980
vn 5.479866 1.433851 -2.678843
v 0.060392 0.021652 -0.386647 0.968627 0.752941 0.466667
vn 5.365103 1.264591 -2.962095
v 0.059429 0.022632 -0.387761 0.972549 0.764706 0.466667
vn 5.442152 0.230734 -2.842025
v 0.058213 0.023852 -0.389481 0.980392 0.780392 0.478431
vn 5.801520 -0.138997 -2.356259
v 0.057322 0.023349 -0.391897 0.980392 0.792157 0.498039
vn 4.972215 0.782191 -3.700744
v 0.054548 0.023350 -0.397545 0.972549 0.784314 0.490196
vn 4.256565 1.005848 -4.333154
v 0.052694 0.025418 -0.398761 0.980392 0.780392 0.478431
vn 4.016718 0.536034 -4.719213
v 0.051694 0.028241 -0.399326 0.980392 0.788235 0.490196
vn 5.441043 -0.306661 -3.029298
v 0.056178 0.024410 -0.395076 0.980392 0.800000 0.505882
vn 4.187371 0.012098 -4.627040
v 0.054079 0.026467 -0.397720 0.980392 0.792157 0.494118
vn 3.067546 0.911757 -5.396049
v 0.050916 0.030948 -0.399594 0.980392 0.788235 0.490196
vn 3.981678 0.039953 -4.728051
v 0.054431 0.029723 -0.397622 0.980392 0.792157 0.494118
vn 5.001918 -0.006849 -3.602275
v 0.056372 0.030477 -0.395576 0.980392 0.800000 0.505882
vn 5.781037 -0.061297 -2.264041
v 0.058008 0.031026 -0.392441 0.972549 0.792157 0.505882
vn 6.011402 0.059133 -1.772040
v 0.058760 0.031359 -0.389886 0.972549 0.792157 0.509804
vn 5.493217 -2.227747 -1.915722
v 0.060280 0.011770 -0.385679 0.988235 0.780392 0.478431
vn 5.485586 -3.020809 -0.123184
v 0.059971 0.009696 -0.377712 0.992157 0.800000 0.443137
vn 5.546099 -2.782386 -0.522170
v 0.059383 0.008102 -0.382351 0.988235 0.800000 0.470588
vn 5.565776 -2.779760 -0.567255
v 0.061032 0.011398 -0.381587 0.988235 0.800000 0.458824
vn 5.622245 -2.682885 -0.637669
v 0.061412 0.011934 -0.376459 0.988235 0.803922 0.466667
vn 5.609131 -2.805592 -0.053085
v 0.061539 0.012329 -0.378176 0.988235 0.800000 0.450980
vn 5.769814 -1.267450 -2.062934
v 0.060602 0.013917 -0.386563 0.980392 0.772549 0.486275
vn 5.687875 -2.278869 -1.276410
v 0.061717 0.013194 -0.382404 0.988235 0.800000 0.470588
vn 5.900006 -1.224275 -1.372326
v 0.062188 0.014527 -0.382361 0.984314 0.772549 0.458824
vn 5.772579 -2.220067 -0.344034
v 0.062089 0.013350 -0.380614 0.988235 0.792157 0.447059
vn 6.043850 -1.464377 -0.162374
v 0.062553 0.014813 -0.379437 0.984314 0.764706 0.435294
vn 5.997643 -1.849613 -0.161246
v 0.062499 0.014974 -0.376894 0.984314 0.768627 0.450980
vn 5.912646 -0.306751 -2.081507
v 0.061106 0.016425 -0.385896 0.980392 0.780392 0.490196
vn 5.919685 -0.171568 -1.959889
v 0.062305 0.017411 -0.382950 0.980392 0.764706 0.470588
vn 5.876205 0.378373 -2.154748
v 0.060635 0.018473 -0.387262 0.980392 0.780392 0.505882
vn 6.044874 -0.233269 -1.505072
v 0.062815 0.018489 -0.381223 0.980392 0.752941 0.450980
vn 6.107072 -1.120579 -0.751754
v 0.062844 0.016470 -0.379430 0.980392 0.745098 0.415686
vn 6.063477 -1.402635 -0.775517
v 0.063351 0.017899 -0.377064 0.980392 0.749020 0.435294
vn 6.122270 -0.421863 -1.252923
v 0.063348 0.019794 -0.378980 0.980392 0.745098 0.443137
vn 5.894012 0.595023 -1.946311
v 0.063034 0.021299 -0.380235 0.972549 0.760784 0.474510
vn 5.110385 -3.452020 -1.099682
v 0.059961 0.009248 -0.375319 0.992157 0.788235 0.427451
vn 5.288588 -2.855893 -1.770091
v 0.061419 0.010674 -0.373786 0.988235 0.800000 0.462745
vn 5.632092 -1.988119 -1.911945
v 0.062326 0.012166 -0.373036 0.988235 0.792157 0.470588
vn 5.396164 -2.176683 -2.348781
v 0.063764 0.011622 -0.368576 0.988235 0.803922 0.494118
vn 5.876236 -1.944724 -1.008631
v 0.062302 0.013960 -0.375193 0.984314 0.784314 0.458824
vn 5.774584 -1.547909 -1.858290
v 0.063444 0.015437 -0.372084 0.984314 0.752941 0.431373
vn 5.654366 -1.545030 -2.140784
v 0.065607 0.013530 -0.366190 0.984314 0.768627 0.466667
vn 5.766266 -1.373730 -2.024940
v 0.064546 0.018058 -0.370847 0.980392 0.713725 0.411765
vn 5.691788 -1.186569 -2.242663
v 0.065802 0.016229 -0.367368 0.980392 0.713725 0.415686
vn 5.928357 -1.637535 -1.254458
v 0.063953 0.018067 -0.373094 0.980392 0.741176 0.431373
vn 5.998471 -0.109370 -1.820837
v 0.064315 0.022625 -0.375068 0.968627 0.733333 0.435294
vn 6.008983 -1.051691 -1.458080
v 0.064492 0.020791 -0.373759 0.980392 0.733333 0.431373
vn 5.789232 -1.027477 -2.208053
v 0.065960 0.019288 -0.367974 0.968627 0.705882 0.400000
vn 5.760772 0.855056 -2.261826
v 0.061446 0.020565 -0.384767 0.972549 0.780392 0.498039
vn 5.638057 1.070545 -2.535770
v 0.060173 0.023569 -0.386012 0.968627 0.760784 0.470588
vn 5.696633 1.340922 -2.227537
v 0.061239 0.023636 -0.383093 0.972549 0.764706 0.486275
vn 5.661967 0.551320 -2.405746
v 0.061153 0.025113 -0.382505 0.980392 0.764706 0.470588
vn 5.786501 0.155908 -2.406349
v 0.060089 0.025714 -0.385610 0.980392 0.768627 0.462745
vn 5.936399 -0.209247 -2.025285
v 0.061046 0.026331 -0.382936 0.980392 0.764706 0.458824
vn 5.668872 0.874464 -2.550049
v 0.061973 0.025410 -0.380781 0.980392 0.772549 0.490196
vn 5.824290 0.858489 -2.142491
v 0.063032 0.024659 -0.378794 0.972549 0.764706 0.478431
vn 5.777637 -0.325034 -2.356148
v 0.058329 0.025287 -0.389429 0.980392 0.792157 0.505882
vn 5.727519 -0.035409 -2.461398
v 0.058903 0.025934 -0.388044 0.980392 0.788235 0.494118
vn 5.915760 0.171528 -1.884408
v 0.060879 0.028589 -0.384100 0.980392 0.764706 0.454902
vn 5.887734 0.234132 -2.085598
v 0.059731 0.030156 -0.386936 0.980392 0.784314 0.490196
vn 5.972882 -0.619089 -1.735496
v 0.066158 0.022615 -0.369299 0.968627 0.713725 0.415686
vn 5.908034 0.882838 -1.914256
v 0.061087 0.030852 -0.382117 0.972549 0.760784 0.458824
vn 5.988318 1.213445 -1.413942
v 0.059379 0.032417 -0.386990 0.972549 0.768627 0.478431
vn 5.850554 0.497708 -2.148504
v 0.061836 0.027980 -0.380215 0.972549 0.760784 0.458824
vn 5.709063 1.689265 -1.959422
v 0.060345 0.032566 -0.383099 0.968627 0.752941 0.462745
vn 5.691436 1.197522 -2.252525
v 0.062239 0.033602 -0.378335 0.964706 0.741176 0.447059
vn 5.912649 0.067176 -2.002618
v 0.065094 0.024659 -0.373200 0.964706 0.709804 0.415686
vn 5.782454 0.706532 -2.342767
v 0.063166 0.026887 -0.377530 0.968627 0.749020 0.458824
vn 5.890580 0.847535 -1.848412
v 0.064570 0.028011 -0.373970 0.960784 0.705882 0.403922
vn 6.039041 0.644758 -1.335037
v 0.066668 0.024753 -0.367498 0.956863 0.701961 0.400000
vn 5.975079 1.584432 -1.061626
v 0.065364 0.027783 -0.370510 0.949020 0.690196 0.380392
vn 5.889662 0.767527 -1.976279
v 0.062903 0.032065 -0.377077 0.964706 0.725490 0.427451
vn 5.881060 1.332856 -1.636397
v 0.062744 0.034250 -0.376380 0.956863 0.721569 0.419608
vn 6.033651 1.377030 -1.030047
v 0.063594 0.032181 -0.374061 0.949020 0.690196 0.396078
vn 5.921684 1.521666 -1.245967
v 0.062518 0.037139 -0.374396 0.949020 0.705882 0.415686
vn 6.027329 1.604414 -0.646057
v 0.063688 0.033759 -0.368819 0.945098 0.690196 0.396078
vn -0.133754 1.171295 -6.170288
v 0.038034 0.024957 -0.401874 0.980392 0.745098 0.466667
vn -0.923142 1.143504 -6.087114
v 0.036066 0.025787 -0.401624 0.972549 0.745098 0.462745
vn -0.603182 1.120956 -6.114331
v 0.037193 0.029067 -0.401230 0.972549 0.733333 0.447059
vn -0.168657 1.051949 -6.175186
v 0.040665 0.026680 -0.401526 0.972549 0.741176 0.454902
vn -0.014719 1.402046 -6.116318
v 0.046459 0.028398 -0.401604 0.972549 0.752941 0.470588
vn -0.132693 1.100029 -6.179585
v 0.043059 0.030341 -0.401141 0.972549 0.741176 0.447059
vn -1.806769 1.263331 -5.846307
v 0.035175 0.028989 -0.400834 0.968627 0.741176 0.466667
vn -1.986171 1.103897 -5.850491
v 0.032903 0.033398 -0.398859 0.972549 0.749020 0.474510
vn -1.675043 1.417903 -5.863041
v 0.035904 0.031604 -0.400440 0.972549 0.733333 0.454902
vn -1.110720 1.307361 -5.994679
v 0.036920 0.033534 -0.400235 0.972549 0.741176 0.454902
vn 0.110324 1.438752 -6.076900
v 0.042413 0.034049 -0.400472 0.972549 0.741176 0.435294
vn -0.521649 1.096373 -6.156278
v 0.038344 0.035638 -0.399940 0.972549 0.741176 0.450980
vn 0.285185 1.239908 -6.138803
v 0.041004 0.036455 -0.399826 0.972549 0.745098 0.443137
vn 0.421329 1.598289 -6.032770
v 0.047026 0.031093 -0.400992 0.972549 0.760784 0.470588
vn 0.308065 1.592386 -6.065213
v 0.045173 0.032712 -0.400589 0.972549 0.749020 0.454902
vn 1.430572 1.902010 -5.774441
v 0.048519 0.031875 -0.400539 0.980392 0.768627 0.478431
vn 3.871577 1.278339 -4.680547
v 0.050022 0.029391 -0.400435 0.980392 0.784314 0.490196
vn 2.396881 1.804541 -5.473047
v 0.049524 0.032199 -0.400073 0.980392 0.772549 0.474510
vn 1.278981 1.942602 -5.784853
v 0.047022 0.035852 -0.399487 0.972549 0.749020 0.454902
vn 3.366019 0.728850 -5.093082
v 0.053579 0.031786 -0.398147 0.980392 0.780392 0.478431
vn 4.323636 0.768585 -4.288160
v 0.055975 0.033444 -0.395846 0.980392 0.780392 0.470588
vn 2.815786 1.870873 -5.205207
v 0.052680 0.034021 -0.398062 0.980392 0.760784 0.458824
vn 2.441758 2.017824 -5.418221
v 0.051308 0.036580 -0.397519 0.972549 0.752941 0.450980
vn 3.366010 2.209310 -4.752863
v 0.054633 0.036172 -0.395945 0.972549 0.745098 0.431373
vn 1.259314 1.583080 -5.937279
v 0.046055 0.039148 -0.398605 0.972549 0.745098 0.447059
vn 2.562355 2.055911 -5.306013
v 0.050940 0.039221 -0.396882 0.980392 0.745098 0.431373
vn 2.131840 1.890079 -5.590166
v 0.048569 0.038988 -0.397898 0.980392 0.745098 0.443137
vn 3.234066 1.966905 -4.976510
v 0.050791 0.041939 -0.395755 0.980392 0.733333 0.415686
vn 4.710856 2.639187 -3.014822
v 0.055006 0.039365 -0.393321 0.964706 0.733333 0.415686
vn 4.554203 1.556341 -3.894088
v 0.053826 0.042155 -0.393240 0.972549 0.733333 0.415686
vn -1.549410 0.972153 -6.005702
v 0.036923 0.036919 -0.399456 0.968627 0.721569 0.431373
vn -0.761335 0.426044 -6.198976
v 0.038151 0.038783 -0.399561 0.968627 0.721569 0.419608
vn -1.509505 0.545742 -6.038777
v 0.033337 0.036622 -0.398463 0.972549 0.741176 0.454902
vn -1.576459 -0.099796 -6.076677
v 0.030539 0.040129 -0.397842 0.980392 0.752941 0.478431
vn -0.901959 -0.227977 -6.203075
v 0.036932 0.040786 -0.399314 0.968627 0.729412 0.443137
vn -1.388594 -0.940191 -6.050716
v 0.033507 0.040820 -0.398596 0.972549 0.745098 0.470588
vn 0.863465 0.598739 -6.189277
v 0.041051 0.039168 -0.399456 0.972549 0.741176 0.435294
vn 0.007964 0.296705 -6.269808
v 0.039230 0.040622 -0.399481 0.972549 0.741176 0.435294
vn -2.207461 -1.264971 -5.727499
v 0.031092 0.044179 -0.398421 0.980392 0.764706 0.494118
vn -1.277219 -0.327020 -6.066105
v 0.032033 0.046946 -0.399201 0.980392 0.768627 0.498039
vn -2.190709 -0.602827 -5.785798
v 0.030713 0.046743 -0.398792 0.980392 0.760784 0.490196
vn -0.280610 0.032983 -6.229896
v 0.034051 0.046496 -0.399418 0.980392 0.780392 0.498039
vn 0.537356 0.912306 -6.148520
v 0.034725 0.049879 -0.399157 0.980392 0.800000 0.513725
vn 1.317867 0.768184 -6.082821
v 0.044134 0.039945 -0.398795 0.972549 0.745098 0.443137
vn 1.994301 0.564845 -5.925085
v 0.045168 0.042095 -0.398304 0.972549 0.752941 0.447059
vn 0.826648 0.258059 -6.192675
v 0.041398 0.041884 -0.399343 0.972549 0.749020 0.454902
vn 1.755603 0.954200 -5.843998
v 0.044213 0.046674 -0.398458 0.980392 0.764706 0.462745
vn 2.017323 1.384878 -5.765757
v 0.046768 0.040716 -0.398037 0.980392 0.749020 0.435294
vn 2.657202 0.786078 -5.623778
v 0.046841 0.042696 -0.397547 0.980392 0.749020 0.435294
vn 3.327384 0.959558 -5.226686
v 0.049534 0.043988 -0.395907 0.980392 0.745098 0.419608
vn 2.783710 0.382171 -5.597536
v 0.046694 0.045263 -0.397508 0.980392 0.760784 0.447059
vn 4.078892 1.071776 -4.556396
v 0.052811 0.044996 -0.393483 0.980392 0.741176 0.415686
vn 3.983338 1.214342 -4.692238
v 0.051592 0.047575 -0.393741 0.980392 0.752941 0.435294
vn 1.198935 0.577840 -6.112413
v 0.042551 0.045584 -0.398918 0.980392 0.760784 0.462745
vn 0.709994 0.880653 -6.135137
v 0.040231 0.047096 -0.399102 0.980392 0.780392 0.486275
vn 1.233088 1.982988 -5.754621
v 0.041185 0.049395 -0.398443 0.980392 0.784314 0.490196
vn 2.926955 1.289371 -5.201359
v 0.047809 0.048851 -0.396606 0.980392 0.760784 0.450980
vn 3.951057 1.849411 -4.445655
v 0.049848 0.050239 -0.394525 0.980392 0.760784 0.447059
vn 2.227098 2.008636 -5.301222
v 0.047134 0.050549 -0.396368 0.980392 0.760784 0.454902
vn 3.486938 2.286252 -4.671782
v 0.048627 0.051084 -0.395083 0.980392 0.764706 0.454902
vn 2.882515 2.942514 -4.639401
v 0.048059 0.053984 -0.393912 0.980392 0.752941 0.447059
vn 4.222106 2.584759 -3.713915
v 0.050997 0.054071 -0.391424 0.968627 0.749020 0.443137
vn 5.002997 0.385233 -3.310414
v 0.056881 0.033803 -0.394767 0.972549 0.780392 0.486275
vn 4.658133 1.610825 -3.459009
v 0.056572 0.035297 -0.394656 0.964706 0.760784 0.466667
vn 5.801258 1.009887 -2.082624
v 0.057476 0.034152 -0.393177 0.964706 0.764706 0.478431
vn 5.485163 2.145018 -1.906641
v 0.057089 0.035566 -0.393275 0.952941 0.745098 0.454902
vn 4.085876 2.429609 -3.680596
v 0.055928 0.036336 -0.394910 0.968627 0.745098 0.443137
vn 5.247713 2.726425 -2.054803
v 0.056408 0.036873 -0.393317 0.952941 0.733333 0.435294
vn 4.659111 0.997897 -3.971386
v 0.053570 0.045433 -0.392578 0.972549 0.745098 0.435294
vn 5.174338 1.313090 -3.104823
v 0.054631 0.045901 -0.391020 0.964706 0.745098 0.435294
vn 5.938756 0.786730 -1.674331
v 0.058604 0.033233 -0.390173 0.968627 0.768627 0.486275
vn 5.837359 1.793180 -1.291591
v 0.058433 0.034591 -0.389577 0.960784 0.749020 0.462745
vn 5.826057 1.934368 -1.308421
v 0.059275 0.034283 -0.384782 0.968627 0.760784 0.474510
vn 5.972955 0.827694 -1.487767
v 0.058169 0.037995 -0.384778 0.972549 0.780392 0.486275
vn 5.623831 1.995302 -1.838265
v 0.059343 0.035250 -0.383161 0.968627 0.764706 0.474510
vn 5.289239 2.160435 -2.529436
v 0.061085 0.034655 -0.380197 0.964706 0.745098 0.450980
vn 5.374340 2.052671 -2.461925
v 0.061769 0.035797 -0.377746 0.956863 0.729412 0.435294
vn 5.612255 1.031437 -0.284372
v 0.059103 0.036940 -0.381823 0.968627 0.752941 0.462745
vn 5.278272 2.030289 -2.421993
v 0.059519 0.037290 -0.380245 0.968627 0.749020 0.458824
vn 5.914088 0.726299 -1.657356
v 0.058990 0.038396 -0.380991 0.972549 0.780392 0.490196
vn 5.396887 1.603197 -2.747254
v 0.060052 0.039011 -0.378344 0.964706 0.745098 0.454902
vn 5.513776 2.515767 -1.530576
v 0.057160 0.037315 -0.390427 0.960784 0.741176 0.443137
vn 5.582103 2.084195 -1.888503
v 0.055786 0.039853 -0.390585 0.960784 0.733333 0.427451
vn 5.732251 1.978603 -1.512638
v 0.057608 0.037624 -0.387626 0.964706 0.749020 0.454902
vn 4.626133 1.725086 -3.028455
v 0.056959 0.038950 -0.387676 0.980392 0.760784 0.450980
vn 5.658930 1.352199 -2.064029
v 0.056095 0.040111 -0.389161 0.964706 0.745098 0.435294
vn 5.335185 0.325744 -3.165629
v 0.056698 0.040410 -0.387799 0.980392 0.760784 0.454902
vn 5.368132 0.115882 -3.202473
v 0.057397 0.040694 -0.386849 0.980392 0.760784 0.454902
vn 5.273298 0.318452 -3.392306
v 0.056599 0.042140 -0.387985 0.972549 0.741176 0.415686
vn 5.651563 0.073942 -2.404015
v 0.058335 0.042835 -0.385402 0.968627 0.752941 0.447059
vn 5.351821 0.737337 -2.991696
v 0.057970 0.044581 -0.385881 0.964706 0.725490 0.415686
vn 6.050323 -0.317882 -1.424541
v 0.058753 0.042731 -0.383955 0.960784 0.749020 0.450980
vn 6.216025 -0.189965 -0.773029
v 0.058959 0.041754 -0.381241 0.968627 0.768627 0.478431
vn 5.987983 0.083701 -1.737931
v 0.059357 0.041953 -0.379040 0.972549 0.772549 0.474510
vn 5.933560 0.329608 -1.715864
v 0.058776 0.044509 -0.383948 0.952941 0.725490 0.431373
vn 5.486701 2.003745 -2.244475
v 0.061893 0.037113 -0.376355 0.952941 0.725490 0.435294
vn 5.541635 1.803241 -2.339483
v 0.061665 0.039196 -0.374980 0.956863 0.725490 0.435294
vn 6.031909 1.565347 -0.599793
v 0.063326 0.035983 -0.366318 0.937255 0.686275 0.400000
vn 6.144731 1.108397 -0.492080
v 0.063007 0.037777 -0.365532 0.945098 0.690196 0.403922
vn 5.832691 1.330024 -1.875180
v 0.061217 0.041099 -0.374661 0.956863 0.729412 0.435294
vn 5.727811 0.819057 -2.376969
v 0.059675 0.040321 -0.378513 0.972549 0.760784 0.466667
vn 5.919053 0.525797 -2.028833
v 0.060440 0.043048 -0.376134 0.964706 0.752941 0.458824
vn 6.119103 0.084190 -1.367139
v 0.059481 0.044824 -0.378886 0.960784 0.749020 0.454902
vn 6.103884 1.074151 -0.936173
v 0.062362 0.039815 -0.371229 0.949020 0.705882 0.415686
vn 6.069124 0.744737 -1.420313
v 0.060177 0.045864 -0.376010 0.952941 0.729412 0.443137
vn 6.104168 0.946189 -0.879311
v 0.062337 0.042676 -0.369337 0.945098 0.705882 0.415686
vn 6.150587 1.124531 -0.462765
v 0.062018 0.046124 -0.365676 0.933333 0.705882 0.427451
vn 5.536963 0.851439 -2.771886
v 0.055075 0.043019 -0.390863 0.968627 0.741176 0.431373
vn 5.541818 0.508040 -2.797898
v 0.055605 0.043043 -0.389414 0.968627 0.745098 0.427451
vn 5.493800 1.164628 -2.767179
v 0.055193 0.045876 -0.389835 0.960784 0.741176 0.435294
vn 5.261719 1.132787 -3.223948
v 0.055904 0.046307 -0.388274 0.964706 0.729412 0.427451
vn 5.319400 1.425735 -2.971545
v 0.057793 0.045872 -0.385619 0.960784 0.721569 0.419608
vn 5.558265 1.301786 -2.390246
v 0.058397 0.046221 -0.384336 0.952941 0.713725 0.419608
vn 5.903766 1.348576 -1.638103
v 0.058668 0.047554 -0.382428 0.945098 0.705882 0.427451
vn 6.076991 0.749895 -1.281968
v 0.058890 0.046343 -0.382473 0.949020 0.721569 0.435294
vn 6.062654 0.865015 -1.288316
v 0.059318 0.048037 -0.379256 0.945098 0.725490 0.435294
vn 5.218335 2.279444 -2.612586
v 0.057208 0.050852 -0.383144 0.952941 0.705882 0.415686
vn 5.637936 1.864257 -1.901859
v 0.058384 0.049317 -0.381869 0.945098 0.694118 0.411765
vn 4.697837 1.921568 -3.659908
v 0.052751 0.050818 -0.391084 0.968627 0.745098 0.443137
vn 5.167908 1.808988 -3.049656
v 0.054615 0.049370 -0.389010 0.960784 0.729412 0.435294
vn 4.961297 2.188716 -3.023659
v 0.053528 0.051938 -0.389370 0.956863 0.733333 0.435294
vn 5.107769 2.360572 -2.765902
v 0.055216 0.052748 -0.384857 0.956863 0.725490 0.435294
vn 4.880061 2.601100 -2.917185
v 0.052613 0.054476 -0.388742 0.960784 0.741176 0.443137
vn 5.107759 2.552665 -2.546651
v 0.053801 0.054956 -0.385981 0.956863 0.733333 0.443137
vn 4.694158 2.888847 -2.934535
v 0.053815 0.056238 -0.384673 0.956863 0.733333 0.450980
vn 5.254945 2.408163 -2.390985
v 0.056031 0.054929 -0.381809 0.952941 0.721569 0.435294
vn 5.916157 1.406515 -1.428689
v 0.059609 0.050468 -0.375758 0.945098 0.713725 0.431373
vn 6.088318 1.138161 -1.036100
v 0.060895 0.047764 -0.370708 0.945098 0.713725 0.435294
vn 5.937282 1.335375 -1.251993
v 0.059985 0.051569 -0.373380 0.945098 0.705882 0.427451
vn 5.631713 2.050995 -1.820084
v 0.058257 0.055518 -0.374864 0.945098 0.705882 0.427451
vn 5.472602 2.357346 -1.969628
v 0.056805 0.055830 -0.378543 0.945098 0.709804 0.427451
vn 5.781039 2.081329 -1.110903
v 0.059154 0.055437 -0.371663 0.933333 0.701961 0.415686
vn 5.906813 1.820214 -1.082322
v 0.059390 0.055981 -0.368964 0.929412 0.694118 0.415686
vn 5.541013 2.530998 -1.495965
v 0.057985 0.057327 -0.373154 0.929412 0.694118 0.415686
vn -2.668286 -0.604253 -5.639696
v 0.029002 0.045233 -0.397762 0.980392 0.752941 0.486275
vn -2.105749 -0.443265 -5.895266
v 0.028815 0.051046 -0.398184 0.980392 0.760784 0.474510
vn -2.819129 -0.784413 -5.549749
v 0.028173 0.049421 -0.397692 0.980392 0.745098 0.462745
vn 0.524594 0.921705 -6.182829
v 0.037125 0.048559 -0.399078 0.980392 0.788235 0.505882
vn 1.253996 2.270769 -5.598749
v 0.038725 0.051210 -0.398322 0.980392 0.792157 0.505882
vn -0.461269 0.848919 -6.111415
v 0.031582 0.052888 -0.398936 0.980392 0.784314 0.505882
vn -2.606003 -0.986513 -5.551699
v 0.025534 0.052733 -0.397284 0.984314 0.772549 0.494118
vn -1.853907 -0.077021 -5.951173
v 0.026267 0.054822 -0.397733 0.984314 0.784314 0.498039
vn -1.465863 0.065831 -6.103119
v 0.028639 0.053241 -0.398211 0.984314 0.780392 0.490196
vn -1.466148 0.426505 -6.039266
v 0.030093 0.052800 -0.398669 0.980392 0.772549 0.490196
vn -0.621676 0.823949 -6.176002
v 0.029475 0.054647 -0.398292 0.984314 0.788235 0.494118
vn -2.817828 -0.148396 -5.514801
v 0.024961 0.054571 -0.397216 0.988235 0.780392 0.494118
vn -2.337939 0.730940 -5.647836
v 0.025696 0.056809 -0.397489 0.988235 0.788235 0.505882
vn -0.885298 0.801107 -6.085120
v 0.027154 0.056557 -0.397885 0.988235 0.800000 0.505882
vn 0.552128 1.537636 -5.989534
v 0.032558 0.053939 -0.398703 0.984314 0.792157 0.505882
vn 1.666817 1.780802 -5.742721
v 0.034393 0.054937 -0.398043 0.984314 0.800000 0.509804
vn 1.679320 2.022223 -5.680444
v 0.036052 0.053188 -0.397940 0.984314 0.800000 0.513725
vn 0.789727 2.147495 -5.825692
v 0.033120 0.058844 -0.396972 0.984314 0.807843 0.513725
vn 1.999202 1.706805 -5.696265
v 0.035118 0.056676 -0.397155 0.984314 0.807843 0.509804
vn -0.024223 1.576949 -6.068348
v 0.030264 0.055842 -0.398097 0.984314 0.800000 0.505882
vn 0.002437 1.869606 -5.956032
v 0.028080 0.058432 -0.397498 0.988235 0.815686 0.525490
vn 1.297391 1.678579 -5.841321
v 0.034767 0.058294 -0.396883 0.984314 0.807843 0.513725
vn 2.275115 2.281033 -5.341529
v 0.037723 0.054571 -0.396679 0.984314 0.807843 0.521569
vn 1.835424 3.268466 -5.031466
v 0.040051 0.052425 -0.397102 0.984314 0.800000 0.509804
vn 2.349312 1.591513 -5.545192
v 0.039220 0.055295 -0.395698 0.984314 0.815686 0.525490
vn 1.036335 3.864229 -4.667578
v 0.041676 0.053091 -0.395949 0.984314 0.788235 0.498039
vn 1.738219 2.601328 -5.275361
v 0.040790 0.054200 -0.395468 0.984314 0.800000 0.513725
vn 1.988369 1.210042 -5.818393
v 0.041220 0.056044 -0.394846 0.984314 0.807843 0.521569
vn 1.437321 2.748702 -5.345639
v 0.045297 0.051673 -0.396481 0.980392 0.768627 0.470588
vn 0.713852 3.441164 -5.201809
v 0.043289 0.052728 -0.396048 0.980392 0.780392 0.490196
vn 1.900055 3.540784 -4.763733
v 0.046546 0.054760 -0.394095 0.972549 0.749020 0.443137
vn 3.213236 3.234079 -4.157266
v 0.049333 0.056343 -0.391405 0.968627 0.741176 0.431373
vn 1.792939 2.941214 -5.211176
v 0.044562 0.055866 -0.393907 0.980392 0.764706 0.466667
vn 2.612120 2.260565 -5.183610
v 0.043561 0.057411 -0.393686 0.980392 0.788235 0.490196
vn 2.617326 3.156750 -4.753407
v 0.045309 0.057789 -0.392432 0.972549 0.752941 0.450980
vn 2.817301 1.929365 -4.944992
v 0.037148 0.059319 -0.395822 0.984314 0.815686 0.525490
vn 2.282624 1.313057 -5.689706
v 0.037830 0.057842 -0.395779 0.984314 0.815686 0.525490
vn 1.300287 2.871697 -5.370332
v 0.034553 0.060624 -0.395972 0.984314 0.815686 0.525490
vn 2.035013 1.630072 -5.559327
v 0.039921 0.058463 -0.395067 0.984314 0.815686 0.529412
vn 2.662459 2.625833 -5.007284
v 0.041615 0.059422 -0.393837 0.984314 0.803922 0.521569
vn 2.021328 2.972494 -5.101354
v 0.037345 0.060923 -0.394886 0.984314 0.807843 0.525490
vn 3.107455 3.077468 -4.401914
v 0.042900 0.060051 -0.392707 0.980392 0.784314 0.490196
vn 2.482062 3.242755 -4.659938
v 0.040857 0.060760 -0.393472 0.984314 0.803922 0.521569
vn 2.930468 3.697797 -4.114000
v 0.042083 0.061143 -0.392339 0.980392 0.784314 0.498039
vn 3.158335 3.628441 -4.005568
v 0.044691 0.060321 -0.391008 0.972549 0.760784 0.458824
vn 3.089105 4.134599 -3.572919
v 0.041531 0.064376 -0.389382 0.980392 0.780392 0.490196
vn -3.470439 1.094917 -5.081356
v 0.024131 0.058121 -0.396286 0.988235 0.784314 0.494118
vn -2.526450 1.710974 -5.440145
v 0.025263 0.058560 -0.396826 0.988235 0.803922 0.525490
vn -1.404553 2.128438 -5.485987
v 0.026542 0.058569 -0.397378 0.988235 0.807843 0.525490
vn -0.791040 1.429754 -5.937104
v 0.026311 0.059802 -0.396714 0.988235 0.823529 0.549020
vn -1.703413 1.011536 -5.907334
v 0.024512 0.061226 -0.395651 0.988235 0.815686 0.537255
vn -0.952820 1.669029 -5.968373
v 0.025724 0.062260 -0.395681 0.988235 0.823529 0.549020
vn -0.399334 2.348479 -5.799716
v 0.027828 0.060489 -0.396652 0.988235 0.823529 0.549020
vn -0.223874 2.267651 -5.823516
v 0.026875 0.063206 -0.395556 0.988235 0.823529 0.549020
vn 0.373600 2.489543 -5.734417
v 0.029641 0.061504 -0.396245 0.988235 0.823529 0.541176
vn 0.516647 3.056914 -5.404234
v 0.027987 0.064010 -0.395171 0.988235 0.823529 0.541176
vn 0.997771 3.048461 -5.359859
v 0.031551 0.062372 -0.395599 0.988235 0.823529 0.537255
vn 1.287694 3.439855 -5.084195
v 0.032759 0.065537 -0.393202 0.988235 0.815686 0.525490
vn -1.428798 0.035926 -6.042924
v 0.022722 0.062020 -0.395311 0.988235 0.815686 0.529412
vn -0.583997 1.246735 -6.070538
v 0.021792 0.064461 -0.394897 0.988235 0.815686 0.525490
vn 0.014046 2.257954 -5.855654
v 0.023305 0.064884 -0.394773 0.988235 0.815686 0.529412
vn 0.018359 2.404112 -5.743631
v 0.020575 0.066320 -0.394295 0.988235 0.803922 0.513725
vn 0.388472 2.964472 -5.510244
v 0.024018 0.066429 -0.394053 0.988235 0.807843 0.521569
vn 0.754272 3.291496 -5.255326
v 0.024910 0.069618 -0.392168 0.984314 0.800000 0.505882
vn 0.883134 3.368103 -5.223663
v 0.027432 0.066602 -0.393414 0.988235 0.815686 0.525490
vn 0.912555 3.305673 -5.257540
v 0.030191 0.067150 -0.392673 0.988235 0.815686 0.521569
vn 1.613542 3.827898 -4.592566
v 0.032437 0.067784 -0.391793 0.984314 0.803922 0.505882
vn 1.244333 3.700208 -4.896904
v 0.028016 0.069227 -0.391682 0.984314 0.800000 0.505882
vn 1.254676 3.947677 -4.674489
v 0.030537 0.068513 -0.391673 0.984314 0.803922 0.505882
vn 1.738365 4.307162 -4.223317
v 0.029392 0.071385 -0.389233 0.984314 0.784314 0.490196
vn 1.913862 3.415001 -4.897869
v 0.036639 0.063509 -0.393345 0.984314 0.807843 0.525490
vn 0.629444 4.290755 -3.937617
v 0.034748 0.066339 -0.392233 0.984314 0.800000 0.509804
vn 2.283815 3.424026 -4.715608
v 0.038907 0.062011 -0.393483 0.984314 0.803922 0.521569
vn 2.849702 3.956908 -3.896513
v 0.038291 0.065358 -0.391051 0.980392 0.800000 0.509804
vn 2.362415 3.596529 -4.472621
v 0.036279 0.065694 -0.392082 0.984314 0.803922 0.513725
vn 3.134569 4.065598 -3.469962
v 0.048628 0.058394 -0.389988 0.964706 0.725490 0.415686
vn 3.670272 4.159713 -2.920120
v 0.047847 0.060123 -0.388216 0.960784 0.721569 0.415686
vn 3.601254 3.741498 -3.505004
v 0.046401 0.061479 -0.388277 0.968627 0.745098 0.443137
vn 4.183167 3.348846 -3.243133
v 0.048298 0.061325 -0.385946 0.964706 0.729412 0.431373
vn 3.471986 3.732254 -3.617901
v 0.046020 0.063078 -0.387020 0.968627 0.745098 0.447059
vn 3.150666 3.981252 -3.700422
v 0.044291 0.062527 -0.388996 0.972549 0.752941 0.458824
vn 2.060910 4.504704 -3.836286
v 0.032474 0.069765 -0.389600 0.980392 0.788235 0.494118
vn 2.874848 4.450379 -3.373553
v 0.040849 0.066456 -0.387277 0.972549 0.780392 0.494118
vn 2.785267 4.259105 -3.682211
v 0.043805 0.066739 -0.384615 0.968627 0.745098 0.462745
vn 3.026492 4.083519 -3.676516
v 0.045598 0.064956 -0.385315 0.964706 0.729412 0.435294
vn 3.105486 4.223835 -3.456499
v 0.046023 0.068451 -0.380907 0.960784 0.713725 0.419608
vn 3.387787 3.905589 -3.511174
v 0.047682 0.066159 -0.382247 0.960784 0.709804 0.415686
vn 2.834294 4.103938 -3.808706
v 0.043070 0.069134 -0.382583 0.964706 0.745098 0.462745
vn 2.961935 4.522282 -3.122683
v 0.042872 0.071867 -0.379576 0.956863 0.729412 0.450980
vn 2.597098 4.512813 -3.507994
v 0.035114 0.070152 -0.387200 0.980392 0.780392 0.494118
vn 2.434023 4.393539 -3.666574
v 0.036025 0.067494 -0.390368 0.980392 0.788235 0.505882
vn 2.770390 4.197381 -3.708627
v 0.040387 0.068510 -0.384878 0.972549 0.768627 0.486275
vn 2.380622 4.618200 -3.516908
v 0.033240 0.072886 -0.385218 0.972549 0.772549 0.490196
vn 2.227557 4.331871 -3.751539
v 0.037610 0.072803 -0.382445 0.964706 0.752941 0.470588
vn 2.735187 4.226456 -3.732239
v 0.040439 0.071315 -0.382196 0.968627 0.760784 0.478431
vn 2.369331 4.636548 -3.482953
v 0.040675 0.074674 -0.376937 0.960784 0.745098 0.466667
vn 3.446702 4.308177 -2.995943
v 0.047188 0.071202 -0.375441 0.949020 0.705882 0.427451
vn 2.979167 4.461554 -3.240857
v 0.042367 0.073893 -0.376643 0.952941 0.733333 0.462745
vn 3.425595 4.091259 -3.311374
v 0.046443 0.073345 -0.373523 0.949020 0.721569 0.443137
vn 3.540144 4.368694 -2.690666
v 0.045520 0.075290 -0.372073 0.945098 0.721569 0.450980
vn 3.040563 4.282341 -3.384372
v 0.042328 0.076381 -0.373934 0.956863 0.741176 0.462745
vn 3.565839 4.795796 -1.779718
v 0.044216 0.077087 -0.370432 0.925490 0.705882 0.435294
vn 4.000594 2.942445 -3.516907
v 0.050404 0.056700 -0.390140 0.968627 0.745098 0.443137
vn 4.230142 3.757594 -2.410308
v 0.051186 0.057391 -0.388177 0.960784 0.725490 0.435294
vn 4.248615 3.809622 -2.586866
v 0.052232 0.057616 -0.385404 0.956863 0.725490 0.435294
vn 4.839188 3.047857 -2.405373
v 0.054795 0.057161 -0.382134 0.956863 0.725490 0.447059
vn 4.267432 3.768075 -2.522781
v 0.053610 0.058496 -0.382405 0.956863 0.725490 0.443137
vn 4.575420 3.831723 -1.964386
v 0.054220 0.058414 -0.381090 0.949020 0.709804 0.431373
vn 4.046126 3.746028 -2.943325
v 0.050729 0.059612 -0.384514 0.960784 0.725490 0.443137
vn 4.433175 3.066040 -3.224568
v 0.051375 0.060600 -0.382701 0.964706 0.741176 0.450980
vn 4.332125 3.570020 -2.798275
v 0.052622 0.060046 -0.381558 0.956863 0.725490 0.447059
vn 4.427058 2.842711 -3.419797
v 0.049890 0.062679 -0.382962 0.964706 0.729412 0.435294
vn 4.845175 2.794632 -2.774472
v 0.051799 0.064005 -0.379178 0.956863 0.733333 0.454902
vn 3.878617 3.323085 -3.609866
v 0.048028 0.063778 -0.384282 0.964706 0.725490 0.431373
vn 5.035182 2.987809 -2.257866
v 0.055851 0.057953 -0.378258 0.949020 0.713725 0.435294
vn 5.247228 2.764556 -1.954815
v 0.056752 0.057866 -0.376390 0.937255 0.701961 0.415686
vn 4.903059 2.925800 -2.595469
v 0.053332 0.061724 -0.378612 0.956863 0.729412 0.447059
vn 5.583225 2.327143 -1.668288
v 0.058048 0.059035 -0.369911 0.937255 0.701961 0.415686
vn 5.170090 2.841943 -2.147492
v 0.054277 0.062218 -0.375771 0.945098 0.709804 0.431373
vn 4.376404 3.322138 -2.881518
v 0.050533 0.065662 -0.379570 0.956863 0.721569 0.435294
vn 5.125024 2.793992 -2.286330
v 0.054416 0.064715 -0.372621 0.949020 0.709804 0.419608
vn 5.263021 2.669980 -2.045915
v 0.055673 0.064878 -0.369668 0.945098 0.701961 0.411765
vn 3.803601 3.990932 -2.864233
v 0.049390 0.067100 -0.379351 0.952941 0.701961 0.403922
vn 4.017866 4.065857 -2.587471
v 0.049307 0.069556 -0.375203 0.949020 0.705882 0.415686
vn 4.668667 3.414143 -2.420339
v 0.052605 0.067164 -0.373154 0.945098 0.701961 0.411765
vn 4.395065 3.738458 -2.431578
v 0.052116 0.069689 -0.370563 0.933333 0.686275 0.400000
vn 3.936924 3.987122 -2.789373
v 0.048671 0.071940 -0.372818 0.937255 0.694118 0.415686
vn 3.990176 4.304970 -2.112484
v 0.048422 0.073445 -0.370829 0.925490 0.690196 0.427451
vn 0.792540 3.671463 -4.999827
v 0.022010 0.072555 -0.390542 0.984314 0.792157 0.505882
vn 0.135445 2.749773 -5.558003
v 0.016909 0.070575 -0.392438 0.988235 0.788235 0.498039
vn 0.600155 4.144392 -4.562837
v 0.019650 0.073353 -0.390326 0.984314 0.788235 0.509804
vn 1.030393 4.708085 -3.863064
v 0.023157 0.073899 -0.389119 0.980392 0.780392 0.490196
vn 1.262800 3.880354 -4.734375
v 0.025033 0.071386 -0.390882 0.984314 0.784314 0.490196
vn 0.125323 5.318040 -3.163868
v 0.018612 0.074630 -0.388867 0.980392 0.768627 0.490196
vn 1.681657 4.408462 -4.125434
v 0.026715 0.072823 -0.388907 0.980392 0.772549 0.474510
vn 2.125173 4.553490 -3.746918
v 0.030368 0.072671 -0.387368 0.980392 0.780392 0.490196
vn 1.071249 5.289780 -3.145041
v 0.024091 0.074435 -0.387974 0.972549 0.760784 0.470588
vn 1.766162 4.941228 -3.373982
v 0.028667 0.074201 -0.386375 0.972549 0.768627 0.486275
vn 1.114912 5.352108 -3.085899
v 0.025401 0.075311 -0.385882 0.972549 0.752941 0.470588
vn 1.663317 5.389751 -2.719127
v 0.027927 0.076851 -0.382113 0.968627 0.768627 0.490196
vn 1.974405 5.439894 -2.409032
v 0.030758 0.076374 -0.381039 0.968627 0.768627 0.490196
vn 1.904637 5.357419 -2.607195
v 0.030957 0.077747 -0.377119 0.972549 0.784314 0.509804
vn 0.473190 5.363710 -3.213218
v 0.020214 0.075870 -0.386033 0.972549 0.760784 0.470588
vn 0.373320 4.860369 -3.953392
v 0.019234 0.076969 -0.384618 0.980392 0.764706 0.474510
vn 0.857264 5.076722 -3.592794
v 0.021872 0.076718 -0.384489 0.980392 0.749020 0.458824
vn 1.502797 5.281399 -3.032043
v 0.024277 0.078019 -0.381750 0.972549 0.760784 0.474510
vn 0.617077 5.306210 -3.194890
v 0.019002 0.079640 -0.381441 0.980392 0.772549 0.494118
vn 1.224457 5.143257 -3.296929
v 0.020769 0.079250 -0.381559 0.980392 0.772549 0.490196
vn 1.894999 4.843278 -3.476671
v 0.024119 0.080454 -0.377357 0.980392 0.788235 0.513725
vn 1.161283 5.211637 -3.280916
v 0.021428 0.081005 -0.377887 0.980392 0.788235 0.513725
vn 1.761990 5.510561 -2.441269
v 0.026188 0.078343 -0.379878 0.972549 0.772549 0.494118
vn 1.965621 4.840751 -3.349928
v 0.031622 0.078824 -0.374865 0.980392 0.800000 0.525490
vn 2.092258 5.147133 -2.830441
v 0.028025 0.078748 -0.377236 0.980392 0.788235 0.513725
vn 2.254582 4.833874 -3.235075
v 0.026125 0.079561 -0.377340 0.980392 0.788235 0.509804
vn 2.136652 4.293463 -3.936305
v 0.028952 0.079444 -0.375662 0.980392 0.800000 0.521569
vn 1.933924 4.264636 -4.180815
v 0.025776 0.081256 -0.375698 0.980392 0.800000 0.513725
vn 1.210001 4.587569 -4.087771
v 0.023025 0.082440 -0.375573 0.980392 0.792157 0.513725
vn 1.928458 4.650385 -3.730079
v 0.026978 0.083213 -0.373106 0.980392 0.800000 0.525490
vn 2.036582 4.059745 -4.277802
v 0.028107 0.081734 -0.374295 0.980392 0.800000 0.521569
vn 2.496845 4.673900 -2.860507
v 0.029164 0.082240 -0.373205 0.980392 0.800000 0.525490
vn 2.908006 4.166797 -3.511311
v 0.031309 0.080134 -0.373407 0.980392 0.800000 0.525490
vn 2.364661 4.853600 -3.202917
v 0.035007 0.073364 -0.383272 0.968627 0.764706 0.478431
vn 2.206269 5.066212 -2.942141
v 0.033122 0.074479 -0.382989 0.968627 0.768627 0.490196
vn 2.043829 5.280868 -2.715991
v 0.035761 0.074609 -0.380473 0.964706 0.760784 0.474510
vn 1.701564 4.912447 -3.447850
v 0.037701 0.075568 -0.377322 0.968627 0.752941 0.470588
vn 1.101033 5.071635 -3.503062
v 0.035234 0.076848 -0.376581 0.972549 0.760784 0.470588
vn 1.358139 4.689416 -3.831928
v 0.038292 0.078203 -0.374409 0.964706 0.745098 0.454902
vn 1.767384 5.457591 -2.534596
v 0.033838 0.076401 -0.378052 0.968627 0.768627 0.490196
vn 1.482293 5.283909 -2.976415
v 0.033157 0.077386 -0.376367 0.980392 0.784314 0.505882
vn 1.238703 4.880602 -3.619830
v 0.033078 0.079115 -0.373691 0.980392 0.780392 0.490196
vn 0.504143 5.147864 -3.514840
v 0.036629 0.079032 -0.373628 0.964706 0.745098 0.462745
vn 1.375463 5.321257 -2.889509
v 0.038053 0.079785 -0.372094 0.956863 0.733333 0.450980
vn 1.044739 5.283615 -3.206921
v 0.036248 0.080607 -0.371023 0.964706 0.752941 0.470588
vn 1.828858 5.367360 -2.654622
v 0.037855 0.081044 -0.369527 0.952941 0.733333 0.458824
vn 2.250820 4.608881 -3.475012
v 0.039857 0.078139 -0.373738 0.960784 0.741176 0.450980
vn 2.646883 4.994321 -2.531168
v 0.040512 0.078964 -0.371880 0.949020 0.729412 0.454902
vn 3.306970 5.041244 -1.672293
v 0.041785 0.078979 -0.369847 0.933333 0.713725 0.450980
vn 2.680466 5.238644 -2.145101
v 0.039847 0.080241 -0.369397 0.945098 0.729412 0.462745
vn 1.950631 4.304512 -4.082165
v 0.032600 0.080697 -0.372075 0.980392 0.784314 0.498039
vn 1.645917 4.907541 -3.543751
v 0.034627 0.081717 -0.370043 0.968627 0.772549 0.490196
vn 2.585274 4.151735 -3.929744
v 0.031609 0.081512 -0.371877 0.980392 0.800000 0.521569
vn 2.379603 4.623218 -3.506500
v 0.032117 0.082824 -0.370117 0.972549 0.788235 0.509804
vn 2.282019 5.104029 -2.854512
v 0.034041 0.083400 -0.367785 0.960784 0.764706 0.486275
vn 0.343216 5.180331 -3.512981
v 0.017258 0.079582 -0.381637 0.984314 0.772549 0.486275
vn 0.417151 4.785015 -4.031262
v 0.021142 0.084246 -0.373839 0.980392 0.792157 0.509804
vn 0.586589 4.949538 -3.812771
v 0.018791 0.083673 -0.374660 0.980392 0.800000 0.521569
vn 1.310833 4.461558 -4.056449
v 0.023600 0.083546 -0.374357 0.980392 0.788235 0.509804
vn 0.502238 5.100553 -3.583009
v 0.020596 0.085825 -0.371893 0.980392 0.792157 0.521569
vn 0.380085 5.068155 -3.689932
v 0.018453 0.086369 -0.371225 0.980392 0.800000 0.525490
vn 1.185956 5.105208 -3.377352
v 0.023105 0.085273 -0.372166 0.972549 0.788235 0.513725
vn 1.245852 5.258586 -3.196541
v 0.022420 0.087071 -0.369255 0.972549 0.780392 0.509804
vn 2.121302 4.837844 -3.261685
v 0.028479 0.084653 -0.370449 0.972549 0.792157 0.521569
vn 2.119059 5.102163 -2.960381
v 0.028834 0.085680 -0.368339 0.968627 0.784314 0.505882
vn 2.028978 5.144924 -2.907410
v 0.028151 0.087136 -0.366419 0.964706 0.772549 0.494118
vn 1.221032 4.990808 -3.576343
v 0.016906 0.086151 -0.371779 0.980392 0.803922 0.529412
vn 0.777793 5.303534 -3.256652
v 0.018583 0.088329 -0.368406 0.972549 0.788235 0.525490
vn 1.301125 5.317092 -3.053843
v 0.016316 0.088991 -0.367971 0.972549 0.800000 0.541176
vn 0.893283 5.527107 -2.792596
v 0.016659 0.090784 -0.363979 0.968627 0.780392 0.521569
vn 4.841649 -2.297547 -3.230557
v 0.065117 -0.031154 -0.349145 0.960784 0.678431 0.411765
vn 4.890414 -0.859459 -3.762682
v 0.066454 -0.028802 -0.348499 0.980392 0.705882 0.419608
vn 5.060606 -0.629300 -3.648501
v 0.063647 -0.028503 -0.352288 0.980392 0.705882 0.435294
vn 5.554206 -0.236619 -2.883634
v 0.063232 -0.027412 -0.353130 0.984314 0.709804 0.419608
vn 5.167555 0.298842 -3.533784
v 0.065684 -0.027594 -0.349555 0.988235 0.745098 0.458824
vn 4.514685 -3.181030 -2.955659
v 0.067574 -0.031378 -0.345353 0.952941 0.682353 0.411765
vn 4.761329 -2.088696 -3.453893
v 0.067966 -0.029891 -0.346070 0.968627 0.694118 0.415686
vn 4.935568 -0.003073 -3.864369
v 0.069404 -0.024880 -0.345045 0.984314 0.745098 0.466667
vn 4.729285 -2.827747 -2.718701
v 0.071464 -0.029921 -0.341029 0.945098 0.662745 0.384314
vn 5.041194 -1.045507 -3.438572
v 0.071201 -0.028250 -0.342411 0.968627 0.709804 0.435294
vn 5.232519 -0.946263 -3.257077
v 0.072886 -0.027800 -0.339828 0.960784 0.705882 0.435294
vn 5.143282 -2.342144 -2.071051
v 0.074167 -0.028599 -0.337280 0.929412 0.654902 0.380392
vn 5.213458 -0.728853 -3.420567
v 0.074426 -0.025507 -0.337723 0.972549 0.741176 0.462745
vn 5.024366 0.090874 -3.757708
v 0.071565 -0.022835 -0.342038 0.988235 0.803922 0.490196
vn 5.367593 0.638616 -3.179235
v 0.063473 -0.026114 -0.352576 0.988235 0.745098 0.447059
vn 5.561133 1.285846 -2.608665
v 0.059887 -0.021241 -0.357293 0.988235 0.741176 0.403922
vn 5.145565 1.065936 -3.437929
v 0.063739 -0.024731 -0.351730 0.992157 0.792157 0.462745
vn 5.349802 1.462628 -2.938241
v 0.062407 -0.024065 -0.353685 0.988235 0.725490 0.415686
vn 4.807839 0.389069 -4.020067
v 0.065250 -0.025330 -0.349880 0.992157 0.768627 0.458824
vn 4.637954 0.917711 -4.059963
v 0.063056 -0.021830 -0.351701 0.992157 0.784314 0.443137
vn 5.234731 1.103161 -2.933517
v 0.060945 -0.020273 -0.353814 0.992157 0.733333 0.400000
vn 4.583574 0.038709 -4.281507
v 0.064284 -0.018466 -0.350293 0.992157 0.815686 0.490196
vn 5.733188 0.101590 -2.515834
v 0.059576 -0.018441 -0.357015 0.992157 0.803922 0.458824
vn 4.508049 -0.092448 -4.220327
v 0.061929 -0.019085 -0.352419 0.992157 0.792157 0.435294
vn 4.995311 -0.065465 -3.798203
v 0.064827 -0.016657 -0.349696 0.992157 0.839216 0.505882
vn 5.239087 -0.311831 -3.115731
v 0.060870 -0.018853 -0.353746 0.992157 0.784314 0.419608
vn 5.005905 -0.746497 -3.691558
v 0.062296 -0.015565 -0.352841 0.992157 0.823529 0.470588
vn 4.823103 0.562910 -3.954971
v 0.068544 -0.020678 -0.345846 0.992157 0.819608 0.498039
vn 4.884364 0.988166 -3.813860
v 0.067026 -0.017680 -0.346978 0.992157 0.858824 0.525490
vn 4.942379 -0.258882 -3.823115
v 0.074329 -0.021715 -0.338601 0.988235 0.788235 0.470588
vn 4.245709 1.222977 -4.448738
v 0.073964 -0.016274 -0.338438 0.992157 0.847059 0.541176
vn 4.778427 1.014558 -3.924609
v 0.070255 -0.018607 -0.343186 0.992157 0.854902 0.525490
vn 4.672620 0.458941 -4.171057
v 0.073734 -0.018168 -0.339015 0.992157 0.835294 0.521569
vn 4.943704 1.632996 -3.504787
v 0.068197 -0.016251 -0.344763 0.992157 0.854902 0.498039
vn 5.120954 0.985714 -3.503402
v 0.067065 -0.016054 -0.346420 0.992157 0.862745 0.537255
vn 5.298057 -0.532240 -3.298263
v 0.065257 -0.013155 -0.349333 0.992157 0.862745 0.521569
vn 5.434968 0.707853 -3.039857
v 0.066687 -0.014725 -0.346629 0.992157 0.850980 0.513725
vn 5.746621 0.183017 -2.494681
v 0.066360 -0.013414 -0.347051 0.992157 0.854902 0.513725
vn 5.352844 1.688540 -2.766859
v 0.067553 -0.014234 -0.344641 0.992157 0.854902 0.513725
vn 5.777708 1.113299 -2.143374
v 0.067361 -0.012647 -0.344185 0.992157 0.854902 0.525490
vn 4.628166 2.002736 -3.730022
v 0.069208 -0.016182 -0.343411 0.992157 0.858824 0.521569
vn 4.047314 3.097554 -3.658921
v 0.070298 -0.014521 -0.341011 0.992157 0.850980 0.521569
vn 5.123863 2.175887 -2.832630
v 0.068210 -0.012873 -0.342434 0.992157 0.843137 0.494118
vn 4.476605 3.327196 -2.806738
v 0.069187 -0.013416 -0.341395 0.992157 0.823529 0.478431
vn 3.825347 3.482435 -3.540762
v 0.070490 -0.013070 -0.339443 0.992157 0.835294 0.505882
vn 4.734669 2.879918 -2.886529
v 0.069067 -0.011832 -0.340020 0.992157 0.819608 0.478431
vn 5.429470 -2.323194 -2.006604
v 0.069714 -0.035460 -0.335476 0.945098 0.639216 0.333333
vn 5.113518 -2.546310 -2.564081
v 0.072218 -0.033519 -0.332141 0.933333 0.643137 0.325490
vn 4.772946 -3.631706 -1.658125
v 0.072042 -0.032226 -0.334339 0.925490 0.623529 0.305882
vn 5.052038 -3.061885 -1.898716
v 0.072546 -0.032164 -0.332953 0.925490 0.627451 0.305882
vn 4.240747 -4.297991 -1.704883
v 0.071564 -0.031818 -0.336985 0.913725 0.623529 0.325490
vn 4.385653 -3.913709 -2.002565
v 0.072525 -0.030715 -0.337605 0.913725 0.627451 0.341176
vn 4.700712 -3.540189 -1.452869
v 0.072907 -0.030984 -0.336146 0.909804 0.611765 0.298039
vn 4.873511 -3.835231 -0.948318
v 0.073483 -0.030421 -0.335124 0.909804 0.611765 0.294118
vn 5.063721 -2.881593 -2.343232
v 0.075447 -0.031225 -0.328416 0.925490 0.647059 0.325490
vn 4.842357 -3.733127 -1.219759
v 0.073980 -0.030057 -0.333146 0.905882 0.611765 0.298039
vn 4.936267 -3.203745 -2.084609
v 0.074150 -0.030453 -0.331788 0.925490 0.635294 0.313725
vn 5.103794 -3.295731 -0.999706
v 0.074199 -0.029583 -0.335012 0.905882 0.611765 0.309804
vn 5.397964 -2.671558 -1.587897
v 0.075009 -0.028070 -0.335132 0.913725 0.635294 0.345098
vn 5.202980 -2.882531 -1.978830
v 0.076133 -0.028209 -0.330480 0.917647 0.643137 0.345098
vn 5.471956 -1.417977 -2.684724
v 0.074902 -0.026808 -0.336526 0.937255 0.670588 0.415686
vn 5.365836 -1.326436 -2.828417
v 0.076251 -0.024635 -0.335219 0.952941 0.694118 0.427451
vn 5.513942 -2.256164 -1.932494
v 0.076287 -0.025919 -0.334012 0.925490 0.658824 0.376471
vn 5.352921 -0.849777 -3.113113
v 0.076687 -0.022899 -0.334980 0.968627 0.725490 0.435294
vn 5.095527 -2.993724 -1.983842
v 0.078064 -0.029761 -0.324741 0.898039 0.611765 0.313725
vn 5.388344 -2.715369 -1.736924
v 0.079600 -0.029437 -0.319971 0.890196 0.600000 0.309804
vn 5.456437 -2.308753 -1.877540
v 0.079220 -0.028171 -0.323849 0.882353 0.600000 0.321569
vn 5.497070 -2.222687 -2.049800
v 0.078085 -0.025916 -0.328237 0.909804 0.643137 0.360784
vn 5.743106 -1.481014 -2.014288
v 0.079866 -0.025813 -0.324033 0.890196 0.611765 0.345098
vn 5.620987 -1.982184 -1.964098
v 0.080894 -0.026170 -0.320312 0.898039 0.623529 0.345098
vn 5.375201 -1.471998 -2.842622
v 0.077968 -0.021923 -0.332965 0.960784 0.690196 0.403922
vn 5.560275 -2.029372 -2.052687
v 0.078065 -0.023495 -0.331601 0.925490 0.654902 0.380392
vn 5.688354 -1.811656 -1.877533
v 0.080232 -0.020239 -0.328826 0.909804 0.643137 0.380392
vn 5.568140 -1.717172 -2.347054
v 0.082713 -0.024112 -0.317488 0.898039 0.619608 0.345098
vn 5.683272 -1.851256 -1.890716
v 0.080052 -0.023697 -0.324840 0.901961 0.635294 0.360784
vn 5.817191 -1.465260 -1.854754
v 0.081210 -0.019030 -0.326495 0.901961 0.631373 0.368627
vn 5.641832 -1.878006 -1.998253
v 0.082598 -0.020597 -0.320280 0.913725 0.650980 0.368627
vn 5.759259 -1.583543 -1.921403
v 0.084005 -0.017608 -0.319284 0.925490 0.658824 0.360784
vn 2.849586 4.128144 -3.751991
v 0.071853 -0.011559 -0.336628 0.988235 0.815686 0.462745
vn 3.848995 3.630406 -3.287362
v 0.070146 -0.011326 -0.337881 0.992157 0.827451 0.486275
vn 4.753129 -0.337735 -4.089545
v 0.076132 -0.018341 -0.336396 0.988235 0.800000 0.498039
vn 5.080772 -0.647296 -3.631091
v 0.076473 -0.020082 -0.335741 0.984314 0.760784 0.454902
vn 4.981890 -0.907769 -3.680229
v 0.078139 -0.017996 -0.334103 0.984314 0.729412 0.435294
vn 4.726340 -0.230313 -4.089349
v 0.078322 -0.015821 -0.334226 0.992157 0.764706 0.466667
vn 4.439065 0.681241 -4.265806
v 0.078252 -0.014346 -0.334305 0.992157 0.772549 0.458824
vn 5.399687 -1.416490 -2.801639
v 0.079074 -0.019772 -0.332028 0.956863 0.682353 0.411765
vn 5.288979 -0.426859 -3.212239
v 0.079380 -0.015811 -0.332863 0.984314 0.725490 0.431373
vn 5.710615 -0.907745 -2.237279
v 0.080368 -0.017740 -0.330364 0.949020 0.682353 0.411765
vn 5.860693 -0.724214 -2.112841
v 0.081369 -0.016947 -0.327262 0.917647 0.650980 0.380392
vn 5.017955 0.770074 -3.498667
v 0.079235 -0.013910 -0.333069 0.992157 0.745098 0.431373
vn 5.602750 0.613353 -2.528595
v 0.080014 -0.013782 -0.331643 0.980392 0.725490 0.419608
vn 3.767742 2.461029 -4.350177
v 0.073129 -0.015087 -0.338718 0.992157 0.850980 0.529412
vn 3.765754 2.011627 -4.484578
v 0.077752 -0.012901 -0.334333 0.992157 0.800000 0.462745
vn 3.055245 3.394248 -4.287323
v 0.072641 -0.013529 -0.338054 0.992157 0.843137 0.494118
vn 3.273445 3.256526 -4.011894
v 0.077665 -0.011248 -0.333433 0.992157 0.807843 0.450980
vn 1.829450 4.386511 -4.098275
v 0.074264 -0.011453 -0.335192 0.992157 0.819608 0.466667
vn 1.590688 4.473261 -4.029146
v 0.073365 -0.010013 -0.333788 0.984314 0.784314 0.447059
vn 4.499331 2.066326 -3.630005
v 0.078779 -0.012521 -0.333153 0.988235 0.764706 0.435294
vn 5.139768 1.841697 -2.899235
v 0.079635 -0.012149 -0.331626 0.980392 0.741176 0.419608
vn 4.314576 2.839092 -3.454015
v 0.078909 -0.010801 -0.331664 0.980392 0.764706 0.435294
vn 2.188965 3.809727 -4.415831
v 0.076615 -0.009021 -0.331991 0.980392 0.768627 0.435294
vn 2.554261 3.848201 -4.167335
v 0.076950 -0.010286 -0.333014 0.992157 0.800000 0.450980
vn 4.028199 2.990069 -3.696717
v 0.078619 -0.009237 -0.330636 0.968627 0.749020 0.435294
vn 3.665028 3.077332 -3.979689
v 0.078256 -0.007816 -0.329915 0.949020 0.725490 0.443137
vn 5.683236 1.103657 -2.394659
v 0.080824 -0.011483 -0.328454 0.937255 0.682353 0.396078
vn 5.122779 2.103542 -2.930033
v 0.079920 -0.010395 -0.329630 0.949020 0.713725 0.415686
vn 5.734862 -1.442665 -1.962947
v 0.082916 -0.017154 -0.323454 0.917647 0.650980 0.376471
vn 5.810899 0.391462 -2.315707
v 0.081429 -0.013286 -0.327524 0.929412 0.670588 0.396078
vn 5.850709 0.121461 -2.244825
v 0.083500 -0.013342 -0.322645 0.925490 0.678431 0.400000
vn 5.796210 -0.425240 -2.293102
v 0.082922 -0.015431 -0.324130 0.925490 0.670588 0.388235
vn 5.880868 -0.727029 -2.064691
v 0.084878 -0.014658 -0.318401 0.925490 0.666667 0.380392
vn 5.747159 -0.003219 -2.501710
v 0.084348 -0.011637 -0.320298 0.909804 0.670588 0.411765
vn 5.898669 -0.484263 -2.094134
v 0.085318 -0.012001 -0.317828 0.909804 0.658824 0.396078
vn 5.449792 1.357020 -2.768645
v 0.081022 -0.009097 -0.326901 0.925490 0.690196 0.427451
vn 4.897935 2.097153 -3.287046
v 0.080134 -0.008709 -0.328224 0.929412 0.705882 0.431373
vn 4.725251 2.059268 -3.531645
v 0.080198 -0.006935 -0.327056 0.925490 0.713725 0.458824
vn 5.152785 1.103806 -3.388480
v 0.081815 -0.005894 -0.324231 0.925490 0.721569 0.458824
vn 5.639716 -0.047328 -2.602178
v 0.085459 -0.008675 -0.318348 0.905882 0.658824 0.396078
vn 5.481552 0.765268 -2.958871
v 0.082054 -0.007585 -0.324247 0.925490 0.705882 0.447059
vn 5.355449 0.564581 -3.227872
v 0.083349 -0.005257 -0.321495 0.917647 0.690196 0.427451
vn 5.496676 -0.187196 -3.028758
v 0.059269 -0.013162 -0.358440 0.992157 0.858824 0.525490
vn 5.491003 -0.642939 -2.978557
v 0.059842 -0.015658 -0.356978 0.992157 0.835294 0.490196
vn 5.316379 -0.427501 -3.315417
v 0.060939 -0.012010 -0.355766 0.992157 0.874510 0.552941
vn 5.404305 0.287687 -3.133152
v 0.058433 -0.011261 -0.360013 0.992157 0.854902 0.509804
vn 5.058480 -0.700961 -3.613939
v 0.062770 -0.012818 -0.352563 0.992157 0.835294 0.490196
vn 5.067984 -0.835034 -3.606630
v 0.062453 -0.010170 -0.353697 0.992157 0.882353 0.556863
vn 5.052020 -0.464428 -3.634207
v 0.065063 -0.009178 -0.350664 0.992157 0.890196 0.560784
vn 5.054235 -0.396278 -3.699886
v 0.063910 -0.008186 -0.352203 0.992157 0.862745 0.525490
vn 5.089472 -0.237067 -3.663252
v 0.058349 -0.008453 -0.359887 0.992157 0.870588 0.525490
vn 4.932966 -1.307138 -3.626639
v 0.059036 -0.007987 -0.359021 0.992157 0.862745 0.537255
vn 5.143823 -2.027588 -2.940914
v 0.062287 -0.001758 -0.358066 0.988235 0.827451 0.529412
vn 5.160385 -1.735826 -3.116010
v 0.061962 -0.005790 -0.355989 0.992157 0.862745 0.537255
vn 5.221545 -0.941029 -3.349047
v 0.062738 -0.007187 -0.354149 0.992157 0.870588 0.529412
vn 5.475367 0.134152 -3.052651
v 0.064149 -0.006375 -0.351891 0.992157 0.850980 0.505882
vn 5.661079 -0.497690 -2.643236
v 0.063551 -0.005309 -0.353161 0.992157 0.843137 0.505882
vn 5.755044 0.565408 -2.443943
v 0.064761 -0.004680 -0.350328 0.992157 0.850980 0.505882
vn 5.612377 -1.477718 -2.376974
v 0.062932 -0.004156 -0.355045 0.992157 0.858824 0.545098
vn 5.692404 -1.686302 -2.010814
v 0.063325 -0.002339 -0.355332 0.992157 0.858824 0.560784
vn 5.900952 -0.424234 -2.050334
v 0.064049 -0.003441 -0.352008 0.992157 0.843137 0.509804
vn 5.912662 -1.182245 -1.592673
v 0.064303 -0.001636 -0.351851 0.992157 0.843137 0.525490
vn 5.886186 -0.335424 -2.082433
v 0.066321 -0.011592 -0.347497 0.992157 0.870588 0.537255
vn 5.538946 -0.059271 -2.621424
v 0.065792 -0.009097 -0.349568 0.992157 0.890196 0.560784
vn 6.070605 0.535622 -1.484202
v 0.066970 -0.011096 -0.344823 0.992157 0.847059 0.509804
vn 5.973669 0.622527 -1.589081
v 0.066318 -0.007656 -0.347676 0.992157 0.870588 0.537255
vn 5.726208 1.281071 -2.116585
v 0.067638 -0.010972 -0.342328 0.992157 0.843137 0.505882
vn 6.039825 0.801836 -1.489283
v 0.067297 -0.009475 -0.342773 0.992157 0.835294 0.490196
vn 5.318727 2.232347 -2.304350
v 0.068498 -0.010498 -0.339718 0.992157 0.827451 0.478431
vn 5.823814 1.260694 -1.868807
v 0.068143 -0.008261 -0.338835 0.992157 0.815686 0.470588
vn 6.010278 0.767018 -1.648962
v 0.068220 -0.006004 -0.337621 0.992157 0.792157 0.454902
vn 6.107435 0.537381 -1.322518
v 0.066032 -0.003812 -0.345777 0.992157 0.850980 0.509804
vn 5.962024 0.146853 -1.885684
v 0.065195 -0.003288 -0.348829 0.992157 0.850980 0.505882
vn 6.087004 -0.486752 -1.409092
v 0.066135 -0.002506 -0.345265 0.992157 0.843137 0.505882
vn 6.084305 0.358995 -1.392232
v 0.066701 -0.004320 -0.342411 0.992157 0.835294 0.498039
vn 5.941585 -1.491630 -1.347382
v 0.066470 -0.000745 -0.345262 0.992157 0.870588 0.545098
vn 6.125071 -0.111261 -1.309457
v 0.067382 -0.001944 -0.339667 0.988235 0.807843 0.470588
vn 6.125686 -0.935306 -0.987806
v 0.067051 -0.000208 -0.342348 0.992157 0.843137 0.521569
vn 4.592625 -2.388151 -3.550878
v 0.061394 -0.000672 -0.359985 0.984314 0.784314 0.505882
vn 5.437560 -2.129689 -2.293885
v 0.063663 0.002389 -0.358520 0.984314 0.768627 0.486275
vn 4.528612 -2.931211 -3.213242
v 0.060883 0.001194 -0.362180 0.980392 0.729412 0.466667
vn 4.986130 -2.515810 -2.858925
v 0.062661 0.002320 -0.360469 0.984314 0.760784 0.478431
vn 5.716718 -1.791725 -1.726802
v 0.064189 0.000150 -0.355363 0.988235 0.815686 0.525490
vn 5.800515 -1.490943 -1.719676
v 0.065402 -0.000118 -0.349131 0.992157 0.854902 0.541176
vn 5.860703 -1.670610 -1.512209
v 0.064900 0.002951 -0.355289 0.988235 0.768627 0.474510
vn 5.795289 -1.871566 -1.508361
v 0.065427 0.002798 -0.352776 0.988235 0.803922 0.490196
vn 5.544096 -2.373175 -1.694934
v 0.064930 0.006028 -0.359340 0.988235 0.792157 0.478431
vn 5.051831 -2.882828 -2.354192
v 0.064400 0.007117 -0.362074 0.988235 0.784314 0.470588
vn 5.715718 -2.078804 -1.466669
v 0.065821 0.006163 -0.355265 0.988235 0.764706 0.466667
vn 5.745694 -2.023227 -1.528840
v 0.067370 0.008682 -0.353471 0.984314 0.745098 0.450980
vn 5.571634 -2.222828 -1.691660
v 0.065821 0.009544 -0.361789 0.988235 0.764706 0.443137
vn 5.937535 -1.322586 -1.457390
v 0.066713 0.012328 -0.361497 0.980392 0.745098 0.419608
vn 5.971066 -1.465307 -1.236709
v 0.068011 0.010882 -0.353721 0.980392 0.709804 0.419608
vn 5.799010 -1.889056 -1.434711
v 0.067224 0.002750 -0.346923 0.992157 0.835294 0.529412
vn 6.019961 -1.627293 -0.657708
v 0.067104 0.000940 -0.344438 0.992157 0.854902 0.545098
vn 6.029474 -1.429897 -0.699804
v 0.067940 0.004146 -0.345357 0.992157 0.800000 0.474510
vn 6.087857 -1.216628 -0.582870
v 0.067421 0.002063 -0.341729 0.988235 0.827451 0.494118
vn 6.095595 -1.431224 -0.474549
v 0.068220 0.004841 -0.341397 0.992157 0.792157 0.458824
vn 6.104391 -1.236973 -0.758116
v 0.068164 0.007385 -0.348072 0.984314 0.733333 0.427451
vn 5.921836 -1.614003 -1.265889
v 0.067823 0.007617 -0.350550 0.980392 0.733333 0.443137
vn 6.139154 -1.060706 -0.760536
v 0.068760 0.007506 -0.341492 0.988235 0.768627 0.435294
vn 6.176512 -0.768186 -0.748011
v 0.069142 0.010969 -0.341893 0.984314 0.749020 0.435294
vn 6.136380 -1.106590 -0.453218
v 0.069144 0.012496 -0.348985 0.980392 0.713725 0.419608
vn 4.822461 2.759840 -2.696914
v 0.069178 -0.010130 -0.337902 0.992157 0.815686 0.470588
vn 4.215076 3.326515 -3.144658
v 0.069951 -0.009750 -0.336427 0.988235 0.800000 0.458824
vn 5.490415 1.745147 -2.168194
v 0.068582 -0.008790 -0.337960 0.988235 0.803922 0.466667
vn 3.017166 3.837049 -3.708772
v 0.071529 -0.009068 -0.333733 0.980392 0.768627 0.443137
vn 4.921741 2.590147 -2.784924
v 0.069512 -0.008338 -0.335680 0.984314 0.800000 0.478431
vn 4.282742 2.919516 -3.303158
v 0.070352 -0.007905 -0.333862 0.980392 0.800000 0.505882
vn 5.559371 1.701350 -2.269967
v 0.069003 -0.006941 -0.335597 0.988235 0.803922 0.486275
vn 4.944355 1.997687 -3.072706
v 0.069648 -0.006607 -0.333901 0.984314 0.827451 0.549020
vn 5.304411 1.317693 -2.825941
v 0.069175 -0.005223 -0.333980 0.992157 0.815686 0.498039
vn 3.089034 2.623245 -4.562923
v 0.071337 -0.007462 -0.332581 0.968627 0.741176 0.435294
vn 3.726922 1.717396 -4.483218
v 0.070641 -0.006214 -0.332503 0.980392 0.760784 0.454902
vn 4.378883 0.877940 -4.270545
v 0.069938 -0.004260 -0.332680 0.988235 0.760784 0.427451
vn 5.907081 0.955406 -1.771591
v 0.068559 -0.004737 -0.335378 0.988235 0.780392 0.450980
vn 5.619526 0.609249 -2.543604
v 0.068765 -0.003062 -0.334153 0.988235 0.768627 0.419608
vn 6.091207 -0.138297 -1.319057
v 0.068018 -0.000467 -0.336186 0.984314 0.760784 0.431373
vn 5.765502 0.056353 -2.260116
v 0.068522 -0.000804 -0.334342 0.984314 0.741176 0.415686
vn 4.767170 0.406867 -3.911419
v 0.069394 -0.002007 -0.332932 0.988235 0.760784 0.403922
vn 1.766345 3.528208 -4.739549
v 0.073032 -0.008498 -0.332433 0.968627 0.733333 0.419608
vn 2.126784 2.277987 -5.387297
v 0.072896 -0.006815 -0.331584 0.952941 0.705882 0.411765
vn 2.409385 2.285782 -5.302026
v 0.074438 -0.005320 -0.330440 0.937255 0.694118 0.427451
vn 2.320576 3.206850 -4.816227
v 0.076235 -0.007183 -0.330808 0.949020 0.725490 0.435294
vn 3.562070 3.000633 -4.195262
v 0.078020 -0.006459 -0.329016 0.933333 0.721569 0.462745
vn 3.199871 2.537530 -4.755866
v 0.075775 -0.004341 -0.329198 0.929412 0.701961 0.447059
vn 3.056090 1.217227 -5.301406
v 0.071603 -0.004786 -0.331579 0.964706 0.705882 0.411765
vn 3.761278 0.590878 -4.963726
v 0.070877 -0.001951 -0.331622 0.980392 0.729412 0.411765
vn 3.343314 1.377129 -5.121204
v 0.073415 -0.002742 -0.330165 0.945098 0.690196 0.415686
vn 3.837257 0.645048 -4.919465
v 0.072278 -0.000125 -0.330422 0.956863 0.709804 0.427451
vn 3.453228 1.370954 -4.990718
v 0.076683 -0.001678 -0.327296 0.937255 0.694118 0.450980
vn 4.125838 0.129287 -4.686722
v 0.070424 0.000051 -0.331823 0.988235 0.788235 0.462745
vn 4.995277 -0.195529 -3.558995
v 0.069210 0.000029 -0.333035 0.988235 0.760784 0.431373
vn 3.533520 2.164725 -4.690973
v 0.078204 -0.003581 -0.327003 0.929412 0.705882 0.462745
vn 4.188982 2.187925 -4.109686
v 0.079578 -0.005033 -0.326670 0.929412 0.725490 0.470588
vn 4.205754 1.511995 -4.404106
v 0.080105 -0.003294 -0.325388 0.929412 0.713725 0.462745
vn 4.827054 1.175095 -3.816248
v 0.081216 -0.004125 -0.324483 0.925490 0.721569 0.458824
vn 4.693848 1.053226 -4.028338
v 0.080706 -0.000233 -0.323863 0.925490 0.701961 0.454902
vn 5.043017 0.953946 -3.609257
v 0.082325 -0.002346 -0.322452 0.917647 0.694118 0.447059
vn 5.387557 0.706170 -3.111272
v 0.084182 -0.001958 -0.319608 0.905882 0.678431 0.431373
vn 3.712575 0.385009 -4.977675
v 0.074117 0.003241 -0.328355 0.952941 0.721569 0.447059
vn 3.847082 1.023054 -4.835327
v 0.079000 -0.001118 -0.325746 0.933333 0.701961 0.454902
vn 3.922080 0.648845 -4.801126
v 0.078483 0.002331 -0.325762 0.945098 0.713725 0.466667
vn 4.705623 0.925536 -4.042676
v 0.078780 0.007238 -0.324363 0.945098 0.760784 0.509804
vn 4.805516 0.948646 -3.851865
v 0.079826 0.003649 -0.324162 0.937255 0.725490 0.474510
vn 4.939312 0.979735 -3.748749
v 0.080484 0.006425 -0.322274 0.925490 0.705882 0.462745
vn 5.776924 -0.817868 -2.183313
v 0.068647 0.001911 -0.334657 0.980392 0.741176 0.419608
vn 6.019487 -1.078076 -1.236272
v 0.068348 0.002600 -0.336107 0.984314 0.768627 0.447059
vn 5.771619 -1.526591 -1.793827
v 0.069029 0.004368 -0.335019 0.972549 0.733333 0.431373
vn 5.930987 -1.263067 -1.596146
v 0.070019 0.008785 -0.336243 0.972549 0.721569 0.427451
vn 5.349841 -1.141863 -2.982726
v 0.069523 0.003810 -0.333541 0.980392 0.749020 0.427451
vn 4.615762 -0.453926 -4.167448
v 0.070543 0.002435 -0.331818 0.984314 0.760784 0.435294
vn 5.011681 -1.050836 -3.618647
v 0.070556 0.004778 -0.332332 0.984314 0.768627 0.435294
vn 4.524002 -0.083023 -4.331310
v 0.072351 0.003943 -0.329998 0.980392 0.760784 0.450980
vn 4.795882 -0.467499 -3.978513
v 0.072259 0.005536 -0.330181 0.980392 0.780392 0.470588
vn 5.389838 -1.493505 -2.772913
v 0.070354 0.006278 -0.333205 0.972549 0.760784 0.462745
vn 4.920325 -1.069361 -3.683094
v 0.072271 0.007216 -0.330482 0.972549 0.788235 0.505882
vn 5.234448 -0.850786 -3.340599
v 0.072832 0.010312 -0.330873 0.952941 0.752941 0.498039
vn 5.925157 -0.425759 -1.980761
v 0.070453 0.010977 -0.335774 0.972549 0.709804 0.431373
vn 5.602006 -1.280878 -2.521213
v 0.071047 0.009621 -0.333897 0.964706 0.745098 0.474510
vn 6.112682 0.112431 -1.415519
v 0.070231 0.012609 -0.336698 0.972549 0.709804 0.415686
vn 5.497260 -0.343861 -2.993913
v 0.072075 0.011629 -0.332567 0.952941 0.725490 0.462745
vn 5.717370 0.510883 -2.511356
v 0.070880 0.012993 -0.334620 0.960784 0.725490 0.447059
vn 5.611760 0.905725 -2.633529
v 0.071066 0.014864 -0.333645 0.956863 0.721569 0.450980
vn 5.162989 0.338568 -3.542555
v 0.073689 0.012779 -0.329737 0.952941 0.745098 0.490196
vn 3.882779 0.099573 -4.882188
v 0.074096 0.004699 -0.328318 0.952941 0.733333 0.470588
vn 4.028073 0.436932 -4.779139
v 0.076779 0.007035 -0.326393 0.952941 0.749020 0.494118
vn 4.298684 -0.535081 -4.469098
v 0.073852 0.006785 -0.328589 0.960784 0.772549 0.513725
vn 4.784224 -0.590555 -4.017529
v 0.074245 0.009983 -0.328932 0.949020 0.760784 0.505882
vn 4.494088 0.062243 -4.362364
v 0.075845 0.009286 -0.327100 0.956863 0.768627 0.525490
vn 5.029321 0.459267 -3.727575
v 0.074922 0.016850 -0.327565 0.960784 0.792157 0.556863
vn 4.913389 0.664987 -3.854495
v 0.076996 0.012521 -0.325369 0.952941 0.780392 0.541176
vn 5.060257 1.063329 -3.552770
v 0.080449 0.012724 -0.320905 0.913725 0.705882 0.470588
vn 5.236333 -2.678339 -2.179637
v 0.082256 -0.028662 -0.313470 0.901961 0.615686 0.325490
vn 5.328590 -2.418910 -2.274348
v 0.083405 -0.025661 -0.314546 0.898039 0.607843 0.313725
vn 5.460454 -1.984915 -2.332191
v 0.085510 -0.023917 -0.311537 0.925490 0.639216 0.345098
vn 5.208316 -2.763693 -2.085067
v 0.084949 -0.028645 -0.307870 0.937255 0.650980 0.341176
vn 5.636207 -2.010447 -1.853428
v 0.086730 -0.025603 -0.306576 0.945098 0.670588 0.364706
vn 5.559652 -1.579514 -2.447105
v 0.084276 -0.020884 -0.315856 0.909804 0.631373 0.352941
vn 5.648214 -1.396140 -2.268465
v 0.086757 -0.020872 -0.310867 0.913725 0.639216 0.360784
vn 5.675074 -1.308856 -2.343736
v 0.085466 -0.018314 -0.314877 0.929412 0.662745 0.364706
vn 5.835045 -1.523942 -1.730794
v 0.088439 -0.019802 -0.306520 0.925490 0.658824 0.380392
vn 5.738325 -1.170735 -2.265883
v 0.087960 -0.018152 -0.308914 0.917647 0.654902 0.380392
vn 5.941785 -1.026941 -1.648367
v 0.090110 -0.013955 -0.305776 0.925490 0.670588 0.411765
vn 5.678651 -1.943106 -1.840509
v 0.087286 -0.027279 -0.302734 0.960784 0.686275 0.388235
vn 5.607118 -1.804001 -2.177634
v 0.088839 -0.026524 -0.298997 0.968627 0.725490 0.419608
vn 5.771029 -1.554120 -1.893586
v 0.088980 -0.022605 -0.301308 0.945098 0.682353 0.411765
vn 5.714279 -1.340735 -2.177045
v 0.091262 -0.023946 -0.295187 0.964706 0.729412 0.411765
vn 5.912884 -1.472834 -1.526786
v 0.089525 -0.018481 -0.303518 0.945098 0.705882 0.435294
vn 6.034852 -0.729746 -1.576288
v 0.091454 -0.010397 -0.301926 0.925490 0.670588 0.415686
vn 5.799122 -1.172994 -2.099893
v 0.090796 -0.020034 -0.298025 0.945098 0.705882 0.415686
vn 5.934342 -1.081490 -1.733409
v 0.091327 -0.014804 -0.299499 0.925490 0.662745 0.400000
vn 5.881621 -0.238739 -2.189390
v 0.086168 -0.013306 -0.315058 0.913725 0.658824 0.388235
vn 5.695663 -0.883435 -2.491874
v 0.087465 -0.014909 -0.311358 0.917647 0.658824 0.380392
vn 5.674097 -0.197552 -2.665777
v 0.087977 -0.011902 -0.311075 0.901961 0.654902 0.396078
vn 5.878752 -0.208135 -2.101820
v 0.086464 -0.010130 -0.314234 0.909804 0.670588 0.411765
vn 5.723549 -0.822683 -2.295346
v 0.089579 -0.013846 -0.307509 0.909804 0.650980 0.396078
vn 5.800562 -0.088951 -2.346920
v 0.090259 -0.009818 -0.306338 0.898039 0.650980 0.400000
vn 5.717175 -0.180734 -2.545999
v 0.087886 -0.007947 -0.310950 0.905882 0.666667 0.415686
vn 5.902777 -0.035707 -1.996655
v 0.086001 -0.007764 -0.316944 0.905882 0.654902 0.388235
vn 5.897659 -0.318770 -2.116817
v 0.086848 -0.006676 -0.313915 0.909804 0.670588 0.411765
vn 5.972832 -0.438852 -1.826995
v 0.090653 -0.010747 -0.305091 0.905882 0.647059 0.388235
vn 5.984975 -0.756420 -1.740569
v 0.092704 -0.012436 -0.296381 0.909804 0.650980 0.396078
vn 5.832075 -1.451961 -1.802947
v 0.094146 -0.020634 -0.287924 0.949020 0.709804 0.443137
vn 5.850992 -1.160331 -1.961839
v 0.093089 -0.020012 -0.292006 0.952941 0.705882 0.403922
vn 5.876407 -1.076546 -1.910035
v 0.095418 -0.018917 -0.285465 0.929412 0.694118 0.443137
vn 5.947840 -0.605324 -1.844157
v 0.094230 -0.016111 -0.290767 0.913725 0.662745 0.411765
vn 5.955221 -0.503408 -1.930312
v 0.095909 -0.016694 -0.284659 0.913725 0.670588 0.435294
vn 5.920665 -0.503809 -1.896874
v 0.095422 -0.013499 -0.286339 0.901961 0.647059 0.415686
vn 5.436470 -1.199231 -2.904169
v 0.097969 -0.020490 -0.278277 0.945098 0.725490 0.462745
vn 5.224469 -1.455293 -3.131186
v 0.100109 -0.020656 -0.274689 0.945098 0.725490 0.478431
vn 5.625557 -0.831290 -2.666395
v 0.098203 -0.014591 -0.279817 0.945098 0.729412 0.462745
vn 5.735451 -0.678081 -2.466596
v 0.096458 -0.014459 -0.283719 0.925490 0.686275 0.447059
vn 5.869778 -0.165305 -2.197050
v 0.090192 -0.004929 -0.306396 0.917647 0.690196 0.427451
vn 5.766536 -0.212434 -2.471035
v 0.088793 -0.002352 -0.310055 0.917647 0.690196 0.435294
vn 6.021086 -0.332924 -1.598137
v 0.092717 -0.008823 -0.298459 0.925490 0.682353 0.419608
vn 6.014030 0.084531 -1.767434
v 0.091956 -0.006923 -0.301084 0.917647 0.682353 0.419608
vn 6.054210 -0.304363 -1.631758
v 0.093586 -0.007726 -0.294662 0.925490 0.682353 0.415686
vn 6.033392 -0.069527 -1.664473
v 0.091132 -0.003229 -0.302889 0.933333 0.713725 0.447059
vn 6.009676 -0.077384 -1.799788
v 0.092395 -0.002949 -0.298678 0.937255 0.729412 0.470588
vn 6.023050 -0.298546 -1.756050
v 0.094550 -0.013255 -0.289885 0.901961 0.650980 0.415686
vn 5.783613 -0.632563 -2.332260
v 0.096224 -0.010430 -0.285238 0.901961 0.666667 0.435294
vn 5.469021 -0.816130 -2.812034
v 0.102188 -0.019017 -0.271923 0.925490 0.709804 0.478431
vn 5.507986 -0.471697 -2.977788
v 0.099933 -0.016211 -0.276133 0.933333 0.725490 0.474510
vn 5.654597 -0.425937 -2.686329
v 0.100440 -0.012646 -0.275413 0.937255 0.721569 0.466667
vn 5.609778 -0.274927 -2.808096
v 0.102070 -0.006624 -0.273031 0.933333 0.705882 0.454902
vn 6.023697 -0.390241 -1.684365
v 0.093625 -0.011514 -0.293007 0.909804 0.662745 0.411765
vn 6.002732 -0.298920 -1.801413
v 0.094391 -0.006588 -0.292303 0.917647 0.678431 0.419608
vn 5.881645 -0.217612 -2.148734
v 0.095953 -0.006739 -0.286707 0.917647 0.690196 0.454902
vn 5.722282 0.506026 -2.516236
v 0.096792 -0.004050 -0.284878 0.909804 0.686275 0.454902
vn 5.994158 -0.302804 -1.852623
v 0.093798 -0.002214 -0.294472 0.945098 0.733333 0.462745
vn 5.946751 -0.427787 -1.954434
v 0.094183 0.001560 -0.294354 0.945098 0.760784 0.513725
vn 6.063467 -0.461669 -1.546694
v 0.095118 -0.000402 -0.290096 0.945098 0.745098 0.490196
vn 6.015533 0.215128 -1.770252
v 0.095920 -0.002915 -0.286906 0.925490 0.705882 0.466667
vn 5.942927 -0.457757 -1.717355
v 0.096163 0.000139 -0.285308 0.937255 0.729412 0.494118
vn 5.688782 -0.708829 -2.561345
v 0.098370 -0.011196 -0.280622 0.925490 0.694118 0.443137
vn 5.764190 -0.322060 -2.468706
v 0.099824 -0.008361 -0.277830 0.933333 0.705882 0.450980
vn 5.703329 -0.026249 -2.527488
v 0.098189 -0.006004 -0.282270 0.909804 0.682353 0.454902
vn 5.732104 0.433662 -2.507110
v 0.098884 -0.003787 -0.280175 0.925490 0.686275 0.435294
vn 5.618553 0.131196 -2.798836
v 0.100791 -0.001697 -0.275586 0.933333 0.705882 0.447059
vn 5.726789 0.122331 -2.316458
v 0.096666 -0.000628 -0.283729 0.929412 0.705882 0.458824
vn 5.747324 -0.097287 -2.501336
v 0.098838 0.002085 -0.279369 0.913725 0.690196 0.458824
vn 5.661873 0.432524 -2.686896
v 0.099517 -0.001554 -0.278376 0.925490 0.686275 0.431373
vn 5.753520 -0.107620 -2.505105
v 0.099632 0.003792 -0.277594 0.901961 0.690196 0.478431
vn 5.795033 0.301627 -2.381568
v 0.086032 -0.004546 -0.316251 0.905882 0.662745 0.400000
vn 5.564511 0.162695 -2.901623
v 0.086414 -0.001967 -0.315186 0.898039 0.666667 0.427451
vn 5.682555 -0.171699 -2.596990
v 0.087703 -0.002593 -0.312793 0.905882 0.678431 0.419608
vn 5.765940 0.414913 -2.452385
v 0.088427 0.000949 -0.310683 0.901961 0.670588 0.427451
vn 5.790679 0.660925 -2.240611
v 0.090416 0.001037 -0.306411 0.909804 0.690196 0.435294
vn 5.133978 0.843129 -3.500100
v 0.083685 0.001992 -0.319350 0.890196 0.658824 0.419608
vn 5.458000 0.733047 -2.877870
v 0.086763 0.003770 -0.314310 0.878431 0.639216 0.403922
vn 5.148105 1.086243 -3.417292
v 0.084374 0.006146 -0.317301 0.878431 0.643137 0.403922
vn 5.347449 1.215150 -3.058254
v 0.084963 0.009238 -0.315092 0.874510 0.643137 0.403922
vn 5.709680 0.951102 -2.362878
v 0.087333 0.004343 -0.312802 0.882353 0.643137 0.403922
vn 5.763536 0.897285 -2.330762
v 0.088806 0.005163 -0.308392 0.894118 0.670588 0.427451
vn 5.668843 1.035487 -2.438896
v 0.088576 0.008487 -0.307990 0.890196 0.662745 0.427451
vn 5.604383 1.217010 -2.561724
v 0.086680 0.008676 -0.311917 0.890196 0.654902 0.415686
vn 5.871419 -0.075369 -2.071825
v 0.090541 -0.000498 -0.306317 0.929412 0.709804 0.443137
vn 5.973671 -0.127196 -1.931913
v 0.092494 0.001795 -0.299249 0.937255 0.745098 0.490196
vn 5.843975 0.713440 -2.174480
v 0.090936 0.003590 -0.303654 0.909804 0.701961 0.458824
vn 5.763698 0.444882 -2.392764
v 0.091807 0.005979 -0.301223 0.913725 0.725490 0.494118
vn 5.660867 0.814650 -2.596095
v 0.090142 0.009516 -0.303652 0.894118 0.678431 0.443137
vn 5.742588 0.668153 -2.425776
v 0.089907 0.007727 -0.304604 0.898039 0.686275 0.450980
vn 5.838246 -0.024905 -2.306650
v 0.093751 0.006742 -0.295999 0.917647 0.733333 0.525490
vn 5.687659 0.606777 -2.592470
v 0.092785 0.009284 -0.297859 0.898039 0.690196 0.466667
vn 5.656669 1.022622 -2.525236
v 0.092000 0.014709 -0.298014 0.894118 0.670588 0.435294
vn 5.559249 1.110867 -2.682870
v 0.085102 0.013575 -0.313303 0.878431 0.647059 0.415686
vn 5.641313 1.066615 -2.545380
v 0.086113 0.015799 -0.309867 0.878431 0.650980 0.415686
vn 5.170633 1.196940 -3.360205
v 0.082711 0.012676 -0.317339 0.882353 0.658824 0.419608
vn 5.149129 1.670452 -3.132586
v 0.081566 0.020375 -0.316519 0.874510 0.643137 0.400000
vn 5.343201 1.369129 -2.925187
v 0.084026 0.017086 -0.313985 0.870588 0.635294 0.403922
vn 5.385208 1.591966 -2.812169
v 0.084606 0.019992 -0.310906 0.870588 0.635294 0.400000
vn 5.604044 1.069773 -2.593080
v 0.087350 0.013049 -0.308002 0.890196 0.666667 0.431373
vn 5.387474 1.155036 -3.002237
v 0.086683 0.019382 -0.307487 0.890196 0.658824 0.415686
vn 5.661732 0.752638 -2.582878
v 0.090514 0.012820 -0.302066 0.890196 0.670588 0.435294
vn 5.517663 1.199224 -2.663961
v 0.087942 0.020188 -0.305003 0.894118 0.670588 0.431373
vn 5.618538 1.307369 -2.483584
v 0.090003 0.019555 -0.300146 0.898039 0.682353 0.435294
vn 5.480221 1.752202 -2.510336
v 0.087510 0.024799 -0.302685 0.898039 0.678431 0.435294
vn 5.987137 -0.558583 -1.737160
v 0.095352 0.003190 -0.291248 0.933333 0.745098 0.525490
vn 5.972066 -0.086020 -1.878956
v 0.095352 0.006478 -0.291785 0.909804 0.713725 0.509804
vn 6.043379 -0.683256 -1.555333
v 0.096276 0.003951 -0.287605 0.929412 0.745098 0.537255
vn 5.941879 -0.592533 -1.907641
v 0.097297 0.004333 -0.284411 0.913725 0.705882 0.490196
vn 6.032140 0.046372 -1.730335
v 0.096530 0.007234 -0.287402 0.901961 0.701961 0.498039
vn 5.768888 0.599226 -2.196194
v 0.094575 0.010695 -0.294077 0.901961 0.701961 0.490196
vn 5.874491 1.111360 -1.894652
v 0.094791 0.014245 -0.291363 0.901961 0.690196 0.462745
vn 5.988163 0.636102 -1.780603
v 0.096066 0.012522 -0.287783 0.905882 0.705882 0.490196
vn 5.919780 0.145816 -2.080158
v 0.098104 0.008633 -0.282074 0.898039 0.694118 0.486275
vn 5.704188 0.059560 -2.627023
v 0.101293 0.008770 -0.274170 0.894118 0.690196 0.490196
vn 5.897825 0.517565 -2.072856
v 0.097670 0.013287 -0.282059 0.909804 0.709804 0.494118
vn 5.795328 0.534551 -2.344381
v 0.099067 0.010519 -0.279507 0.890196 0.682353 0.470588
vn 5.730811 0.491610 -2.493803
v 0.099414 0.013630 -0.277509 0.901961 0.701961 0.490196
vn 5.710918 1.154475 -2.302113
v 0.092772 0.019489 -0.294042 0.905882 0.690196 0.450980
vn 5.819880 1.155308 -2.062072
v 0.094130 0.018641 -0.290700 0.905882 0.694118 0.470588
vn 5.586209 1.374824 -2.494256
v 0.091383 0.021247 -0.296464 0.905882 0.690196 0.450980
vn 5.744256 1.063064 -2.310665
v 0.093416 0.024695 -0.289417 0.909804 0.701961 0.470588
vn 5.542072 1.475907 -2.441214
v 0.092202 0.029427 -0.290517 0.905882 0.686275 0.447059
vn 5.872370 0.763728 -2.083820
v 0.096370 0.017043 -0.285242 0.909804 0.705882 0.490196
vn 5.819206 0.739628 -2.228087
v 0.098094 0.018755 -0.280066 0.909804 0.709804 0.494118
vn 5.775478 1.130169 -2.191447
v 0.096699 0.024542 -0.281129 0.909804 0.701961 0.470588
vn 5.749372 1.021729 -2.299942
v 0.098710 0.022903 -0.276294 0.913725 0.705882 0.486275
vn 6.032872 -0.739442 -1.500847
v 0.066833 0.018422 -0.365068 0.972549 0.721569 0.415686
vn 6.045338 -0.997615 -1.386133
v 0.068176 0.014774 -0.356139 0.972549 0.701961 0.396078
vn 6.115624 -0.421364 -1.239170
v 0.069273 0.018390 -0.354090 0.964706 0.705882 0.403922
vn 6.114690 -0.544902 -1.313916
v 0.067833 0.018181 -0.359864 0.968627 0.701961 0.388235
vn 6.145262 0.050227 -1.085844
v 0.067275 0.023357 -0.364820 0.964706 0.709804 0.411765
vn 6.189894 0.188038 -0.939796
v 0.067808 0.022079 -0.360826 0.964706 0.713725 0.415686
vn 6.107108 0.206778 -1.413032
v 0.068147 0.021739 -0.358947 0.960784 0.701961 0.396078
vn 6.226455 -0.783965 -0.171941
v 0.069391 0.013951 -0.347118 0.980392 0.721569 0.415686
vn 6.111235 -0.704040 -0.899121
v 0.069441 0.016565 -0.352476 0.968627 0.705882 0.403922
vn 6.240608 -0.378987 -0.487811
v 0.069492 0.013628 -0.341483 0.980392 0.725490 0.419608
vn 6.259427 -0.196539 0.039436
v 0.069724 0.017133 -0.345923 0.968627 0.725490 0.431373
vn 6.180507 0.460979 -0.349917
v 0.069768 0.023152 -0.350907 0.964706 0.725490 0.435294
vn 6.274835 0.175897 0.258661
v 0.069571 0.021887 -0.345843 0.964706 0.745098 0.462745
vn 6.226739 0.790232 0.007762
v 0.069374 0.024601 -0.343489 0.956863 0.745098 0.462745
vn 6.236438 0.323940 -0.425524
v 0.069528 0.015592 -0.340177 0.968627 0.709804 0.415686
vn 6.232467 0.145516 -0.251457
v 0.069302 0.019191 -0.339608 0.960784 0.725490 0.443137
vn 6.175578 0.548578 -0.946160
v 0.069587 0.017990 -0.337937 0.968627 0.725490 0.435294
vn 6.017474 0.700072 -1.616533
v 0.070367 0.015920 -0.335214 0.964706 0.721569 0.435294
vn 5.802461 0.694851 -2.222462
v 0.070431 0.018527 -0.333807 0.964706 0.745098 0.466667
vn 5.411355 0.831170 -3.046111
v 0.071383 0.016978 -0.332296 0.956863 0.745098 0.478431
vn 6.090976 0.504725 -1.342928
v 0.069933 0.018971 -0.335355 0.964706 0.733333 0.447059
vn 5.834086 0.310138 -2.171350
v 0.070253 0.020735 -0.333777 0.964706 0.752941 0.470588
vn 0.209882 -1.356492 -1.462396
v 0.070928 0.019641 -0.332500 0.964706 0.749020 0.478431
vn 6.267164 0.256041 -0.079335
v 0.069486 0.023874 -0.340036 0.956863 0.745098 0.470588
vn 6.212051 0.296965 -0.800063
v 0.069648 0.022211 -0.336229 0.956863 0.741176 0.462745
vn 6.026559 0.544119 -1.615425
v 0.069920 0.023095 -0.334368 0.964706 0.764706 0.509804
vn 5.777223 0.731434 -2.319326
v 0.070378 0.023467 -0.332920 0.968627 0.792157 0.552941
vn 5.389964 0.722261 -3.059119
v 0.070965 0.020559 -0.332339 0.960784 0.764706 0.498039
vn 5.299278 1.032120 -3.192219
v 0.071127 0.023323 -0.331502 0.960784 0.780392 0.537255
vn 6.166942 1.002208 -0.583343
v 0.069242 0.027220 -0.336180 0.956863 0.768627 0.525490
vn 5.916527 1.137229 -1.766314
v 0.069870 0.027703 -0.332769 0.956863 0.784314 0.545098
vn 5.076231 0.512689 -3.641614
v 0.072358 0.017389 -0.330704 0.956863 0.760784 0.505882
vn 5.081173 0.876201 -3.519674
v 0.074215 0.020743 -0.328089 0.964706 0.807843 0.572549
vn 5.195467 1.540208 -3.163870
v 0.071662 0.025332 -0.329795 0.956863 0.780392 0.529412
vn 5.115707 1.569587 -3.255213
v 0.074408 0.024015 -0.326483 0.956863 0.800000 0.560784
vn 6.150566 1.149552 -0.203462
v 0.069236 0.026532 -0.339356 0.945098 0.733333 0.470588
vn 5.944728 1.938943 -0.096568
v 0.068329 0.029799 -0.343393 0.937255 0.725490 0.458824
vn 5.959054 1.970329 -0.201157
v 0.068173 0.030044 -0.339834 0.937255 0.729412 0.470588
vn 6.069560 1.115283 -1.132586
v 0.069306 0.027623 -0.335096 0.956863 0.788235 0.552941
vn 5.860888 1.092280 -1.901700
v 0.068860 0.034291 -0.331087 0.945098 0.745098 0.494118
vn 5.930418 2.010839 -0.209988
v 0.066566 0.034057 -0.343656 0.933333 0.721569 0.466667
vn 6.045972 1.321280 -0.763520
v 0.065929 0.036299 -0.343103 0.925490 0.705882 0.447059
vn 6.033046 1.379320 -0.969518
v 0.066953 0.033871 -0.340467 0.945098 0.741176 0.490196
vn 6.024680 1.172473 -1.247779
v 0.068159 0.032257 -0.335305 0.945098 0.745098 0.494118
vn 6.088800 0.677267 -1.279239
v 0.067996 0.035168 -0.333915 0.937255 0.741176 0.490196
vn 5.645050 1.213415 -2.460316
v 0.070691 0.026529 -0.331104 0.956863 0.772549 0.525490
vn 5.335445 1.638093 -2.821509
v 0.071293 0.028073 -0.328814 0.952941 0.764706 0.513725
vn 5.575187 1.449688 -2.431088
v 0.070508 0.031017 -0.328767 0.945098 0.760784 0.509804
vn 6.077302 0.257931 -1.382062
v 0.069079 0.022760 -0.355591 0.956863 0.705882 0.403922
vn 5.939351 0.801150 -1.737374
v 0.068566 0.025536 -0.356534 0.952941 0.705882 0.403922
vn 6.072045 1.488687 -0.274587
v 0.069409 0.025095 -0.350839 0.952941 0.713725 0.427451
vn 6.113505 1.024014 -0.418305
v 0.067296 0.025457 -0.363285 0.964706 0.713725 0.415686
vn 5.932646 1.709548 -1.145687
v 0.066422 0.026394 -0.366582 0.952941 0.694118 0.396078
vn 6.057126 0.809455 -1.324613
v 0.067460 0.026393 -0.359323 0.960784 0.713725 0.419608
vn 5.961306 1.517408 -1.004864
v 0.066944 0.027199 -0.363330 0.956863 0.709804 0.411765
vn 5.863021 1.918037 -1.129400
v 0.065211 0.030074 -0.366179 0.949020 0.690196 0.384314
vn 5.922503 1.694104 -1.113518
v 0.066800 0.028994 -0.361063 0.952941 0.701961 0.400000
vn 6.021840 1.311753 -0.883382
v 0.068838 0.026105 -0.354879 0.952941 0.705882 0.411765
vn 5.977777 1.289287 -1.403871
v 0.067586 0.028320 -0.357918 0.952941 0.705882 0.415686
vn 5.880748 1.952193 -1.030644
v 0.064438 0.032978 -0.365663 0.945098 0.690196 0.388235
vn 5.877371 1.959445 -0.965963
v 0.063987 0.036362 -0.360921 0.929412 0.678431 0.396078
vn 5.730363 2.306059 -1.136395
v 0.066878 0.032314 -0.355040 0.933333 0.690196 0.411765
vn 5.719580 2.437952 -0.892066
v 0.064838 0.037327 -0.354241 0.925490 0.682353 0.411765
vn 6.010849 1.760233 -0.169074
v 0.067787 0.029967 -0.349146 0.933333 0.705882 0.431373
vn 5.884135 1.893571 -0.972617
v 0.067443 0.030367 -0.355978 0.949020 0.694118 0.411765
vn 5.999063 1.848848 -0.218285
v 0.068309 0.028339 -0.351764 0.945098 0.705882 0.419608
vn 6.024531 1.691479 -0.339124
v 0.068702 0.028272 -0.345352 0.937255 0.713725 0.450980
vn 6.116942 1.326879 0.007663
v 0.069238 0.026048 -0.346050 0.945098 0.725490 0.450980
vn 5.827363 2.114267 -0.541345
v 0.066871 0.033679 -0.352231 0.933333 0.701961 0.427451
vn 5.878559 2.158128 -0.014951
v 0.066549 0.034766 -0.348963 0.925490 0.690196 0.419608
vn 5.854881 2.142102 -0.681635
v 0.064836 0.038457 -0.350474 0.913725 0.678431 0.415686
vn 5.974510 1.920657 -0.167140
v 0.067446 0.031635 -0.346881 0.929412 0.705882 0.435294
vn 5.942205 1.992969 -0.283692
v 0.065405 0.037557 -0.347864 0.913725 0.678431 0.415686
vn 5.188412 1.008827 -3.386779
v 0.077096 0.018655 -0.323983 0.937255 0.760784 0.521569
vn 5.163610 1.665656 -3.159485
v 0.078903 0.021711 -0.319881 0.913725 0.713725 0.474510
vn 5.085186 1.838641 -3.186570
v 0.072933 0.030281 -0.324855 0.945098 0.772549 0.541176
vn 5.189185 1.638548 -3.114611
v 0.075726 0.025206 -0.323692 0.949020 0.780392 0.549020
vn 5.303721 1.697288 -2.879431
v 0.072245 0.033486 -0.324173 0.937255 0.760784 0.525490
vn 5.017436 2.499153 -2.822970
v 0.073331 0.034153 -0.321787 0.925490 0.745098 0.513725
vn 5.846317 0.703237 -2.051838
v 0.068936 0.036424 -0.329834 0.945098 0.760784 0.529412
vn 5.647293 0.904550 -2.587693
v 0.070368 0.037039 -0.326454 0.945098 0.780392 0.545098
vn 5.896416 0.819480 -1.974652
v 0.069616 0.039096 -0.327557 0.933333 0.764706 0.537255
vn 5.546418 1.883691 -2.248717
v 0.071834 0.035600 -0.323661 0.933333 0.760784 0.525490
vn 5.858848 1.853263 -1.296005
v 0.070396 0.039066 -0.324649 0.929412 0.749020 0.521569
vn 6.160424 0.989166 -0.399699
v 0.062837 0.039501 -0.363509 0.933333 0.690196 0.411765
vn 6.141943 1.209381 -0.375322
v 0.062762 0.041630 -0.359973 0.925490 0.682353 0.400000
vn 6.209991 0.825141 -0.276607
v 0.062478 0.043199 -0.366391 0.937255 0.701961 0.415686
vn 6.106636 1.234291 -0.510196
v 0.062492 0.043542 -0.357066 0.925490 0.682353 0.403922
vn 5.968596 1.776739 -0.809496
v 0.063661 0.039164 -0.357579 0.925490 0.670588 0.400000
vn 6.009525 1.507252 -0.966178
v 0.063593 0.041013 -0.353875 0.917647 0.670588 0.400000
vn 6.070881 1.010835 -1.090287
v 0.063809 0.041998 -0.352136 0.917647 0.670588 0.400000
vn 6.092083 1.216110 -0.854563
v 0.064704 0.040288 -0.347390 0.913725 0.682353 0.427451
vn 6.094589 1.199568 -0.932085
v 0.064118 0.042839 -0.348331 0.909804 0.670588 0.415686
vn 6.093009 1.002869 -1.037973
v 0.062440 0.045820 -0.354292 0.925490 0.678431 0.400000
vn 6.191296 0.575253 -0.826348
v 0.062293 0.047694 -0.353855 0.925490 0.686275 0.415686
vn 6.059795 1.381724 -0.904492
v 0.063579 0.044286 -0.350164 0.913725 0.670588 0.411765
vn 6.023029 1.414712 -1.058542
v 0.063351 0.048134 -0.345706 0.901961 0.666667 0.411765
vn 6.094434 1.146650 -0.736599
v 0.062613 0.047292 -0.351386 0.917647 0.678431 0.411765
vn 6.086600 1.315521 -0.818443
v 0.060342 0.051921 -0.369445 0.937255 0.713725 0.435294
vn 6.102066 1.227836 -0.818418
v 0.060465 0.054059 -0.365361 0.937255 0.713725 0.443137
vn 6.189214 0.645904 -0.269795
v 0.061822 0.047845 -0.357280 0.933333 0.694118 0.419608
vn 6.210170 0.714025 -0.547227
v 0.061500 0.050832 -0.359392 0.937255 0.709804 0.435294
vn 6.116828 1.036595 -0.893341
v 0.061229 0.056895 -0.356993 0.937255 0.705882 0.435294
vn 5.898836 1.154879 -1.728387
v 0.059766 0.058211 -0.364023 0.937255 0.694118 0.415686
vn 6.084195 1.146603 -0.991552
v 0.060419 0.056154 -0.363050 0.937255 0.705882 0.431373
vn 6.227742 0.663882 -0.382821
v 0.062431 0.050248 -0.350807 0.917647 0.686275 0.415686
vn 6.206249 0.571555 -0.402924
v 0.062243 0.052103 -0.353353 0.929412 0.701961 0.427451
vn 6.012039 1.683880 -0.382339
v 0.062658 0.049816 -0.348245 0.905882 0.670588 0.403922
vn 6.051676 1.498106 -0.767824
v 0.062134 0.054082 -0.344864 0.917647 0.682353 0.415686
vn 6.125265 1.275603 -0.441013
v 0.062054 0.053140 -0.347137 0.917647 0.686275 0.419608
vn 6.008057 1.431759 -0.374711
v 0.061351 0.057986 -0.354916 0.929412 0.701961 0.435294
vn 6.192553 1.026281 0.218937
v 0.061706 0.055242 -0.352515 0.929412 0.701961 0.435294
vn 6.172221 0.926327 0.207412
v 0.061553 0.056756 -0.352876 0.929412 0.705882 0.435294
vn 6.131735 1.270216 -0.090768
v 0.061171 0.056850 -0.347948 0.929412 0.701961 0.435294
vn 6.177207 1.113435 0.214380
v 0.060722 0.059637 -0.349292 0.933333 0.709804 0.443137
vn 6.102838 1.446160 -0.195913
v 0.060865 0.059171 -0.345725 0.933333 0.709804 0.443137
vn 6.071778 0.874360 -1.319334
v 0.066141 0.037771 -0.340919 0.929412 0.721569 0.474510
vn 6.080615 0.630840 -1.439236
v 0.067451 0.037756 -0.335702 0.937255 0.760784 0.525490
vn 6.044141 0.860543 -1.465582
v 0.065811 0.042379 -0.339871 0.917647 0.721569 0.486275
vn 5.991773 0.939847 -1.591671
v 0.066736 0.043328 -0.336299 0.945098 0.788235 0.580392
vn 5.956794 1.397692 -1.416166
v 0.064687 0.046727 -0.341319 0.905882 0.690196 0.450980
vn 5.920508 1.565488 -1.330957
v 0.065962 0.046705 -0.336563 0.917647 0.713725 0.470588
vn 5.947220 1.682111 -1.117314
v 0.066678 0.047025 -0.331641 0.925490 0.725490 0.474510
vn 5.985723 1.074461 -1.448332
v 0.068593 0.041435 -0.330085 0.925490 0.745098 0.505882
vn 5.744309 2.005352 -1.437933
v 0.070148 0.040846 -0.322842 0.933333 0.760784 0.537255
vn 5.434664 2.202773 -2.188558
v 0.070282 0.042016 -0.321079 0.945098 0.800000 0.584314
vn 5.849452 1.819091 -1.272683
v 0.069133 0.044540 -0.321907 0.925490 0.733333 0.490196
vn 5.794577 2.136926 -1.053871
v 0.065389 0.051038 -0.332619 0.929412 0.729412 0.474510
vn 5.920973 1.800910 -1.053022
v 0.067725 0.047321 -0.326318 0.925490 0.733333 0.486275
vn 5.786253 2.176132 -1.050745
v 0.068138 0.048585 -0.321297 0.929412 0.745098 0.494118
vn 5.930018 1.718207 -1.146490
v 0.063429 0.051151 -0.341560 0.913725 0.694118 0.450980
vn 5.878857 1.967708 -0.959927
v 0.062913 0.054213 -0.338527 0.925490 0.694118 0.435294
vn 5.875051 2.096516 -0.690955
v 0.062592 0.056170 -0.336262 0.925490 0.705882 0.443137
vn 5.928922 1.958410 -0.580538
v 0.061415 0.058886 -0.340104 0.925490 0.694118 0.443137
vn 6.062582 1.475852 -0.674007
v 0.061096 0.058868 -0.342536 0.925490 0.690196 0.427451
vn 5.704091 2.562659 -0.546423
v 0.062669 0.056660 -0.333334 0.925490 0.725490 0.470588
vn 5.467225 3.036391 -0.516659
v 0.063157 0.056895 -0.327226 0.937255 0.760784 0.505882
vn 5.598257 2.692963 -0.787038
v 0.065961 0.052649 -0.325053 0.937255 0.760784 0.505882
vn 5.711666 2.610431 -0.181924
v 0.059875 0.063113 -0.333100 0.925490 0.721569 0.466667
vn 5.394751 3.111474 -0.721582
v 0.062117 0.059656 -0.321793 0.945098 0.768627 0.525490
vn 5.574504 2.880886 -0.290159
v 0.061711 0.059860 -0.325718 0.933333 0.745098 0.490196
vn 5.204823 1.780376 -3.028729
v 0.082157 0.022999 -0.313624 0.870588 0.635294 0.396078
vn 5.148213 1.803793 -3.085681
v 0.082241 0.025644 -0.312190 0.874510 0.643137 0.396078
vn 5.305481 1.651299 -2.916744
v 0.076626 0.028205 -0.320476 0.937255 0.768627 0.537255
vn 5.186378 1.799115 -3.025753
v 0.079503 0.025455 -0.316362 0.898039 0.686275 0.435294
vn 5.211055 1.954489 -2.909105
v 0.079217 0.029729 -0.314460 0.901961 0.690196 0.443137
vn 5.126179 2.051589 -2.997137
v 0.081583 0.028745 -0.311079 0.882353 0.650980 0.400000
vn 5.430163 1.652322 -2.553072
v 0.087321 0.022627 -0.304991 0.890196 0.662745 0.415686
vn 5.274524 1.856625 -2.846458
v 0.084878 0.025626 -0.307475 0.882353 0.658824 0.415686
vn 5.559516 1.432701 -2.542515
v 0.089200 0.023211 -0.299721 0.905882 0.694118 0.454902
vn 5.358859 1.796065 -2.714855
v 0.087540 0.027441 -0.301015 0.901961 0.694118 0.462745
vn 5.290676 1.936236 -2.777077
v 0.084668 0.030773 -0.303925 0.894118 0.670588 0.427451
vn 5.013564 2.242183 -3.010314
v 0.081089 0.034041 -0.308550 0.890196 0.658824 0.403922
vn 5.079196 2.172542 -2.920373
v 0.075792 0.032025 -0.319654 0.937255 0.780392 0.560784
vn 5.154643 2.331970 -2.670946
v 0.072773 0.036532 -0.320559 0.933333 0.764706 0.549020
vn 5.153106 2.426550 -2.634938
v 0.076597 0.035474 -0.315027 0.929412 0.749020 0.521569
vn 5.054622 2.232624 -2.983324
v 0.079165 0.032830 -0.312365 0.898039 0.670588 0.427451
vn 5.117884 2.569423 -2.517303
v 0.072566 0.041237 -0.317571 0.933333 0.768627 0.552941
vn 5.027459 2.779336 -2.535416
v 0.076475 0.038435 -0.312105 0.925490 0.729412 0.490196
vn 4.860822 2.677472 -2.899342
v 0.081006 0.037169 -0.306112 0.890196 0.658824 0.400000
vn 5.122413 2.244570 -2.846445
v 0.083295 0.035421 -0.303399 0.890196 0.654902 0.400000
vn 5.195832 2.163296 -2.734221
v 0.085126 0.035153 -0.300440 0.894118 0.666667 0.415686
vn 4.567502 3.096256 -2.934135
v 0.079906 0.041487 -0.303766 0.894118 0.670588 0.415686
vn 4.789564 2.828670 -2.907571
v 0.077902 0.037703 -0.310335 0.905882 0.690196 0.447059
vn 4.694124 3.125645 -2.721210
v 0.076618 0.041070 -0.308561 0.901961 0.682353 0.435294
vn 4.419266 3.312104 -2.977786
v 0.076384 0.043710 -0.306060 0.894118 0.666667 0.419608
vn 4.876377 3.045410 -2.366530
v 0.083034 0.041255 -0.298671 0.898039 0.670588 0.419608
vn 5.572444 1.332887 -2.568731
v 0.091100 0.025710 -0.294290 0.901961 0.686275 0.447059
vn 5.370723 1.523437 -2.856683
v 0.090816 0.029075 -0.293385 0.901961 0.678431 0.435294
vn 5.373074 1.790979 -2.718347
v 0.087695 0.031013 -0.298068 0.905882 0.690196 0.462745
vn 5.234066 2.345798 -2.516762
v 0.089133 0.033146 -0.293810 0.898039 0.670588 0.431373
vn 5.234575 2.630651 -2.266005
v 0.087010 0.034828 -0.296659 0.890196 0.666667 0.415686
vn 5.287968 2.281142 -2.488692
v 0.091967 0.032300 -0.288587 0.905882 0.690196 0.450980
vn 5.671699 1.510158 -2.198597
v 0.093223 0.030834 -0.286901 0.913725 0.705882 0.470588
vn 5.368696 2.174513 -2.320359
v 0.092878 0.033284 -0.285888 0.905882 0.690196 0.454902
vn 5.612840 1.672162 -2.261702
v 0.094501 0.033940 -0.280790 0.913725 0.705882 0.470588
vn 5.248760 2.412881 -2.459531
v 0.092489 0.036322 -0.283403 0.905882 0.690196 0.450980
vn 5.681286 1.425955 -2.272870
v 0.095954 0.032508 -0.278098 0.913725 0.694118 0.466667
vn 5.218500 2.263898 -2.634329
v 0.094593 0.038910 -0.276976 0.905882 0.690196 0.466667
vn 5.532148 1.639418 -2.470552
v 0.095275 0.036630 -0.277214 0.909804 0.690196 0.462745
vn 5.122559 2.613808 -2.523158
v 0.089594 0.036068 -0.289391 0.909804 0.690196 0.447059
vn 5.176715 2.514072 -2.455718
v 0.086785 0.038178 -0.292779 0.901961 0.678431 0.435294
vn 5.076309 2.653438 -2.554899
v 0.086980 0.043909 -0.287359 0.909804 0.690196 0.462745
vn 5.104446 2.778051 -2.367559
v 0.084788 0.041355 -0.293924 0.905882 0.686275 0.443137
vn 4.614881 3.456579 -2.490678
v 0.079937 0.044017 -0.300341 0.898039 0.670588 0.427451
vn 4.721771 3.397510 -2.361591
v 0.082665 0.043839 -0.295070 0.901961 0.678431 0.435294
vn 4.704475 2.994709 -2.883720
v 0.083946 0.044654 -0.291876 0.917647 0.709804 0.486275
vn 5.154007 2.579946 -2.499335
v 0.090133 0.042010 -0.282576 0.905882 0.682353 0.447059
vn 5.049040 2.584779 -2.700390
v 0.092562 0.042177 -0.277562 0.901961 0.678431 0.447059
vn 4.925906 2.916748 -2.578193
v 0.089165 0.046402 -0.279700 0.901961 0.670588 0.435294
vn 5.131264 3.600885 -0.328678
v 0.062502 0.060283 -0.315018 0.933333 0.760784 0.525490
vn 4.963457 3.729792 -0.909356
v 0.063000 0.060444 -0.310187 0.898039 0.709804 0.490196
vn 4.592540 4.113420 -1.198560
v 0.062268 0.061687 -0.308753 0.882353 0.690196 0.478431
vn 4.357865 4.162610 -1.763070
v 0.063269 0.061886 -0.305181 0.890196 0.725490 0.529412
vn 4.363319 4.147916 -1.710002
v 0.064371 0.062774 -0.300936 0.933333 0.815686 0.658824
vn 4.087252 4.483141 -1.529967
v 0.063603 0.065344 -0.295864 0.937255 0.827451 0.690196
vn 5.680813 1.776393 -1.960877
v 0.069560 0.045026 -0.319939 0.925490 0.745098 0.505882
vn 5.002140 3.181001 -2.075684
v 0.072530 0.045577 -0.311313 0.901961 0.705882 0.470588
vn 5.443974 2.380644 -1.987666
v 0.070121 0.044894 -0.318561 0.925490 0.745098 0.513725
vn 5.520285 2.554025 -1.559159
v 0.069824 0.047294 -0.316007 0.917647 0.729412 0.490196
vn 5.431956 2.919131 -1.177367
v 0.068553 0.049997 -0.315796 0.913725 0.729412 0.505882
vn 5.192141 3.095571 -1.699307
v 0.070584 0.047520 -0.313319 0.898039 0.705882 0.474510
vn 4.888441 3.442993 -1.897168
v 0.070289 0.049750 -0.309738 0.870588 0.666667 0.447059
vn 4.863518 3.146881 -2.428147
v 0.075024 0.043529 -0.308712 0.898039 0.682353 0.435294
vn 4.730840 3.331530 -2.437250
v 0.073639 0.047117 -0.306501 0.890196 0.670588 0.435294
vn 4.386927 3.338566 -3.006284
v 0.077296 0.045292 -0.303200 0.898039 0.666667 0.419608
vn 4.477862 3.581663 -2.550699
v 0.072810 0.049692 -0.304657 0.878431 0.666667 0.443137
vn 5.423512 3.082731 -0.723045
v 0.064889 0.055770 -0.319662 0.945098 0.772549 0.529412
vn 5.531811 2.871476 -0.777029
v 0.066787 0.052578 -0.317961 0.929412 0.749020 0.509804
vn 5.190603 3.392581 -0.986963
v 0.067808 0.052095 -0.313019 0.909804 0.733333 0.509804
vn 5.184601 3.323902 -1.067636
v 0.067145 0.053568 -0.310927 0.905882 0.725490 0.494118
vn 5.265087 3.257262 -1.025718
v 0.065387 0.056935 -0.310009 0.898039 0.709804 0.490196
vn 5.304339 3.280805 -0.603218
v 0.063860 0.058243 -0.317106 0.933333 0.764706 0.529412
vn 4.945897 3.425665 -1.726014
v 0.067527 0.053886 -0.308834 0.862745 0.666667 0.454902
vn 4.670465 3.526038 -2.219080
v 0.068945 0.054963 -0.303512 0.850980 0.666667 0.466667
vn 4.477412 3.865800 -2.096669
v 0.069907 0.056971 -0.298651 0.870588 0.690196 0.505882
vn 4.706689 3.651865 -1.931047
v 0.065825 0.060141 -0.302988 0.901961 0.745098 0.568627
vn 4.872901 3.576467 -1.686615
v 0.064488 0.059604 -0.307092 0.890196 0.709804 0.505882
vn 4.440517 3.538487 -2.605644
v 0.076986 0.048233 -0.300399 0.898039 0.670588 0.435294
vn 4.559163 3.387364 -2.669499
v 0.078966 0.050207 -0.293270 0.905882 0.682353 0.454902
vn 4.539895 3.288513 -2.760088
v 0.080418 0.047850 -0.293553 0.909804 0.686275 0.458824
vn 4.487556 3.176385 -2.909106
v 0.083140 0.049139 -0.289057 0.929412 0.733333 0.525490
vn 4.204501 3.960378 -2.469897
v 0.073699 0.053616 -0.297439 0.898039 0.690196 0.470588
vn 4.214098 3.856451 -2.608002
v 0.075832 0.053536 -0.293903 0.901961 0.682353 0.458824
vn 4.189981 3.587964 -2.998947
v 0.079207 0.052451 -0.290462 0.913725 0.690196 0.470588
vn 3.993496 4.077941 -2.571319
v 0.077695 0.054778 -0.289617 0.909804 0.690196 0.470588
vn 4.606542 3.471029 -2.359743
v 0.083519 0.050089 -0.287161 0.905882 0.690196 0.470588
vn 4.189921 4.101690 -2.229982
v 0.080652 0.054524 -0.284853 0.905882 0.686275 0.470588
vn 4.602113 3.585236 -2.318604
v 0.084705 0.051802 -0.281213 0.898039 0.670588 0.447059
vn 3.913079 4.425383 -2.132856
v 0.077661 0.057546 -0.284281 0.917647 0.713725 0.505882
vn 4.103292 4.082551 -2.411971
v 0.082210 0.055496 -0.280111 0.894118 0.670588 0.462745
vn 3.680862 4.631373 -2.096935
v 0.077877 0.059348 -0.279593 0.894118 0.682353 0.474510
vn 4.595399 3.318657 -2.690078
v 0.089188 0.050610 -0.275048 0.901961 0.678431 0.450980
vn 4.106897 4.162259 -2.282774
v 0.069917 0.059067 -0.294466 0.882353 0.690196 0.490196
vn 4.006554 4.141711 -2.498296
v 0.074326 0.057085 -0.290807 0.913725 0.701961 0.490196
vn 3.983419 4.213701 -2.347903
v 0.072605 0.059889 -0.289156 0.937255 0.745098 0.549020
vn 4.457381 4.042450 -1.776521
v 0.067867 0.060549 -0.295750 0.862745 0.690196 0.505882
vn 3.969466 4.421165 -2.028604
v 0.067143 0.063962 -0.290333 0.862745 0.686275 0.498039
vn 4.260419 4.301213 -1.652552
v 0.065356 0.064547 -0.293077 0.870588 0.701961 0.537255
vn 4.028006 4.436683 -1.870607
v 0.075038 0.060301 -0.283377 0.917647 0.705882 0.498039
vn 3.892068 4.472258 -1.968351
v 0.075048 0.061797 -0.278894 0.913725 0.725490 0.545098
vn 3.740466 4.510941 -2.260407
v 0.070958 0.062279 -0.287192 0.913725 0.733333 0.545098
vn 3.872480 4.528918 -1.921002
v 0.071604 0.063086 -0.284472 0.909804 0.705882 0.505882
vn 3.773321 4.561166 -2.097566
v 0.067788 0.065981 -0.284509 0.890196 0.713725 0.537255
vn 4.042824 4.330643 -2.070602
v 0.071010 0.065201 -0.280099 0.894118 0.690196 0.498039
vn 5.616394 -0.218288 -2.792225
v 0.103742 -0.016517 -0.268678 0.917647 0.701961 0.470588
vn 5.497829 -0.365442 -2.990403
v 0.106190 -0.014937 -0.264431 0.909804 0.690196 0.454902
vn 5.358102 -0.571201 -3.199068
v 0.107960 -0.011922 -0.261290 0.925490 0.701961 0.458824
vn 5.591759 -0.120716 -2.808241
v 0.102909 -0.012980 -0.270078 0.925490 0.705882 0.466667
vn 5.446450 -0.488841 -3.060549
v 0.104266 -0.011027 -0.267795 0.925490 0.690196 0.454902
vn 5.275208 -0.821321 -3.269752
v 0.109296 -0.013685 -0.258647 0.913725 0.701961 0.458824
vn 5.241949 -1.085974 -3.283443
v 0.112364 -0.015388 -0.253653 0.909804 0.690196 0.447059
vn 5.323339 -1.174883 -3.082144
v 0.115713 -0.014413 -0.248852 0.913725 0.690196 0.443137
vn 5.177548 -0.735494 -3.453755
v 0.111727 -0.010862 -0.256055 0.917647 0.701961 0.454902
vn 5.324242 -0.495177 -3.292357
v 0.108298 -0.007309 -0.261874 0.917647 0.690196 0.458824
vn 5.335284 -0.553645 -3.189531
v 0.115356 -0.010133 -0.250809 0.917647 0.709804 0.462745
vn 5.269781 0.133309 -3.351831
v 0.114324 -0.008370 -0.252555 0.913725 0.705882 0.466667
vn 5.327035 -0.217801 -3.300178
v 0.112362 -0.005072 -0.255232 0.913725 0.694118 0.466667
vn 4.957294 -0.577128 -3.801027
v 0.116051 -0.001876 -0.250193 0.925490 0.725490 0.490196
vn 5.444041 -0.472146 -3.081555
v 0.105387 -0.006914 -0.266987 0.925490 0.705882 0.466667
vn 5.498856 0.203312 -3.029202
v 0.105513 0.000311 -0.266836 0.945098 0.725490 0.474510
vn 5.346722 0.012801 -3.296292
v 0.107265 -0.001778 -0.263894 0.929412 0.713725 0.474510
vn 5.512198 0.180320 -2.983841
v 0.103399 -0.000102 -0.270975 0.933333 0.701961 0.454902
vn 5.611332 0.149101 -2.805427
v 0.100914 0.004172 -0.274841 0.913725 0.705882 0.490196
vn 5.533992 0.228128 -2.943012
v 0.103327 0.006563 -0.269913 0.913725 0.701961 0.478431
vn 5.322124 0.237041 -3.321285
v 0.106723 0.004724 -0.264270 0.949020 0.733333 0.478431
vn 5.353391 -0.203142 -3.272019
v 0.110044 -0.002736 -0.259580 0.917647 0.690196 0.450980
vn 5.202559 -0.022118 -3.497953
v 0.116059 0.001292 -0.250628 0.917647 0.705882 0.466667
vn 5.268961 0.051486 -3.408903
v 0.111019 0.001248 -0.258135 0.925490 0.694118 0.447059
vn 5.275306 0.544029 -3.366794
v 0.111198 0.008068 -0.257100 0.945098 0.705882 0.454902
vn 5.282994 -0.963770 -3.207812
v 0.118146 -0.011597 -0.244868 0.917647 0.705882 0.450980
vn 5.279298 -0.565195 -3.333479
v 0.116789 -0.008276 -0.248435 0.937255 0.760784 0.521569
vn 5.340738 0.278472 -3.295533
v 0.115595 -0.008187 -0.250291 0.925490 0.729412 0.494118
vn 5.227897 -1.048652 -3.295655
v 0.118558 -0.007752 -0.245908 0.925490 0.709804 0.462745
vn 5.244320 -1.067212 -3.288067
v 0.120084 -0.010145 -0.242466 0.913725 0.694118 0.443137
vn 5.162532 -0.334943 -3.487277
v 0.114804 -0.005126 -0.251295 0.945098 0.788235 0.564706
vn 5.250385 -0.499048 -3.382335
v 0.119032 -0.005053 -0.245778 0.925490 0.721569 0.474510
vn 5.319434 -0.509120 -3.288284
v 0.120810 -0.003303 -0.243076 0.913725 0.705882 0.466667
vn 5.345825 -0.706173 -3.223040
v 0.122384 -0.008872 -0.239038 0.894118 0.670588 0.427451
vn 5.385230 -0.687813 -3.150824
v 0.124303 -0.003362 -0.236781 0.894118 0.662745 0.415686
vn 5.389721 -0.818261 -3.002247
v 0.127822 -0.009745 -0.228730 0.847059 0.600000 0.376471
vn 5.373183 -0.841179 -3.136435
v 0.126427 -0.005995 -0.232924 0.874510 0.635294 0.396078
vn 5.294836 -0.772814 -3.241541
v 0.122187 -0.001517 -0.241312 0.913725 0.705882 0.470588
vn 5.184161 -0.596883 -3.484521
v 0.126892 -0.003233 -0.232862 0.870588 0.639216 0.400000
vn 5.302544 -0.481573 -3.304014
v 0.125965 -0.001508 -0.234332 0.894118 0.662745 0.415686
vn 5.115793 -0.064679 -3.630776
v 0.118722 0.002443 -0.246393 0.925490 0.713725 0.470588
vn 4.996826 -0.011860 -3.729060
v 0.120953 0.003720 -0.243809 0.913725 0.705882 0.458824
vn 4.997975 0.337914 -3.784468
v 0.120639 0.007918 -0.243547 0.913725 0.690196 0.443137
vn 5.137784 0.541698 -3.573536
v 0.114978 0.008172 -0.251412 0.937255 0.705882 0.454902
vn 5.078024 0.355260 -3.680558
v 0.118182 0.006960 -0.246982 0.929412 0.725490 0.470588
vn 5.256084 -0.471256 -3.361260
v 0.122603 0.001384 -0.241224 0.905882 0.686275 0.447059
vn 5.294746 0.123257 -3.372997
v 0.123841 0.005232 -0.239289 0.901961 0.682353 0.443137
vn 5.517641 0.442598 -2.958663
v 0.104432 0.011055 -0.267642 0.905882 0.701961 0.490196
vn 5.484342 0.718776 -2.957901
v 0.104790 0.013628 -0.266294 0.898039 0.682353 0.466667
vn 5.621223 0.576127 -2.695302
v 0.101526 0.014726 -0.273401 0.894118 0.686275 0.470588
vn 5.643133 0.756148 -2.649884
v 0.103091 0.015916 -0.269307 0.898039 0.686275 0.462745
vn 5.480848 0.771781 -2.967265
v 0.104903 0.018678 -0.265198 0.909804 0.701961 0.470588
vn 5.294868 0.535480 -3.321372
v 0.107564 0.010071 -0.262744 0.937255 0.721569 0.470588
vn 5.202742 0.913238 -3.393739
v 0.111088 0.016140 -0.255606 0.909804 0.670588 0.443137
vn 5.304022 0.683940 -3.268904
v 0.106065 0.014804 -0.263771 0.905882 0.690196 0.486275
vn 5.314206 0.829377 -3.241998
v 0.107806 0.016245 -0.260878 0.909804 0.694118 0.486275
vn 5.144517 1.165004 -3.392618
v 0.110075 0.019320 -0.255932 0.905882 0.705882 0.494118
vn 5.682885 0.848801 -2.527181
v 0.100150 0.017861 -0.275284 0.909804 0.705882 0.490196
vn 5.587049 0.953878 -2.702581
v 0.100866 0.021927 -0.271908 0.913725 0.709804 0.490196
vn 5.507377 1.024440 -2.840683
v 0.102649 0.023472 -0.268043 0.913725 0.705882 0.478431
vn 5.447969 0.959995 -2.977150
v 0.105573 0.025026 -0.261896 0.905882 0.705882 0.490196
vn 5.629599 1.279848 -2.468650
v 0.098866 0.027291 -0.274137 0.909804 0.694118 0.462745
vn 5.404702 1.383839 -2.884175
v 0.102483 0.027683 -0.266467 0.909804 0.701961 0.474510
vn 5.326232 0.858050 -3.158208
v 0.106645 0.021965 -0.260675 0.905882 0.705882 0.490196
vn 5.302563 1.011734 -3.188693
v 0.108177 0.026629 -0.256515 0.909804 0.725490 0.521569
vn 5.325258 1.314558 -3.027394
v 0.106093 0.029913 -0.259440 0.917647 0.729412 0.529412
vn 5.296625 1.529265 -3.007365
v 0.104813 0.032037 -0.260439 0.913725 0.729412 0.525490
vn 5.135631 1.437024 -3.313389
v 0.109030 0.030548 -0.253939 0.905882 0.713725 0.509804
vn 5.151458 0.718214 -3.517763
v 0.113372 0.013617 -0.252556 0.929412 0.670588 0.427451
vn 5.093104 0.890032 -3.565631
v 0.115612 0.017445 -0.248497 0.909804 0.658824 0.419608
vn 4.950029 0.791638 -3.772936
v 0.118712 0.012913 -0.245604 0.937255 0.701961 0.435294
vn 5.047615 0.937660 -3.617432
v 0.113547 0.020820 -0.250780 0.890196 0.670588 0.458824
vn 5.012181 1.337794 -3.539058
v 0.111420 0.028623 -0.251282 0.901961 0.705882 0.505882
vn 5.123258 1.581559 -3.253770
v 0.108691 0.036730 -0.251272 0.905882 0.705882 0.490196
vn 4.627639 -1.660884 -3.583348
v 0.127501 -0.003585 -0.231965 0.874510 0.639216 0.396078
vn 5.471834 -0.333847 -3.003322
v 0.124981 0.003177 -0.237479 0.901961 0.670588 0.419608
vn 5.396013 -0.320842 -3.186450
v 0.126864 0.002372 -0.233526 0.898039 0.662745 0.403922
vn 5.426796 -0.124623 -3.129153
v 0.129111 0.002773 -0.230155 0.874510 0.635294 0.400000
vn 5.050842 0.321995 -3.672910
v 0.122621 0.010539 -0.241067 0.925490 0.682353 0.427451
vn 5.462252 -0.047993 -3.097104
v 0.127042 0.006577 -0.233400 0.898039 0.647059 0.396078
vn 5.381694 0.164803 -3.197012
v 0.124778 0.009303 -0.237857 0.925490 0.658824 0.388235
vn 4.908837 0.954549 -3.766766
v 0.121417 0.013181 -0.242216 0.949020 0.694118 0.415686
vn 5.404441 1.079668 -2.864142
v 0.125190 0.015097 -0.236283 0.925490 0.666667 0.400000
vn 5.427627 0.361110 -3.135684
v 0.127946 0.011422 -0.231781 0.890196 0.635294 0.396078
vn 5.027369 1.122959 -3.586226
v 0.119013 0.018744 -0.243280 0.925490 0.666667 0.419608
vn 5.184247 1.147146 -3.356607
v 0.118134 0.023429 -0.243266 0.882353 0.654902 0.443137
vn 5.125792 1.258298 -3.366676
v 0.124582 0.016758 -0.236652 0.945098 0.690196 0.415686
vn 5.040148 1.359577 -3.491861
v 0.123207 0.021548 -0.236441 0.933333 0.705882 0.450980
vn 5.172293 1.014360 -3.405135
v 0.126906 0.020248 -0.231652 0.933333 0.709804 0.450980
vn 5.113954 1.401181 -3.369327
v 0.119489 0.025734 -0.240382 0.890196 0.670588 0.462745
vn 5.089230 1.359143 -3.411923
v 0.121816 0.023856 -0.237754 0.898039 0.666667 0.443137
vn 4.873677 1.452525 -3.682004
v 0.123893 0.026047 -0.233719 0.901961 0.670588 0.443137
vn 5.063339 1.159120 -3.483633
v 0.115243 0.024501 -0.247636 0.882353 0.666667 0.462745
vn 4.919250 1.623363 -3.551663
v 0.111985 0.033309 -0.248415 0.905882 0.705882 0.494118
vn 5.040672 1.489437 -3.359286
v 0.116689 0.034034 -0.241979 0.890196 0.682353 0.466667
vn 5.111632 1.303145 -3.408568
v 0.116139 0.028371 -0.244441 0.898039 0.694118 0.490196
vn 5.248562 1.191585 -3.239147
v 0.118798 0.029704 -0.239826 0.898039 0.690196 0.478431
vn 4.847311 1.675023 -3.618455
v 0.123244 0.031864 -0.232046 0.909804 0.686275 0.466667
vn 5.002338 1.486024 -3.464342
v 0.122135 0.029198 -0.234564 0.898039 0.670588 0.450980
vn 4.876273 1.831678 -3.509665
v 0.115291 0.036838 -0.242359 0.894118 0.678431 0.454902
vn 5.227155 1.370740 -3.195203
v 0.118618 0.035104 -0.238211 0.890196 0.678431 0.458824
vn 5.220033 1.319741 -3.231157
v 0.121407 0.033853 -0.233891 0.890196 0.670588 0.454902
vn 5.072281 1.547599 -3.349379
v 0.118849 0.038440 -0.236394 0.901961 0.701961 0.478431
vn 5.375536 -0.512586 -3.167167
v 0.128876 -0.001331 -0.230190 0.878431 0.643137 0.400000
vn 5.497382 -0.611615 -2.970727
v 0.131242 -0.001607 -0.225583 0.870588 0.623529 0.384314
vn 5.413503 -0.308667 -3.145673
v 0.131156 0.001888 -0.225985 0.854902 0.611765 0.384314
vn 5.366601 -0.609672 -3.190011
v 0.133220 0.001955 -0.222850 0.858824 0.623529 0.388235
vn 5.507112 -0.161938 -2.964778
v 0.134033 0.005303 -0.221991 0.847059 0.600000 0.384314
vn 5.458721 -0.704886 -2.977257
v 0.134794 0.002040 -0.220135 0.858824 0.623529 0.396078
vn 5.538203 -0.832397 -2.832758
v 0.134994 -0.001068 -0.218544 0.870588 0.635294 0.400000
vn 5.611147 -1.107831 -2.598029
v 0.137199 -0.000132 -0.214486 0.870588 0.639216 0.403922
vn 5.692585 -0.926479 -2.486508
v 0.137007 -0.003477 -0.213658 0.870588 0.627451 0.388235
vn 5.556425 -0.508451 -2.741466
v 0.137180 0.002746 -0.215933 0.862745 0.623529 0.388235
vn 5.719233 -0.682858 -2.344120
v 0.140685 -0.001194 -0.206750 0.839216 0.588235 0.364706
vn 5.745922 -0.722027 -2.425319
v 0.139132 0.001120 -0.210591 0.854902 0.615686 0.388235
vn 5.578654 0.019375 -2.880053
v 0.135646 0.005782 -0.218478 0.850980 0.600000 0.368627
vn 5.551358 -0.144631 -2.919282
v 0.137005 0.006822 -0.215907 0.862745 0.607843 0.376471
vn 5.726765 -0.348611 -2.529524
v 0.138980 0.005042 -0.212054 0.847059 0.600000 0.380392
vn 5.646124 -0.491803 -2.701099
v 0.138899 0.009067 -0.212436 0.850980 0.600000 0.380392
vn 5.385133 -0.043380 -3.232306
v 0.129614 0.006281 -0.229195 0.858824 0.615686 0.396078
vn 5.425935 0.242540 -3.114999
v 0.133074 0.009401 -0.223724 0.847059 0.600000 0.388235
vn 5.362467 0.449524 -3.238948
v 0.132128 0.012769 -0.224637 0.858824 0.611765 0.396078
vn 5.297893 0.601139 -3.316087
v 0.128373 0.016729 -0.230011 0.890196 0.647059 0.400000
vn 5.243369 0.346873 -3.423940
v 0.131409 0.018597 -0.225446 0.874510 0.631373 0.400000
vn 5.436158 -0.353396 -3.057546
v 0.137628 0.011303 -0.215774 0.862745 0.600000 0.364706
vn 5.421834 0.042161 -3.163565
v 0.135431 0.011064 -0.219177 0.862745 0.615686 0.380392
vn 5.714778 -0.460213 -2.559671
v 0.139457 0.010824 -0.211710 0.847059 0.588235 0.380392
vn 5.383308 0.353908 -3.217451
v 0.135672 0.015072 -0.218446 0.862745 0.615686 0.388235
vn 5.481746 0.236085 -2.940442
v 0.138155 0.012989 -0.214901 0.847059 0.584314 0.364706
vn 5.795686 -0.127448 -2.379212
v 0.140627 0.013232 -0.209319 0.835294 0.580392 0.368627
vn 5.442799 0.190479 -3.128915
v 0.135353 0.019938 -0.218640 0.870588 0.619608 0.396078
vn 5.549657 0.398459 -2.911907
v 0.138955 0.016658 -0.212499 0.850980 0.600000 0.368627
vn 5.499060 0.108837 -3.023700
v 0.137420 0.020861 -0.214680 0.870588 0.623529 0.388235
vn 5.898992 -0.686183 -1.937675
v 0.142030 -0.001522 -0.202846 0.819608 0.572549 0.352941
vn 5.884481 -0.135440 -2.195376
v 0.141064 0.000556 -0.205680 0.835294 0.596078 0.380392
vn 5.907970 -0.414565 -2.020961
v 0.141757 0.002467 -0.203600 0.827451 0.588235 0.376471
vn 5.975452 -0.529943 -1.833933
v 0.143218 0.000869 -0.199567 0.823529 0.580392 0.368627
vn 5.952909 -0.571327 -1.918846
v 0.143350 0.005326 -0.200252 0.823529 0.572549 0.360784
vn 5.872420 -0.568438 -2.144667
v 0.140871 0.002816 -0.206451 0.843137 0.600000 0.380392
vn 5.817415 -0.513039 -2.250983
v 0.141389 0.007033 -0.206829 0.835294 0.588235 0.376471
vn 5.982729 -1.054348 -1.507669
v 0.144657 0.001097 -0.194638 0.815686 0.568627 0.352941
vn 5.931995 -0.302047 -1.983233
v 0.142756 0.008819 -0.203359 0.819608 0.568627 0.360784
vn 5.950261 -0.179478 -1.984288
v 0.143770 0.012777 -0.200565 0.815686 0.564706 0.360784
vn 5.935847 -0.867516 -1.761785
v 0.145474 0.002806 -0.192843 0.815686 0.572549 0.360784
vn 5.998862 -1.333178 -1.144922
v 0.147103 0.003502 -0.186775 0.819608 0.580392 0.364706
vn 6.003323 -0.403319 -1.805830
v 0.145065 0.006255 -0.194858 0.815686 0.568627 0.360784
vn 6.025360 -0.377897 -1.723286
v 0.144617 0.009825 -0.197307 0.815686 0.560784 0.349020
vn 6.075035 -0.471291 -1.489491
v 0.145098 0.011068 -0.195523 0.807843 0.560784 0.345098
vn 5.891312 -0.680886 -2.001803
v 0.146140 0.010965 -0.191875 0.815686 0.564706 0.360784
vn 5.850294 -0.939680 -2.086490
v 0.147327 0.010760 -0.188646 0.819608 0.584314 0.376471
vn 5.864423 -0.474069 -1.966353
v 0.147201 0.014700 -0.191202 0.815686 0.560784 0.352941
vn 5.891087 -0.024630 -2.179683
v 0.141775 0.010764 -0.205919 0.827451 0.572549 0.364706
vn 5.931867 -0.183868 -2.058559
v 0.141322 0.014952 -0.207377 0.827451 0.568627 0.360784
vn 5.890952 -0.254741 -2.102489
v 0.142242 0.014137 -0.204366 0.835294 0.584314 0.380392
vn 5.928084 -0.162552 -2.058352
v 0.143786 0.016482 -0.200875 0.815686 0.572549 0.376471
vn 5.849763 -0.440743 -2.228005
v 0.142425 0.016786 -0.204761 0.835294 0.584314 0.380392
vn 5.755081 0.170100 -2.471838
v 0.141124 0.017848 -0.208126 0.839216 0.600000 0.388235
vn 5.800701 0.449440 -2.368754
v 0.141470 0.019780 -0.206909 0.843137 0.600000 0.380392
vn 5.725698 0.030021 -2.432781
v 0.142538 0.018315 -0.204767 0.835294 0.580392 0.368627
vn 5.894276 0.115574 -2.158467
v 0.143100 0.020092 -0.202816 0.839216 0.580392 0.360784
vn 5.903127 0.069614 -2.108339
v 0.144408 0.019734 -0.198746 0.827451 0.572549 0.360784
vn 5.884483 -0.009688 -2.143712
v 0.143821 0.022656 -0.201100 0.858824 0.600000 0.368627
vn 5.849024 -0.110241 -2.263319
v 0.145283 0.018357 -0.196771 0.807843 0.560784 0.360784
vn 5.884682 -0.575233 -2.106370
v 0.145677 0.015388 -0.194890 0.803922 0.552941 0.345098
vn 5.927792 -0.376146 -2.029355
v 0.146906 0.016702 -0.192136 0.788235 0.541176 0.341176
vn 5.983010 -0.126790 -1.879037
v 0.147895 0.020859 -0.189868 0.800000 0.560784 0.360784
vn 5.888993 0.016371 -2.151534
v 0.144814 0.021142 -0.197616 0.835294 0.580392 0.360784
vn 5.836959 0.081047 -2.182359
v 0.147055 0.021030 -0.192692 0.800000 0.549020 0.349020
vn 5.900080 0.343126 -2.118645
v 0.145437 0.024404 -0.195879 0.843137 0.600000 0.380392
vn 5.816186 -0.288024 -2.315786
v 0.146549 0.019151 -0.193754 0.800000 0.552941 0.349020
vn 5.929291 0.485513 -2.010546
v 0.147584 0.023856 -0.190376 0.827451 0.588235 0.380392
vn 4.954343 0.913368 -3.746764
v 0.127999 0.022888 -0.229409 0.917647 0.694118 0.443137
vn 5.145982 0.649583 -3.498600
v 0.131590 0.023905 -0.224580 0.882353 0.639216 0.411765
vn 4.846891 1.402488 -3.733069
v 0.127872 0.026764 -0.228433 0.905882 0.670588 0.419608
vn 4.905649 1.416134 -3.597845
v 0.130840 0.026007 -0.225059 0.909804 0.670588 0.415686
vn 4.897023 1.625759 -3.579317
v 0.131734 0.027991 -0.222691 0.925490 0.682353 0.415686
vn 5.373616 0.179932 -3.231071
v 0.135720 0.023541 -0.217924 0.870588 0.619608 0.396078
vn 5.214911 0.791571 -3.379904
v 0.133595 0.025388 -0.221062 0.890196 0.635294 0.388235
vn 5.658928 0.234317 -2.707727
v 0.140144 0.021651 -0.209746 0.870588 0.623529 0.400000
vn 5.458982 0.597899 -2.927992
v 0.138042 0.026088 -0.213845 0.882353 0.623529 0.384314
vn 4.997292 1.482062 -3.444183
v 0.134150 0.029887 -0.218874 0.929412 0.658824 0.380392
vn 5.561398 1.078216 -2.694446
v 0.138386 0.028436 -0.212196 0.894118 0.627451 0.360784
vn 5.231757 1.286679 -3.220196
v 0.136965 0.032299 -0.213126 0.925490 0.643137 0.352941
vn 4.717466 1.711225 -3.694562
v 0.125604 0.029170 -0.230664 0.894118 0.658824 0.427451
vn 4.796103 1.808984 -3.628351
v 0.127583 0.030983 -0.226704 0.913725 0.690196 0.447059
vn 5.119641 1.304087 -3.377204
v 0.123070 0.035839 -0.230411 0.913725 0.701961 0.470588
vn 4.834415 1.529890 -3.679883
v 0.125060 0.035642 -0.227641 0.925490 0.709804 0.474510
vn 4.972143 1.497355 -3.529059
v 0.125113 0.039368 -0.226305 0.913725 0.705882 0.470588
vn 4.769596 1.710914 -3.708259
v 0.127923 0.037953 -0.223306 0.925490 0.705882 0.470588
vn 4.839456 1.700935 -3.625933
v 0.131426 0.033146 -0.220792 0.925490 0.686275 0.427451
vn 4.955664 1.705149 -3.459218
v 0.133472 0.034891 -0.216955 0.925490 0.666667 0.400000
vn 4.996799 1.502724 -3.471807
v 0.136737 0.035617 -0.212311 0.917647 0.658824 0.380392
vn 4.915607 1.806167 -3.468925
v 0.134043 0.039020 -0.214259 0.905882 0.666667 0.400000
vn 4.874368 1.966678 -3.433430
v 0.126365 0.043320 -0.222461 0.913725 0.709804 0.490196
vn 4.853405 1.865266 -3.506727
v 0.130769 0.041053 -0.218069 0.913725 0.694118 0.462745
vn 5.721299 0.494639 -2.522835
v 0.140812 0.024508 -0.207972 0.870588 0.619608 0.384314
vn 5.599355 0.800812 -2.708016
v 0.140575 0.028867 -0.206853 0.894118 0.635294 0.376471
vn 5.860185 0.358548 -2.180713
v 0.143796 0.027308 -0.200734 0.878431 0.627451 0.388235
vn 5.641239 0.559733 -2.692944
v 0.142348 0.027388 -0.203928 0.882353 0.635294 0.396078
vn 5.587619 0.879953 -2.731505
v 0.139053 0.033297 -0.208924 0.925490 0.666667 0.380392
vn 5.375649 1.194112 -2.922359
v 0.138079 0.035099 -0.210452 0.929412 0.670588 0.388235
vn 5.680938 0.821963 -2.495172
v 0.143063 0.030566 -0.201812 0.898039 0.650980 0.388235
vn 5.554320 1.043329 -2.734389
v 0.141540 0.034396 -0.203668 0.925490 0.666667 0.384314
vn 5.877942 0.606043 -2.093770
v 0.143682 0.030340 -0.200315 0.894118 0.650980 0.396078
vn 5.961368 0.445491 -1.914476
v 0.147663 0.028119 -0.188821 0.854902 0.623529 0.400000
vn 5.934962 0.457554 -1.978482
v 0.145080 0.029543 -0.195560 0.870588 0.635294 0.400000
vn 5.818272 0.697803 -2.204725
v 0.146881 0.030660 -0.190896 0.862745 0.627451 0.400000
vn 5.704837 0.974106 -2.365370
v 0.143483 0.034876 -0.199502 0.909804 0.662745 0.400000
vn 5.828598 0.505579 -2.272114
v 0.144793 0.035888 -0.195319 0.901961 0.654902 0.400000
vn 4.995782 1.873639 -3.284623
v 0.136614 0.039453 -0.210499 0.917647 0.650980 0.368627
vn 5.450303 1.224553 -2.871908
v 0.139417 0.036630 -0.206850 0.933333 0.666667 0.380392
vn 5.293241 1.679173 -2.828617
v 0.139411 0.040520 -0.205385 0.917647 0.635294 0.352941
vn 5.056784 1.983567 -3.151383
v 0.136105 0.044286 -0.208201 0.905882 0.647059 0.368627
vn 5.358369 1.750391 -2.743860
v 0.140509 0.042259 -0.201937 0.905882 0.643137 0.364706
vn 5.566373 1.189496 -2.654355
v 0.142673 0.039109 -0.199087 0.925490 0.670588 0.400000
vn 5.676977 0.951696 -2.435636
v 0.145316 0.039254 -0.193569 0.909804 0.670588 0.411765
vn 5.322915 1.956633 -2.697688
v 0.141550 0.045744 -0.197435 0.905882 0.647059 0.364706
vn 5.828714 0.226151 -2.290293
v 0.146240 0.037059 -0.191774 0.898039 0.666667 0.415686
vn 5.518784 1.432598 -2.603955
v 0.143727 0.041098 -0.196139 0.925490 0.670588 0.396078
vn 5.681558 1.121010 -2.410823
v 0.146248 0.040339 -0.190636 0.905882 0.670588 0.415686
vn 5.601763 1.410815 -2.445200
v 0.098198 0.031939 -0.272685 0.909804 0.690196 0.462745
vn 5.401890 1.339249 -2.870068
v 0.100507 0.032806 -0.267294 0.917647 0.709804 0.486275
vn 5.600976 1.425751 -2.403462
v 0.097032 0.037062 -0.273180 0.905882 0.690196 0.462745
vn 5.518881 1.332319 -2.672283
v 0.097710 0.037975 -0.270857 0.913725 0.690196 0.470588
vn 5.400667 1.376686 -2.841981
v 0.098702 0.039142 -0.268677 0.917647 0.701961 0.478431
vn 5.217816 2.129102 -2.665394
v 0.097825 0.041722 -0.268841 0.917647 0.705882 0.490196
vn 5.380793 1.493250 -2.868206
v 0.101204 0.037288 -0.264396 0.909804 0.701961 0.474510
vn 5.320254 1.422907 -2.958194
v 0.103214 0.034838 -0.262272 0.913725 0.725490 0.513725
vn 5.327818 1.510058 -2.946751
v 0.105100 0.035185 -0.258095 0.909804 0.713725 0.505882
vn 5.301647 1.653125 -2.926636
v 0.103576 0.037463 -0.259745 0.909804 0.713725 0.505882
vn 5.336336 2.100247 -2.547662
v 0.099782 0.041377 -0.264675 0.901961 0.686275 0.458824
vn 5.176353 1.948334 -2.967497
v 0.101748 0.041584 -0.260535 0.898039 0.682353 0.458824
vn 5.239723 1.449821 -3.133625
v 0.105377 0.039426 -0.255974 0.901961 0.690196 0.470588
vn 5.219268 2.087724 -2.777802
v 0.096204 0.040453 -0.272490 0.905882 0.690196 0.470588
vn 4.903743 2.700163 -2.830959
v 0.091962 0.046249 -0.275080 0.901961 0.670588 0.435294
vn 5.025050 2.454023 -2.852482
v 0.094169 0.043054 -0.273737 0.898039 0.670588 0.435294
vn 4.887814 2.843981 -2.679794
v 0.093955 0.046891 -0.271075 0.898039 0.666667 0.435294
vn 5.056821 2.412124 -2.842664
v 0.098733 0.046711 -0.261998 0.894118 0.666667 0.431373
vn 4.942592 2.188839 -3.195459
v 0.101354 0.044305 -0.259471 0.882353 0.654902 0.427451
vn 4.822472 2.820361 -2.860321
v 0.099779 0.049221 -0.257992 0.890196 0.654902 0.427451
vn 4.758728 2.367038 -3.337443
v 0.104561 0.045347 -0.253910 0.890196 0.658824 0.435294
vn 4.922658 2.844104 -2.657557
v 0.096422 0.047289 -0.265625 0.894118 0.662745 0.435294
vn 4.600630 3.287823 -2.718628
v 0.092495 0.052912 -0.265759 0.894118 0.666667 0.447059
vn 4.826172 2.845503 -2.809852
v 0.097896 0.050056 -0.260553 0.894118 0.666667 0.443137
vn 5.074595 1.699437 -3.276030
v 0.105718 0.043601 -0.253292 0.901961 0.690196 0.478431
vn 4.472206 2.946680 -3.274246
v 0.101525 0.051450 -0.252899 0.890196 0.662745 0.435294
vn 4.276679 3.884044 -2.437210
v 0.084134 0.055991 -0.276269 0.890196 0.662745 0.450980
vn 3.692581 4.523292 -2.295388
v 0.082761 0.059994 -0.271189 0.882353 0.658824 0.454902
vn 4.358585 3.755086 -2.524080
v 0.087043 0.054534 -0.273153 0.894118 0.662745 0.447059
vn 4.532872 3.522566 -2.512402
v 0.090416 0.052638 -0.270347 0.905882 0.690196 0.486275
vn 3.834448 4.332799 -2.380929
v 0.082941 0.057907 -0.275084 0.882353 0.658824 0.450980
vn 4.174003 4.038891 -2.378063
v 0.087417 0.056687 -0.269279 0.882353 0.650980 0.431373
vn 3.998901 4.136271 -2.516121
v 0.087118 0.058366 -0.266733 0.874510 0.647059 0.431373
vn 4.314344 3.709048 -2.654529
v 0.090907 0.055070 -0.265687 0.882353 0.650980 0.431373
vn 4.543855 3.239242 -2.825206
v 0.095626 0.053393 -0.260803 0.901961 0.686275 0.474510
vn 4.057783 3.805890 -2.915048
v 0.090890 0.057187 -0.262912 0.890196 0.654902 0.431373
vn 4.051379 3.786039 -2.915728
v 0.091869 0.058954 -0.259477 0.890196 0.662745 0.435294
vn 4.545463 3.188097 -2.916935
v 0.097489 0.054892 -0.255258 0.890196 0.666667 0.435294
vn 3.897385 4.084250 -2.741018
v 0.087616 0.059932 -0.263787 0.882353 0.654902 0.443137
vn 3.671364 4.100978 -3.013004
v 0.087880 0.061677 -0.260658 0.878431 0.650980 0.435294
vn 3.655031 3.913225 -3.256548
v 0.088944 0.063349 -0.257599 0.890196 0.670588 0.450980
vn 3.568345 4.494723 -2.508179
v 0.077973 0.062797 -0.272281 0.901961 0.701961 0.505882
vn 4.035048 4.116828 -2.474482
v 0.075616 0.064508 -0.272998 0.913725 0.725490 0.529412
vn 3.565831 4.465538 -2.598813
v 0.081193 0.062336 -0.269132 0.890196 0.666667 0.470588
vn 4.038397 4.148500 -2.428447
v 0.073079 0.067079 -0.273245 0.882353 0.670588 0.470588
vn 3.832615 4.301538 -2.466186
v 0.074148 0.068661 -0.269038 0.878431 0.662745 0.458824
vn 3.677334 4.320375 -2.697642
v 0.082542 0.064249 -0.263996 0.874510 0.654902 0.454902
vn 3.273243 4.464923 -2.955002
v 0.083937 0.067434 -0.257165 0.898039 0.705882 0.513725
vn 3.701168 4.356046 -2.595577
v 0.078337 0.066402 -0.266012 0.882353 0.666667 0.466667
vn 3.583129 4.480808 -2.544194
v 0.076801 0.069544 -0.262718 0.890196 0.690196 0.494118
vn 3.511377 4.414551 -2.748914
v 0.081510 0.070398 -0.255279 0.933333 0.784314 0.611765
vn 3.335640 4.561574 -2.734924
v 0.078272 0.072156 -0.256742 0.925490 0.764706 0.600000
vn 3.492499 4.209797 -3.058076
v 0.085558 0.064537 -0.259382 0.878431 0.658824 0.454902
vn 4.248352 3.537822 -2.973256
v 0.093952 0.059244 -0.255743 0.890196 0.662745 0.435294
vn 4.177015 3.208734 -3.415852
v 0.096579 0.058901 -0.252794 0.890196 0.654902 0.431373
vn 4.364847 3.080950 -3.284322
v 0.102315 0.056962 -0.247399 0.898039 0.670588 0.454902
vn 4.230721 3.231016 -3.322825
v 0.098033 0.060661 -0.249431 0.882353 0.654902 0.435294
vn 3.835694 3.784036 -3.224742
v 0.091751 0.065081 -0.252040 0.894118 0.670588 0.454902
vn 4.070033 3.491155 -3.226367
v 0.097310 0.063208 -0.247831 0.890196 0.678431 0.466667
vn 4.221158 3.299299 -3.257295
v 0.101708 0.060655 -0.244079 0.894118 0.670588 0.462745
vn 3.961596 3.526214 -3.360378
v 0.099826 0.065796 -0.241474 0.905882 0.690196 0.478431
vn 3.120353 4.757194 -2.650272
v 0.083506 0.071387 -0.251387 0.933333 0.772549 0.580392
vn 2.816132 4.779145 -2.871913
v 0.084491 0.072881 -0.247207 0.901961 0.701961 0.490196
vn 2.974095 4.701316 -2.911437
v 0.086742 0.069035 -0.252053 0.925490 0.745098 0.549020
vn 3.284021 4.268772 -3.169290
v 0.087855 0.066251 -0.255266 0.901961 0.701961 0.490196
vn 3.265638 4.416301 -3.032999
v 0.091880 0.067830 -0.248386 0.909804 0.705882 0.490196
vn 3.476181 4.138288 -3.165567
v 0.094173 0.067812 -0.246008 0.909804 0.705882 0.490196
vn 2.871767 4.695774 -3.019967
v 0.088665 0.070797 -0.246999 0.905882 0.701961 0.490196
vn 3.514833 3.935407 -3.406046
v 0.097964 0.069705 -0.239192 0.905882 0.694118 0.474510
vn 3.337475 4.229330 -3.208263
v 0.098896 0.073835 -0.233567 0.905882 0.705882 0.494118
vn 1.539953 4.597903 -3.840676
v 0.086860 0.074048 -0.243814 0.894118 0.678431 0.466667
vn 2.475327 4.803100 -3.181120
v 0.084169 0.079262 -0.238680 0.894118 0.686275 0.470588
vn 2.669492 4.648545 -3.273257
v 0.092151 0.075887 -0.236863 0.909804 0.694118 0.478431
vn 3.140846 4.325609 -3.294830
v 0.093844 0.072320 -0.240181 0.909804 0.705882 0.490196
vn 2.813901 4.600440 -3.160713
v 0.094811 0.076374 -0.234178 0.901961 0.701961 0.486275
vn 5.021002 1.415535 -3.457362
v 0.109828 0.039391 -0.248248 0.909804 0.705882 0.474510
vn 4.994827 1.680378 -3.412756
v 0.111795 0.042042 -0.244552 0.925490 0.721569 0.494118
vn 4.974148 2.148348 -3.172730
v 0.111465 0.047426 -0.241883 0.913725 0.709804 0.486275
vn 4.881220 2.024928 -3.397628
v 0.115506 0.045167 -0.237394 0.913725 0.725490 0.494118
vn 4.773928 2.348169 -3.319852
v 0.113830 0.049080 -0.237469 0.905882 0.705882 0.470588
vn 4.670751 2.388713 -3.390954
v 0.106508 0.047067 -0.250265 0.894118 0.670588 0.450980
vn 4.912912 2.211217 -3.142299
v 0.108491 0.047184 -0.247278 0.909804 0.705882 0.490196
vn 4.634684 2.802363 -3.181473
v 0.105720 0.054233 -0.245042 0.894118 0.670588 0.454902
vn 4.756361 2.454822 -3.281945
v 0.110825 0.051052 -0.240073 0.901961 0.690196 0.462745
vn 4.694502 2.733217 -3.148121
v 0.108127 0.052023 -0.243275 0.894118 0.678431 0.458824
vn 4.786628 2.157338 -3.448696
v 0.116460 0.050858 -0.232325 0.901961 0.694118 0.466667
vn 4.370959 2.918857 -3.436072
v 0.105678 0.058368 -0.241474 0.905882 0.694118 0.486275
vn 4.563111 2.539254 -3.482917
v 0.110387 0.056226 -0.237174 0.898039 0.690196 0.474510
vn 4.186700 3.079245 -3.508228
v 0.105545 0.061564 -0.239057 0.913725 0.709804 0.505882
vn 4.171817 3.289383 -3.349288
v 0.105649 0.064643 -0.235953 0.905882 0.705882 0.490196
vn 3.621523 3.798993 -3.409236
v 0.102463 0.070552 -0.233949 0.901961 0.694118 0.490196
vn 5.155188 1.448519 -3.260838
v 0.122781 0.040481 -0.229481 0.898039 0.686275 0.454902
vn 4.904930 2.002020 -3.368832
v 0.121590 0.044767 -0.228936 0.905882 0.701961 0.478431
vn 4.941782 1.886938 -3.362125
v 0.120114 0.042337 -0.232699 0.905882 0.705882 0.478431
vn 4.858189 2.141429 -3.337792
v 0.118767 0.047674 -0.230911 0.898039 0.690196 0.466667
vn 4.844328 2.070677 -3.420626
v 0.120817 0.048310 -0.227821 0.901961 0.690196 0.466667
vn 4.871550 2.100482 -3.329069
v 0.119505 0.051359 -0.228046 0.890196 0.678431 0.447059
vn 4.894382 2.169380 -3.284265
v 0.121011 0.051851 -0.225217 0.890196 0.666667 0.435294
vn 4.991681 1.952648 -3.246989
v 0.123699 0.045653 -0.225428 0.901961 0.694118 0.470588
vn 4.990934 2.077133 -3.197332
v 0.123376 0.048929 -0.223648 0.890196 0.670588 0.443137
vn 4.719318 2.165322 -3.515202
v 0.130603 0.047451 -0.214594 0.905882 0.670588 0.419608
vn 5.027424 1.949514 -3.211469
v 0.124688 0.048567 -0.221672 0.905882 0.694118 0.462745
vn 4.840249 2.098161 -3.402874
v 0.126114 0.048798 -0.219446 0.901961 0.690196 0.450980
vn 4.624593 2.452354 -3.436516
v 0.130802 0.051722 -0.211602 0.905882 0.670588 0.415686
vn 4.673816 2.350699 -3.442488
v 0.127607 0.051497 -0.215420 0.905882 0.682353 0.435294
vn 4.720023 2.258792 -3.474470
v 0.116043 0.055072 -0.230317 0.894118 0.690196 0.462745
vn 4.873818 2.146489 -3.323939
v 0.119494 0.054905 -0.225362 0.894118 0.682353 0.447059
vn 4.668355 2.363087 -3.464632
v 0.113118 0.056725 -0.233280 0.898039 0.694118 0.474510
vn 4.453859 2.860808 -3.346428
v 0.112418 0.060493 -0.231414 0.901961 0.705882 0.490196
vn 4.460055 2.883895 -3.345848
v 0.114082 0.060721 -0.228838 0.890196 0.686275 0.462745
vn 4.634740 2.241274 -3.554870
v 0.116701 0.057140 -0.228241 0.894118 0.690196 0.458824
vn 4.639774 2.551451 -3.305833
v 0.118345 0.059670 -0.224304 0.890196 0.678431 0.435294
vn 4.442773 2.890475 -3.352474
v 0.118443 0.062429 -0.221704 0.894118 0.682353 0.447059
vn 4.920737 2.111731 -3.269827
v 0.123224 0.052305 -0.221875 0.894118 0.666667 0.419608
vn 4.870280 2.358773 -3.171200
v 0.124188 0.056364 -0.217087 0.890196 0.654902 0.411765
vn 4.961709 2.228571 -3.135524
v 0.121448 0.057026 -0.221292 0.890196 0.666667 0.427451
vn 4.671360 2.396027 -3.437799
v 0.127562 0.055618 -0.212717 0.898039 0.670588 0.443137
vn 4.950339 2.168393 -3.198200
v 0.121289 0.062073 -0.217643 0.894118 0.678431 0.435294
vn 4.846608 2.376279 -3.167018
v 0.122225 0.064219 -0.214942 0.901961 0.705882 0.466667
vn 5.038797 1.994519 -3.135420
v 0.134612 0.047805 -0.208631 0.905882 0.647059 0.380392
vn 4.997956 2.297235 -3.016593
v 0.135726 0.052723 -0.203130 0.905882 0.658824 0.396078
vn 4.882336 2.390486 -3.145363
v 0.132641 0.055880 -0.205359 0.909804 0.670588 0.403922
vn 5.300125 1.880271 -2.795128
v 0.139465 0.050098 -0.198278 0.913725 0.658824 0.388235
vn 4.985262 2.514425 -2.876637
v 0.135502 0.057521 -0.199378 0.901961 0.662745 0.400000
vn 5.117322 2.208396 -2.823915
v 0.138386 0.053706 -0.198048 0.901961 0.635294 0.360784
vn 4.697475 2.235813 -3.516287
v 0.127875 0.060134 -0.209507 0.929412 0.752941 0.568627
vn 4.730462 2.376301 -3.374871
v 0.129147 0.056632 -0.209895 0.917647 0.705882 0.470588
vn 4.906799 2.322985 -3.132449
v 0.130971 0.059839 -0.205331 0.925490 0.713725 0.490196
vn 4.750316 2.429758 -3.306353
v 0.125079 0.062642 -0.211432 0.905882 0.709804 0.505882
vn 4.682659 2.648292 -3.168454
v 0.127849 0.064075 -0.206944 0.933333 0.760784 0.580392
vn 4.578006 2.816057 -3.238620
v 0.124407 0.066862 -0.208883 0.905882 0.705882 0.474510
vn 4.880470 2.801783 -2.792388
v 0.130080 0.064455 -0.202506 0.925490 0.705882 0.470588
vn 4.665988 3.005374 -2.886507
v 0.127005 0.067924 -0.204596 0.898039 0.682353 0.458824
vn 5.020064 2.666354 -2.666270
v 0.136259 0.060234 -0.195347 0.898039 0.639216 0.380392
vn 5.004670 2.709152 -2.592722
v 0.134096 0.062054 -0.198153 0.905882 0.670588 0.403922
vn 4.895267 2.998672 -2.543945
v 0.134927 0.063467 -0.194534 0.890196 0.647059 0.388235
vn 4.871019 3.060757 -2.515251
v 0.131451 0.065659 -0.198817 0.901961 0.662745 0.400000
vn 4.884701 2.948382 -2.572129
v 0.132515 0.066796 -0.194826 0.890196 0.654902 0.400000
vn 4.732711 3.027727 -2.785240
v 0.134601 0.065862 -0.192215 0.882353 0.643137 0.396078
vn 4.989923 2.597519 -2.793598
v 0.132102 0.069694 -0.192941 0.890196 0.654902 0.400000
vn 5.340147 1.947575 -2.662107
v 0.140730 0.049560 -0.195992 0.898039 0.627451 0.345098
vn 5.388091 2.089956 -2.388726
v 0.142409 0.052596 -0.190912 0.890196 0.580392 0.298039
vn 5.294465 2.068128 -2.668379
v 0.140566 0.053472 -0.193764 0.894118 0.607843 0.329412
vn 5.242939 2.376002 -2.503346
v 0.141352 0.055719 -0.190158 0.882353 0.572549 0.298039
vn 5.009209 2.677466 -2.678738
v 0.137958 0.059028 -0.193583 0.890196 0.600000 0.341176
vn 4.878506 2.778796 -2.807769
v 0.136990 0.063519 -0.190873 0.890196 0.615686 0.345098
vn 4.259290 3.077145 -3.437199
v 0.109411 0.061732 -0.233989 0.898039 0.694118 0.490196
vn 4.257884 3.148116 -3.353133
v 0.106925 0.065882 -0.232896 0.901961 0.690196 0.486275
vn 4.191944 3.233435 -3.381414
v 0.109109 0.066012 -0.230281 0.890196 0.670588 0.458824
vn 4.251870 3.245554 -3.294324
v 0.110630 0.066881 -0.227487 0.890196 0.670588 0.443137
vn 4.270742 3.158442 -3.343041
v 0.115189 0.064095 -0.224045 0.890196 0.666667 0.435294
vn 4.113762 3.502515 -3.201324
v 0.107244 0.070762 -0.227882 0.890196 0.666667 0.443137
vn 3.999105 3.468446 -3.339601
v 0.104872 0.069810 -0.232060 0.894118 0.686275 0.470588
vn 3.862579 3.664725 -3.326677
v 0.110801 0.072232 -0.221797 0.890196 0.666667 0.435294
vn 4.238131 3.044525 -3.482535
v 0.117655 0.065371 -0.220182 0.890196 0.670588 0.435294
vn 3.973445 3.633527 -3.202168
v 0.113483 0.074055 -0.216889 0.870588 0.643137 0.411765
vn 4.067842 3.424098 -3.341153
v 0.117488 0.071981 -0.213885 0.882353 0.662745 0.427451
vn 4.607503 2.919017 -3.091985
v 0.121504 0.066439 -0.214081 0.901961 0.690196 0.450980
vn 4.278798 3.199730 -3.302950
v 0.119030 0.068312 -0.215605 0.890196 0.670588 0.435294
vn 4.114198 3.302070 -3.405819
v 0.113281 0.070016 -0.221171 0.878431 0.650980 0.415686
vn 3.677669 3.989756 -3.135398
v 0.105449 0.073718 -0.226699 0.890196 0.678431 0.466667
vn 3.198670 4.380260 -3.167167
v 0.100150 0.075730 -0.229409 0.905882 0.701961 0.490196
vn 3.297456 4.287848 -3.145342
v 0.103105 0.077778 -0.224022 0.894118 0.682353 0.474510
vn 3.754037 3.995907 -3.057319
v 0.106600 0.075743 -0.222256 0.890196 0.670588 0.462745
vn 3.485795 4.150230 -3.170421
v 0.106191 0.078256 -0.219680 0.882353 0.662745 0.447059
vn 3.568285 4.041815 -3.177478
v 0.110608 0.077325 -0.216395 0.870588 0.647059 0.419608
vn 3.171475 4.549784 -2.941566
v 0.103506 0.081816 -0.217581 0.870588 0.647059 0.435294
vn 3.073956 4.554049 -3.025251
v 0.106260 0.082824 -0.212772 0.870588 0.643137 0.431373
vn 4.421192 3.024215 -3.272700
v 0.120142 0.069875 -0.212627 0.890196 0.678431 0.435294
vn 4.502545 2.995525 -3.193872
v 0.124602 0.069418 -0.206415 0.898039 0.686275 0.450980
vn 4.420609 3.436842 -2.839264
v 0.122485 0.073047 -0.205804 0.882353 0.662745 0.415686
vn 3.972605 3.730836 -3.051909
v 0.119098 0.073785 -0.210309 0.874510 0.654902 0.415686
vn 4.351998 3.182147 -3.130693
v 0.120259 0.072269 -0.210482 0.890196 0.670588 0.431373
vn 4.181167 3.656953 -2.896725
v 0.121951 0.076191 -0.202878 0.874510 0.650980 0.403922
vn 3.957739 3.978504 -2.819392
v 0.119213 0.076719 -0.205750 0.878431 0.662745 0.415686
vn 3.938178 3.954150 -2.874417
v 0.121476 0.077659 -0.201539 0.874510 0.650980 0.400000
vn 4.815327 3.090681 -2.589611
v 0.128086 0.069270 -0.200924 0.890196 0.662745 0.419608
vn 4.916929 2.938629 -2.575932
v 0.129602 0.070117 -0.196888 0.890196 0.658824 0.400000
vn 4.681561 3.015548 -2.895891
v 0.127995 0.072725 -0.196964 0.874510 0.639216 0.396078
vn 4.852479 2.725334 -2.807567
v 0.130230 0.073579 -0.193046 0.862745 0.623529 0.380392
vn 4.122712 3.783759 -2.780361
v 0.123186 0.079289 -0.197113 0.862745 0.623529 0.376471
vn 4.554430 3.372841 -2.704845
v 0.124543 0.073257 -0.202305 0.874510 0.647059 0.403922
vn 4.389347 3.541914 -2.746474
v 0.125593 0.077375 -0.195661 0.858824 0.615686 0.364706
vn 4.431572 3.400588 -2.762262
v 0.128836 0.075504 -0.193255 0.843137 0.588235 0.345098
vn 3.864273 3.860781 -3.099285
v 0.115238 0.075593 -0.212460 0.882353 0.662745 0.431373
vn 3.787512 4.153829 -2.746243
v 0.112706 0.082177 -0.207307 0.890196 0.670588 0.435294
vn 3.517057 4.165150 -3.098327
v 0.111371 0.080601 -0.210972 0.878431 0.654902 0.431373
vn 3.221739 4.462298 -2.984735
v 0.109388 0.084756 -0.207442 0.882353 0.662745 0.435294
vn 3.583465 4.319477 -2.805108
v 0.111570 0.085523 -0.203331 0.874510 0.647059 0.415686
vn 3.403574 4.489264 -2.675096
v 0.111896 0.087919 -0.199592 0.858824 0.627451 0.400000
vn 3.887541 3.994743 -2.890517
v 0.116018 0.077889 -0.208647 0.878431 0.662745 0.427451
vn 3.859241 4.169971 -2.673001
v 0.117435 0.078642 -0.205328 0.878431 0.654902 0.415686
vn 3.781395 4.174359 -2.720505
v 0.116568 0.080605 -0.203290 0.874510 0.647059 0.400000
vn 3.733731 4.129074 -2.912559
v 0.121498 0.080857 -0.197011 0.870588 0.635294 0.384314
vn 4.150957 3.841967 -2.716578
v 0.122813 0.081851 -0.193832 0.858824 0.615686 0.368627
vn 3.870051 3.984106 -2.915355
v 0.119993 0.085828 -0.191717 0.870588 0.619608 0.380392
vn 4.354762 3.709328 -2.576652
v 0.125524 0.079792 -0.191978 0.858824 0.615686 0.364706
vn 3.760027 4.071579 -2.953982
v 0.116204 0.084462 -0.198846 0.870588 0.635294 0.396078
vn 3.491537 4.483415 -2.671137
v 0.114214 0.087667 -0.196455 0.854902 0.619608 0.384314
vn 3.561316 4.340842 -2.773310
v 0.117268 0.087369 -0.193416 0.858824 0.615686 0.380392
vn 3.736390 4.809966 -1.514627
v 0.046550 0.076613 -0.364918 0.925490 0.686275 0.415686
vn 3.850675 4.674376 -1.599035
v 0.047336 0.077583 -0.360989 0.925490 0.670588 0.400000
vn 4.238444 4.512328 -0.992088
v 0.048358 0.078559 -0.351295 0.917647 0.690196 0.427451
vn 4.172872 4.631533 -0.746667
v 0.049799 0.077279 -0.351521 0.913725 0.686275 0.427451
vn 4.396689 4.399049 -0.824031
v 0.049940 0.077720 -0.348873 0.925490 0.690196 0.435294
vn 4.570065 4.288919 -0.318951
v 0.049253 0.078507 -0.347656 0.925490 0.701961 0.435294
vn 5.286198 3.385593 0.043023
v 0.056969 0.068900 -0.321781 0.929412 0.741176 0.498039
vn 5.275811 3.409596 0.076002
v 0.056151 0.070365 -0.326608 0.933333 0.733333 0.478431
vn 5.164359 3.552814 -0.321122
v 0.054394 0.073130 -0.332613 0.945098 0.745098 0.490196
vn 5.108796 3.646647 -0.012629
v 0.052817 0.074609 -0.339174 0.945098 0.745098 0.478431
vn 5.078691 3.666275 -0.167406
v 0.051553 0.076364 -0.336672 0.945098 0.749020 0.490196
vn 4.752358 4.093379 0.058949
v 0.052256 0.075679 -0.343538 0.925490 0.709804 0.454902
vn 4.820582 4.016449 -0.215584
v 0.050460 0.077753 -0.342066 0.929412 0.721569 0.458824
vn 4.782192 4.047309 -0.315483
v 0.049451 0.079441 -0.335163 0.933333 0.741176 0.474510
vn 5.095784 3.618336 -0.059780
v 0.053274 0.075098 -0.329731 0.945098 0.749020 0.490196
vn 4.715807 4.113094 -0.123743
v 0.049350 0.080030 -0.330006 0.945098 0.752941 0.494118
vn 5.019298 3.769091 0.213089
v 0.051671 0.076816 -0.325910 0.937255 0.745098 0.490196
vn 4.617603 4.244377 0.205977
v 0.048320 0.081025 -0.326134 0.933333 0.745098 0.490196
vn 4.463594 4.390005 -0.058095
v 0.048026 0.081490 -0.328708 0.929412 0.741176 0.478431
vn 5.681261 2.076328 -1.663649
v 0.058115 0.060813 -0.367444 0.937255 0.705882 0.419608
vn 5.551671 2.507131 -1.382226
v 0.058414 0.062728 -0.364105 0.933333 0.701961 0.415686
vn 5.801828 1.952291 -1.113156
v 0.059409 0.061156 -0.362554 0.933333 0.694118 0.415686
vn 5.171918 3.312309 -1.179580
v 0.055181 0.068871 -0.363599 0.925490 0.690196 0.415686
vn 5.360281 2.915323 -1.494872
v 0.055606 0.066577 -0.366782 0.929412 0.690196 0.411765
vn 5.520219 2.864150 -0.755940
v 0.058246 0.064794 -0.359044 0.929412 0.701961 0.419608
vn 5.260410 3.383402 -0.582803
v 0.055784 0.069181 -0.356607 0.929412 0.705882 0.435294
vn 5.922642 1.932277 -0.518070
v 0.060692 0.060166 -0.355027 0.929412 0.694118 0.427451
vn 6.006852 1.745023 -0.047189
v 0.060805 0.060067 -0.352977 0.929412 0.705882 0.435294
vn 5.590658 2.737112 -0.363204
v 0.059003 0.064771 -0.353333 0.929412 0.705882 0.435294
vn 5.634743 2.768373 0.210351
v 0.057630 0.067142 -0.347613 0.945098 0.729412 0.454902
vn 5.755491 2.429278 0.277369
v 0.059750 0.063004 -0.348388 0.933333 0.713725 0.435294
vn 4.731927 0.916256 -2.396454
v 0.054534 0.071401 -0.354449 0.929412 0.705882 0.435294
vn 5.407130 3.130666 -0.464906
v 0.056681 0.069015 -0.351194 0.933333 0.713725 0.435294
vn 5.428658 3.135239 0.364193
v 0.055904 0.070404 -0.346219 0.937255 0.729412 0.466667
vn 5.523728 2.957661 -0.034694
v 0.056036 0.070480 -0.348877 0.937255 0.725490 0.454902
vn 4.829685 3.469422 -1.765582
v 0.053905 0.069004 -0.368076 0.929412 0.686275 0.400000
vn 4.249151 4.254633 -1.664156
v 0.051401 0.071734 -0.368241 0.917647 0.670588 0.400000
vn 4.116716 4.507072 -1.461198
v 0.049942 0.074241 -0.363964 0.917647 0.666667 0.396078
vn 4.927993 3.705894 -0.849021
v 0.054779 0.070177 -0.361253 0.925490 0.690196 0.419608
vn 4.488341 4.271475 -0.950065
v 0.052961 0.072347 -0.360436 0.917647 0.678431 0.415686
vn 3.950988 4.685702 -1.363344
v 0.049198 0.073745 -0.367912 0.913725 0.670588 0.400000
vn 4.249719 4.470282 -1.013683
v 0.049700 0.075676 -0.360395 0.909804 0.670588 0.403922
vn 4.233049 4.527642 -1.009679
v 0.047463 0.077861 -0.359413 0.913725 0.670588 0.411765
vn 5.071885 3.564101 -0.915991
v 0.053770 0.072346 -0.355648 0.929412 0.705882 0.443137
vn 4.866712 3.848748 -0.797205
v 0.053798 0.072992 -0.352981 0.925490 0.705882 0.450980
vn 4.470495 4.274603 -1.032836
v 0.052933 0.073370 -0.355544 0.925490 0.690196 0.431373
vn 4.248459 4.425178 -1.175435
v 0.050648 0.075230 -0.356086 0.913725 0.682353 0.419608
vn 5.109413 3.533819 -0.511686
v 0.055367 0.071562 -0.349756 0.933333 0.721569 0.454902
vn 4.755121 4.079829 -0.366683
v 0.054495 0.072601 -0.349610 0.925490 0.709804 0.458824
vn -0.222284 1.000751 0.821190
v 0.055219 0.071866 -0.347641 0.929412 0.725490 0.462745
vn 4.311863 4.477942 -0.394580
v 0.051138 0.076059 -0.352217 0.917647 0.690196 0.435294
vn 4.495767 4.343854 -0.277057
v 0.052139 0.074986 -0.350727 0.917647 0.701961 0.447059
vn 5.044919 3.671664 -0.254689
v 0.054048 0.073458 -0.347195 0.925490 0.721569 0.458824
vn 4.567610 4.230579 -0.346811
v 0.052120 0.075861 -0.346839 0.925490 0.705882 0.447059
vn 4.367739 4.408416 -0.965172
v 0.048171 0.078084 -0.355123 0.917647 0.686275 0.419608
vn 4.502100 4.187940 -1.012004
v 0.051569 0.075347 -0.353584 0.925490 0.690196 0.435294
vn 5.749692 2.422766 -0.533712
v 0.060422 0.061500 -0.340213 0.925490 0.709804 0.462745
vn 5.679661 2.658403 -0.328995
v 0.059530 0.062774 -0.342833 0.933333 0.721569 0.458824
vn 5.869207 2.208316 -0.003218
v 0.060329 0.060988 -0.345029 0.933333 0.713725 0.450980
vn 5.649455 2.720251 -0.337582
v 0.058703 0.065348 -0.338543 0.933333 0.725490 0.470588
vn 5.550001 2.930355 0.012756
v 0.057042 0.067978 -0.343362 0.945098 0.733333 0.470588
vn 5.356600 3.243636 -0.374019
v 0.057080 0.068415 -0.338787 0.937255 0.733333 0.470588
vn 5.320794 3.315614 0.137401
v 0.055053 0.071206 -0.341260 0.945098 0.745098 0.478431
vn 5.555191 2.895272 -0.233369
v 0.057801 0.067589 -0.335299 0.933333 0.725490 0.470588
vn 5.173726 3.539422 -0.343149
v 0.054873 0.071583 -0.338323 0.945098 0.745098 0.478431
vn 5.268473 3.387990 -0.193312
v 0.056288 0.070354 -0.332973 0.937255 0.733333 0.474510
vn 5.581896 2.866673 -0.139748
v 0.059298 0.064652 -0.324229 0.933333 0.741176 0.490196
vn 5.459958 3.013553 0.032140
v 0.058010 0.067673 -0.326910 0.937255 0.741176 0.486275
vn 5.466061 3.079307 -0.112592
v 0.057519 0.068280 -0.329813 0.937255 0.725490 0.470588
vn 5.152867 3.523253 0.319119
v 0.053717 0.073847 -0.343027 0.933333 0.729412 0.466667
vn 3.771821 4.758677 -1.593855
v 0.042078 0.079513 -0.367262 0.933333 0.713725 0.454902
vn 4.029891 4.570003 -1.518931
v 0.042176 0.080317 -0.364649 0.933333 0.725490 0.462745
vn 3.783244 4.672813 -1.733141
v 0.044011 0.079107 -0.363146 0.929412 0.701961 0.435294
vn 3.331503 4.862163 -1.953562
v 0.040287 0.081229 -0.366720 0.945098 0.729412 0.466667
vn 2.501597 5.271132 -2.145879
v 0.038314 0.082852 -0.365600 0.949020 0.733333 0.458824
vn 3.207830 5.009329 -1.931503
v 0.039446 0.082053 -0.365959 0.937255 0.725490 0.466667
vn 3.823468 4.685651 -1.615880
v 0.045294 0.079810 -0.359468 0.925490 0.690196 0.431373
vn 3.700368 4.759909 -1.755112
v 0.041383 0.082045 -0.361471 0.937255 0.725490 0.458824
vn 3.477390 4.963729 -1.552245
v 0.039955 0.082377 -0.364014 0.937255 0.729412 0.466667
vn 3.815854 4.745174 -1.538233
v 0.043571 0.081382 -0.358599 0.933333 0.709804 0.447059
vn 1.999504 5.195818 -2.879267
v 0.036061 0.082136 -0.368391 0.960784 0.749020 0.470588
vn 2.920135 5.240047 -1.827039
v 0.038450 0.083714 -0.362485 0.945098 0.733333 0.466667
vn 2.389307 5.334818 -2.296789
v 0.034649 0.084773 -0.364303 0.952941 0.760784 0.486275
vn 2.605403 4.981446 -2.792884
v 0.031406 0.084772 -0.367663 0.960784 0.780392 0.498039
vn 3.162270 4.992239 -2.099440
v 0.038942 0.084652 -0.359427 0.945098 0.733333 0.462745
vn 2.679236 5.214853 -2.257885
v 0.036437 0.085441 -0.360713 0.952941 0.745098 0.470588
vn 4.127890 4.597288 -1.015197
v 0.045624 0.080578 -0.355594 0.925490 0.690196 0.427451
vn 4.153674 4.604047 -0.962571
v 0.044813 0.081531 -0.354392 0.925490 0.701961 0.435294
vn 3.804158 4.748112 -1.419771
v 0.040792 0.084590 -0.356333 0.937255 0.725490 0.454902
vn 4.093559 4.640274 -1.037499
v 0.045558 0.081469 -0.350846 0.925490 0.690196 0.419608
vn 4.094957 4.582634 -0.964945
v 0.046551 0.081469 -0.347958 0.925490 0.690196 0.419608
vn 4.446446 4.385549 -0.414467
v 0.047366 0.081344 -0.342645 0.925490 0.705882 0.443137
vn 3.768465 4.953705 -0.788763
v 0.044341 0.082428 -0.350671 0.925490 0.694118 0.419608
vn 3.967829 4.805862 -0.725264
v 0.042130 0.084215 -0.350341 0.929412 0.705882 0.435294
vn 3.781532 4.944367 -0.843997
v 0.043077 0.084254 -0.346180 0.929412 0.705882 0.431373
vn 3.276594 5.025699 -1.677118
v 0.038770 0.086075 -0.356422 0.945098 0.729412 0.454902
vn 2.719093 5.314258 -1.787155
v 0.036606 0.087388 -0.356269 0.949020 0.741176 0.462745
vn 3.617115 5.035502 -0.819448
v 0.039012 0.086456 -0.353976 0.933333 0.725490 0.454902
vn 3.124729 5.328565 -0.879680
v 0.037301 0.087615 -0.353777 0.933333 0.725490 0.458824
vn 3.648472 5.049571 -0.635480
v 0.039947 0.086204 -0.349818 0.929412 0.721569 0.450980
vn 3.538203 5.052322 -1.090389
v 0.037035 0.089342 -0.343734 0.945098 0.745098 0.474510
vn 4.019444 4.754099 -0.788893
v 0.043496 0.082746 -0.354104 0.925490 0.705882 0.435294
vn 1.857237 5.505989 -2.351578
v 0.026031 0.088859 -0.364383 0.960784 0.764706 0.490196
vn 1.945685 5.729037 -1.684706
v 0.026921 0.090241 -0.359401 0.956863 0.780392 0.521569
vn 2.548960 5.365963 -1.997350
v 0.030844 0.088317 -0.360982 0.952941 0.780392 0.513725
vn 2.048800 5.664589 -1.658457
v 0.029134 0.089549 -0.359555 0.956863 0.784314 0.525490
vn 1.299009 5.376479 -2.876102
v 0.022745 0.089210 -0.365823 0.964706 0.760784 0.490196
vn 0.771588 5.578088 -2.725281
v 0.019967 0.090551 -0.364093 0.964706 0.764706 0.494118
vn 1.774346 5.655406 -1.998496
v 0.022597 0.091597 -0.360241 0.956863 0.749020 0.486275
vn 2.046107 5.599528 -1.974067
v 0.019442 0.094621 -0.353657 0.956863 0.749020 0.486275
vn 1.640090 5.683640 -2.042431
v 0.019655 0.093108 -0.358448 0.956863 0.733333 0.474510
vn 2.069952 5.687099 -1.679847
v 0.026553 0.091843 -0.354049 0.956863 0.768627 0.494118
vn 2.314806 5.577964 -1.687666
v 0.031769 0.090887 -0.351373 0.952941 0.749020 0.470588
vn 2.153205 5.674776 -1.471193
v 0.020544 0.095609 -0.349995 0.952941 0.764706 0.490196
vn 2.272106 5.683063 -1.391284
v 0.025844 0.093429 -0.349682 0.952941 0.772549 0.494118
vn 2.109114 5.824928 -0.989928
v 0.025460 0.094556 -0.343783 0.952941 0.764706 0.490196
vn 1.649377 5.918562 -1.303554
v 0.028459 0.093089 -0.347214 0.956863 0.768627 0.490196
vn 1.985548 5.787396 -1.197859
v 0.031418 0.092402 -0.346915 0.952941 0.760784 0.490196
vn 2.501788 5.183601 -2.413648
v 0.029618 0.087473 -0.364509 0.960784 0.780392 0.505882
vn 2.563042 5.320887 -2.127564
v 0.034026 0.087375 -0.359132 0.952941 0.764706 0.490196
vn 2.550544 5.541232 -1.460208
v 0.033796 0.089440 -0.353266 0.945098 0.741176 0.466667
vn 2.196954 5.630737 -1.707590
v 0.031361 0.089682 -0.355682 0.952941 0.760784 0.486275
vn 3.142565 5.377330 -0.724866
v 0.035035 0.089061 -0.351935 0.929412 0.729412 0.470588
vn 3.522065 4.984556 -0.981148
v 0.036460 0.088338 -0.347888 0.945098 0.741176 0.470588
vn 3.308854 5.172903 -1.206217
v 0.033815 0.090087 -0.350465 0.945098 0.745098 0.474510
vn 3.902335 4.715470 -1.385121
v 0.035929 0.089661 -0.345421 0.945098 0.749020 0.490196
vn 3.854512 4.807236 -0.832534
v 0.034758 0.090810 -0.345112 0.945098 0.749020 0.490196
vn 2.784012 5.419817 -1.124712
v 0.032434 0.092019 -0.346813 0.945098 0.749020 0.490196
vn 4.380867 4.492159 -0.208159
v 0.046954 0.081912 -0.339168 0.925490 0.705882 0.447059
vn 4.020767 4.791301 -0.497677
v 0.044406 0.084091 -0.340919 0.929412 0.709804 0.443137
vn 4.530087 4.342839 -0.254238
v 0.047451 0.081491 -0.335244 0.929412 0.725490 0.462745
vn 4.278625 4.580417 -0.352383
v 0.045801 0.083113 -0.336906 0.929412 0.713725 0.450980
vn 4.271917 4.541052 -0.268721
v 0.045318 0.083987 -0.333777 0.929412 0.725490 0.462745
vn 3.767700 5.011633 -0.333537
v 0.041668 0.086619 -0.336334 0.937255 0.729412 0.466667
vn 3.588612 5.047139 -0.997168
v 0.039676 0.087076 -0.345313 0.937255 0.725490 0.454902
vn 3.835822 4.916478 -0.481935
v 0.041576 0.086577 -0.340118 0.937255 0.729412 0.462745
vn 3.303757 5.336231 -0.136659
v 0.037853 0.089306 -0.334939 0.933333 0.741176 0.470588
vn 4.063254 4.787203 -0.070420
v 0.044420 0.084678 -0.329810 0.929412 0.729412 0.474510
vn 4.023117 4.801137 -0.066933
v 0.044251 0.085103 -0.324248 0.925490 0.741176 0.494118
vn 4.416016 4.461062 -0.194987
v 0.046701 0.082505 -0.331594 0.929412 0.733333 0.470588
vn 4.284171 4.586951 -0.113727
v 0.045327 0.084039 -0.326780 0.925490 0.733333 0.486275
vn 4.422869 4.447613 0.109829
v 0.045795 0.083622 -0.321781 0.925490 0.729412 0.490196
vn 3.763710 5.001762 -0.169069
v 0.042326 0.086470 -0.332781 0.925490 0.725490 0.466667
vn 3.400053 5.262467 -0.193722
v 0.038734 0.089068 -0.328456 0.913725 0.713725 0.466667
vn 2.839149 5.572642 -0.187211
v 0.031356 0.093213 -0.339046 0.937255 0.745098 0.478431
vn 3.229321 5.333807 -0.382233
v 0.034214 0.091570 -0.341881 0.945098 0.745098 0.490196
vn 2.951153 5.540421 0.010895
v 0.034618 0.091073 -0.332705 0.933333 0.745098 0.490196
vn 3.089111 5.458088 0.044616
v 0.030605 0.093568 -0.335810 0.937255 0.749020 0.490196
vn 2.131863 5.819226 -1.020402
v 0.020677 0.096764 -0.342167 0.952941 0.760784 0.478431
vn 2.372948 5.735512 -0.952643
v 0.027476 0.094729 -0.338866 0.949020 0.749020 0.474510
vn 2.526430 5.714729 -0.510439
v 0.025738 0.096171 -0.334499 0.945098 0.733333 0.462745
vn 2.475284 5.763570 -0.024714
v 0.023713 0.097300 -0.328961 0.933333 0.725490 0.450980
vn 2.257687 5.819744 -0.244651
v 0.030003 0.093861 -0.338386 0.949020 0.749020 0.478431
vn 2.975732 5.439202 -0.729242
v 0.029082 0.094424 -0.336116 0.945098 0.745098 0.470588
vn 2.948603 5.508300 0.138683
v 0.032081 0.092283 -0.331258 0.937255 0.760784 0.498039
vn 3.441308 5.230604 0.130185
v 0.030588 0.093141 -0.329661 0.937255 0.760784 0.498039
vn 3.018754 5.476746 -0.476941
v 0.035659 0.091145 -0.322770 0.925490 0.729412 0.486275
vn 2.977469 5.454018 -0.461159
v 0.030376 0.093335 -0.324237 0.945098 0.760784 0.498039
vn 3.057852 5.459970 -0.028269
v 0.027575 0.095432 -0.331581 0.933333 0.733333 0.466667
vn 3.349360 5.311426 -0.043445
v 0.027677 0.095126 -0.325010 0.937255 0.749020 0.486275
vn 3.151249 5.405590 -0.515128
v 0.028392 0.094870 -0.322171 0.945098 0.752941 0.490196
vn 2.557470 5.720131 -0.086537
v 0.024761 0.096813 -0.322961 0.945098 0.745098 0.470588
vn 3.460395 5.232863 0.120671
v 0.029334 0.094323 -0.333572 0.933333 0.749020 0.490196
vn 5.396283 3.184989 -0.385200
v 0.060707 0.062806 -0.319382 0.937255 0.752941 0.509804
vn 5.235972 3.454567 -0.118602
v 0.060466 0.063294 -0.314490 0.929412 0.745098 0.509804
vn 4.876541 3.902879 -0.488442
v 0.060338 0.063693 -0.309492 0.905882 0.721569 0.490196
vn 5.214120 3.475815 -0.153791
v 0.058850 0.065709 -0.309863 0.913725 0.725490 0.490196
vn 5.247917 3.421802 -0.034585
v 0.057737 0.068038 -0.316943 0.913725 0.721569 0.486275
vn 4.543301 4.137817 -1.161384
v 0.060854 0.063527 -0.307209 0.898039 0.721569 0.509804
vn 5.051060 3.625836 -0.748043
v 0.058997 0.065787 -0.307498 0.913725 0.729412 0.505882
vn 4.174871 4.385083 -1.655057
v 0.061065 0.064769 -0.303228 0.917647 0.772549 0.596078
vn 3.953655 4.568143 -1.688606
v 0.062675 0.064646 -0.300180 0.964706 0.890196 0.752941
vn 4.666154 4.012991 -1.229536
v 0.059775 0.065636 -0.304649 0.909804 0.741176 0.537255
vn 4.968645 3.517039 -1.313190
v 0.058576 0.067591 -0.302614 0.913725 0.745098 0.545098
vn 4.289973 4.388978 -1.254172
v 0.059600 0.066968 -0.300764 0.933333 0.803922 0.639216
vn 4.712558 4.118083 -0.503475
v 0.053864 0.073456 -0.299526 0.878431 0.678431 0.458824
vn 5.070405 3.702345 -0.023180
v 0.055319 0.071253 -0.309764 0.901961 0.705882 0.470588
vn 4.910026 3.861580 -0.603953
v 0.057445 0.068919 -0.303635 0.905882 0.713725 0.498039
vn 4.496544 4.312266 -0.779361
v 0.057405 0.069595 -0.299397 0.909804 0.749020 0.560784
vn 4.945621 3.867414 0.199826
v 0.051925 0.075598 -0.309777 0.925490 0.733333 0.494118
vn 5.142147 3.597116 0.076711
v 0.054169 0.072731 -0.319294 0.929412 0.741176 0.498039
vn 5.262012 3.431328 0.084713
v 0.051325 0.077054 -0.318949 0.929412 0.745098 0.505882
vn 5.071327 3.705494 0.107021
v 0.053938 0.073181 -0.313254 0.925490 0.733333 0.505882
vn 4.927307 3.861452 0.302938
v 0.051154 0.077214 -0.314870 0.933333 0.752941 0.525490
vn 4.688148 4.163121 0.387318
v 0.048299 0.080244 -0.312431 0.933333 0.752941 0.513725
vn 4.709376 4.149558 0.272218
v 0.047981 0.080965 -0.317338 0.925490 0.729412 0.490196
vn 4.563918 4.300750 0.384387
v 0.045640 0.082950 -0.311041 0.925490 0.741176 0.494118
vn 4.892454 3.891880 0.078638
v 0.050198 0.078929 -0.322609 0.925490 0.733333 0.490196
vn 4.831419 4.012266 -0.081149
v 0.053504 0.073515 -0.305219 0.901961 0.701961 0.470588
vn 4.425790 4.431818 -0.425123
v 0.049776 0.078247 -0.297521 0.878431 0.682353 0.462745
vn 4.748708 4.108881 -0.015664
v 0.050645 0.076911 -0.303885 0.909804 0.713725 0.486275
vn 4.642557 4.225310 0.138624
v 0.048055 0.079812 -0.304575 0.929412 0.749020 0.509804
vn 4.501952 4.374598 0.084117
v 0.047454 0.080436 -0.299996 0.925490 0.745098 0.509804
vn 4.512607 4.255834 -0.810690
v 0.055899 0.071625 -0.295952 0.890196 0.705882 0.509804
vn 4.066381 4.645801 -1.067077
v 0.056692 0.071952 -0.291038 0.858824 0.678431 0.486275
vn 3.378256 5.088386 -1.390858
v 0.057031 0.072747 -0.286902 0.854902 0.682353 0.505882
vn 3.869249 4.744498 -1.344720
v 0.059363 0.068610 -0.295557 0.925490 0.803922 0.658824
vn 3.445408 5.023387 -1.518283
v 0.058333 0.070676 -0.291178 0.894118 0.741176 0.580392
vn 3.533394 4.898872 -1.694952
v 0.061089 0.069708 -0.288757 0.882353 0.725490 0.568627
vn 3.575935 4.766708 -1.977664
v 0.063699 0.069035 -0.285213 0.870588 0.701961 0.521569
vn 3.098661 5.093855 -1.967039
v 0.060534 0.071900 -0.283169 0.870588 0.701961 0.525490
vn 3.313313 4.909740 -2.078728
v 0.064120 0.070843 -0.280493 0.874510 0.709804 0.545098
vn 2.778022 5.240548 -1.970088
v 0.059539 0.074610 -0.278453 0.882353 0.729412 0.568627
vn 4.238039 4.584935 -0.382869
v 0.048193 0.081353 -0.284669 0.850980 0.658824 0.454902
vn 4.115236 4.714666 -0.493098
v 0.048169 0.081559 -0.280352 0.843137 0.647059 0.447059
vn 4.210723 4.567077 -0.923013
v 0.049980 0.080042 -0.279130 0.843137 0.647059 0.450980
vn 3.863206 4.924180 -0.481212
v 0.045161 0.084582 -0.274383 0.835294 0.639216 0.447059
vn 4.611678 4.205506 -0.684470
v 0.055161 0.073299 -0.292411 0.850980 0.662745 0.458824
vn 4.434237 4.373281 -0.535116
v 0.052067 0.076684 -0.293741 0.850980 0.662745 0.462745
vn 4.145585 4.640382 -0.818486
v 0.055041 0.073839 -0.289143 0.835294 0.639216 0.447059
vn 3.883905 4.842104 -0.915130
v 0.055184 0.074150 -0.286763 0.839216 0.654902 0.470588
vn 4.347995 4.502120 -0.485351
v 0.052556 0.076438 -0.287255 0.835294 0.647059 0.458824
vn 4.523339 4.300425 -0.101593
v 0.046363 0.081406 -0.297295 0.905882 0.721569 0.490196
vn 4.369817 4.488885 -0.451046
v 0.049319 0.079429 -0.289814 0.843137 0.650980 0.447059
vn 3.307748 5.033890 -1.653102
v 0.055146 0.075013 -0.283054 0.847059 0.670588 0.494118
vn 3.838786 4.837381 -1.004866
v 0.053568 0.076039 -0.283443 0.854902 0.682353 0.505882
vn 3.885670 4.777780 -1.006915
v 0.052095 0.077734 -0.280661 0.870588 0.690196 0.505882
vn 3.219720 5.155464 -1.370703
v 0.053983 0.076332 -0.280750 0.905882 0.764706 0.615686
vn 2.841422 5.303618 -1.784596
v 0.055842 0.075170 -0.281470 0.894118 0.760784 0.611765
vn 3.552221 4.997070 -1.313938
v 0.051852 0.078882 -0.277323 0.854902 0.670588 0.478431
vn 4.264340 4.558010 -0.625083
v 0.051851 0.077631 -0.283047 0.847059 0.662745 0.466667
vn 3.710575 4.557255 -2.183242
v 0.067407 0.068684 -0.279980 0.890196 0.713725 0.541176
vn 4.064379 4.786468 -0.034922
v 0.040281 0.087998 -0.308874 0.929412 0.749020 0.505882
vn 4.606402 4.265574 0.075036
v 0.043789 0.084683 -0.305192 0.929412 0.749020 0.513725
vn 4.655252 4.209596 0.132573
v 0.044890 0.083354 -0.299598 0.929412 0.752941 0.513725
vn 4.288251 4.587147 0.005353
v 0.040083 0.088135 -0.300810 0.917647 0.741176 0.505882
vn 4.276792 4.564110 0.135205
v 0.040932 0.087640 -0.304470 0.925490 0.733333 0.498039
vn 3.691562 5.040163 -0.292594
v 0.036061 0.091703 -0.305660 0.925490 0.745098 0.505882
vn 3.990213 4.846117 -0.153734
v 0.035745 0.092020 -0.300756 0.925490 0.741176 0.498039
vn 4.536553 4.314131 0.296867
v 0.046090 0.083163 -0.316844 0.925490 0.741176 0.490196
vn 4.143593 4.697664 0.115174
v 0.043769 0.085485 -0.318093 0.925490 0.733333 0.494118
vn 3.705392 5.036495 -0.041727
v 0.038218 0.090031 -0.316690 0.925490 0.741176 0.494118
vn 3.668896 5.086548 -0.328764
v 0.038523 0.089395 -0.320946 0.913725 0.721569 0.474510
vn 4.334431 4.529283 0.279074
v 0.043349 0.085425 -0.311623 0.925490 0.745098 0.505882
vn 4.480729 4.398223 0.113792
v 0.043302 0.085204 -0.307579 0.929412 0.741176 0.494118
vn 2.922205 5.557913 -0.116588
v 0.031182 0.094128 -0.312383 0.929412 0.745098 0.498039
vn 3.342969 5.288877 -0.275612
v 0.036190 0.091341 -0.318017 0.917647 0.725490 0.486275
vn 3.414838 5.266857 0.068544
v 0.035635 0.091553 -0.312593 0.925490 0.745098 0.498039
vn 2.865473 5.532516 -0.416654
v 0.032779 0.093348 -0.317848 0.929412 0.741176 0.490196
vn 2.341143 5.813032 -0.163725
v 0.025373 0.096721 -0.317922 0.937255 0.752941 0.490196
vn 2.643873 5.669942 -0.354910
v 0.029266 0.095074 -0.316976 0.937255 0.749020 0.494118
vn 2.055562 5.933212 -0.154796
v 0.023295 0.097384 -0.310931 0.933333 0.749020 0.494118
vn 2.446100 5.780526 -0.133353
v 0.028038 0.095647 -0.312327 0.933333 0.745098 0.490196
vn 2.946936 5.527041 -0.450322
v 0.032137 0.093997 -0.305863 0.933333 0.752941 0.513725
vn 4.009888 4.823712 -0.354296
v 0.034604 0.093159 -0.296226 0.894118 0.705882 0.470588
vn 3.254291 5.326974 -0.419574
v 0.033382 0.093747 -0.301987 0.929412 0.752941 0.521569
vn 3.495618 5.199487 -0.310851
v 0.035334 0.091851 -0.309631 0.929412 0.745098 0.494118
vn 2.434942 5.772843 -0.412748
v 0.028227 0.096030 -0.303828 0.937255 0.752941 0.513725
vn 4.624979 4.244320 -0.222614
v 0.043157 0.085252 -0.296033 0.909804 0.725490 0.490196
vn 4.462938 4.410337 -0.072298
v 0.042983 0.085517 -0.291614 0.878431 0.682353 0.458824
vn 4.274880 4.587299 -0.339408
v 0.045593 0.083199 -0.288670 0.862745 0.666667 0.447059
vn 4.320879 4.541971 -0.364830
v 0.040088 0.088288 -0.297910 0.905882 0.713725 0.486275
vn 4.391193 4.440945 -0.260951
v 0.040439 0.088421 -0.294225 0.890196 0.690196 0.466667
vn 4.376319 4.502055 -0.081051
v 0.039669 0.089127 -0.288521 0.854902 0.654902 0.435294
vn 4.185299 4.641802 -0.342610
v 0.044169 0.084701 -0.280612 0.847059 0.654902 0.458824
vn 4.081732 4.768158 0.131659
v 0.040297 0.088638 -0.276811 0.827451 0.631373 0.435294
vn 4.311238 4.566375 -0.122620
v 0.040916 0.088019 -0.279502 0.835294 0.639216 0.443137
vn 4.108703 4.746066 0.041267
v 0.037368 0.091328 -0.283932 0.835294 0.631373 0.427451
vn 4.477015 4.390430 -0.126371
v 0.041309 0.087687 -0.283468 0.835294 0.639216 0.435294
vn 4.008856 4.787156 0.466668
v 0.038357 0.089626 -0.271593 0.850980 0.662745 0.470588
vn 3.962276 4.816511 0.292050
v 0.035435 0.093065 -0.275846 0.839216 0.654902 0.458824
vn 3.948632 4.869113 -0.199321
v 0.034868 0.093392 -0.291240 0.874510 0.682353 0.466667
vn 3.489495 5.193597 -0.266784
v 0.033360 0.094485 -0.292190 0.882353 0.690196 0.474510
vn 3.639766 5.101098 -0.053921
v 0.033313 0.094655 -0.284398 0.839216 0.643137 0.435294
vn 1.600880 5.573447 -2.393248
v 0.015849 0.095043 -0.355976 0.960784 0.725490 0.454902
vn 2.148992 5.810792 -0.880454
v 0.022271 0.097394 -0.336490 0.945098 0.741176 0.462745
vn 3.292072 4.908763 -2.123993
v 0.065238 0.071836 -0.276052 0.890196 0.725490 0.560784
vn 2.633774 5.332129 -1.997959
v 0.060011 0.075769 -0.274258 0.901961 0.749020 0.584314
vn 3.182637 4.940607 -2.130506
v 0.065405 0.074343 -0.270843 0.909804 0.760784 0.611765
vn 2.753584 5.286060 -1.925421
v 0.062718 0.076948 -0.268013 0.909804 0.760784 0.588235
vn 3.138535 5.132118 -1.793230
v 0.067688 0.078576 -0.253751 0.898039 0.729412 0.556863
vn 3.645324 5.005426 -0.994611
v 0.050125 0.080684 -0.274983 0.835294 0.639216 0.443137
vn 3.244001 5.239574 -1.107183
v 0.049422 0.082115 -0.269983 0.870588 0.701961 0.521569
vn 2.452834 5.517933 -1.655772
v 0.051932 0.081971 -0.265444 0.898039 0.729412 0.545098
vn 2.929959 5.439506 -1.123976
v 0.046996 0.085398 -0.262648 0.870588 0.709804 0.545098
vn 2.639641 5.502691 -1.472029
v 0.048821 0.084687 -0.261516 0.890196 0.729412 0.560784
vn 2.350337 5.573322 -1.638855
v 0.050121 0.085865 -0.254714 0.901961 0.749020 0.564706
vn 1.833102 5.714263 -1.831849
v 0.052889 0.085286 -0.253358 0.909804 0.749020 0.560784
vn 2.313281 5.536664 -1.841690
v 0.055572 0.079180 -0.269760 0.901961 0.741176 0.556863
vn 2.950830 5.279157 -1.683349
v 0.053807 0.078310 -0.275119 0.870588 0.694118 0.509804
vn 3.123438 5.237346 -1.485800
v 0.052284 0.079431 -0.274322 0.862745 0.678431 0.486275
vn 2.754274 5.463438 -1.400001
v 0.051855 0.080888 -0.269630 0.882353 0.705882 0.513725
vn 2.194306 5.572475 -1.860522
v 0.059007 0.080002 -0.264083 0.909804 0.745098 0.552941
vn 2.127585 5.631992 -1.793529
v 0.059285 0.081485 -0.258633 0.890196 0.721569 0.537255
vn 2.727773 5.363485 -1.724059
v 0.062583 0.079976 -0.259339 0.909804 0.745098 0.560784
vn 2.765815 5.315146 -1.841735
v 0.062634 0.081162 -0.255558 0.890196 0.705882 0.525490
vn 2.931023 5.151547 -2.070348
v 0.064065 0.081829 -0.251379 0.870588 0.670588 0.490196
vn 2.046627 5.680911 -1.727996
v 0.054156 0.083413 -0.258332 0.901961 0.745098 0.560784
vn 1.786671 5.695390 -1.958071
v 0.057236 0.084645 -0.251610 0.890196 0.721569 0.525490
vn 1.868922 5.762818 -1.637810
v 0.050755 0.087404 -0.249367 0.894118 0.725490 0.552941
vn 3.324131 4.888291 -2.119950
v 0.066583 0.080621 -0.250417 0.870588 0.678431 0.490196
vn 3.034654 4.943226 -2.363856
v 0.066571 0.083802 -0.244086 0.890196 0.690196 0.490196
vn 3.273165 4.694816 -2.576194
v 0.068065 0.083568 -0.242355 0.913725 0.721569 0.513725
vn 2.358679 5.360871 -2.250158
v 0.063056 0.083961 -0.247727 0.882353 0.690196 0.509804
vn 1.534401 5.817007 -1.790694
v 0.054073 0.087333 -0.246521 0.894118 0.725490 0.549020
vn 2.187132 5.518495 -2.031856
v 0.060508 0.083963 -0.250438 0.874510 0.694118 0.513725
vn 1.772135 5.652919 -2.087796
v 0.059431 0.085866 -0.246095 0.894118 0.725490 0.545098
vn 1.427242 5.719533 -2.141554
v 0.060841 0.087551 -0.240848 0.905882 0.721569 0.525490
vn 1.299451 5.822033 -1.968622
v 0.057958 0.087974 -0.241286 0.894118 0.725490 0.541176
vn 2.506299 5.017651 -2.815922
v 0.066811 0.085824 -0.239764 0.890196 0.686275 0.474510
vn 2.206534 5.076926 -2.961334
v 0.068673 0.086674 -0.236745 0.890196 0.690196 0.490196
vn 1.439606 5.638485 -2.345440
v 0.063248 0.088242 -0.237352 0.882353 0.682353 0.474510
vn 0.918986 5.779443 -2.279481
v 0.060778 0.090199 -0.233528 0.890196 0.690196 0.490196
vn 2.003350 5.445870 -2.391615
v 0.063785 0.086818 -0.240372 0.898039 0.690196 0.486275
vn 1.857098 5.272357 -2.832787
v 0.067752 0.088222 -0.234742 0.874510 0.678431 0.478431
vn 1.257221 5.603506 -2.518874
v 0.065194 0.089451 -0.233716 0.874510 0.682353 0.490196
vn 3.591995 4.617816 -2.282118
v 0.070438 0.069828 -0.272373 0.882353 0.686275 0.490196
vn 3.424859 4.815446 -2.124849
v 0.069869 0.071680 -0.269372 0.890196 0.694118 0.505882
vn 3.485069 4.698861 -2.233974
v 0.073116 0.070411 -0.267323 0.878431 0.670588 0.474510
vn 3.243289 4.864673 -2.276936
v 0.074133 0.071557 -0.262821 0.890196 0.701961 0.505882
vn 2.587567 5.242378 -2.280851
v 0.071835 0.074638 -0.259077 0.901961 0.741176 0.560784
vn 3.040573 5.177508 -1.838030
v 0.069054 0.075860 -0.259631 0.901961 0.725490 0.537255
vn 2.548294 5.424977 -1.836925
v 0.070049 0.077091 -0.254268 0.952941 0.850980 0.713725
vn 2.058075 5.458360 -2.307536
v 0.075309 0.076725 -0.249718 0.909804 0.745098 0.568627
vn 3.231639 4.748867 -2.432957
v 0.079682 0.073335 -0.253207 0.925490 0.780392 0.607843
vn 2.606279 5.185512 -2.305032
v 0.076698 0.074448 -0.254489 0.913725 0.760784 0.600000
vn 2.811137 5.035734 -2.461874
v 0.079427 0.075068 -0.249324 0.890196 0.694118 0.498039
vn 2.599758 5.001082 -2.764110
v 0.079396 0.076760 -0.246343 0.882353 0.678431 0.474510
vn 2.423193 5.022408 -2.883441
v 0.078194 0.078818 -0.243684 0.890196 0.694118 0.498039
vn 2.457205 5.229301 -2.197633
v 0.070489 0.078835 -0.248221 0.929412 0.780392 0.611765
vn 1.623817 5.419243 -2.645885
v 0.072366 0.079123 -0.246264 0.925490 0.749020 0.556863
vn 1.595179 5.402092 -2.778250
v 0.075561 0.078251 -0.246504 0.894118 0.701961 0.505882
vn 3.444618 4.702777 -2.283894
v 0.068539 0.080449 -0.247516 0.917647 0.749020 0.560784
vn 1.791421 5.128755 -3.087427
v 0.072492 0.082123 -0.240688 0.925490 0.745098 0.537255
vn 2.561167 4.957595 -2.770855
v 0.070336 0.081602 -0.243098 0.952941 0.807843 0.600000
vn 1.958963 5.120387 -3.036016
v 0.077798 0.080263 -0.241572 0.890196 0.690196 0.486275
vn 2.657072 4.716406 -3.176186
v 0.083383 0.075777 -0.244029 0.878431 0.662745 0.454902
vn 1.484398 5.416829 -2.776300
v 0.075554 0.080428 -0.242636 0.905882 0.713725 0.513725
vn 2.301528 4.894000 -3.193946
v 0.082380 0.082726 -0.234463 0.909804 0.705882 0.490196
vn 1.730936 5.121895 -3.188384
v 0.078230 0.083110 -0.236582 0.901961 0.694118 0.490196
vn 2.603757 4.763084 -3.158479
v 0.086254 0.080931 -0.234060 0.898039 0.682353 0.462745
vn 2.584520 4.734982 -3.177403
v 0.070278 0.083274 -0.240489 0.905882 0.705882 0.490196
vn 2.398532 4.780218 -3.296168
v 0.071570 0.084353 -0.238123 0.894118 0.686275 0.470588
vn 1.776755 5.070327 -3.235747
v 0.074344 0.085883 -0.233906 0.890196 0.682353 0.470588
vn 1.808537 5.290709 -2.854358
v 0.070516 0.088902 -0.231469 0.898039 0.694118 0.486275
vn 3.605026 5.125870 -0.252225
v 0.043522 0.085946 -0.272072 0.835294 0.650980 0.470588
vn 3.071311 5.448515 -0.542822
v 0.042481 0.087069 -0.267229 0.839216 0.658824 0.474510
vn 2.638313 5.653596 -0.731079
v 0.042041 0.087624 -0.264015 0.850980 0.670588 0.490196
vn 3.363400 5.238489 -0.823409
v 0.045218 0.085217 -0.268773 0.858824 0.690196 0.505882
vn 3.550350 5.168074 0.076744
v 0.039727 0.088552 -0.270459 0.843137 0.650980 0.458824
vn 2.776329 5.616373 -0.354190
v 0.039177 0.089047 -0.263293 0.854902 0.666667 0.474510
vn 2.476673 5.639719 -1.221654
v 0.043814 0.087647 -0.259295 0.870588 0.705882 0.537255
vn 2.034107 5.836945 -1.099146
v 0.045083 0.089041 -0.251202 0.894118 0.745098 0.580392
vn 2.242178 5.689718 -1.376581
v 0.048179 0.087936 -0.251097 0.909804 0.752941 0.588235
vn 2.165302 5.822036 -0.924469
v 0.039507 0.089423 -0.258881 0.870588 0.705882 0.525490
vn 1.878788 5.879994 -1.137577
v 0.047219 0.088953 -0.247016 0.901961 0.745098 0.564706
vn 1.262368 5.971531 -1.470523
v 0.051275 0.088354 -0.244966 0.890196 0.721569 0.529412
vn 1.356808 5.875165 -1.469450
v 0.048973 0.089293 -0.242278 0.909804 0.749020 0.560784
vn 1.441663 5.835049 -1.761873
v 0.048217 0.090705 -0.238406 0.898039 0.749020 0.572549
vn 1.801813 5.880272 -1.269241
v 0.042703 0.092051 -0.240188 0.890196 0.713725 0.525490
vn 1.965657 5.791503 -1.433071
v 0.045264 0.091117 -0.240429 0.882353 0.709804 0.525490
vn 1.074792 5.951143 -1.679426
v 0.048089 0.092676 -0.231638 0.901961 0.760784 0.596078
vn 0.595339 5.862748 -2.151408
v 0.057646 0.091886 -0.230058 0.913725 0.741176 0.541176
vn 1.154246 5.992263 -1.477556
v 0.044632 0.093656 -0.230710 0.890196 0.725490 0.537255
vn 0.967365 5.920182 -1.857394
v 0.053258 0.090614 -0.236314 0.898039 0.741176 0.560784
vn 1.404145 5.554802 -2.572593
v 0.068307 0.090636 -0.229270 0.901961 0.705882 0.498039
vn 0.999639 5.698590 -2.440919
v 0.064384 0.091856 -0.228459 0.898039 0.705882 0.505882
vn 1.079167 5.622922 -2.584550
v 0.068803 0.093604 -0.222410 0.909804 0.709804 0.505882
vn 2.219406 5.005804 -3.035253
v 0.083495 0.086953 -0.227444 0.917647 0.713725 0.494118
vn 2.748739 4.617316 -3.250691
v 0.093463 0.079774 -0.229939 0.909804 0.701961 0.478431
vn 2.839367 4.610452 -3.143295
v 0.095687 0.081898 -0.225348 0.898039 0.690196 0.478431
vn 2.559345 4.732506 -3.237520
v 0.087927 0.083104 -0.229767 0.898039 0.678431 0.454902
vn 2.388692 4.962687 -3.019093
v 0.085725 0.087826 -0.224041 0.894118 0.678431 0.458824
vn 2.586847 4.915694 -2.930967
v 0.090099 0.086891 -0.221959 0.894118 0.682353 0.470588
vn 2.870765 4.747919 -2.923915
v 0.098903 0.083332 -0.219981 0.874510 0.658824 0.450980
vn 2.606570 4.966002 -2.819185
v 0.093720 0.086152 -0.219995 0.894118 0.686275 0.474510
vn 2.677378 4.941997 -2.803985
v 0.095122 0.087421 -0.216205 0.878431 0.658824 0.443137
vn 2.725522 4.970834 -2.645977
v 0.087693 0.090127 -0.218815 0.870588 0.650980 0.431373
vn 2.633286 4.956845 -2.795530
v 0.090850 0.089071 -0.217087 0.870588 0.650980 0.431373
vn 2.490819 5.001446 -2.804923
v 0.092629 0.091252 -0.212402 0.878431 0.662745 0.435294
vn 2.643264 4.857314 -2.956551
v 0.098524 0.088375 -0.211096 0.874510 0.658824 0.435294
vn 1.619893 5.219433 -3.090660
v 0.075209 0.088243 -0.229924 0.905882 0.709804 0.498039
vn 3.346135 3.536571 -3.355825
v 0.082450 0.089539 -0.223470 0.898039 0.690196 0.470588
vn 1.669107 5.212245 -3.060908
v 0.078587 0.087625 -0.229303 0.913725 0.713725 0.498039
vn 1.989604 5.246782 -2.685750
v 0.085402 0.091241 -0.218889 0.890196 0.670588 0.454902
vn 1.533213 5.479836 -2.647266
v 0.073704 0.091544 -0.224543 0.905882 0.713725 0.505882
vn 1.304913 5.577539 -2.571170
v 0.071801 0.093424 -0.221517 0.909804 0.713725 0.505882
vn 1.425833 5.542705 -2.590673
v 0.075738 0.093043 -0.220057 0.905882 0.705882 0.494118
vn 1.393665 5.539577 -2.614094
v 0.080538 0.093736 -0.215936 0.905882 0.705882 0.490196
vn 1.331223 5.562789 -2.598320
v 0.078116 0.096014 -0.212511 0.905882 0.705882 0.486275
vn 2.061249 5.321165 -2.572955
v 0.085973 0.092223 -0.216164 0.878431 0.658824 0.427451
vn 2.289901 5.128503 -2.808476
v 0.089565 0.092317 -0.212852 0.878431 0.650980 0.419608
vn 2.540283 4.919734 -2.961457
v 0.100437 0.090051 -0.207096 0.870588 0.650980 0.419608
vn 2.477448 5.092914 -2.690858
v 0.095400 0.091902 -0.208398 0.882353 0.670588 0.435294
vn 2.331559 5.242218 -2.559250
v 0.096770 0.094212 -0.202366 0.882353 0.670588 0.450980
vn 1.493494 5.594540 -2.406937
v 0.084075 0.097422 -0.206440 0.878431 0.666667 0.443137
vn 1.209699 5.733443 -2.259439
v 0.081171 0.100098 -0.201367 0.890196 0.678431 0.454902
vn 1.792392 5.404773 -2.603043
v 0.085476 0.094478 -0.212000 0.882353 0.662745 0.435294
vn 2.158842 5.335242 -2.485373
v 0.088427 0.096349 -0.205592 0.870588 0.658824 0.435294
vn 2.269597 5.255387 -2.579149
v 0.092820 0.094453 -0.205175 0.878431 0.670588 0.443137
vn 2.229852 5.258952 -2.587134
v 0.093999 0.096252 -0.200945 0.882353 0.670588 0.454902
vn 2.057348 5.451665 -2.330406
v 0.090548 0.097580 -0.200932 0.870588 0.666667 0.450980
vn 1.889270 5.561733 -2.212066
v 0.093675 0.097833 -0.197575 0.874510 0.670588 0.450980
vn 1.772463 5.587932 -2.242068
v 0.096641 0.099340 -0.191390 0.870588 0.658824 0.427451
vn 2.208574 5.323921 -2.492471
v 0.098482 0.097698 -0.193579 0.874510 0.658824 0.435294
vn 1.840242 5.600569 -2.131001
v 0.087677 0.099214 -0.199473 0.874510 0.666667 0.447059
vn 1.679977 5.698870 -2.030268
v 0.090321 0.100759 -0.192074 0.870588 0.666667 0.435294
vn 1.674073 5.686878 -2.044827
v 0.084935 0.101083 -0.196676 0.870588 0.662745 0.435294
vn 1.515066 5.669875 -2.242076
v 0.093074 0.101871 -0.187252 0.874510 0.666667 0.435294
vn 0.664456 5.954542 -1.879525
v 0.051122 0.093582 -0.227151 0.925490 0.780392 0.615686
vn 0.331108 5.859664 -2.237579
v 0.054994 0.094008 -0.225066 0.905882 0.725490 0.525490
vn -0.002158 5.912365 -2.118960
v 0.053276 0.095296 -0.221745 0.905882 0.729412 0.545098
vn 0.726829 5.978383 -1.775198
v 0.049169 0.095421 -0.221845 0.898039 0.741176 0.560784
vn 0.834596 6.000960 -1.611497
v 0.045559 0.095512 -0.223887 0.882353 0.713725 0.529412
vn 0.183247 5.860857 -2.179762
v 0.050044 0.096698 -0.217531 0.913725 0.745098 0.560784
vn 0.244778 5.956700 -1.962660
v 0.046437 0.097706 -0.215603 0.890196 0.725490 0.537255
vn 0.048437 5.966970 -1.964877
v 0.056544 0.099051 -0.211946 0.898039 0.694118 0.478431
vn -0.107835 5.889457 -2.164814
v 0.050985 0.099119 -0.211981 0.890196 0.694118 0.505882
vn 0.477476 5.806275 -2.320785
v 0.060658 0.093951 -0.224745 0.901961 0.713725 0.509804
vn 0.603712 5.722812 -2.517246
v 0.063021 0.095718 -0.219687 0.898039 0.701961 0.490196
vn 0.180586 5.833610 -2.283883
v 0.059453 0.097943 -0.215326 0.901961 0.701961 0.486275
vn 0.931417 5.668423 -2.484362
v 0.067012 0.096735 -0.216633 0.901961 0.705882 0.494118
vn 1.045516 5.707204 -2.399597
v 0.068259 0.097836 -0.213305 0.909804 0.705882 0.490196
vn 0.563542 5.819964 -2.292675
v 0.065007 0.099326 -0.210689 0.913725 0.709804 0.486275
vn -0.225247 5.993643 -1.812605
v 0.050920 0.101571 -0.204900 0.882353 0.682353 0.474510
vn 0.031328 5.937237 -2.004911
v 0.056229 0.102378 -0.202546 0.870588 0.662745 0.450980
vn 0.283537 5.931594 -1.998139
v 0.066249 0.101632 -0.204409 0.901961 0.690196 0.454902
vn 0.061458 5.972116 -1.945783
v 0.060463 0.101655 -0.204047 0.898039 0.690196 0.474510
vn 0.110835 5.886909 -2.151361
v 0.060608 0.103470 -0.198304 0.890196 0.678431 0.462745
vn 0.062120 5.967420 -1.956916
v 0.064664 0.103005 -0.199718 0.882353 0.666667 0.447059
vn -0.157210 6.042480 -1.585195
v 0.057087 0.104448 -0.196095 0.870588 0.662745 0.454902
vn 0.034725 5.950154 -1.959901
v 0.061815 0.104785 -0.195187 0.874510 0.662745 0.447059
vn 0.071091 6.052602 -1.672861
v 0.062554 0.106355 -0.188843 0.882353 0.666667 0.443137
vn 0.552394 5.969180 -1.864041
v 0.069387 0.103669 -0.197247 0.882353 0.666667 0.447059
vn 0.436632 5.989416 -1.759155
v 0.066868 0.105131 -0.193611 0.870588 0.654902 0.443137
vn 0.734528 6.002470 -1.634752
v 0.071812 0.106696 -0.186555 0.862745 0.643137 0.415686
vn 0.410880 6.012568 -1.769383
v 0.068871 0.106125 -0.189096 0.870588 0.654902 0.427451
vn -0.362497 6.013319 -1.776723
v 0.051891 0.102903 -0.199726 0.890196 0.682353 0.466667
vn -0.376618 6.013036 -1.781402
v 0.053348 0.104461 -0.195073 0.874510 0.670588 0.462745
vn -0.603632 6.017177 -1.657858
v 0.047309 0.104362 -0.194337 0.882353 0.686275 0.474510
vn -0.184004 6.056808 -1.611468
v 0.057099 0.106036 -0.190633 0.874510 0.666667 0.454902
vn -0.629808 6.088292 -1.324408
v 0.049799 0.106834 -0.185762 0.862745 0.666667 0.466667
vn -0.201700 6.071228 -1.596775
v 0.059794 0.107107 -0.186105 0.870588 0.662745 0.454902
vn 0.046811 6.059968 -1.530438
v 0.063711 0.107999 -0.183822 0.870588 0.654902 0.431373
vn 1.259859 5.590405 -2.555641
v 0.074357 0.097889 -0.210515 0.905882 0.694118 0.470588
vn 1.251094 5.713483 -2.269647
v 0.074524 0.100327 -0.204727 0.913725 0.701961 0.462745
vn 0.820930 5.794062 -2.269094
v 0.069718 0.100793 -0.205660 0.925490 0.709804 0.470588
vn 0.992596 5.860177 -1.962093
v 0.072984 0.102657 -0.199368 0.898039 0.682353 0.450980
vn 1.296611 5.710783 -2.272282
v 0.078316 0.099541 -0.204281 0.905882 0.701961 0.478431
vn 1.144461 5.768467 -2.178905
v 0.077561 0.101735 -0.198618 0.894118 0.686275 0.458824
vn 0.871113 5.938651 -1.844493
v 0.076815 0.104130 -0.192592 0.874510 0.658824 0.431373
vn 1.195239 5.783270 -2.030411
v 0.081154 0.102794 -0.194863 0.870588 0.654902 0.431373
vn 1.725509 5.691253 -2.006404
v 0.086295 0.102786 -0.189648 0.874510 0.662745 0.435294
vn 1.463424 5.808075 -1.876470
v 0.083052 0.104336 -0.188205 0.862745 0.647059 0.415686
vn 0.747048 5.985868 -1.747900
v 0.071466 0.104047 -0.194907 0.878431 0.662745 0.435294
vn 2.837785 4.794190 -2.892399
v 0.101941 0.084827 -0.214278 0.870588 0.647059 0.431373
vn 2.787771 4.739402 -2.996661
v 0.105749 0.087004 -0.207658 0.878431 0.658824 0.435294
vn 2.847967 4.859544 -2.762719
v 0.107384 0.088924 -0.202613 0.858824 0.631373 0.411765
vn 2.469542 5.156918 -2.586458
v 0.101882 0.092386 -0.201540 0.870588 0.650980 0.419608
vn 2.980065 4.855276 -2.615717
v 0.110026 0.089956 -0.198034 0.854902 0.627451 0.400000
vn 2.406978 5.159606 -2.653732
v 0.104976 0.093425 -0.196337 0.862745 0.650980 0.427451
vn 2.395010 5.219049 -2.540015
v 0.099321 0.095393 -0.197334 0.878431 0.670588 0.447059
vn 2.419540 5.142794 -2.668871
v 0.107188 0.095467 -0.190420 0.854902 0.635294 0.411765
vn 2.615824 5.066660 -2.590059
v 0.108070 0.093627 -0.193348 0.850980 0.623529 0.396078
vn 3.118910 4.729720 -2.706886
v 0.112182 0.092300 -0.191079 0.854902 0.619608 0.384314
vn 5.994877 -0.481324 -1.804786
v 0.148045 0.016677 -0.188163 0.800000 0.556863 0.349020
vn 4.778634 -4.068718 -0.255610
v 0.111044 -0.064980 -0.170035 0.839216 0.635294 0.411765
vn 4.747245 -4.069921 -0.389091
v 0.111845 -0.064114 -0.166603 0.843137 0.635294 0.403922
vn 4.579076 -4.258451 -0.567476
v 0.111865 -0.064774 -0.162752 0.839216 0.627451 0.396078
vn 4.280990 -4.538615 -0.682357
v 0.112908 -0.064539 -0.157225 0.827451 0.615686 0.384314
vn 4.409584 -4.389139 -0.437763
v 0.113999 -0.063997 -0.154470 0.823529 0.615686 0.388235
vn 4.361609 -4.473106 -0.547670
v 0.114704 -0.063372 -0.151115 0.815686 0.607843 0.384314
vn 4.099527 -4.626303 -1.083316
v 0.115848 -0.063231 -0.146741 0.819608 0.611765 0.400000
vn 3.901491 -4.820352 -0.956395
v 0.118860 -0.063275 -0.132708 0.827451 0.627451 0.415686
vn 3.843108 -4.780026 -1.280555
v 0.119934 -0.063936 -0.126067 0.835294 0.631373 0.427451
vn 3.234108 -5.254218 -0.990002
v 0.120712 -0.064562 -0.121812 0.835294 0.639216 0.435294
vn 3.773722 -4.849986 -1.088149
v 0.122089 -0.065075 -0.114763 0.847059 0.658824 0.454902
vn 3.869987 -4.694407 -1.272368
v 0.122041 -0.063641 -0.121938 0.843137 0.647059 0.435294
vn 3.866452 -4.871085 -0.831616
v 0.123720 -0.065038 -0.106708 0.847059 0.650980 0.435294
vn 3.667770 -5.086682 -0.235425
v 0.129879 -0.063714 -0.082547 0.862745 0.682353 0.470588
vn 3.946932 -4.824356 -0.194235
v 0.129064 -0.064016 -0.074537 0.862745 0.670588 0.470588
vn 4.100367 -4.710298 -0.402753
v 0.131729 -0.062653 -0.069799 0.870588 0.670588 0.454902
vn 4.212110 -4.603372 0.174664
v 0.131850 -0.062734 -0.057338 0.850980 0.643137 0.415686
vn 4.470807 -4.368293 0.307750
v 0.132748 -0.061084 -0.053312 0.870588 0.670588 0.447059
vn 4.471534 -4.382677 0.216561
v 0.132245 -0.061417 -0.047211 0.882353 0.690196 0.462745
vn 4.320369 -4.358180 1.304790
v 0.135119 -0.053379 -0.013979 0.850980 0.650980 0.435294
vn 4.385152 -4.344675 1.115195
v 0.136860 -0.051137 -0.012903 0.862745 0.662745 0.447059
vn 4.270288 -4.454370 1.177498
v 0.137222 -0.050063 -0.009701 0.870588 0.670588 0.462745
vn 4.439969 -4.288454 1.142566
v 0.137525 -0.048263 -0.004725 0.870588 0.666667 0.454902
vn 4.367671 -4.082697 1.886716
v 0.136877 -0.045742 0.004538 0.854902 0.631373 0.400000
vn 4.571267 -3.885897 1.864619
v 0.137927 -0.044184 0.005111 0.862745 0.631373 0.396078
vn 4.694292 -3.428557 2.355158
v 0.138266 -0.040253 0.011334 0.870588 0.658824 0.435294
vn 4.976932 -3.153095 2.181582
v 0.136330 -0.035149 0.022608 0.870588 0.666667 0.466667
vn 4.762778 -3.302600 2.403435
v 0.138203 -0.032185 0.022716 0.862745 0.658824 0.458824
vn 5.076201 -2.826613 2.329408
v 0.137571 -0.029488 0.027899 0.858824 0.647059 0.443137
vn 5.115021 -2.271046 2.828405
v 0.137325 -0.025532 0.031791 0.862745 0.639216 0.435294
vn 3.955572 -2.108957 4.398502
v 0.133483 -0.008080 0.050973 0.913725 0.650980 0.415686
vn 4.021024 -1.810928 4.454815
v 0.132579 -0.002693 0.053940 0.929412 0.670588 0.419608
vn -1.473413 6.072327 -0.211634
v 0.045066 0.108908 -0.167141 0.874510 0.705882 0.525490
vn -1.032281 6.192032 0.068824
v 0.051465 0.109830 -0.153943 0.870588 0.713725 0.564706
vn -1.467412 5.937570 -1.202142
v 0.048938 0.108770 -0.145581 0.949020 0.874510 0.745098
vn -1.644599 5.470653 -2.556302
v 0.051882 0.110349 -0.143172 0.984314 0.937255 0.803922
vn -2.315265 4.699558 -3.426551
v 0.050450 0.117383 -0.133212 0.905882 0.725490 0.513725
vn -2.207405 4.909613 -3.154004
v 0.052308 0.118942 -0.132241 0.878431 0.690196 0.474510
vn -3.251877 5.284151 -0.947771
v 0.053249 0.121185 -0.127569 0.878431 0.682353 0.478431
vn -3.502879 5.192520 -0.428176
v 0.051896 0.120789 -0.123813 0.882353 0.686275 0.498039
vn -3.536258 5.176042 -0.379881
v 0.052804 0.121627 -0.118418 0.901961 0.690196 0.498039
vn -3.516798 5.178362 -0.516501
v 0.055881 0.125802 -0.100287 0.905882 0.721569 0.521569
vn -3.280635 5.205436 -1.158318
v 0.054540 0.126708 -0.082450 0.945098 0.800000 0.615686
vn -3.092406 5.455824 -0.322242
v 0.061799 0.134216 -0.064257 0.925490 0.733333 0.525490
vn -2.911180 5.557340 -0.243783
v 0.058195 0.132384 -0.060882 0.925490 0.741176 0.541176
vn -2.338145 5.775775 0.781784
v 0.067223 0.135113 -0.023595 0.913725 0.725490 0.521569
vn 4.083605 -1.181639 4.548306
v 0.131427 0.008819 0.060109 0.933333 0.666667 0.400000
vn 4.113774 1.631690 4.453746
v 0.116236 0.050984 0.072693 0.929412 0.690196 0.435294
vn 4.184004 1.595193 4.400350
v 0.114812 0.054502 0.072923 0.882353 0.643137 0.400000
vn 3.891612 1.661884 4.635016
v 0.108486 0.068759 0.073678 0.937255 0.713725 0.443137
vn 3.795044 2.041561 4.499684
v 0.107148 0.073609 0.073173 0.925490 0.705882 0.454902
vn 2.265926 4.924321 3.173705
v 0.100218 0.091083 0.062651 0.949020 0.709804 0.462745
vn -2.543893 5.582825 1.282975
v 0.070523 0.131800 0.006450 0.890196 0.694118 0.490196
vn -2.147493 5.662392 1.573418
v 0.072743 0.132151 0.008795 0.898039 0.690196 0.466667
vn -1.794673 5.663325 1.935484
v 0.074630 0.131517 0.013038 0.901961 0.690196 0.470588
vn -1.824881 5.659970 2.019504
v 0.081749 0.125081 0.036020 0.909804 0.690196 0.470588
vn -1.064120 5.713620 2.376809
v 0.083554 0.122426 0.044401 0.949020 0.733333 0.486275
vn -1.786730 5.622674 2.157580
v 0.082016 0.127000 0.031295 0.898039 0.678431 0.458824
vn 3.514329 3.505964 3.823493
v 0.093513 0.099687 0.056865 0.988235 0.882353 0.619608
vn 4.400522 2.269424 3.776061
v 0.089109 0.113293 0.054461 0.988235 0.819608 0.560784
vn 3.166969 3.793057 3.860898
v 0.086715 0.116092 0.054553 0.988235 0.815686 0.541176
vn 2.751550 3.879682 4.075253
v 0.087636 0.117880 0.051968 0.988235 0.835294 0.564706
vn 0.431555 5.426028 3.096884
v 0.085429 0.120125 0.050098 0.980392 0.815686 0.545098
vn 4.439396 -4.439818 -0.106420
v 0.113051 -0.062733 -0.170889 0.835294 0.615686 0.380392
vn 4.364757 -4.458346 -0.405008
v 0.113456 -0.062341 -0.166643 0.835294 0.611765 0.376471
vn 4.230661 -4.549717 -0.703090
v 0.114363 -0.062024 -0.162393 0.827451 0.600000 0.368627
vn 4.145927 -4.685928 -0.317816
v 0.115452 -0.060373 -0.168938 0.819608 0.596078 0.364706
vn 4.905510 -2.712672 -1.211396
v 0.116741 -0.059864 -0.165211 0.815686 0.588235 0.360784
vn 4.516308 -4.326124 -0.516444
v 0.115056 -0.062518 -0.156312 0.823529 0.607843 0.376471
vn 4.009636 -4.757879 -0.696233
v 0.115838 -0.061454 -0.159398 0.827451 0.611765 0.380392
vn 4.004060 -4.810779 -0.515265
v 0.117544 -0.059352 -0.162938 0.815686 0.600000 0.376471
vn 4.284513 -4.470099 -0.969495
v 0.117471 -0.060439 -0.151109 0.815686 0.600000 0.380392
vn 4.626164 -4.206395 -0.419085
v 0.116093 -0.061479 -0.153428 0.815686 0.596078 0.364706
vn 4.276285 -4.593863 -0.208431
v 0.118648 -0.058697 -0.159693 0.827451 0.615686 0.388235
vn 4.314763 -4.282151 -1.238483
v 0.120197 -0.057527 -0.152887 0.835294 0.615686 0.384314
vn 4.098086 -4.634541 -1.077588
v 0.120549 -0.058001 -0.150416 0.823529 0.607843 0.380392
vn 4.220857 -4.498662 -0.967939
v 0.116759 -0.063509 -0.142520 0.827451 0.623529 0.415686
vn 4.433267 -4.298406 -1.005458
v 0.119233 -0.060466 -0.143034 0.819608 0.611765 0.400000
vn 4.286491 -4.485247 -0.970051
v 0.118736 -0.060262 -0.147310 0.815686 0.607843 0.396078
vn 4.384211 -4.403409 -0.900877
v 0.118225 -0.062406 -0.139964 0.823529 0.619608 0.411765
vn 4.374522 -4.359711 -1.087031
v 0.120952 -0.059818 -0.139966 0.823529 0.615686 0.403922
vn 4.469393 -4.351909 -0.712591
v 0.122973 -0.056817 -0.143708 0.823529 0.619608 0.411765
vn 4.753821 -4.082066 -0.423797
v 0.124642 -0.054936 -0.143882 0.835294 0.615686 0.396078
vn 4.373964 -4.357498 -1.141266
v 0.121731 -0.059634 -0.137148 0.827451 0.623529 0.415686
vn 4.241690 -4.522055 -0.971953
v 0.120524 -0.062221 -0.130311 0.835294 0.635294 0.435294
vn 4.374230 -4.337877 -1.026748
v 0.123313 -0.059328 -0.133198 0.835294 0.631373 0.419608
vn 4.217307 -4.542805 -1.006390
v 0.123487 -0.059832 -0.128914 0.835294 0.631373 0.419608
vn 4.794273 -3.907960 -1.068210
v 0.124600 -0.055870 -0.139103 0.835294 0.623529 0.403922
vn 4.778875 -3.891279 -1.149359
v 0.125657 -0.056258 -0.134433 0.835294 0.631373 0.415686
vn 4.656813 -4.076682 -1.050092
v 0.124933 -0.057968 -0.130455 0.835294 0.623529 0.411765
vn 4.543960 -4.096786 -1.350171
v 0.128440 -0.054193 -0.129004 0.835294 0.619608 0.396078
vn 4.074244 -4.514221 -1.470377
v 0.123217 -0.060709 -0.126046 0.843137 0.639216 0.431373
vn 4.039014 -4.640883 -1.206026
v 0.123676 -0.062430 -0.120758 0.843137 0.647059 0.435294
vn 4.119807 -4.414051 -1.624809
v 0.126088 -0.059971 -0.122120 0.850980 0.647059 0.431373
vn 3.589424 -5.043503 -1.021051
v 0.121759 -0.064480 -0.118013 0.839216 0.647059 0.443137
vn 4.067173 -4.707347 -0.869011
v 0.124157 -0.062706 -0.117108 0.854902 0.666667 0.454902
vn 4.412237 -4.289807 -1.058247
v 0.126641 -0.059966 -0.120378 0.858824 0.658824 0.443137
vn 4.535097 -4.155893 -1.252248
v 0.128263 -0.059317 -0.115172 0.874510 0.682353 0.462745
vn 4.357009 -4.197508 -1.647078
v 0.126013 -0.058401 -0.125876 0.835294 0.627451 0.411765
vn 4.725339 -3.816323 -1.453211
v 0.127689 -0.058211 -0.122190 0.850980 0.647059 0.419608
vn 4.922336 -3.768312 -1.021565
v 0.128886 -0.057459 -0.118820 0.870588 0.662745 0.435294
vn 4.831234 -3.756693 -1.377520
v 0.128987 -0.056398 -0.122369 0.854902 0.639216 0.403922
vn 3.963869 -4.725646 -1.142887
v 0.124602 -0.063488 -0.110585 0.854902 0.662745 0.447059
vn 3.818515 -4.706086 -1.355076
v 0.125410 -0.062341 -0.111988 0.858824 0.666667 0.450980
vn 4.149003 -4.644309 -0.808807
v 0.126463 -0.060837 -0.116363 0.862745 0.670588 0.458824
vn 3.985245 -4.673405 -1.298086
v 0.128134 -0.060057 -0.113025 0.870588 0.670588 0.454902
vn 3.581417 -5.094940 -0.712471
v 0.124269 -0.064999 -0.104775 0.854902 0.666667 0.454902
vn 3.864502 -4.808192 -1.042121
v 0.126923 -0.062440 -0.108194 0.862745 0.678431 0.470588
vn 3.985651 -4.704465 -1.131709
v 0.127866 -0.061398 -0.109182 0.870588 0.678431 0.466667
vn 4.150076 -4.231166 -2.052683
v 0.129643 -0.058360 -0.113807 0.874510 0.678431 0.458824
vn 3.904346 -4.325032 -2.272458
v 0.131504 -0.057334 -0.112656 0.874510 0.670588 0.454902
vn 3.927176 -4.484272 -1.793005
v 0.132256 -0.057257 -0.111478 0.878431 0.678431 0.454902
vn 3.819257 -4.806740 -1.280314
v 0.130191 -0.059005 -0.110809 0.870588 0.682353 0.466667
vn 4.175453 -4.455633 -1.167724
v 0.133119 -0.056901 -0.110195 0.874510 0.670588 0.447059
vn 4.012686 -4.753274 -0.851480
v 0.133962 -0.056736 -0.105712 0.874510 0.670588 0.450980
vn 1.246624 -4.816272 -1.285529
v 0.131014 -0.055606 -0.116225 0.874510 0.666667 0.447059
vn 4.190904 -3.963353 -2.480495
v 0.131593 -0.056025 -0.114504 0.878431 0.670588 0.443137
vn 4.719810 -3.845213 -1.492883
v 0.130804 -0.055396 -0.117335 0.878431 0.666667 0.435294
vn 4.323201 -4.365972 -1.304107
v 0.131058 -0.052487 -0.126411 0.850980 0.631373 0.400000
vn 4.916162 -3.711956 -1.177579
v 0.130900 -0.053963 -0.122324 0.862745 0.643137 0.411765
vn 4.649029 -4.024938 -1.157250
v 0.132269 -0.053049 -0.118720 0.878431 0.666667 0.443137
vn 4.162291 -4.616091 -0.897576
v 0.133418 -0.051356 -0.121592 0.874510 0.662745 0.447059
vn 4.411869 -4.392314 -0.728239
v 0.135668 -0.049777 -0.117748 0.878431 0.662745 0.435294
vn 4.374687 -3.857705 -2.237452
v 0.133724 -0.055450 -0.112006 0.890196 0.670588 0.443137
vn 4.479465 -3.588299 -2.545335
v 0.133542 -0.053426 -0.114909 0.894118 0.682353 0.447059
vn 4.547893 -3.870181 -1.841318
v 0.133904 -0.052105 -0.116198 0.898039 0.694118 0.466667
vn 4.638135 -3.519927 -2.204420
v 0.136098 -0.052830 -0.111696 0.890196 0.678431 0.435294
vn 4.472892 -4.149951 -1.446551
v 0.136174 -0.054108 -0.108351 0.878431 0.670588 0.435294
vn 4.556862 -4.081818 -1.378474
v 0.136060 -0.049778 -0.116040 0.878431 0.666667 0.435294
vn 4.641253 -3.632058 -2.133619
v 0.136648 -0.049855 -0.114375 0.894118 0.686275 0.454902
vn 4.956099 -3.385403 -1.781526
v 0.137704 -0.051968 -0.109036 0.882353 0.666667 0.427451
vn 4.894683 -3.363401 -2.033378
v 0.138137 -0.049818 -0.111316 0.890196 0.670588 0.435294
vn 4.479211 -3.979255 -1.866313
v 0.139895 -0.047718 -0.110998 0.870588 0.658824 0.431373
vn 4.328662 -4.456859 -0.797214
v 0.127338 -0.063943 -0.093651 0.878431 0.690196 0.474510
vn 3.718654 -4.994726 -0.781406
v 0.128194 -0.064067 -0.089027 0.874510 0.694118 0.490196
vn 3.632956 -5.051205 -0.720166
v 0.131163 -0.062549 -0.086413 0.874510 0.701961 0.490196
vn 3.789191 -4.971770 -0.330447
v 0.132140 -0.062114 -0.083961 0.878431 0.694118 0.490196
vn 3.812223 -4.940110 -0.704683
v 0.125281 -0.064543 -0.102136 0.858824 0.670588 0.462745
vn 3.960371 -4.815403 -0.738250
v 0.125687 -0.065043 -0.096860 0.870588 0.682353 0.466667
vn 3.953725 -4.847130 -0.581565
v 0.128349 -0.062497 -0.098783 0.874510 0.690196 0.474510
vn 4.009648 -4.784011 -0.640824
v 0.130055 -0.061156 -0.098868 0.890196 0.705882 0.490196
vn 3.769088 -4.922480 -0.825842
v 0.129915 -0.061690 -0.093748 0.882353 0.705882 0.490196
vn 4.082689 -4.715313 -0.721860
v 0.131169 -0.059570 -0.102074 0.878431 0.694118 0.478431
vn 3.793997 -4.961802 -0.594472
v 0.133901 -0.057459 -0.102104 0.870588 0.670588 0.450980
vn 3.993311 -4.730021 -1.013002
v 0.132314 -0.059929 -0.094092 0.890196 0.709804 0.494118
vn 4.515298 -4.280057 -0.860184
v 0.133478 -0.058529 -0.095165 0.894118 0.705882 0.474510
vn 4.239655 -4.596924 -0.532348
v 0.133250 -0.058194 -0.098588 0.890196 0.705882 0.486275
vn 4.300925 -4.544557 -0.371551
v 0.135107 -0.056671 -0.096108 0.890196 0.694118 0.470588
vn 3.724379 -4.927325 -1.079580
v 0.132143 -0.061253 -0.089473 0.878431 0.701961 0.490196
vn 4.293021 -4.413238 -1.057812
v 0.133271 -0.060169 -0.090183 0.882353 0.690196 0.470588
vn 4.429034 -4.307312 -1.108506
v 0.135305 -0.058247 -0.088546 0.882353 0.690196 0.466667
vn 4.302639 -4.364329 -1.230150
v 0.135790 -0.056917 -0.091068 0.890196 0.686275 0.454902
vn 3.978766 -4.751013 -0.668414
v 0.132856 -0.061386 -0.085645 0.882353 0.701961 0.490196
vn 4.000466 -4.802276 0.063177
v 0.132727 -0.061720 -0.081488 0.874510 0.690196 0.486275
vn 4.255633 -4.600286 -0.260557
v 0.135608 -0.058940 -0.083309 0.874510 0.686275 0.470588
vn 4.059952 -4.685144 -0.879981
v 0.137163 -0.057274 -0.086004 0.874510 0.670588 0.435294
vn 4.118242 -4.730905 -0.170706
v 0.138380 -0.056479 -0.082961 0.862745 0.662745 0.435294
vn 4.003162 -4.805500 -0.150537
v 0.136052 -0.055946 -0.100989 0.874510 0.678431 0.447059
vn 4.014694 -4.743225 -0.683088
v 0.138101 -0.053992 -0.096084 0.874510 0.670588 0.435294
vn 4.057143 -4.646831 -0.882743
v 0.136399 -0.055691 -0.093626 0.882353 0.686275 0.450980
vn 4.176505 -4.483615 -1.236981
v 0.137022 -0.054593 -0.104534 0.878431 0.678431 0.447059
vn 4.914893 -3.607396 -1.056272
v 0.138489 -0.052946 -0.104805 0.882353 0.682353 0.450980
vn 4.101987 -4.554980 -0.779582
v 0.136757 -0.055215 -0.103055 0.878431 0.678431 0.443137
vn 4.939575 -3.836305 -0.489476
v 0.138988 -0.052652 -0.101562 0.890196 0.682353 0.443137
vn 4.500334 -4.319541 -0.660401
v 0.139525 -0.052383 -0.098754 0.878431 0.670588 0.431373
vn 5.227333 -3.181718 -1.338824
v 0.139409 -0.051204 -0.105342 0.882353 0.670588 0.443137
vn 4.827131 -3.664921 -1.568765
v 0.140383 -0.048891 -0.106622 0.874510 0.670588 0.435294
vn 4.542475 -3.985692 -1.657881
v 0.142412 -0.046957 -0.105946 0.870588 0.662745 0.435294
vn 4.769503 -3.898018 -1.173923
v 0.140981 -0.049778 -0.102161 0.882353 0.670588 0.435294
vn 4.371183 -4.245572 -1.522480
v 0.143365 -0.047848 -0.100314 0.870588 0.654902 0.415686
vn 4.283432 -4.394176 -1.311281
v 0.140679 -0.051466 -0.097456 0.870588 0.662745 0.415686
vn 4.308318 -4.296733 -1.420724
v 0.141465 -0.051423 -0.095675 0.858824 0.647059 0.403922
vn 4.484804 -4.262684 -1.045418
v 0.144120 -0.048702 -0.095214 0.862745 0.643137 0.400000
vn 4.512684 -4.129465 -1.164474
v 0.146005 -0.046447 -0.097170 0.858824 0.639216 0.396078
vn 3.838231 -4.841524 -1.121986
v 0.138364 -0.054961 -0.090632 0.870588 0.658824 0.419608
vn 3.904869 -4.726153 -1.142964
v 0.140403 -0.052856 -0.094167 0.854902 0.643137 0.411765
vn 4.240097 -4.549196 -0.816919
v 0.141449 -0.052515 -0.090492 0.850980 0.639216 0.400000
vn 4.097531 -4.664627 -0.956192
v 0.140115 -0.054499 -0.086216 0.870588 0.654902 0.415686
vn 4.170334 -4.603098 -0.487194
v 0.140719 -0.054553 -0.083532 0.862745 0.650980 0.415686
vn 4.624466 -4.150781 -0.692413
v 0.142472 -0.052130 -0.087384 0.858824 0.647059 0.415686
vn 4.525960 -4.211674 -0.948439
v 0.142706 -0.050806 -0.093287 0.850980 0.635294 0.400000
vn 4.726622 -4.089586 -0.629068
v 0.144075 -0.049540 -0.091069 0.862745 0.654902 0.415686
vn 4.969910 -3.828881 -0.253023
v 0.144440 -0.049715 -0.085443 0.870588 0.654902 0.415686
vn 4.581012 -4.004745 -1.554698
v 0.144032 -0.045999 -0.103104 0.870588 0.654902 0.415686
vn 5.049986 -3.204646 -1.542421
v 0.146620 -0.045131 -0.098665 0.862745 0.635294 0.396078
vn 4.935757 -3.812032 -0.533220
v 0.147706 -0.045460 -0.090892 0.890196 0.690196 0.447059
vn 5.101026 -3.456077 -1.062335
v 0.147075 -0.045213 -0.096532 0.870588 0.650980 0.400000
vn 5.190405 -3.460032 -0.721767
v 0.150391 -0.041538 -0.090402 0.882353 0.666667 0.415686
vn 4.277106 -4.543052 -0.578780
v 0.120417 -0.056197 -0.171175 0.823529 0.607843 0.388235
vn 4.280398 -4.532198 -0.327491
v 0.121214 -0.056350 -0.164571 0.827451 0.615686 0.400000
vn 4.310420 -4.511019 -0.420025
v 0.119333 -0.058030 -0.154661 0.827451 0.611765 0.384314
vn 4.306995 -4.518880 -0.598920
v 0.122893 -0.054827 -0.155085 0.835294 0.615686 0.388235
vn 4.414624 -4.446472 -0.321307
v 0.120237 -0.055956 -0.175489 0.819608 0.596078 0.368627
vn 4.651955 -4.187655 -0.435878
v 0.123536 -0.052686 -0.170803 0.835294 0.619608 0.396078
vn 4.397897 -4.361519 -0.637996
v 0.121492 -0.055732 -0.168164 0.827451 0.615686 0.400000
vn 4.721084 -4.121677 -0.386054
v 0.123796 -0.053397 -0.164085 0.835294 0.623529 0.403922
vn 4.680625 -4.121358 -0.635001
v 0.125825 -0.051175 -0.164250 0.839216 0.627451 0.400000
vn 4.642406 -4.199693 -0.307958
v 0.125421 -0.050682 -0.172951 0.835294 0.611765 0.384314
vn 4.771964 -4.028773 -0.563541
v 0.124776 -0.051528 -0.167871 0.839216 0.627451 0.400000
vn 4.899112 -3.891619 -0.343833
v 0.126984 -0.048798 -0.173350 0.819608 0.600000 0.376471
vn 4.940472 -3.849036 -0.443515
v 0.128749 -0.046527 -0.170738 0.815686 0.596078 0.380392
vn 4.648088 -4.214646 -0.223118
v 0.123124 -0.054279 -0.160562 0.835294 0.619608 0.400000
vn 4.867947 -3.918599 -0.601034
v 0.126851 -0.050144 -0.161635 0.835294 0.615686 0.388235
vn 4.492672 -4.362514 -0.415468
v 0.125932 -0.051558 -0.159472 0.835294 0.619608 0.396078
vn 4.393243 -4.445445 -0.469869
v 0.124933 -0.052632 -0.156027 0.839216 0.619608 0.388235
vn 4.586859 -4.254607 -0.394038
v 0.128270 -0.049413 -0.157310 0.835294 0.619608 0.400000
vn 4.255476 -4.600172 -0.437112
v 0.126942 -0.050837 -0.155385 0.835294 0.627451 0.400000
vn 4.449383 -4.328197 -0.964516
v 0.129132 -0.048218 -0.158786 0.827451 0.615686 0.396078
vn 4.723145 -3.914052 -0.963736
v 0.127711 -0.049092 -0.161225 0.827451 0.611765 0.388235
vn 4.704205 -4.086019 -0.773588
v 0.129220 -0.047157 -0.164328 0.823529 0.607843 0.384314
vn 4.775826 -3.992006 -0.396111
v 0.130726 -0.046566 -0.159073 0.823529 0.607843 0.388235
vn 4.892593 -3.932612 -0.171632
v 0.130731 -0.046559 -0.154127 0.835294 0.619608 0.396078
vn 4.953902 -3.793756 -0.374748
v 0.133574 -0.042383 -0.156304 0.827451 0.607843 0.384314
vn 4.514191 -4.273052 -0.671375
v 0.124375 -0.054942 -0.148350 0.835294 0.619608 0.396078
vn 5.024505 -3.728762 -0.551510
v 0.126468 -0.052069 -0.149557 0.843137 0.627451 0.400000
vn 4.761986 -4.061347 -0.413484
v 0.126884 -0.051220 -0.152501 0.839216 0.627451 0.400000
vn 4.905296 -3.856926 -0.390390
v 0.128077 -0.049696 -0.150016 0.847059 0.639216 0.415686
vn 4.930960 -3.841278 -0.427995
v 0.127439 -0.051627 -0.145376 0.839216 0.619608 0.396078
vn 4.999982 -3.742289 -0.605289
v 0.129465 -0.049057 -0.142005 0.835294 0.615686 0.396078
vn 4.942762 -3.858970 -0.305504
v 0.130059 -0.047650 -0.147695 0.843137 0.635294 0.411765
vn 4.551764 -4.276496 -0.622840
v 0.133964 -0.042948 -0.150862 0.827451 0.600000 0.380392
vn 4.554924 -4.297580 -0.194928
v 0.132167 -0.045029 -0.147953 0.835294 0.619608 0.396078
vn 4.659255 -3.983006 -1.015533
v 0.132575 -0.044834 -0.141528 0.870588 0.666667 0.443137
vn 4.658159 -4.165045 -0.178294
v 0.131856 -0.045393 -0.143836 0.847059 0.639216 0.415686
vn 4.903933 -3.845165 -0.665081
v 0.127296 -0.052011 -0.139961 0.835294 0.607843 0.380392
vn 4.651835 -3.964779 -1.320470
v 0.129815 -0.049552 -0.137247 0.835294 0.607843 0.380392
vn 4.901671 -3.674893 -1.337448
v 0.127517 -0.052382 -0.137539 0.835294 0.615686 0.388235
vn 4.754093 -3.867901 -1.354000
v 0.128014 -0.053477 -0.133570 0.827451 0.611765 0.396078
vn 4.517916 -4.070869 -1.551538
v 0.130790 -0.051151 -0.131291 0.835294 0.619608 0.400000
vn 5.083388 -3.569070 -0.619336
v 0.130689 -0.046938 -0.143268 0.847059 0.635294 0.411765
vn 4.706356 -3.910859 -1.406543
v 0.132372 -0.046310 -0.138672 0.858824 0.647059 0.419608
vn 4.387702 -4.102315 -1.756051
v 0.134404 -0.047065 -0.130583 0.850980 0.639216 0.435294
vn 4.429528 -4.135015 -1.651334
v 0.133112 -0.046724 -0.135408 0.850980 0.639216 0.419608
vn 4.353624 -4.263229 -1.505469
v 0.136240 -0.044225 -0.133918 0.858824 0.650980 0.435294
vn 5.151956 -3.472491 -0.769324
v 0.130167 -0.044113 -0.176366 0.807843 0.568627 0.345098
vn 4.973970 -3.698982 -0.987002
v 0.132372 -0.042634 -0.166582 0.803922 0.572549 0.352941
vn 5.046690 -3.679578 -0.673148
v 0.132064 -0.042077 -0.171428 0.800000 0.560784 0.341176
vn 4.727133 -4.021646 -0.935882
v 0.131475 -0.045031 -0.162389 0.827451 0.607843 0.396078
vn 5.053356 -3.450409 -0.964943
v 0.133720 -0.042357 -0.162772 0.815686 0.588235 0.376471
vn 5.409747 -2.954938 -1.160626
v 0.133896 -0.040640 -0.165709 0.800000 0.560784 0.329412
vn 5.214913 -3.394928 -0.234462
v 0.133981 -0.042175 -0.161305 0.815686 0.588235 0.376471
vn 5.611001 -2.588330 -0.956520
v 0.134854 -0.040214 -0.162602 0.815686 0.580392 0.360784
vn 4.959617 -3.834229 -0.245334
v 0.132258 -0.044369 -0.160511 0.823529 0.607843 0.396078
vn 5.374902 -3.163709 -0.571744
v 0.135419 -0.039783 -0.158134 0.823529 0.600000 0.380392
vn 5.260515 -3.309862 -0.889278
v 0.132763 -0.040435 -0.174487 0.792157 0.549020 0.313725
vn 5.273938 -3.313008 -0.603902
v 0.133850 -0.040128 -0.169117 0.784314 0.541176 0.313725
vn 5.399360 -3.171047 -0.444270
v 0.133814 -0.040320 -0.167393 0.784314 0.541176 0.309804
vn 5.345866 -3.078192 -1.030607
v 0.134272 -0.037490 -0.176622 0.815686 0.560784 0.313725
vn 5.201982 -3.308992 -1.112445
v 0.135747 -0.035896 -0.172058 0.803922 0.560784 0.313725
vn 5.046851 -3.398364 -1.376334
v 0.138221 -0.033371 -0.170345 0.839216 0.607843 0.380392
vn 5.553097 -2.730505 -1.064340
v 0.135384 -0.034470 -0.178640 0.835294 0.584314 0.321569
vn 5.356281 -3.119989 -0.614163
v 0.134967 -0.038259 -0.165938 0.800000 0.560784 0.325490
vn 5.484756 -2.903372 -0.856545
v 0.135825 -0.037779 -0.162708 0.827451 0.588235 0.352941
vn 5.154388 -3.505701 -0.656269
v 0.135623 -0.037007 -0.168852 0.803922 0.560784 0.329412
vn 4.992204 -3.718020 -0.630609
v 0.138058 -0.034210 -0.167962 0.862745 0.647059 0.447059
vn 4.989909 -3.721909 -0.626167
v 0.137511 -0.035759 -0.158668 0.835294 0.611765 0.380392
vn 5.385375 -3.002881 -0.952641
v 0.136710 -0.037127 -0.157980 0.839216 0.611765 0.380392
vn 5.039537 -3.702976 -0.525503
v 0.136967 -0.035991 -0.162827 0.823529 0.588235 0.352941
vn 5.004248 -3.749295 -0.439633
v 0.139960 -0.032920 -0.158672 0.803922 0.564706 0.345098
vn 5.547482 -2.690278 -1.127310
v 0.137358 -0.029661 -0.179626 0.878431 0.643137 0.368627
vn 5.295973 -3.039675 -1.386740
v 0.136535 -0.033526 -0.174614 0.854902 0.615686 0.349020
vn 5.529774 -2.554686 -1.528847
v 0.138723 -0.028670 -0.176679 0.862745 0.627451 0.368627
vn 5.532587 -2.593016 -1.299597
v 0.139920 -0.026999 -0.174430 0.819608 0.568627 0.329412
vn 5.382906 -2.738035 -1.659529
v 0.138672 -0.030431 -0.174084 0.847059 0.611765 0.360784
vn 5.431670 -2.850239 -1.017522
v 0.139708 -0.031529 -0.168748 0.807843 0.564706 0.352941
vn 5.603478 -2.503893 -1.328937
v 0.141455 -0.025932 -0.170965 0.800000 0.556863 0.325490
vn 5.156710 -3.532135 -0.567247
v 0.139245 -0.032914 -0.163919 0.815686 0.580392 0.360784
vn 5.318764 -3.240219 -0.518301
v 0.141602 -0.030526 -0.159077 0.803922 0.572549 0.360784
vn 5.536495 -2.806660 -0.913468
v 0.141182 -0.029473 -0.164678 0.800000 0.560784 0.345098
vn 5.655975 -2.480424 -1.128603
v 0.142907 -0.025366 -0.164815 0.803922 0.560784 0.345098
vn 5.603665 -2.554181 -0.959085
v 0.142764 -0.027855 -0.161334 0.807843 0.580392 0.368627
vn 5.769761 -2.322497 -0.874272
v 0.143917 -0.025119 -0.160169 0.819608 0.588235 0.380392
vn 4.742162 -4.022497 -0.779127
v 0.135258 -0.041380 -0.152249 0.823529 0.600000 0.380392
vn 5.150717 -3.392595 -1.068436
v 0.137191 -0.038634 -0.153084 0.819608 0.588235 0.364706
vn 4.474658 -4.315118 -0.272660
v 0.134792 -0.042820 -0.147064 0.839216 0.619608 0.400000
vn 4.250056 -4.546555 -0.473826
v 0.134874 -0.042422 -0.142523 0.843137 0.635294 0.415686
vn 4.750830 -4.074746 -0.408347
v 0.136468 -0.040836 -0.146208 0.843137 0.627451 0.415686
vn 4.726590 -4.049661 -0.842945
v 0.139204 -0.037692 -0.145156 0.835294 0.623529 0.411765
vn 4.179104 -4.362853 -1.547807
v 0.134646 -0.043439 -0.139053 0.870588 0.666667 0.447059
vn 4.282222 -4.470772 -0.986087
v 0.137281 -0.040346 -0.142496 0.839216 0.631373 0.415686
vn 4.339990 -4.319107 -1.351991
v 0.139775 -0.039482 -0.137928 0.839216 0.631373 0.419608
vn 4.202654 -4.424013 -1.471676
v 0.137389 -0.042110 -0.136361 0.858824 0.654902 0.443137
vn 4.212994 -4.336586 -1.563721
v 0.139332 -0.041267 -0.132312 0.839216 0.627451 0.415686
vn 4.762756 -3.852436 -1.357222
v 0.141358 -0.035427 -0.144628 0.835294 0.619608 0.411765
vn 4.353952 -4.289663 -1.411903
v 0.141349 -0.038809 -0.134860 0.835294 0.619608 0.411765
vn 5.122188 -3.386496 -1.142421
v 0.145221 -0.034649 -0.133724 0.823529 0.600000 0.384314
vn 5.181717 -3.396836 -0.906371
v 0.138432 -0.035170 -0.155930 0.839216 0.615686 0.384314
vn 5.213964 -3.066735 -1.678763
v 0.140007 -0.034576 -0.151111 0.815686 0.580392 0.349020
vn 5.270093 -3.247274 -0.797342
v 0.139532 -0.033703 -0.154478 0.815686 0.584314 0.360784
vn 5.268286 -2.960402 -1.479500
v 0.140159 -0.033270 -0.152653 0.827451 0.600000 0.376471
vn 5.022490 -3.555572 -1.233820
v 0.139863 -0.036014 -0.148545 0.815686 0.584314 0.364706
vn 5.190125 -3.165305 -1.534885
v 0.142184 -0.033470 -0.146605 0.807843 0.580392 0.360784
vn 5.182142 -3.170111 -1.540915
v 0.143579 -0.033149 -0.142761 0.823529 0.600000 0.380392
vn 4.999882 -3.445912 -1.478347
v 0.144023 -0.034367 -0.138588 0.827451 0.607843 0.396078
vn 5.116694 -3.202231 -1.671286
v 0.141386 -0.033450 -0.149433 0.819608 0.588235 0.364706
vn 5.266835 -3.037028 -1.534404
v 0.143053 -0.031430 -0.147189 0.827451 0.600000 0.380392
vn 5.250323 -3.064304 -1.563099
v 0.142913 -0.029884 -0.151184 0.827451 0.600000 0.380392
vn 5.374717 -3.139678 -0.767426
v 0.142578 -0.029257 -0.154034 0.823529 0.600000 0.380392
vn 5.525476 -2.840298 -0.866015
v 0.144120 -0.025995 -0.155628 0.819608 0.588235 0.376471
vn 5.169241 -3.183648 -1.553952
v 0.145576 -0.027682 -0.147131 0.835294 0.600000 0.380392
vn 5.277199 -2.978804 -1.466416
v 0.144196 -0.027026 -0.151574 0.823529 0.596078 0.380392
vn 5.406811 -2.866079 -1.337615
v 0.147283 -0.022098 -0.152045 0.819608 0.584314 0.360784
vn 5.334893 -2.891456 -1.596375
v 0.147263 -0.023016 -0.149993 0.819608 0.584314 0.360784
vn 5.228539 -3.201021 -1.352785
v 0.145181 -0.029106 -0.144816 0.835294 0.611765 0.380392
vn 5.284549 -2.964426 -1.596389
v 0.146219 -0.029690 -0.139312 0.835294 0.600000 0.376471
vn 5.170296 -3.213440 -1.531550
v 0.148129 -0.026513 -0.139410 0.827451 0.588235 0.360784
vn 5.419824 -2.723483 -1.518863
v 0.148374 -0.023446 -0.146064 0.835294 0.600000 0.384314
vn 5.374584 -2.897934 -1.459041
v 0.149322 -0.023550 -0.141729 0.835294 0.600000 0.364706
vn 5.311606 -3.011106 -1.471145
v 0.151924 -0.021918 -0.135895 0.835294 0.596078 0.360784
vn 5.478077 -2.841806 -1.146112
v 0.141272 -0.022026 -0.180432 0.843137 0.588235 0.325490
vn 5.573838 -2.490704 -1.312711
v 0.142066 -0.019869 -0.181922 0.858824 0.615686 0.352941
vn 5.953625 -1.593695 -1.170804
v 0.142798 -0.020760 -0.174943 0.803922 0.549020 0.298039
vn 5.770482 -2.322224 -0.800931
v 0.142225 -0.020640 -0.178630 0.827451 0.572549 0.321569
vn 5.659671 -2.381445 -1.242558
v 0.142327 -0.022438 -0.174554 0.807843 0.556863 0.305882
vn 5.704294 -2.268964 -1.284747
v 0.143267 -0.022038 -0.170860 0.800000 0.552941 0.325490
vn 5.927415 -1.518592 -1.251156
v 0.143316 -0.018883 -0.174052 0.815686 0.560784 0.313725
vn 5.895681 -1.502479 -1.544819
v 0.143960 -0.019914 -0.170776 0.800000 0.549020 0.325490
vn 5.769227 -1.728702 -1.478504
v 0.143030 -0.017357 -0.182078 0.854902 0.615686 0.360784
vn 5.958805 -1.672101 -0.776338
v 0.143437 -0.016904 -0.180423 0.835294 0.580392 0.329412
vn 5.740996 -2.260880 -0.857944
v 0.143540 -0.017309 -0.175564 0.819608 0.564706 0.321569
vn 5.674581 -2.298245 -1.216738
v 0.144436 -0.021315 -0.167471 0.803922 0.552941 0.325490
vn 5.916039 -1.439171 -1.378961
v 0.145044 -0.019467 -0.167409 0.800000 0.541176 0.305882
vn 5.963370 -1.316675 -1.435985
v 0.144479 -0.018205 -0.170141 0.800000 0.549020 0.321569
vn 6.071248 -0.934676 -1.278976
v 0.145560 -0.017815 -0.166365 0.800000 0.541176 0.305882
vn 5.744789 -2.361162 -0.908158
v 0.144819 -0.022404 -0.161947 0.815686 0.572549 0.349020
vn 5.842927 -1.923911 -1.225608
v 0.145909 -0.018599 -0.163805 0.815686 0.552941 0.321569
vn 5.482021 -2.725392 -1.294582
v 0.145701 -0.021836 -0.157463 0.823529 0.580392 0.360784
vn 5.560901 -2.537700 -1.410301
v 0.146496 -0.018990 -0.160441 0.835294 0.580392 0.345098
vn 5.495852 -2.629320 -1.474887
v 0.147736 -0.019417 -0.155350 0.835294 0.600000 0.364706
vn 5.558511 -2.499794 -1.507411
v 0.149382 -0.018947 -0.148910 0.815686 0.580392 0.345098
vn 5.423084 -2.628985 -1.731949
v 0.150700 -0.019286 -0.143711 0.827451 0.588235 0.360784
vn 4.309066 -4.277588 -1.556478
v 0.132652 -0.050630 -0.127514 0.862745 0.643137 0.431373
vn 4.198477 -4.319477 -1.628272
v 0.134772 -0.049234 -0.125917 0.894118 0.705882 0.521569
vn 4.349047 -4.164695 -1.782482
v 0.137131 -0.046712 -0.125722 0.870588 0.670588 0.486275
vn 4.398861 -4.301822 -0.661875
v 0.136943 -0.048500 -0.121477 0.917647 0.745098 0.560784
vn 4.810055 -3.834746 -1.082530
v 0.138093 -0.046800 -0.122775 0.882353 0.694118 0.509804
vn 4.721313 -4.089300 -0.584452
v 0.140000 -0.044744 -0.119765 0.858824 0.650980 0.447059
vn 4.755606 -4.092711 -0.240431
v 0.137190 -0.048188 -0.117840 0.882353 0.666667 0.454902
vn 4.625443 -4.142716 -0.627655
v 0.139226 -0.045741 -0.116915 0.874510 0.666667 0.443137
vn 4.537746 -3.900573 -1.696558
v 0.139127 -0.046473 -0.114690 0.878431 0.662745 0.431373
vn 4.094857 -4.415244 -1.484119
v 0.140151 -0.045106 -0.115400 0.870588 0.658824 0.427451
vn 4.331875 -4.191924 -1.749421
v 0.137158 -0.044255 -0.130896 0.847059 0.639216 0.435294
vn 4.466842 -4.271000 -1.080300
v 0.140571 -0.042694 -0.125943 0.843137 0.631373 0.419608
vn 4.492948 -4.026341 -1.606842
v 0.138903 -0.044397 -0.127080 0.850980 0.643137 0.443137
vn 4.508794 -4.258859 -0.920790
v 0.141058 -0.042876 -0.122436 0.850980 0.643137 0.431373
vn 4.629735 -4.163383 -0.786870
v 0.142991 -0.041066 -0.121930 0.847059 0.631373 0.411765
vn 4.263835 -4.239039 -1.803295
v 0.140293 -0.042127 -0.128486 0.843137 0.631373 0.427451
vn 4.499373 -4.085678 -1.319496
v 0.142827 -0.040437 -0.126831 0.843137 0.631373 0.415686
vn 4.630471 -4.109630 -0.790515
v 0.143185 -0.040496 -0.124910 0.843137 0.627451 0.411765
vn 4.297756 -4.232956 -1.721703
v 0.142485 -0.039301 -0.130405 0.839216 0.631373 0.427451
vn 4.830738 -3.747064 -1.403734
v 0.143442 -0.037531 -0.131999 0.835294 0.615686 0.403922
vn 5.154547 -3.420798 -0.951279
v 0.145048 -0.037945 -0.125008 0.850980 0.627451 0.403922
vn 5.185937 -3.367807 -1.094881
v 0.148537 -0.032213 -0.124786 0.847059 0.611765 0.368627
vn 4.414399 -4.370109 -0.909608
v 0.141524 -0.043300 -0.119032 0.850980 0.643137 0.427451
vn 4.246513 -4.466619 -1.173427
v 0.142148 -0.043192 -0.116685 0.850980 0.639216 0.415686
vn 4.693167 -3.937576 -1.378529
v 0.144873 -0.040397 -0.116152 0.854902 0.639216 0.411765
vn 4.416710 -4.157846 -1.597485
v 0.142314 -0.045075 -0.111474 0.858824 0.643137 0.415686
vn 4.123133 -4.349156 -1.870535
v 0.142376 -0.043951 -0.113835 0.858824 0.639216 0.411765
vn 4.812971 -3.769150 -1.268887
v 0.145924 -0.041316 -0.110942 0.870588 0.654902 0.431373
vn 5.132035 -3.477087 -0.981883
v 0.145298 -0.038393 -0.120438 0.858824 0.643137 0.415686
vn 5.049682 -3.466346 -1.134847
v 0.147419 -0.034754 -0.120714 0.870588 0.654902 0.419608
vn 4.997338 -3.535672 -1.398580
v 0.146458 -0.038824 -0.114959 0.874510 0.662745 0.427451
vn 5.024670 -3.486239 -1.328719
v 0.147750 -0.037669 -0.112555 0.882353 0.670588 0.435294
vn 4.926050 -3.631875 -1.394096
v 0.150014 -0.035884 -0.109890 0.890196 0.670588 0.431373
vn 4.911777 -3.581635 -1.551858
v 0.148917 -0.034805 -0.116656 0.882353 0.666667 0.431373
vn 5.031323 -3.526946 -1.309630
v 0.152602 -0.031281 -0.112031 0.870588 0.635294 0.388235
vn 5.230552 -3.269046 -1.185102
v 0.146567 -0.033304 -0.130512 0.839216 0.611765 0.384314
vn 5.309332 -2.985940 -1.507410
v 0.147342 -0.030011 -0.135721 0.835294 0.611765 0.388235
vn 5.256862 -3.205544 -1.147507
v 0.148848 -0.030757 -0.128201 0.843137 0.600000 0.360784
vn 5.206704 -3.203771 -1.410804
v 0.150617 -0.028011 -0.126848 0.839216 0.588235 0.345098
vn 5.038639 -3.353552 -1.659552
v 0.152045 -0.026306 -0.126140 0.839216 0.600000 0.349020
vn 5.322439 -3.040505 -1.371727
v 0.148815 -0.028145 -0.134078 0.835294 0.588235 0.352941
vn 5.222021 -3.132713 -1.487586
v 0.151401 -0.025217 -0.129813 0.827451 0.580392 0.333333
vn 5.237809 -3.096522 -1.553032
v 0.153503 -0.021568 -0.130708 0.823529 0.584314 0.345098
vn 5.459659 -2.712398 -1.442763
v 0.155170 -0.022729 -0.122978 0.839216 0.600000 0.352941
vn 5.337099 -2.896046 -1.530697
v 0.154573 -0.021498 -0.127630 0.835294 0.588235 0.345098
vn 4.970338 -3.576274 -1.397763
v 0.149967 -0.032065 -0.119369 0.858824 0.631373 0.388235
vn 4.977009 -3.555138 -1.432914
v 0.152035 -0.028647 -0.120596 0.843137 0.600000 0.360784
vn 4.958161 -3.572384 -1.439145
v 0.151740 -0.030405 -0.117023 0.854902 0.627451 0.384314
vn 5.061131 -3.426936 -1.394078
v 0.153694 -0.027974 -0.116824 0.854902 0.623529 0.380392
vn 5.293966 -3.095611 -1.167138
v 0.155121 -0.027424 -0.112979 0.862745 0.627451 0.384314
vn 5.204344 -3.213443 -1.355502
v 0.154417 -0.025817 -0.119500 0.847059 0.611765 0.360784
vn 5.433946 -2.907992 -1.191998
v 0.155154 -0.025583 -0.116211 0.854902 0.623529 0.384314
vn 5.576224 -2.594191 -1.098321
v 0.155776 -0.023805 -0.118480 0.839216 0.600000 0.360784
vn 5.535539 -2.628231 -1.372529
v 0.156716 -0.023181 -0.114612 0.858824 0.631373 0.388235
vn 5.687429 -2.315834 -1.226845
v 0.156708 -0.021556 -0.117470 0.847059 0.611765 0.364706
vn 4.843581 -3.618974 -1.678242
v 0.145454 -0.044575 -0.102553 0.862745 0.647059 0.411765
vn 4.780021 -3.885475 -1.218834
v 0.145091 -0.043142 -0.107432 0.862745 0.647059 0.415686
vn 4.951199 -3.565327 -1.419731
v 0.148135 -0.041295 -0.100713 0.870588 0.643137 0.400000
vn 5.182643 -3.066560 -1.788221
v 0.146884 -0.043344 -0.100689 0.870588 0.639216 0.388235
vn 4.863280 -3.758346 -1.287838
v 0.148524 -0.038628 -0.107511 0.882353 0.670588 0.435294
vn 3.796355 -4.087402 0.616017
v 0.149217 -0.040135 -0.099879 0.862745 0.623529 0.364706
vn 4.824149 -3.673932 -1.642521
v 0.149588 -0.040535 -0.098087 0.870588 0.623529 0.364706
vn 4.960699 -3.612082 -1.224432
v 0.151294 -0.036823 -0.103191 0.878431 0.658824 0.415686
vn 5.037855 -3.594851 -1.028723
v 0.151259 -0.038134 -0.098591 0.850980 0.600000 0.345098
vn 5.164581 -3.368538 -1.171951
v 0.149260 -0.041810 -0.096089 0.870588 0.643137 0.388235
vn 5.349812 -3.169703 -0.616733
v 0.152782 -0.038520 -0.088199 0.878431 0.650980 0.400000
vn 5.073978 -3.656197 -0.572533
v 0.151028 -0.041258 -0.086771 0.890196 0.666667 0.415686
vn 5.269947 -3.207667 -1.154533
v 0.152757 -0.032418 -0.108020 0.878431 0.658824 0.411765
vn 5.565132 -2.681400 -0.935259
v 0.154443 -0.029923 -0.105432 0.870588 0.643137 0.396078
vn 5.484933 -2.680585 -1.222092
v 0.154550 -0.032300 -0.101493 0.862745 0.627451 0.380392
vn 5.469938 -2.862769 -0.929217
v 0.155154 -0.032404 -0.098131 0.854902 0.607843 0.349020
vn 5.689592 -2.381754 -1.115918
v 0.155700 -0.029002 -0.101323 0.858824 0.623529 0.380392
vn 5.113992 -3.562114 -0.597733
v 0.153476 -0.035492 -0.096299 0.839216 0.580392 0.305882
vn 5.543545 -2.869395 -0.332452
v 0.155294 -0.032605 -0.096007 0.839216 0.580392 0.321569
vn 5.470173 -3.030730 -0.500019
v 0.154162 -0.034895 -0.092563 0.847059 0.600000 0.341176
vn 5.844927 -2.048588 -0.648713
v 0.156094 -0.030708 -0.096752 0.850980 0.607843 0.360784
vn 5.873844 -2.063584 -0.755768
v 0.156640 -0.028398 -0.097082 0.862745 0.623529 0.368627
vn 5.576987 -2.829013 -0.542585
v 0.156080 -0.031437 -0.088886 0.847059 0.600000 0.349020
vn 5.705220 -2.520052 -0.669129
v 0.156619 -0.029604 -0.093494 0.850980 0.600000 0.345098
vn 5.454546 -2.892682 -1.144724
v 0.156883 -0.024449 -0.111512 0.862745 0.631373 0.396078
vn 5.405819 -3.132339 -0.615917
v 0.156555 -0.025842 -0.108871 0.858824 0.623529 0.380392
vn 5.395377 -3.079463 -0.729267
v 0.156319 -0.026672 -0.104128 0.858824 0.623529 0.380392
vn 5.427714 -3.037003 -0.849750
v 0.156803 -0.027082 -0.100652 0.862745 0.623529 0.376471
vn 5.486431 -2.924257 -0.686549
v 0.158852 -0.022372 -0.107062 0.858824 0.619608 0.380392
vn 5.250604 -3.282263 -0.878363
v 0.159358 -0.023283 -0.100268 0.854902 0.611765 0.364706
vn 5.279139 -3.231794 -0.993425
v 0.159374 -0.021958 -0.103414 0.858824 0.615686 0.376471
vn 5.458847 -2.906552 -0.792917
v 0.157574 -0.026377 -0.096115 0.874510 0.635294 0.376471
vn 5.042441 -3.615024 -0.746097
v 0.158617 -0.024665 -0.096497 0.870588 0.631373 0.376471
vn 5.012405 -3.705641 -0.748393
v 0.159605 -0.023396 -0.096700 0.862745 0.623529 0.376471
vn 5.332705 -3.188530 -0.855024
v 0.158414 -0.026361 -0.092198 0.854902 0.607843 0.349020
vn 5.191765 -3.381211 -0.781040
v 0.160223 -0.023620 -0.093287 0.850980 0.607843 0.360784
vn 5.286931 -3.301785 -0.744483
v 0.159689 -0.024782 -0.090257 0.835294 0.580392 0.333333
vn 5.476930 -2.924553 -0.786023
v 0.161149 -0.022002 -0.093445 0.847059 0.600000 0.360784
vn 5.569988 -2.788042 -0.692944
v 0.161978 -0.021255 -0.089413 0.847059 0.596078 0.352941
vn 5.309835 -2.824551 -1.814512
v 0.152156 -0.019106 -0.140039 0.835294 0.600000 0.364706
vn 5.946522 -1.776564 -0.888155
v 0.143970 -0.015519 -0.178504 0.815686 0.560784 0.325490
vn 5.880521 -1.650720 -1.412000
v 0.144018 -0.012813 -0.181362 0.827451 0.580392 0.345098
vn 5.668944 -2.436466 -1.061451
v 0.144693 -0.015267 -0.175231 0.807843 0.556863 0.321569
vn 5.872381 -2.020359 -0.869560
v 0.144642 -0.016508 -0.172076 0.803922 0.552941 0.321569
vn 5.933505 -1.634373 -0.804280
v 0.145462 -0.013515 -0.174672 0.803922 0.560784 0.329412
vn 5.804111 -1.642684 -1.629046
v 0.147523 -0.014449 -0.163206 0.815686 0.560784 0.325490
vn 6.051483 -1.511185 -0.671186
v 0.144976 -0.015750 -0.170609 0.803922 0.556863 0.325490
vn 5.850285 -1.571864 -1.504131
v 0.145633 -0.014642 -0.168160 0.815686 0.560784 0.329412
vn 5.973748 -1.671722 -0.733581
v 0.145814 -0.012175 -0.170967 0.807843 0.560784 0.341176
vn 5.851294 -1.472425 -1.713968
v 0.147575 -0.011976 -0.165042 0.819608 0.568627 0.345098
vn 5.918816 -1.754969 -1.130446
v 0.145379 -0.008729 -0.181569 0.823529 0.584314 0.360784
vn 5.907120 -1.712632 -1.272384
v 0.145102 -0.012876 -0.176905 0.815686 0.564706 0.341176
vn 6.075737 -1.427161 -0.663540
v 0.145901 -0.011054 -0.175006 0.800000 0.560784 0.345098
vn 5.983717 -1.670208 -0.877571
v 0.146563 -0.009217 -0.172304 0.803922 0.560784 0.345098
vn 5.972876 -1.670993 -0.836866
v 0.146896 -0.006996 -0.173770 0.803922 0.560784 0.345098
vn 6.098513 -1.003826 -1.096542
v 0.146100 -0.005160 -0.182059 0.827451 0.596078 0.364706
vn 6.016341 -1.418799 -1.013205
v 0.146638 -0.006605 -0.178237 0.807843 0.568627 0.352941
vn 5.927046 -1.169274 -1.512038
v 0.147018 -0.000196 -0.180044 0.843137 0.619608 0.400000
vn 5.970013 -1.384572 -1.064102
v 0.146732 0.000333 -0.181840 0.835294 0.600000 0.380392
vn 6.012329 -0.935163 -1.539024
v 0.147596 -0.002355 -0.177295 0.827451 0.600000 0.384314
vn 5.982769 -1.570877 -1.059501
v 0.147674 -0.003902 -0.175449 0.815686 0.568627 0.360784
vn 5.909621 -1.512443 -1.494856
v 0.148876 0.002355 -0.176191 0.847059 0.619608 0.400000
vn 5.807169 -1.940488 -1.389009
v 0.146844 -0.010148 -0.169361 0.819608 0.572549 0.345098
vn 5.912989 -1.661081 -1.308305
v 0.147553 -0.009000 -0.167911 0.807843 0.560784 0.333333
vn 5.841649 -1.600723 -1.440147
v 0.148517 -0.007919 -0.164081 0.819608 0.568627 0.345098
vn 5.944161 -1.689837 -1.123775
v 0.148558 -0.003685 -0.170888 0.803922 0.556863 0.345098
vn 5.889600 -1.447272 -1.619897
v 0.149816 -0.007050 -0.160656 0.815686 0.564706 0.349020
vn 5.896382 -1.740916 -1.273989
v 0.149203 -0.005297 -0.165394 0.807843 0.556863 0.333333
vn 5.972730 -1.343492 -1.351591
v 0.148866 -0.000453 -0.173966 0.819608 0.580392 0.364706
vn 6.019293 -1.401401 -1.103306
v 0.150296 0.001892 -0.169378 0.835294 0.600000 0.384314
vn 5.978891 -1.456241 -1.243989
v 0.149924 -0.001566 -0.166175 0.815686 0.564706 0.345098
vn 5.950229 -1.415667 -1.412644
v 0.151055 -0.001606 -0.161777 0.823529 0.572549 0.352941
vn 5.977652 -1.392517 -1.327356
v 0.151431 0.001628 -0.162875 0.843137 0.607843 0.388235
vn 5.724391 -2.058190 -1.505654
v 0.148757 -0.016731 -0.155765 0.862745 0.635294 0.400000
vn 5.692869 -2.162072 -1.523721
v 0.149901 -0.016100 -0.151754 0.850980 0.623529 0.384314
vn 5.542766 -2.261961 -1.826441
v 0.151215 -0.015213 -0.148940 0.839216 0.607843 0.376471
vn 5.793208 -1.819638 -1.604343
v 0.148449 -0.015005 -0.158683 0.847059 0.615686 0.388235
vn 5.895480 -1.355999 -1.667690
v 0.150051 -0.010275 -0.157763 0.835294 0.588235 0.380392
vn 5.787379 -1.522731 -1.897857
v 0.151616 -0.011252 -0.151102 0.847059 0.619608 0.400000
vn 5.829844 -1.460689 -1.808357
v 0.151910 -0.008027 -0.152593 0.843137 0.615686 0.411765
vn 5.473224 -2.577366 -1.688869
v 0.151656 -0.016186 -0.145725 0.815686 0.580392 0.345098
vn 5.628697 -1.895855 -1.953076
v 0.152585 -0.012899 -0.147511 0.819608 0.588235 0.360784
vn 5.609829 -1.988226 -2.004756
v 0.154600 -0.012949 -0.140808 0.803922 0.580392 0.352941
vn 5.662271 -1.663139 -2.132402
v 0.154346 -0.009928 -0.144756 0.815686 0.600000 0.380392
vn 5.722901 -1.724498 -1.743047
v 0.156760 -0.011585 -0.136729 0.827451 0.600000 0.380392
vn 5.691304 -1.592712 -1.968626
v 0.155975 -0.007408 -0.142831 0.819608 0.615686 0.400000
vn 5.879776 -1.413461 -1.653236
v 0.156357 -0.008852 -0.139570 0.827451 0.607843 0.380392
vn 5.886210 -1.108860 -1.742492
v 0.156595 -0.005092 -0.142531 0.835294 0.627451 0.411765
vn 5.934050 -1.286213 -1.515773
v 0.157248 -0.005992 -0.137819 0.847059 0.627451 0.400000
vn 5.838886 -1.497293 -1.693807
v 0.151187 -0.004417 -0.157566 0.819608 0.580392 0.368627
vn 5.915933 -1.230325 -1.698748
v 0.152270 -0.000069 -0.158013 0.819608 0.580392 0.364706
vn 5.760660 -1.504327 -1.967332
v 0.153659 -0.002387 -0.152625 0.823529 0.588235 0.384314
vn 5.980903 -1.246756 -1.329035
v 0.152100 0.002199 -0.160031 0.839216 0.600000 0.384314
vn 5.873481 -1.061850 -1.939110
v 0.154749 -0.000657 -0.150424 0.803922 0.560784 0.345098
vn 5.679817 -1.482154 -2.187806
v 0.153790 -0.007159 -0.147573 0.815686 0.596078 0.388235
vn 5.556438 -1.595289 -2.457708
v 0.155357 -0.004342 -0.145844 0.815686 0.607843 0.400000
vn 5.797207 -1.418760 -1.951486
v 0.155391 -0.002275 -0.147202 0.803922 0.580392 0.368627
vn 5.909509 -1.280436 -1.692219
v 0.157645 -0.002182 -0.140159 0.850980 0.639216 0.411765
vn 5.895245 -1.662953 -1.393215
v 0.152960 0.006373 -0.161841 0.854902 0.635294 0.431373
vn 5.961837 -1.139381 -1.568112
v 0.153841 0.004514 -0.155373 0.835294 0.596078 0.384314
vn 5.913554 -0.754197 -1.982756
v 0.154962 0.002141 -0.150827 0.815686 0.572549 0.360784
vn 5.825225 -0.768447 -2.192762
v 0.156341 0.004906 -0.147626 0.835294 0.588235 0.380392
vn 5.814212 -1.187163 -2.053502
v 0.157513 0.002446 -0.143754 0.835294 0.615686 0.400000
vn 5.841093 -0.685337 -2.068559
v 0.158436 0.006638 -0.143668 0.827451 0.596078 0.384314
vn 5.910222 -1.051977 -1.775979
v 0.158919 0.004148 -0.140873 0.847059 0.631373 0.415686
vn 5.482248 -2.510437 -1.607993
v 0.155169 -0.015645 -0.136757 0.815686 0.584314 0.360784
vn 5.577331 -2.570474 -1.285430
v 0.154799 -0.018060 -0.132519 0.827451 0.588235 0.352941
vn 5.545938 -2.682800 -1.173749
v 0.156678 -0.019545 -0.122067 0.843137 0.600000 0.349020
vn 5.362125 -2.926424 -1.409194
v 0.156215 -0.017542 -0.128474 0.843137 0.600000 0.349020
vn 5.375174 -3.063954 -1.021041
v 0.158094 -0.016429 -0.124004 0.850980 0.600000 0.349020
vn 5.494418 -2.776657 -1.187139
v 0.157364 -0.019259 -0.119224 0.854902 0.619608 0.368627
vn 5.620633 -2.460638 -1.330733
v 0.158761 -0.019683 -0.113263 0.850980 0.619608 0.376471
vn 5.563470 -2.636106 -1.191948
v 0.159087 -0.016283 -0.119045 0.858824 0.623529 0.376471
vn 5.503397 -2.762412 -1.239308
v 0.159000 -0.017492 -0.116452 0.858824 0.627451 0.380392
vn 5.531239 -2.639921 -1.228082
v 0.158250 -0.022186 -0.111096 0.862745 0.627451 0.388235
vn 5.625769 -2.560629 -1.114095
v 0.160653 -0.016117 -0.111228 0.858824 0.623529 0.380392
vn 5.540769 -2.761370 -1.026221
v 0.162263 -0.013962 -0.108819 0.878431 0.643137 0.411765
vn 5.640095 -2.562829 -1.009908
v 0.160287 -0.019810 -0.105170 0.858824 0.615686 0.380392
vn 5.701400 -2.439652 -0.984725
v 0.161158 -0.016766 -0.107025 0.858824 0.615686 0.380392
vn 5.773413 -2.313146 -0.726994
v 0.162614 -0.014570 -0.102874 0.870588 0.619608 0.380392
vn 5.443679 -2.996597 -0.773765
v 0.160778 -0.021736 -0.096523 0.847059 0.600000 0.360784
vn 5.727746 -2.467175 -0.695270
v 0.162827 -0.018707 -0.092172 0.839216 0.596078 0.352941
vn 5.691981 -2.418544 -0.902057
v 0.161562 -0.019037 -0.100643 0.843137 0.596078 0.349020
vn 5.691402 -2.497850 -0.882930
v 0.162394 -0.018060 -0.096227 0.839216 0.596078 0.352941
vn 5.872281 -2.009657 -0.770363
v 0.163190 -0.013560 -0.100998 0.847059 0.596078 0.352941
vn 5.831084 -2.051035 -1.096737
v 0.162861 -0.015758 -0.099307 0.839216 0.584314 0.345098
vn 5.698418 -2.484533 -0.840685
v 0.163477 -0.016268 -0.095047 0.835294 0.588235 0.349020
vn 5.775416 -2.410172 -0.478061
v 0.164218 -0.015877 -0.089947 0.835294 0.596078 0.360784
vn 5.735718 -2.229533 -1.083894
v 0.164086 -0.014396 -0.096474 0.843137 0.600000 0.352941
vn 5.792363 -2.336668 -0.663962
v 0.164448 -0.014211 -0.093265 0.839216 0.600000 0.364706
vn 5.762969 -2.382090 -0.753188
v 0.165269 -0.012819 -0.091411 0.843137 0.607843 0.368627
vn 5.785866 -2.115162 -1.135750
v 0.164869 -0.012459 -0.095962 0.847059 0.607843 0.364706
vn 5.776179 -2.228268 -0.681895
v 0.156302 -0.013919 -0.134951 0.819608 0.596078 0.364706
vn 5.588782 -2.296167 -1.621596
v 0.156516 -0.014298 -0.131922 0.835294 0.607843 0.376471
vn 5.338560 -2.654473 -1.954984
v 0.156366 -0.016522 -0.129854 0.843137 0.607843 0.364706
vn 5.245671 -2.333248 -2.539361
v 0.157260 -0.013968 -0.130468 0.847059 0.615686 0.380392
vn 5.188424 -3.080719 -1.601906
v 0.158007 -0.015365 -0.127452 0.862745 0.631373 0.388235
vn 5.440364 -2.929835 -0.953470
v 0.158740 -0.014939 -0.125409 0.870588 0.627451 0.380392
vn 5.936257 -1.669123 -0.976111
v 0.157168 -0.011468 -0.135002 0.827451 0.607843 0.376471
vn 5.822016 -1.608162 -1.573447
v 0.157605 -0.010925 -0.132514 0.843137 0.619608 0.384314
vn 5.391965 -2.259627 -2.094029
v 0.158738 -0.013437 -0.128232 0.878431 0.658824 0.431373
vn 5.393276 -1.734203 -2.667233
v 0.158350 -0.011218 -0.130708 0.847059 0.619608 0.384314
vn 5.630175 -1.385696 -2.259123
v 0.159321 -0.010498 -0.129185 0.847059 0.619608 0.384314
vn 5.930494 -1.510539 -1.288965
v 0.160088 -0.010974 -0.126110 0.854902 0.615686 0.376471
vn 5.950705 -0.772280 -1.660113
v 0.157027 -0.010089 -0.136946 0.827451 0.600000 0.380392
vn 6.068748 -0.921861 -1.237769
v 0.157469 -0.009750 -0.135209 0.835294 0.611765 0.388235
vn 6.028590 -0.875191 -1.522784
v 0.157588 -0.008247 -0.135350 0.839216 0.615686 0.388235
vn 5.977124 -1.296655 -1.391683
v 0.158150 -0.007904 -0.132924 0.843137 0.623529 0.400000
vn 5.859829 -1.544489 -1.646797
v 0.158270 -0.005701 -0.134726 0.850980 0.635294 0.400000
vn 5.651959 -1.474140 -2.161730
v 0.158657 -0.007125 -0.131740 0.847059 0.627451 0.400000
vn 5.659077 -1.532608 -2.239921
v 0.160166 -0.006385 -0.128945 0.854902 0.631373 0.400000
vn 5.778147 -1.594998 -1.865040
v 0.160842 -0.006833 -0.126790 0.854902 0.631373 0.396078
vn 5.691254 -2.598391 -0.485867
v 0.158971 -0.014858 -0.123314 0.854902 0.607843 0.352941
vn 5.745493 -2.220567 -1.175199
v 0.159477 -0.014399 -0.120498 0.858824 0.623529 0.364706
vn 5.597734 -2.636887 -1.043858
v 0.160563 -0.014823 -0.115412 0.870588 0.635294 0.396078
vn 5.726545 -2.145304 -1.013903
v 0.159559 -0.013127 -0.125775 0.870588 0.627451 0.380392
vn 5.947052 -1.811727 -0.862562
v 0.160934 -0.009190 -0.123550 0.850980 0.611765 0.360784
vn 5.762028 -2.150690 -1.137145
v 0.160873 -0.010100 -0.121371 0.850980 0.600000 0.333333
vn -0.102993 -1.626769 -0.230413
v 0.161271 -0.010132 -0.119668 0.870588 0.619608 0.360784
vn 5.586474 -2.401259 -1.418744
v 0.162127 -0.010942 -0.116820 0.870588 0.635294 0.384314
vn 5.744385 -1.807012 -1.708642
v 0.162824 -0.008435 -0.117627 0.870588 0.635294 0.380392
vn 5.787232 -1.817232 -1.580521
v 0.162261 -0.004878 -0.124233 0.862745 0.639216 0.388235
vn 5.734479 -2.030637 -1.549512
v 0.162678 -0.006551 -0.119799 0.862745 0.635294 0.384314
vn 5.979676 -1.150556 -1.489866
v 0.163872 -0.001481 -0.121443 0.870588 0.654902 0.415686
vn 5.910244 -1.586259 -1.281001
v 0.163900 -0.003542 -0.119428 0.862745 0.643137 0.400000
vn 5.654918 -1.737506 -2.091221
v 0.159562 -0.003401 -0.132682 0.862745 0.647059 0.415686
vn 5.885727 -1.312249 -1.755670
v 0.159062 0.000034 -0.137262 0.858824 0.647059 0.419608
vn 5.784982 -1.258672 -2.078885
v 0.160096 -0.000691 -0.133304 0.862745 0.654902 0.431373
vn 5.695561 -1.454615 -2.115068
v 0.161364 -0.001867 -0.129757 0.870588 0.654902 0.427451
vn 5.907215 -0.842702 -1.888742
v 0.160550 0.002257 -0.133182 0.850980 0.639216 0.419608
vn 5.876276 -0.767012 -1.980137
v 0.161722 0.000402 -0.129926 0.870588 0.658824 0.435294
vn 6.007131 -0.883762 -1.601088
v 0.160138 0.004446 -0.136363 0.847059 0.639216 0.419608
vn 6.056500 -0.274622 -1.622815
v 0.159817 0.007255 -0.138598 0.835294 0.619608 0.411765
vn 5.944795 -0.647923 -1.901768
v 0.162053 0.004064 -0.129964 0.858824 0.654902 0.435294
vn 6.045005 -0.587429 -1.589612
v 0.162895 0.005904 -0.127680 0.850980 0.643137 0.427451
vn 5.943454 -0.268371 -1.989293
v 0.162225 0.007392 -0.130330 0.843137 0.627451 0.415686
vn 5.990314 -0.406935 -1.806645
v 0.161394 0.006624 -0.132803 0.839216 0.627451 0.415686
vn 5.869032 -1.267973 -1.779609
v 0.162457 -0.002642 -0.125615 0.862745 0.654902 0.419608
vn 5.982688 -0.475357 -1.840209
v 0.163436 0.003614 -0.124601 0.862745 0.658824 0.435294
vn 6.000937 -0.488688 -1.620553
v 0.164569 0.002757 -0.121362 0.862745 0.654902 0.435294
vn 6.056493 -0.294201 -1.604680
v 0.163665 0.006069 -0.124194 0.858824 0.643137 0.427451
vn 6.162769 -0.035217 -1.152037
v 0.165376 0.004974 -0.117032 0.847059 0.635294 0.415686
vn 5.994864 -0.055732 -1.660697
v 0.163227 0.009859 -0.127834 0.843137 0.615686 0.396078
vn 6.161705 -0.406550 -1.134748
v 0.165529 0.008446 -0.117473 0.862745 0.627451 0.388235
vn 6.109482 -0.166829 -1.414605
v 0.165028 0.007119 -0.119784 0.858824 0.639216 0.415686
vn 6.004015 0.000657 -1.830122
v 0.165131 0.011105 -0.119530 0.870588 0.639216 0.403922
vn 5.509298 -2.674570 -1.225668
v 0.161903 -0.012453 -0.113007 0.870588 0.647059 0.403922
vn 5.632112 -2.536052 -1.119351
v 0.162887 -0.010720 -0.112720 0.870588 0.639216 0.400000
vn 5.861807 -1.780172 -1.160593
v 0.163739 -0.008019 -0.114549 0.862745 0.643137 0.411765
vn 5.906613 -1.831964 -1.098459
v 0.164524 -0.007566 -0.110302 0.858824 0.627451 0.396078
vn 5.701453 -2.284064 -1.168345
v 0.163691 -0.010908 -0.109162 0.862745 0.627451 0.388235
vn 5.699050 -2.467252 -0.614238
v 0.164170 -0.011057 -0.105989 0.862745 0.623529 0.388235
vn 5.776257 -2.441962 -0.306063
v 0.164743 -0.009845 -0.101270 0.854902 0.607843 0.368627
vn 5.946443 -1.677714 -0.526950
v 0.165220 -0.008474 -0.105409 0.854902 0.615686 0.380392
vn 6.140015 -1.073429 -0.582974
v 0.165485 -0.006670 -0.106124 0.850980 0.623529 0.396078
vn 5.822371 -2.293585 -0.047534
v 0.163747 -0.011918 -0.102031 0.850980 0.600000 0.360784
vn 5.724223 -2.274325 -0.942489
v 0.164129 -0.011321 -0.099972 0.850980 0.600000 0.360784
vn 5.625787 -2.382514 -1.311006
v 0.165145 -0.009493 -0.098652 0.854902 0.611765 0.368627
vn 6.013373 -1.756509 -0.367367
v 0.165357 -0.008011 -0.102087 0.850980 0.611765 0.380392
vn 5.943444 -1.641343 -0.679573
v 0.165646 -0.010850 -0.094994 0.847059 0.607843 0.376471
vn 5.731482 -2.162743 -1.358302
v 0.165420 -0.009813 -0.097262 0.850980 0.615686 0.376471
vn 5.923025 -1.855843 -0.902519
v 0.165885 -0.009529 -0.095260 0.847059 0.611765 0.380392
vn 5.849146 -2.260426 -0.334260
v 0.167369 -0.005749 -0.095183 0.858824 0.627451 0.388235
vn 5.812920 -2.082461 -0.711534
v 0.166970 -0.006949 -0.092909 0.862745 0.639216 0.400000
vn 6.056575 -1.367830 -0.766891
v 0.165799 -0.005307 -0.103489 0.858824 0.631373 0.400000
vn 5.742122 -2.054592 -1.431145
v 0.166042 -0.006004 -0.101368 0.862745 0.627451 0.388235
vn 6.022865 -1.335431 -1.170921
v 0.164201 -0.006026 -0.114330 0.862745 0.643137 0.415686
vn 5.427917 0.362647 -2.137654
v 0.164876 -0.004232 -0.112133 0.858824 0.647059 0.415686
vn 5.996006 -1.332424 -1.290524
v 0.165131 -0.000303 -0.115926 0.862745 0.643137 0.411765
vn 5.855906 -2.002749 -1.025350
v 0.166026 -0.000782 -0.111357 0.870588 0.654902 0.427451
vn 6.049362 -1.335411 -0.846796
v 0.165457 -0.005520 -0.108512 0.858824 0.635294 0.411765
vn 6.077627 -1.277786 -0.906891
v 0.165729 -0.002709 -0.109860 0.862745 0.647059 0.415686
vn 6.019068 -1.459540 -0.898774
v 0.166198 -0.002343 -0.105721 0.870588 0.650980 0.427451
vn 5.843164 -1.897506 -0.974962
v 0.166527 -0.000318 -0.106859 0.874510 0.654902 0.427451
vn 5.778122 -1.878118 -1.526548
v 0.166533 -0.002933 -0.103192 0.870588 0.647059 0.415686
vn 5.604902 -2.517532 -1.064414
v 0.167173 -0.005697 -0.098288 0.858824 0.623529 0.380392
vn 5.781822 -1.714527 -1.178379
v 0.167786 -0.004085 -0.098702 0.858824 0.627451 0.400000
vn 5.793186 -2.001338 -1.256757
v 0.167378 -0.000963 -0.102572 0.870588 0.647059 0.415686
vn 6.118942 -0.735569 -1.190333
v 0.167823 -0.001234 -0.100407 0.854902 0.635294 0.415686
vn 5.692999 -2.059890 -1.098220
v 0.168131 0.000908 -0.103580 0.870588 0.650980 0.427451
vn 5.950928 -1.869201 -0.663453
v 0.168265 -0.003390 -0.094961 0.854902 0.627451 0.396078
vn 6.135838 -0.861319 -0.927758
v 0.168444 -0.002123 -0.095960 0.843137 0.619608 0.400000
vn 6.144738 -0.711591 -0.891722
v 0.168330 -0.000222 -0.097091 0.847059 0.623529 0.403922
vn 6.134967 -1.243142 -0.427751
v 0.168471 0.001188 -0.098517 0.858824 0.635294 0.415686
vn 6.102335 -0.959314 -1.100863
v 0.168872 0.001584 -0.095492 0.847059 0.623529 0.400000
vn 5.759732 -1.234278 -1.936843
v 0.166018 0.001110 -0.114282 0.862745 0.647059 0.415686
vn 5.907327 -1.416869 -0.949858
v 0.166798 0.001141 -0.111338 0.858824 0.647059 0.419608
vn 6.003205 -0.075224 -1.516771
v 0.166443 0.002702 -0.113677 0.843137 0.631373 0.415686
vn 6.156577 0.137661 -0.969306
v 0.166990 0.002896 -0.110833 0.839216 0.631373 0.415686
vn 6.069408 -0.669404 -1.426598
v 0.165318 0.002161 -0.117148 0.854902 0.647059 0.419608
vn 6.141077 -0.478232 -1.116953
v 0.167428 0.003198 -0.107485 0.843137 0.631373 0.415686
vn 5.947093 -1.467525 -1.264753
v 0.167279 0.001765 -0.106919 0.870588 0.650980 0.427451
vn 5.914029 -0.599598 -2.011607
v 0.167764 0.004124 -0.106429 0.858824 0.639216 0.415686
vn 5.834080 -0.191534 -2.286671
v 0.167412 0.006339 -0.107620 0.858824 0.643137 0.419608
vn 6.076034 0.105954 -1.434608
v 0.166866 0.006093 -0.109276 0.847059 0.635294 0.415686
vn 6.175018 -0.420847 -0.992207
v 0.165564 0.006843 -0.116243 0.862745 0.631373 0.400000
vn 6.062143 -0.541152 -1.261934
v 0.166308 0.007266 -0.112014 0.870588 0.650980 0.419608
vn 6.146132 -0.843222 -0.950435
v 0.166606 0.008904 -0.112114 0.870588 0.643137 0.411765
vn 6.130846 -0.550847 -1.018685
v 0.167027 0.013372 -0.113549 0.894118 0.678431 0.458824
vn 6.158337 -0.305285 -1.030193
v 0.166916 0.009357 -0.109470 0.870588 0.650980 0.415686
vn 5.950844 -0.207162 -1.862696
v 0.167266 0.010402 -0.108088 0.870588 0.650980 0.419608
vn 5.715696 0.327820 -2.563324
v 0.168230 0.010175 -0.105998 0.858824 0.639216 0.415686
vn 5.932450 -1.071747 -1.564896
v 0.168256 0.002154 -0.104296 0.870588 0.643137 0.419608
vn 5.943542 -0.906878 -1.816198
v 0.168257 0.004329 -0.105042 0.862745 0.643137 0.415686
vn 6.085145 -1.081656 -1.067853
v 0.168657 0.003119 -0.102871 0.870588 0.647059 0.431373
vn 6.088170 -1.263606 -0.059057
v 0.168858 0.002613 -0.100360 0.858824 0.639216 0.419608
vn 6.160250 -0.926375 -0.318767
v 0.169134 0.004764 -0.101832 0.858824 0.647059 0.435294
vn 6.248866 -0.296140 0.225354
v 0.168975 0.004288 -0.099110 0.839216 0.627451 0.415686
vn 4.031612 -2.249807 1.216537
v 0.168769 0.006445 -0.098806 0.835294 0.623529 0.415686
vn 6.189526 -0.343968 -0.865292
v 0.169043 0.004387 -0.097076 0.843137 0.623529 0.400000
vn 6.075873 -0.445468 -0.866717
v 0.168872 0.007229 -0.097242 0.843137 0.623529 0.400000
vn 6.047462 -0.391836 -1.556072
v 0.169950 0.005304 -0.093576 0.850980 0.627451 0.400000
vn 5.724631 -0.492832 -2.404884
v 0.168766 0.007025 -0.105001 0.858824 0.639216 0.415686
vn 5.992697 -0.751861 -1.461907
v 0.169318 0.007280 -0.103545 0.862745 0.647059 0.427451
vn 6.200682 -0.269648 0.899016
v 0.169099 0.005813 -0.100366 0.835294 0.623529 0.419608
vn 6.161971 -0.735495 -0.035274
v 0.169511 0.007292 -0.102117 0.850980 0.639216 0.427451
vn 6.114998 -0.746304 1.184616
v 0.169353 0.007407 -0.100961 0.835294 0.631373 0.427451
vn 5.699255 0.245437 -2.193632
v 0.169379 0.008870 -0.103728 0.847059 0.631373 0.415686
vn 6.062056 -0.022061 -0.494276
v 0.169713 0.009070 -0.102313 0.847059 0.635294 0.419608
vn 6.131844 -0.443628 0.850763
v 0.169607 0.009112 -0.100812 0.839216 0.635294 0.427451
vn 5.812921 0.838878 -2.155049
v 0.169123 0.010331 -0.103852 0.843137 0.627451 0.411765
vn 5.988608 0.964661 -1.100626
v 0.169543 0.010565 -0.102453 0.835294 0.619608 0.403922
vn 6.178002 0.298201 -0.223523
v 0.169656 0.010685 -0.100994 0.839216 0.627451 0.415686
vn 5.912397 0.382661 -2.055742
v 0.168168 0.011693 -0.105758 0.870588 0.658824 0.431373
vn 6.063312 0.059455 -1.619074
v 0.168015 0.013065 -0.106093 0.882353 0.670588 0.443137
vn 5.982318 1.157506 -1.510258
v 0.169118 0.012052 -0.102581 0.843137 0.631373 0.415686
vn 6.083056 -1.267931 0.567801
v 0.169259 0.009191 -0.099288 0.847059 0.639216 0.427451
vn 5.908010 -0.219920 0.376799
v 0.168768 0.007329 -0.098993 0.835294 0.627451 0.419608
vn 6.076160 -1.445706 -0.346647
v 0.169246 0.009180 -0.097665 0.858824 0.643137 0.427451
vn 6.148736 -0.888743 -0.392921
v 0.169684 0.010769 -0.099082 0.854902 0.643137 0.419608
vn 6.071342 -1.260879 -1.004340
v 0.169640 0.009504 -0.095438 0.854902 0.635294 0.415686
vn 6.174795 -0.038881 -0.950459
v 0.169921 0.013126 -0.098419 0.850980 0.635294 0.415686
vn 6.184216 -0.709087 -0.643569
[truncated: 6,274,523 more chars]
