# Supplementary material for: Dawn of the Delphinidans: New Remains of Kentriodon from the Lower Miocene of Italy Shed Light on the Early Radiation of the Most Diverse Extant Cetacean Clade
Source: Biology (Basel). 2024 Feb 11;13(2):114. doi: 10.3390/biology13020114 (PMC10887126; doi:10.3390/biology13020114)
Supplement: Supplementary file 1 [file biology-13-00114-s001.zip › Supplementary File S3/4_Malleus/MalleusModel_S2.obj.mtl]

#
# Wavefront material file
# Converted by Meshlab Group
#

newmtl material_0
Ka 0.200000 0.200000 0.200000
Kd 1.000000 1.000000 1.000000
Ks 1.000000 1.000000 1.000000
Tr 1.000000
illum 2
Ns 0.000000
map_Kd MalleusModel_S2.jpg
